# Supplementary material for: SpliceDetector: a software for detection of alternative splicing events in human and model organisms directly from transcript IDs
Source: Sci Rep. 2018 Mar 22;8:5063. doi: 10.1038/s41598-018-23245-1 (PMC5864913; doi:10.1038/s41598-018-23245-1)
Supplement: Supplementary file 2 — Supplementary Dataset S4 [file 41598_2018_23245_MOESM2_ESM.xlsx]

## Sheet: c vs. t_MCF7_Gen_Summary
Feature ID	Experiment - Difference (original values)	Experiment - Fold Change (original values)	EDGE test: c vs t, tagwise dispersions - FDR p-value correction	c - SRR1200658 (TE) - Gene name	c - SRR1200658 (TE) - Transcript ID	c - SRR1200658 (TE) - Unique transcript reads	c - SRR1200658 (TE) - Total transcript reads	c - SRR1200659 (TE) - Unique transcript reads	c - SRR1200659 (TE) - Total transcript reads	c -Unique transcriptMeans	c - Total Means	t - SRR1200662 (TE) - Unique transcript reads	t - SRR1200662 (TE) - Total transcript reads	t - SRR1200663 (TE) - Unique transcript reads	t - SRR1200663 (TE) - Total transcript reads	t -Unique transcript Means	t -Total Means	Experiment - Fold Change (original values)	ABS_ Fold Change (original values)
5S_rRNA_4_1	0	1	1	5S_rRNA_4	ENST00000565625	0	0	0	0	0	0	0	0	0	0	0	0	1	1
5S_rRNA_4_2	0	1	1	5S_rRNA_4	ENST00000566900	0	0	0	0	0	0	0	0	0	0	0	0	1	1
5S_rRNA_4_3	0	1	1	5S_rRNA_4	ENST00000562769	0	0	0	0	0	0	0	0	0	0	0	0	1	1
7SK_1_1	8.5	1.62963	1	7SK_1	ENST00000504280	12	14	12	13	12	13.5	16	17	25	27	20.5	22	1.561	1.561
7SK_1_2	0.5	#DIV/0!	1	7SK_1	ENST00000505371	0	0	0	0	0	0	0	0	1	1	0.5	0.5	#DIV/0!	#DIV/0!
7SK_6_1	0	1	1	7SK_6	ENST00000418942	0	0	0	0	0	0	0	0	0	0	0	0	1	1
7SK_6_2	0	1	1	7SK_6	ENST00000453802	0	0	0	0	0	0	0	0	0	0	0	0	1	1
A1BG-AS1_1	3	1.02609	1	A1BG-AS1	ENST00000595302	31	109	30	121	30.5	115	30	114	29	122	29.5	118	-1.01494	1.01494
A1BG-AS1_2	0	-1	1	A1BG-AS1	ENST00000599728	0	1	0	3	0	2	0	1	0	3	0	2	-1.07376	1.07376
A1BG-AS1_3	1	1.13333	1	A1BG-AS1	ENST00000600379	0	8	0	7	0	7.5	0	6	0	11	0	8.5	1.08463	1.08463
A1BG-AS1_4	7.5	1.78947	1	A1BG-AS1	ENST00000600686	0	7	1	12	0.5	9.5	0	11	1	23	0.5	17	1.68865	1.68865
A1BG-AS1_5	4.5	1.5	1	A1BG-AS1	ENST00000594950	0	10	0	8	0	9	0	10	0	17	0	13.5	1.43944	1.43944
A1BG-AS1_6	2.5	1.3125	1	A1BG-AS1	ENST00000593374	0	8	0	8	0	8	0	9	0	12	0	10.5	1.25866	1.25866
A1BG-AS1_7	-5.5	-1.37931	1	A1BG-AS1	ENST00000593960	1	19	1	21	1	20	1	15	0	14	0.5	14.5	-1.43339	1.43339
A1BG_1	-8.5	-5.25	0.157847	A1BG	ENST00000596924	3	10	3	11	3	10.5	1	3	0	1	0.5	2	-5.38078	5.38078
A1BG_2	-7	-2	0.900543	A1BG	ENST00000598345	0	14	0	14	0	14	0	9	0	5	0	7	-2.05913	2.05913
A1BG_3	-1	#DIV/0!	1	A1BG	ENST00000600966	0	2	0	0	0	1	0	0	0	0	0	0	#DIV/0!	#DIV/0!
A1BG_4	-3.5	-1.63636	1	A1BG	ENST00000595014	4	12	2	6	3	9	2	8	0	3	1	5.5	-1.65547	1.65547
A1BG_5	-4	-3	0.862359	A1BG	ENST00000263100	0	5	1	7	0.5	6	0	2	0	2	0	2	-3.13443	3.13443
A1CF_1	0	1	1	A1CF	ENST00000493415	0	0	0	0	0	0	0	0	0	0	0	0	1	1
A1CF_10	0	1	1	A1CF	ENST00000374001	0	0	0	0	0	0	0	0	0	0	0	0	1	1
A1CF_2	0	1	1	A1CF	ENST00000473480	0	0	0	0	0	0	0	0	0	0	0	0	1	1
A1CF_3	0	1	1	A1CF	ENST00000395489	0	0	0	0	0	0	0	0	0	0	0	0	1	1
A1CF_4	0	1	1	A1CF	ENST00000395495	0	0	0	0	0	0	0	0	0	0	0	0	1	1
A1CF_5	0	1	1	A1CF	ENST00000414883	0	0	0	0	0	0	0	0	0	0	0	0	1	1
A1CF_6	0	1	1	A1CF	ENST00000282641	0	0	0	0	0	0	0	0	0	0	0	0	1	1
A1CF_7	0	1	1	A1CF	ENST00000373995	0	0	0	0	0	0	0	0	0	0	0	0	1	1
A1CF_8	0	1	1	A1CF	ENST00000373997	0	0	0	0	0	0	0	0	0	0	0	0	1	1
A1CF_9	0	1	1	A1CF	ENST00000373993	0	0	0	0	0	0	0	0	0	0	0	0	1	1
A2M-AS1_1	-9	-1.72	0.993063	A2M-AS1	ENST00000499762	17	17	26	26	21.5	21.5	11	11	14	14	12.5	12.5	-1.80638	1.80638
A2M_1	-6.5	-1.52	1	A2M	ENST00000318602	11	19	15	19	13	19	4	6	10	19	7	12.5	-1.60311	1.60311
A2M_10	-1	#DIV/0!	1	A2M	ENST00000472360	0	1	0	1	0	1	0	0	0	0	0	0	#DIV/0!	#DIV/0!
A2M_11	0	1	1	A2M	ENST00000546069	0	0	0	0	0	0	0	0	0	0	0	0	1	1
A2M_12	0	-1	1	A2M	ENST00000543436	0	1	0	0	0	0.5	0	1	0	0	0	0.5	1.03033	1.03033
A2M_13	-0.5	-1.33333	1	A2M	ENST00000495442	2	2	2	2	2	2	0	0	2	3	1	1.5	-1.42698	1.42698
A2M_2	-0.5	#DIV/0!	1	A2M	ENST00000467091	0	1	0	0	0	0.5	0	0	0	0	0	0	#DIV/0!	#DIV/0!
A2M_3	0.5	2	1	A2M	ENST00000495709	0	0	0	1	0	0.5	0	1	0	1	0	1	1.8567	1.8567
A2M_4	0.5	#DIV/0!	1	A2M	ENST00000542567	0	0	0	0	0	0	0	1	0	0	0	0.5	#DIV/0!	#DIV/0!
A2M_5	0.5	2	1	A2M	ENST00000539638	0	0	0	1	0	0.5	0	1	0	1	0	1	1.8567	1.8567
A2M_6	0	1	1	A2M	ENST00000497324	0	0	0	0	0	0	0	0	0	0	0	0	1	1
A2M_7	1	#DIV/0!	1	A2M	ENST00000462568	0	0	0	0	0	0	0	2	0	0	0	1	#DIV/0!	#DIV/0!
A2M_8	0	-1	1	A2M	ENST00000545828	0	1	0	0	0	0.5	0	1	0	0	0	0.5	1.03033	1.03033
A2M_9	-0.5	-1.5	1	A2M	ENST00000404455	0	3	0	0	0	1.5	0	0	0	2	0	1	-1.54529	1.54529
A2ML1-AS1_1	0.5	1.33333	1	A2ML1-AS1	ENST00000537288	2	2	1	1	1.5	1.5	2	2	2	2	2	2	1.30032	1.30032
A2ML1-AS2_1	0	1	1	A2ML1-AS2	ENST00000394240	0	0	0	0	0	0	0	0	0	0	0	0	1	1
A2ML1_1	3	7	0.801575	A2ML1	ENST00000541459	0	0	0	1	0	0.5	0	2	0	5	0	3.5	6.41543	6.41543
A2ML1_2	0	1	1	A2ML1	ENST00000536789	0	0	0	0	0	0	0	0	0	0	0	0	1	1
A2ML1_3	-0.5	#DIV/0!	1	A2ML1	ENST00000540049	0	0	0	1	0	0.5	0	0	0	0	0	0	#DIV/0!	#DIV/0!
A2ML1_4	-18.5	-3.17647	0.143584	A2ML1	ENST00000299698	11	24	14	30	12.5	27	3	5	5	12	4	8.5	-3.3531	3.3531
A2ML1_5	-0.5	-1.2	1	A2ML1	ENST00000539547	0	3	0	3	0	3	0	4	0	1	0	2.5	-1.22411	1.22411
A2ML1_6	0	-1	1	A2ML1	ENST00000537475	0	2	0	0	0	1	0	2	0	0	0	1	1.03033	1.03033
A2ML1_7	0.5	#DIV/0!	1	A2ML1	ENST00000545850	0	0	0	0	0	0	0	1	0	0	0	0.5	#DIV/0!	#DIV/0!
A2ML1_8	0	1	1	A2ML1	ENST00000537546	0	0	0	0	0	0	0	0	0	0	0	0	1	1
A2ML1_9	0	-1	1	A2ML1	ENST00000545692	0	0	0	1	0	0.5	0	0	0	1	0	0.5	-1.11027	1.11027
A2MP1_1	1.5	1.375	1	A2MP1	ENST00000544183	0	1	4	7	2	4	1	2	3	9	2	5.5	1.26366	1.26366
A2MP1_2	-0.5	#DIV/0!	1	A2MP1	ENST00000545343	0	1	0	0	0	0.5	0	0	0	0	0	0	#DIV/0!	#DIV/0!
A2MP1_3	-4.5	-3.25	0.766225	A2MP1	ENST00000543404	4	8	3	5	3.5	6.5	1	3	1	1	1	2	-3.29633	3.29633
A2MP1_4	1	1.07692	1	A2MP1	ENST00000566278	6	8	13	18	9.5	13	8	16	7	12	7.5	14	1.0268	1.0268
A3GALT2_1	0	1	1	A3GALT2	ENST00000330379	0	0	0	0	0	0	0	0	0	0	0	0	1	1
A3GALT2_2	0	1	1	A3GALT2	ENST00000442999	0	0	0	0	0	0	0	0	0	0	0	0	1	1
A4GALT_1	95	2.65217	0.116317	A4GALT	ENST00000401850	3	35	5	80	4	57.5	9	113	14	192	11.5	152.5	2.49797	2.49797
A4GALT_2	8.5	1.44737	1	A4GALT	ENST00000381278	2	25	0	13	1	19	2	47	0	8	1	27.5	1.44041	1.44041
A4GALT_3	8.5	6.66667	0.120028	A4GALT	ENST00000483026	0	1	1	2	0.5	1.5	2	12	1	8	1.5	10	6.37926	6.37926
A4GALT_4	6	1.85714	1	A4GALT	ENST00000465765	3	7	3	7	3	7	1	9	3	17	2	13	1.77218	1.77218
A4GALT_5	74	3.11429	0.0443641	A4GALT	ENST00000249005	7	53	1	17	4	35	7	121	6	97	6.5	109	3.06819	3.06819
A4GNT_1	0.5	#DIV/0!	1	A4GNT	ENST00000236709	0	0	0	0	0	0	0	0	1	1	0.5	0.5	#DIV/0!	#DIV/0!
AAAS_1	19	1.2375	1	AAAS	ENST00000546393	8	76	8	84	8	80	15	114	9	84	12	99	1.19496	1.19496
AAAS_10	4.5	1.9	1	AAAS	ENST00000546572	1	6	0	4	0.5	5	3	17	0	2	1.5	9.5	1.88703	1.88703
AAAS_11	-7	-1.26923	1	AAAS	ENST00000546562	2	28	2	38	2	33	2	32	0	20	1	26	-1.3163	1.3163
AAAS_12	-12.5	-2.31579	0.502068	AAAS	ENST00000551724	0	21	0	23	0	22	0	12	0	7	0	9.5	-2.38991	2.38991
AAAS_13	-10	-1.20408	1	AAAS	ENST00000394384	0	53	0	65	0	59	0	39	0	59	0	49	-1.26268	1.26268
AAAS_14	14	1.2029	1	AAAS	ENST00000549450	2	56	3	82	2.5	69	6	91	2	75	4	83	1.15368	1.15368
AAAS_15	-10	-1.64516	1	AAAS	ENST00000548258	0	32	0	19	0	25.5	0	12	0	19	0	15.5	-1.7034	1.7034
AAAS_16	118	2.01288	0.128069	AAAS	ENST00000552876	2	130	1	103	1.5	116.5	5	205	5	264	5	234.5	1.9397	1.9397
AAAS_17	-6	-1.16	1	AAAS	ENST00000550286	0	47	0	40	0	43.5	0	35	0	40	0	37.5	-1.20323	1.20323
AAAS_18	-5.5	-1.22449	1	AAAS	ENST00000547238	0	26	0	34	0	30	0	21	0	28	0	24.5	-1.28324	1.28324
AAAS_19	-2.5	-1.12195	1	AAAS	ENST00000549821	0	27	0	19	0	23	0	18	0	23	0	20.5	-1.1616	1.1616
AAAS_2	-18	-1.32727	1	AAAS	ENST00000548931	2	107	0	39	1	73	1	72	0	38	0.5	55	-1.34178	1.34178
AAAS_20	-4.5	-1.14286	1	AAAS	ENST00000549983	0	30	0	42	0	36	0	22	0	41	0	31.5	-1.2049	1.2049
AAAS_3	18.5	1.18317	1	AAAS	ENST00000552161	4	113	1	89	2.5	101	6	122	3	117	4.5	119.5	1.14529	1.14529
AAAS_4	6.5	1.38235	1	AAAS	ENST00000547761	0	17	0	17	0	17	0	23	0	24	0	23.5	1.33047	1.33047
AAAS_5	-6	-1.3	1	AAAS	ENST00000547757	0	24	0	28	0	26	0	17	0	23	0	20	-1.3598	1.3598
AAAS_6	2	1.09091	1	AAAS	ENST00000548880	0	18	0	26	0	22	0	17	0	31	0	24	1.03446	1.03446
AAAS_7	-55	-2.08911	0.265046	AAAS	ENST00000547520	5	115	5	96	5	105.5	1	37	2	64	1.5	50.5	-2.17925	2.17925
AAAS_8	-26	-1.14525	1	AAAS	ENST00000550033	8	156	19	254	13.5	205	9	170	8	188	8.5	179	-1.20159	1.20159
AAAS_9	-5.5	-1.08029	1	AAAS	ENST00000209873	1	97	0	51	0.5	74	1	78	0	59	0.5	68.5	-1.1041	1.1041
AACS_1	22	1.31655	1	AACS	ENST00000539251	1	51	2	88	1.5	69.5	2	99	2	84	2	91.5	1.25851	1.25851
AACS_10	45.5	1.21462	1	AACS	ENST00000418937	4	206	4	218	4	212	4	255	4	260	4	257.5	1.1682	1.1682
AACS_11	-27.5	-2.27907	0.375461	AACS	ENST00000538851	2	45	3	53	2.5	49	1	28	0	15	0.5	21.5	-2.35247	2.35247
AACS_12	-7.5	-1.19737	1	AACS	ENST00000537564	0	40	0	51	0	45.5	0	38	0	38	0	38	-1.24889	1.24889
AACS_13	13	1.15951	1	AACS	ENST00000261686	0	85	0	78	0	81.5	0	86	0	103	0	94.5	1.1155	1.1155
AACS_14	30	1.16129	1	AACS	ENST00000543665	7	204	7	168	7	186	4	140	8	292	6	216	1.11071	1.11071
AACS_2	-1	-2	1	AACS	ENST00000398953	0	1	2	3	1	2	0	0	2	2	1	1	-2.18051	2.18051
AACS_3	-1.5	-1.025	1	AACS	ENST00000536752	0	75	0	48	0	61.5	0	46	0	74	0	60	-1.06294	1.06294
AACS_4	40	1.06047	1	AACS	ENST00000545511	50	552	77	771	63.5	661.5	65	754	48	649	56.5	701.5	1.0173	1.0173
AACS_5	-32	-1.0802	1	AACS	ENST00000316543	14	559	7	303	10.5	431	8	355	8	443	8	399	-1.1128	1.1128
AACS_6	21.5	1.15302	1	AACS	ENST00000316519	1	183	0	98	0.5	140.5	2	222	0	102	1	162	1.13557	1.13557
AACS_7	22.5	1.1505	1	AACS	ENST00000536118	29	138	37	161	33	149.5	34	156	38	188	36	172	1.10178	1.10178
AACS_8	-5	-1.11494	1	AACS	ENST00000441247	1	33	2	64	1.5	48.5	0	22	1	65	0.5	43.5	-1.18904	1.18904
AACS_9	1.5	1.03846	1	AACS	ENST00000537477	0	39	0	39	0	39	0	41	0	40	0	40.5	1.00049	1.00049
AACSP1_1	0	1	1	AACSP1	ENST00000521412	0	0	0	0	0	0	0	0	0	0	0	0	1	1
AACSP1_2	-0.5	-1.5	1	AACSP1	ENST00000503486	0	0	1	3	0.5	1.5	0	1	0	1	0	1	-1.61577	1.61577
AACSP1_3	0	-1	1	AACSP1	ENST00000536654	0	5	0	0	0	2.5	0	3	0	2	0	2.5	1.00648	1.00648
AADAC_1	0	1	1	AADAC	ENST00000488869	0	0	0	0	0	0	0	0	0	0	0	0	1	1
AADAC_2	-0.5	#DIV/0!	1	AADAC	ENST00000232892	0	1	0	0	0	0.5	0	0	0	0	0	0	#DIV/0!	#DIV/0!
AADACL2_1	0	1	1	AADACL2	ENST00000356517	0	0	0	0	0	0	0	0	0	0	0	0	1	1
AADACL2_2	0	1	1	AADACL2	ENST00000445270	0	0	0	0	0	0	0	0	0	0	0	0	1	1
AADACL3_1	0	1	1	AADACL3	ENST00000332530	0	0	0	0	0	0	0	0	0	0	0	0	1	1
AADACL3_2	0	1	1	AADACL3	ENST00000359318	0	0	0	0	0	0	0	0	0	0	0	0	1	1
AADACL4_1	0	1	1	AADACL4	ENST00000376221	0	0	0	0	0	0	0	0	0	0	0	0	1	1
AADAT_1	5	3.5	0.711696	AADAT	ENST00000510340	0	3	0	1	0	2	0	4	1	10	0.5	7	3.39116	3.39116
AADAT_2	32	1.18768	1	AADAT	ENST00000337664	21	178	22	163	21.5	170.5	25	197	25	208	25	202.5	1.14479	1.14479
AADAT_3	-4	-1.22857	1	AADAT	ENST00000505906	3	19	6	24	4.5	21.5	2	11	4	24	3	17.5	-1.29556	1.29556
AADAT_4	-5	-1.71429	1	AADAT	ENST00000509167	1	15	0	9	0.5	12	0	7	0	7	0	7	-1.76335	1.76335
AADAT_5	0.5	1.05882	1	AADAT	ENST00000353187	0	9	0	8	0	8.5	0	12	0	6	0	9	1.03214	1.03214
AADAT_6	5	4.33333	0.519304	AADAT	ENST00000502392	0	2	0	1	0	1.5	0	7	0	6	0	6.5	4.23574	4.23574
AADAT_7	2.5	1.26316	1	AADAT	ENST00000515480	0	7	0	12	0	9.5	0	11	1	13	0.5	12	1.20167	1.20167
AADAT_8	0.5	1.09091	1	AADAT	ENST00000507375	0	7	0	4	0	5.5	0	6	0	6	0	6	1.06146	1.06146
AAED1_1	90.5	1.95263	0.162958	AAED1	ENST00000375234	9	106	6	84	7.5	95	13	181	17	190	15	185.5	1.88736	1.88736
AAED1_2	-5.5	-1.37931	1	AAED1	ENST00000446045	1	21	0	19	0.5	20	1	27	0	2	0.5	14.5	-1.3937	1.3937
AAED1_3	10.5	1.16935	1	AAED1	ENST00000411939	6	65	4	59	5	62	6	58	8	87	7	72.5	1.1215	1.1215
AAED1_4	-3.5	-1.22581	1	AAED1	ENST00000464512	1	24	0	14	0.5	19	0	10	1	21	0.5	15.5	-1.27374	1.27374
AAGAB_1	5.5	1.23404	1	AAGAB	ENST00000542650	0	19	0	28	0	23.5	0	27	0	31	0	29	1.1776	1.1776
AAGAB_2	-9	-1.28571	1	AAGAB	ENST00000558725	3	50	1	31	2	40.5	0	23	1	40	0.5	31.5	-1.33401	1.33401
AAGAB_3	82	1.82412	0.337327	AAGAB	ENST00000538028	2	86	3	113	2.5	99.5	4	167	5	196	4.5	181.5	1.74374	1.74374
AAGAB_4	-2	-1.21053	1	AAGAB	ENST00000561229	5	10	5	13	5	11.5	3	9	3	10	3	9.5	-1.26505	1.26505
AAGAB_5	2	1.13333	1	AAGAB	ENST00000560362	0	13	0	17	0	15	0	17	0	17	0	17	1.08607	1.08607
AAGAB_6	-239	-1.11314	1	AAGAB	ENST00000261880	120	2425	111	2278	115.5	2351.5	75	2094	75	2131	75	2112.5	-1.15476	1.15476
AAGAB_7	11	1.05081	1	AAGAB	ENST00000561452	8	236	7	197	7.5	216.5	6	227	5	228	5.5	227.5	1.01537	1.01537
AAK1_1	0.5	#DIV/0!	1	AAK1	ENST00000461002	0	0	0	0	0	0	0	1	0	0	0	0.5	#DIV/0!	#DIV/0!
AAK1_10	-1.5	-1.42857	1	AAK1	ENST00000470281	0	4	0	6	0	5	0	4	0	3	0	3.5	-1.4881	1.4881
AAK1_2	-4.5	-1.6	1	AAK1	ENST00000489327	1	14	1	10	1	12	0	7	1	8	0.5	7.5	-1.65426	1.65426
AAK1_3	0	-1	1	AAK1	ENST00000492192	0	1	1	1	0.5	1	0	1	0	1	0	1	-1.03833	1.03833
AAK1_4	-0.5	-2	1	AAK1	ENST00000471775	0	2	0	0	0	1	0	0	0	1	0	0.5	-2.06038	2.06038
AAK1_5	1.5	1.42857	1	AAK1	ENST00000495836	0	4	0	3	0	3.5	0	8	0	2	0	5	1.40796	1.40796
AAK1_6	0.5	1.07143	1	AAK1	ENST00000406297	0	6	0	8	0	7	1	10	0	5	0.5	7.5	1.03658	1.03658
AAK1_7	-2	-3	1	AAK1	ENST00000495239	0	2	1	4	0.5	3	0	2	0	0	0	1	-3.06257	3.06257
AAK1_8	3.5	1.23333	1	AAK1	ENST00000409068	1	15	0	15	0.5	15	0	15	1	22	0.5	18.5	1.1811	1.1811
AAK1_9	-23	-1.26744	1	AAK1	ENST00000409085	27	117	25	101	26	109	17	76	25	96	21	86	-1.31698	1.31698
AAMDC_1	6.5	1.104	1	AAMDC	ENST00000533193	5	71	3	54	4	62.5	5	68	8	70	6.5	69	1.06822	1.06822
AAMDC_10	-24	-1.90566	0.53799	AAMDC	ENST00000393427	0	49	0	52	0	50.5	0	23	0	30	0	26.5	-1.98874	1.98874
AAMDC_11	3.5	2.75	0.975364	AAMDC	ENST00000531855	1	3	1	1	1	2	5	6	3	5	4	5.5	2.70627	2.70627
AAMDC_2	-3	-3	1	AAMDC	ENST00000529666	1	8	0	1	0.5	4.5	1	1	0	2	0.5	1.5	-3.05471	3.05471
AAMDC_3	-8	-1.41026	1	AAMDC	ENST00000527134	0	23	1	32	0.5	27.5	0	15	1	24	0.5	19.5	-1.48349	1.48349
AAMDC_4	7	1.33333	1	AAMDC	ENST00000525034	0	19	0	23	0	21	0	17	2	39	1	28	1.26457	1.26457
AAMDC_5	3	1.13043	1	AAMDC	ENST00000526415	0	28	0	18	0	23	0	25	0	27	0	26	1.09637	1.09637
AAMDC_6	25	2.04167	0.448822	AAMDC	ENST00000526164	0	21	0	27	0	24	2	56	1	42	1.5	49	1.96547	1.96547
AAMDC_7	-27	-2.54286	0.167329	AAMDC	ENST00000525409	4	45	5	44	4.5	44.5	1	15	4	20	2.5	17.5	-2.65051	2.65051
AAMDC_8	-6	-1.5	1	AAMDC	ENST00000304716	0	20	0	16	0	18	0	14	0	10	0	12	-1.54336	1.54336
AAMDC_9	-2.5	-1.09615	1	AAMDC	ENST00000532481	6	34	2	23	4	28.5	4	34	2	18	3	26	-1.11969	1.11969
AAMP_1	-12.5	-1.01153	1	AAMP	ENST00000475678	30	1240	24	953	27	1096.5	21	902	36	1266	28.5	1084	-1.05042	1.05042
AAMP_10	-31.5	-1.32642	1	AAMP	ENST00000461911	1	91	2	165	1.5	128	0	53	2	140	1	96.5	-1.41113	1.41113
AAMP_2	-28.5	-1.42857	1	AAMP	ENST00000248450	1	142	0	48	0.5	95	0	62	0	71	0	66.5	-1.45882	1.45882
AAMP_3	-5	-1.08621	1	AAMP	ENST00000489767	0	75	0	51	0	63	0	60	0	56	0	58	-1.11866	1.11866
AAMP_4	-56	-1.47863	1	AAMP	ENST00000465442	7	207	5	139	6	173	6	140	3	94	4.5	117	-1.51515	1.51515
AAMP_5	7.5	1.06522	1	AAMP	ENST00000494720	5	160	2	70	3.5	115	2	107	4	138	3	122.5	1.03721	1.03721
AAMP_6	-234	-2.22193	0.348136	AAMP	ENST00000422731	8	443	8	408	8	425.5	6	283	1	100	3.5	191.5	-2.27121	2.27121
AAMP_7	87	1.42336	1	AAMP	ENST00000420660	2	168	3	243	2.5	205.5	4	226	6	359	5	292.5	1.35229	1.35229
AAMP_8	-30.5	-1.55455	1	AAMP	ENST00000447885	0	54	1	117	0.5	85.5	0	61	0	49	0	55	-1.63108	1.63108
AAMP_9	868	1.48709	0.632535	AAMP	ENST00000444053	26	1673	33	1891	29.5	1782	50	2703	46	2597	48	2650	1.42977	1.42977
AANAT_1	0	-1	1	AANAT	ENST00000392492	1	1	0	0	0.5	0.5	1	1	0	0	0.5	0.5	1.03033	1.03033
AANAT_2	0.5	1.33333	1	AANAT	ENST00000587798	1	2	0	1	0.5	1.5	1	2	0	2	0.5	2	1.30032	1.30032
AANAT_3	0	1	1	AANAT	ENST00000250615	0	0	0	0	0	0	0	0	0	0	0	0	1	1
AANAT_4	0	1	1	AANAT	ENST00000585649	0	0	0	0	0	0	0	0	0	0	0	0	1	1
AAR2_1	-25	-1.29762	1	AAR2	ENST00000320849	0	135	0	83	0	109	0	104	0	64	0	84	-1.32593	1.32593
AAR2_2	-50	-1.98039	0.509805	AAR2	ENST00000397286	0	89	1	113	0.5	101	0	68	0	34	0	51	-2.04513	2.04513
AAR2_3	-24.5	-1.02918	1	AAR2	ENST00000373932	6	837	10	891	8	864	9	787	15	892	12	839.5	-1.07188	1.07188
AARD_1	22	1.22	1	AARD	ENST00000378279	86	100	92	100	89	100	102	122	108	122	105	122	1.17496	1.17496
AARD_2	-5.5	-12	0.207752	AARD	ENST00000523536	2	5	3	7	2.5	6	0	0	1	1	0.5	0.5	-12.9229	12.9229
AARS2_1	236.5	1.20828	1	AARS2	ENST00000244571	1161	1206	1033	1065	1097	1135.5	1258	1292	1413	1452	1335.5	1372	1.16435	1.16435
AARS2_2	-3	-2.5	1	AARS2	ENST00000491573	5	8	2	2	3.5	5	2	2	2	2	2	2	-2.53756	2.53756
AARS_1	6	1.92308	0.965215	AARS	ENST00000565361	0	6	3	7	1.5	6.5	5	14	5	11	5	12.5	1.85337	1.85337
AARS_2	6.5	2.3	0.840075	AARS	ENST00000564359	2	8	1	2	1.5	5	5	10	8	13	6.5	11.5	2.25714	2.25714
AARS_3	0.5	#DIV/0!	1	AARS	ENST00000566969	0	0	0	0	0	0	1	1	0	0	0.5	0.5	#DIV/0!	#DIV/0!
AARS_4	25.5	2.13333	0.337923	AARS	ENST00000569825	10	20	13	25	11.5	22.5	18	47	23	49	20.5	48	2.0448	2.0448
AARS_5	1	1.66667	1	AARS	ENST00000569790	0	2	0	1	0	1.5	0	1	1	4	0.5	2.5	1.59634	1.59634
AARS_6	-0.5	-1.33333	1	AARS	ENST00000567490	0	0	0	4	0	2	0	1	0	2	0	1.5	-1.45065	1.45065
AARS_7	4931	1.86312	0.0969754	AARS	ENST00000261772	3316	5650	3345	5776	3330.5	5713	5625	9680	6899	11608	6262	10644	1.78875	1.78875
AARSD1_1	3	1.5	1	AARSD1	ENST00000416949	0	5	0	7	0	6	0	8	0	10	0	9	1.43092	1.43092
AARSD1_10	-7	-1.29167	1	AARSD1	ENST00000427569	3	51	0	11	1.5	31	0	20	0	28	0	24	-1.31534	1.31534
AARSD1_11	-2	-2	1	AARSD1	ENST00000492036	0	7	0	1	0	4	0	1	0	3	0	2	-2.04893	2.04893
AARSD1_12	0	-1	1	AARSD1	ENST00000483774	0	2	0	2	0	2	1	2	0	2	0.5	2	-1.03833	1.03833
AARSD1_13	6.5	2.44444	0.932031	AARSD1	ENST00000591910	0	4	0	5	0	4.5	0	4	1	18	0.5	11	2.29999	2.29999
AARSD1_14	3.5	1.58333	1	AARSD1	ENST00000587023	1	7	2	5	1.5	6	1	5	4	14	2.5	9.5	1.51278	1.51278
AARSD1_15	3	1.85714	1	AARSD1	ENST00000478040	0	2	0	5	0	3.5	0	3	0	10	0	6.5	1.7321	1.7321
AARSD1_16	12.5	2.47059	0.484138	AARSD1	ENST00000591096	0	8	0	9	0	8.5	1	28	0	14	0.5	21	2.39774	2.39774
AARSD1_17	-0.5	-1.03448	1	AARSD1	ENST00000436545	0	16	0	14	0	15	0	17	0	12	0	14.5	-1.06598	1.06598
AARSD1_18	-2	-1.5	1	AARSD1	ENST00000592136	0	6	0	6	0	6	0	4	0	4	0	4	-1.5575	1.5575
AARSD1_19	0.5	1.125	1	AARSD1	ENST00000483535	2	3	2	5	2	4	1	4	0	5	0.5	4.5	1.06987	1.06987
AARSD1_2	7	1.77778	1	AARSD1	ENST00000593123	4	11	3	7	3.5	9	3	12	7	20	5	16	1.71363	1.71363
AARSD1_3	-0.5	-1.07692	1	AARSD1	ENST00000486664	0	6	1	8	0.5	7	0	9	0	4	0	6.5	-1.11144	1.11144
AARSD1_4	2	1.25	1	AARSD1	ENST00000450475	0	8	0	8	0	8	0	8	0	12	0	10	1.19668	1.19668
AARSD1_5	-2	-1.66667	1	AARSD1	ENST00000486493	1	6	0	4	0.5	5	1	4	0	2	0.5	3	-1.70071	1.70071
AARSD1_6	4	1.28571	1	AARSD1	ENST00000474578	0	6	2	22	1	14	1	21	0	15	0.5	18	1.21835	1.21835
AARSD1_7	18	3.25	0.323717	AARSD1	ENST00000441280	0	6	0	10	0	8	1	12	3	40	2	26	3.05124	3.05124
AARSD1_8	1.5	1.12	1	AARSD1	ENST00000491665	2	8	4	17	3	12.5	4	16	1	12	2.5	14	1.06885	1.06885
AARSD1_9	12	2.41176	0.520242	AARSD1	ENST00000430739	0	6	0	11	0	8.5	1	26	0	15	0.5	20.5	2.31582	2.31582
AASDH_1	-7.5	-1.36585	1	AASDH	ENST00000602986	0	28	0	28	0	28	0	14	0	27	0	20.5	-1.43174	1.43174
AASDH_10	-2	-1.44444	1	AASDH	ENST00000510012	1	10	0	3	0.5	6.5	1	3	0	6	0.5	4.5	-1.48435	1.48435
AASDH_11	-18	-2.05882	0.534972	AASDH	ENST00000434343	0	30	0	40	0	35	0	19	0	15	0	17	-2.14166	2.14166
AASDH_2	3	1.12245	1	AASDH	ENST00000451613	0	28	0	21	0	24.5	0	17	1	38	0.5	27.5	1.07445	1.07445
AASDH_3	5	1.52632	1	AASDH	ENST00000510762	0	13	0	6	0	9.5	1	8	1	21	1	14.5	1.4706	1.4706
AASDH_4	-10.5	-1.55263	1	AASDH	ENST00000514745	0	32	0	27	0	29.5	0	19	0	19	0	19	-1.60704	1.60704
AASDH_5	0.5	1.1	1	AASDH	ENST00000514796	0	4	0	6	0	5	0	3	0	8	0	5.5	1.03728	1.03728
AASDH_6	-4	-1.16667	1	AASDH	ENST00000503808	0	24	0	32	0	28	0	16	0	32	0	24	-1.23009	1.23009
AASDH_7	-8	-1.34783	1	AASDH	ENST00000205214	0	39	0	23	0	31	0	30	0	16	0	23	-1.37352	1.37352
AASDH_8	-18.5	-1.2803	1	AASDH	ENST00000513376	2	111	1	58	1.5	84.5	1	41	2	91	1.5	66	-1.32879	1.32879
AASDH_9	38	1.23171	1	AASDH	ENST00000502617	5	139	7	189	6	164	19	229	8	175	13.5	202	1.18421	1.18421
AASDHPPT_1	-340.5	-1.79649	0.246912	AASDHPPT	ENST00000534152	25	717	25	819	25	768	16	431	13	424	14.5	427.5	-1.86954	1.86954
AASDHPPT_2	-51	-1.67105	0.597239	AASDHPPT	ENST00000533423	0	119	0	135	0	127	0	79	0	73	0	76	-1.73716	1.73716
AASDHPPT_3	-67	-1.45118	0.956851	AASDHPPT	ENST00000525660	0	170	0	261	0	215.5	0	135	0	162	0	148.5	-1.52284	1.52284
AASDHPPT_4	-120.5	-1.29212	1	AASDHPPT	ENST00000278618	5	627	1	439	3	533	2	313	4	512	3	412.5	-1.34245	1.34245
AASDHPPT_5	-43	-1.39091	1	AASDHPPT	ENST00000524411	0	150	0	156	0	153	0	109	0	111	0	110	-1.44568	1.44568
AASS_1	-6.5	-2.08333	0.897924	AASS	ENST00000431170	0	14	0	11	0	12.5	0	8	0	4	0	6	-2.1323	2.1323
AASS_2	-3.5	-1.25926	1	AASS	ENST00000417368	0	18	0	16	0	17	0	11	1	16	0.5	13.5	-1.3119	1.3119
AASS_3	-3	-1.28571	1	AASS	ENST00000358954	0	12	0	15	0	13.5	0	11	0	10	0	10.5	-1.33865	1.33865
AASS_4	-2	-1.22222	1	AASS	ENST00000473553	0	14	0	8	0	11	0	9	0	9	0	9	-1.25613	1.25613
AASS_5	0.5	1.03125	1	AASS	ENST00000460376	3	22	3	10	3	16	3	12	5	21	4	16.5	-1.00088	1.00088
AASS_6	1.5	4	1	AASS	ENST00000426162	0	0	0	1	0	0.5	0	2	0	2	0	2	3.71339	3.71339
AASS_7	-9	-2.05882	0.77077	AASS	ENST00000393376	0	22	0	13	0	17.5	0	7	0	10	0	8.5	-2.12837	2.12837
AATF_1	-0.5	-1.5	1	AATF	ENST00000593084	0	2	0	1	0	1.5	0	1	0	1	0	1	-1.53808	1.53808
AATF_2	54	1.04351	1	AATF	ENST00000225402	645	1288	588	1194	616.5	1241	622	1271	646	1319	634	1295	1.00586	1.00586
AATF_3	-0.5	-1.5	1	AATF	ENST00000587618	0	2	0	1	0	1.5	0	1	0	1	0	1	-1.53808	1.53808
AATF_4	-4	#DIV/0!	0.61706	AATF	ENST00000589579	2	8	0	0	1	4	0	0	0	0	0	0	#DIV/0!	#DIV/0!
AATF_5	-1.5	#DIV/0!	1	AATF	ENST00000590321	0	3	0	0	0	1.5	0	0	0	0	0	0	#DIV/0!	#DIV/0!
AATF_6	-0.5	-1.5	1	AATF	ENST00000588486	0	3	0	0	0	1.5	0	1	0	1	0	1	-1.49923	1.49923
AATF_7	-2	-1.8	1	AATF	ENST00000592219	2	3	2	6	2	4.5	1	5	0	0	0.5	2.5	-1.83754	1.83754
AATF_8	-4.5	-10	0.377048	AATF	ENST00000592751	0	4	1	6	0.5	5	0	1	0	0	0	0.5	-10.1583	10.1583
AATK-AS1_1	-3.5	#DIV/0!	0.423873	AATK-AS1	ENST00000571031	1	2	2	5	1.5	3.5	0	0	0	0	0	0	#DIV/0!	#DIV/0!
AATK-AS1_2	-1.5	#DIV/0!	1	AATK-AS1	ENST00000414089	0	1	1	2	0.5	1.5	0	0	0	0	0	0	#DIV/0!	#DIV/0!
AATK_1	0	-1	1	AATK	ENST00000572798	0	0	0	1	0	0.5	1	1	0	0	0.5	0.5	-1.04601	1.04601
AATK_10	-4	-2.6	0.933416	AATK	ENST00000326724	0	7	0	6	0	6.5	0	3	0	2	0	2.5	-2.67595	2.67595
AATK_2	-0.5	#DIV/0!	1	AATK	ENST00000572339	0	1	0	0	0	0.5	0	0	0	0	0	0	#DIV/0!	#DIV/0!
AATK_3	-0.5	#DIV/0!	1	AATK	ENST00000573469	0	1	0	0	0	0.5	0	0	0	0	0	0	#DIV/0!	#DIV/0!
AATK_4	0	-1	1	AATK	ENST00000573441	0	0	0	1	0	0.5	0	1	0	0	0	0.5	-1.04601	1.04601
AATK_5	-3	#DIV/0!	0.5179	AATK	ENST00000374792	0	3	0	3	0	3	0	0	0	0	0	0	#DIV/0!	#DIV/0!
AATK_6	-1	#DIV/0!	1	AATK	ENST00000576053	0	0	1	2	0.5	1	0	0	0	0	0	0	#DIV/0!	#DIV/0!
AATK_7	0	1	1	AATK	ENST00000575363	0	0	0	0	0	0	0	0	0	0	0	0	1	1
AATK_8	-3.5	-4.5	0.767843	AATK	ENST00000417379	0	4	0	5	0	4.5	0	1	0	1	0	1	-4.69193	4.69193
AATK_9	-4.5	-4	0.679451	AATK	ENST00000570932	0	6	0	6	0	6	0	3	0	0	0	1.5	-4.03313	4.03313
AB015752.3_1	2	5	1	AB015752.3	ENST00000521975	1	1	0	0	0.5	0.5	3	3	2	2	2.5	2.5	5.03239	5.03239
AB019440.50_1	0	1	1	AB019440.50	ENST00000605005	0	0	0	0	0	0	0	0	0	0	0	0	1	1
ABAT_1	-180	-1.42503	0.920977	ABAT	ENST00000569156	7	551	7	656	7	603.5	5	356	3	491	4	423.5	-1.49156	1.49156
ABAT_10	28	1.66667	0.731998	ABAT	ENST00000565671	1	51	0	33	0.5	42	2	73	1	67	1.5	70	1.62017	1.62017
ABAT_11	299.5	1.34805	1	ABAT	ENST00000396600	0	900	0	821	0	860.5	0	891	0	1429	0	1160	1.29153	1.29153
ABAT_12	4.5	1.33333	1	ABAT	ENST00000564453	1	18	0	9	0.5	13.5	1	18	0	18	0.5	18	1.30032	1.30032
ABAT_13	0	1	1	ABAT	ENST00000569695	0	0	0	0	0	0	0	0	0	0	0	0	1	1
ABAT_14	-1.5	-1.06667	1	ABAT	ENST00000565016	0	14	2	34	1	24	1	24	1	21	1	22.5	-1.12259	1.12259
ABAT_15	14	1.47458	1	ABAT	ENST00000563992	0	32	0	27	0	29.5	0	30	2	57	1	43.5	1.41148	1.41148
ABAT_16	0	-1	1	ABAT	ENST00000568847	0	6	0	3	0	4.5	0	5	0	4	0	4.5	-1.022	1.022
ABAT_2	14	1.09589	1	ABAT	ENST00000567812	0	172	0	120	0	146	0	133	0	187	0	160	1.05717	1.05717
ABAT_3	153.5	2.2582	0.0666445	ABAT	ENST00000566590	0	152	0	92	0	122	1	234	1	317	1	275.5	2.18517	2.18517
ABAT_4	2.5	1.19231	1	ABAT	ENST00000561870	0	19	0	7	0	13	0	12	0	19	0	15.5	1.1606	1.1606
ABAT_5	14	1.08485	1	ABAT	ENST00000425191	0	179	0	151	0	165	0	139	0	219	0	179	1.04114	1.04114
ABAT_6	-275	-1.1535	1	ABAT	ENST00000268251	1	2066	1	2067	1	2066.5	1	1914	0	1669	0.5	1791.5	-1.1953	1.1953
ABAT_7	6.5	1.28261	1	ABAT	ENST00000563215	25	25	21	21	23	23	31	31	28	28	29.5	29.5	1.24117	1.24117
ABAT_8	-21.5	-1.43	1	ABAT	ENST00000562115	1	69	2	74	1.5	71.5	0	29	2	71	1	50	-1.50561	1.50561
ABAT_9	6	1.19672	1	ABAT	ENST00000564714	0	31	0	30	0	30.5	0	37	0	36	0	36.5	1.15372	1.15372
ABC12-47043100G14.2_1	0	1	1	ABC12-47043100G14.2	ENST00000526803	0	0	0	0	0	0	0	0	0	0	0	0	1	1
ABC7-42389800N19.1_1	23	1.03642	1	ABC7-42389800N19.1	ENST00000400706	648	648	615	615	631.5	631.5	638	638	671	671	654.5	654.5	-1.00162	1.00162
ABCA10_1	3.5	1.38889	1	ABCA10	ENST00000269081	0	8	0	10	0	9	0	10	0	15	0	12.5	1.32413	1.32413
ABCA10_10	-4.5	-1.5	1	ABCA10	ENST00000416101	0	12	0	15	0	13.5	0	11	0	7	0	9	-1.55369	1.55369
ABCA10_11	-0.5	#DIV/0!	1	ABCA10	ENST00000432313	0	1	0	0	0	0.5	0	0	0	0	0	0	#DIV/0!	#DIV/0!
ABCA10_12	-7.5	-16	0.0810644	ABCA10	ENST00000518929	3	11	2	5	2.5	8	0	1	0	0	0	0.5	-15.9062	15.9062
ABCA10_13	-1	#DIV/0!	1	ABCA10	ENST00000588514	1	1	0	1	0.5	1	0	0	0	0	0	0	#DIV/0!	#DIV/0!
ABCA10_14	-1	-2	1	ABCA10	ENST00000519732	0	2	0	2	0	2	0	1	0	1	0	1	-2.07667	2.07667
ABCA10_15	0	1	1	ABCA10	ENST00000423818	0	0	0	0	0	0	0	0	0	0	0	0	1	1
ABCA10_2	-1	-1.125	1	ABCA10	ENST00000522406	0	9	0	9	0	9	0	10	0	6	0	8	-1.15949	1.15949
ABCA10_3	-1.5	-4	1	ABCA10	ENST00000523419	0	3	0	1	0	2	0	0	0	1	0	0.5	-4.20085	4.20085
ABCA10_4	0	-1	1	ABCA10	ENST00000523512	0	0	0	1	0	0.5	0	0	0	1	0	0.5	-1.11027	1.11027
ABCA10_5	-0.5	#DIV/0!	1	ABCA10	ENST00000522787	0	1	0	0	0	0.5	0	0	0	0	0	0	#DIV/0!	#DIV/0!
ABCA10_6	0	1	1	ABCA10	ENST00000521538	0	0	0	0	0	0	0	0	0	0	0	0	1	1
ABCA10_7	0	1	1	ABCA10	ENST00000521526	0	0	0	0	0	0	0	0	0	0	0	0	1	1
ABCA10_8	-7	-1.66667	1	ABCA10	ENST00000524231	0	24	0	11	0	17.5	0	4	0	17	0	10.5	-1.73859	1.73859
ABCA10_9	-1	#DIV/0!	1	ABCA10	ENST00000524273	0	1	0	1	0	1	0	0	0	0	0	0	#DIV/0!	#DIV/0!
ABCA11P_1	1.5	1.05455	1	ABCA11P	ENST00000514396	11	29	10	26	10.5	27.5	12	23	15	35	13.5	29	1.01141	1.01141
ABCA11P_2	8	2.14286	0.73767	ABCA11P	ENST00000507854	4	7	1	7	2.5	7	7	16	5	14	6	15	2.06785	2.06785
ABCA11P_3	12.5	1.06143	1	ABCA11P	ENST00000451020	102	206	97	201	99.5	203.5	112	225	96	207	104	216	1.02398	1.02398
ABCA12_1	2.5	3.5	1	ABCA12	ENST00000412081	0	1	0	1	0	1	0	1	0	6	0	3.5	3.29902	3.29902
ABCA12_2	106	1.8583	0.245853	ABCA12	ENST00000272895	23	118	28	129	25.5	123.5	37	200	42	259	39.5	229.5	1.77987	1.77987
ABCA12_3	2	1.28571	1	ABCA12	ENST00000389661	0	8	0	6	0	7	0	8	0	10	0	9	1.24078	1.24078
ABCA13_1	0.5	#DIV/0!	1	ABCA13	ENST00000453246	0	0	0	0	0	0	0	0	0	1	0	0.5	#DIV/0!	#DIV/0!
ABCA13_2	0	1	1	ABCA13	ENST00000435451	0	0	0	0	0	0	0	0	0	0	0	0	1	1
ABCA13_3	0	1	1	ABCA13	ENST00000544596	0	0	0	0	0	0	0	0	0	0	0	0	1	1
ABCA13_4	0	1	1	ABCA13	ENST00000417403	0	0	0	0	0	0	0	0	0	0	0	0	1	1
ABCA13_5	2	#DIV/0!	1	ABCA13	ENST00000484268	0	0	0	0	0	0	0	0	0	4	0	2	#DIV/0!	#DIV/0!
ABCA13_6	2.5	#DIV/0!	0.767843	ABCA13	ENST00000435803	0	0	0	0	0	0	2	4	0	1	1	2.5	#DIV/0!	#DIV/0!
ABCA13_7	0	-1	1	ABCA13	ENST00000411975	0	0	0	1	0	0.5	0	0	0	1	0	0.5	-1.11027	1.11027
ABCA17P_1	-1.5	-4	1	ABCA17P	ENST00000505660	0	2	0	2	0	2	0	0	0	1	0	0.5	-4.28093	4.28093
ABCA17P_2	0	-1	1	ABCA17P	ENST00000512848	0	0	0	3	0	1.5	0	0	0	3	0	1.5	-1.11027	1.11027
ABCA17P_3	5	1.625	1	ABCA17P	ENST00000469908	8	11	3	5	5.5	8	3	9	8	17	5.5	13	1.57272	1.57272
ABCA17P_4	0.5	1.5	1	ABCA17P	ENST00000494925	0	0	2	2	1	1	1	2	1	1	1	1.5	1.40636	1.40636
ABCA17P_5	0	1	1	ABCA17P	ENST00000466730	0	0	0	0	0	0	0	0	0	0	0	0	1	1
ABCA17P_6	4	2.6	1	ABCA17P	ENST00000482286	1	4	0	1	0.5	2.5	1	11	0	2	0.5	6.5	2.61437	2.61437
ABCA1_1	-277	-9.93548	5.29628e-13	ABCA1	ENST00000374736	272	296	291	320	281.5	308	21	24	35	38	28	31	-10.4014	10.4014
ABCA1_2	0.5	2	1	ABCA1	ENST00000374733	0	1	0	0	0	0.5	0	1	0	1	0	1	2.00103	2.00103
ABCA1_3	0	-1	1	ABCA1	ENST00000494467	0	0	0	1	0	0.5	0	0	0	1	0	0.5	-1.11027	1.11027
ABCA1_4	0.5	#DIV/0!	1	ABCA1	ENST00000423487	0	0	0	0	0	0	0	1	0	0	0	0.5	#DIV/0!	#DIV/0!
ABCA2_1	-78	-1.41053	0.947178	ABCA2	ENST00000464876	31	282	33	254	32	268	27	184	23	196	25	190	-1.46311	1.46311
ABCA2_10	1.5	1.03333	1	ABCA2	ENST00000492260	0	45	0	45	0	45	0	40	0	53	0	46.5	-1.00904	1.00904
ABCA2_11	10	1.12739	1	ABCA2	ENST00000341511	0	89	0	68	0	78.5	0	97	0	80	0	88.5	1.09435	1.09435
ABCA2_12	8	1.1039	1	ABCA2	ENST00000371605	0	81	0	73	0	77	0	87	0	83	0	85	1.06596	1.06596
ABCA2_13	-6.5	-1.20635	1	ABCA2	ENST00000466707	3	44	3	32	3	38	2	29	3	34	2.5	31.5	-1.24815	1.24815
ABCA2_14	0	-1	1	ABCA2	ENST00000467624	0	14	0	21	0	17.5	0	16	0	19	0	17.5	-1.04878	1.04878
ABCA2_15	-140	-1.31496	1	ABCA2	ENST00000459850	6	608	8	561	7	584.5	4	423	4	466	4	444.5	-1.36528	1.36528
ABCA2_16	2.5	1.13158	1	ABCA2	ENST00000398207	0	16	0	22	0	19	0	24	0	19	0	21.5	1.08716	1.08716
ABCA2_17	-162	-1.8329	0.24073	ABCA2	ENST00000487109	3	350	5	363	4	356.5	1	174	2	215	1.5	194.5	-1.91047	1.91047
ABCA2_18	-11.5	-1.08099	1	ABCA2	ENST00000488535	1	180	1	127	1	153.5	1	182	0	102	0.5	142	-1.10589	1.10589
ABCA2_19	-39.5	-1.25649	1	ABCA2	ENST00000464520	9	205	6	182	7.5	193.5	7	181	4	127	5.5	154	-1.29499	1.29499
ABCA2_2	-2.5	-1.02874	1	ABCA2	ENST00000265662	0	111	0	68	0	89.5	0	98	0	76	0	87	-1.0546	1.0546
ABCA2_20	4	1.15094	1	ABCA2	ENST00000490486	0	26	0	27	0	26.5	0	28	0	33	0	30.5	1.10496	1.10496
ABCA2_21	-2.5	-1.06849	1	ABCA2	ENST00000464157	5	62	1	16	3	39	1	14	6	59	3.5	36.5	-1.10528	1.10528
ABCA2_22	-0.5	-1.02174	1	ABCA2	ENST00000494046	0	23	0	24	0	23.5	0	26	0	20	0	23	-1.05764	1.05764
ABCA2_23	2	1.16667	1	ABCA2	ENST00000476211	0	10	0	14	0	12	0	14	0	14	0	14	1.11663	1.11663
ABCA2_3	-25	-1.27322	1	ABCA2	ENST00000463603	2	113	4	120	3	116.5	3	99	4	84	3.5	91.5	-1.32029	1.32029
ABCA2_4	-16.5	-1.55932	1	ABCA2	ENST00000470535	1	66	0	26	0.5	46	0	32	0	27	0	29.5	-1.58875	1.58875
ABCA2_5	-139	-1.27255	1	ABCA2	ENST00000479446	7	735	8	563	7.5	649	4	473	5	547	4.5	510	-1.31763	1.31763
ABCA2_6	-5	-1.16667	1	ABCA2	ENST00000448336	1	46	0	24	0.5	35	0	38	0	22	0	30	-1.18771	1.18771
ABCA2_7	-8	-1.08122	1	ABCA2	ENST00000431584	0	94	1	119	0.5	106.5	0	67	1	130	0.5	98.5	-1.13845	1.13845
ABCA2_8	-8	-1.06061	1	ABCA2	ENST00000437791	4	160	4	120	4	140	3	127	6	137	4.5	132	-1.09662	1.09662
ABCA2_9	-0.5	-2	1	ABCA2	ENST00000425423	0	2	0	0	0	1	0	1	0	0	0	0.5	-1.94112	1.94112
ABCA3_1	-19.5	-1.39394	1	ABCA3	ENST00000569062	7	60	9	78	8	69	1	38	2	61	1.5	49.5	-1.46458	1.46458
ABCA3_2	155	1.22727	1	ABCA3	ENST00000301732	0	746	0	618	0	682	0	885	0	789	0	837	1.18816	1.18816
ABCA3_3	35	1.10903	1	ABCA3	ENST00000567910	2	340	4	302	3	321	5	326	10	386	7.5	356	1.06777	1.06777
ABCA3_4	-380	-1.40426	0.9252	ABCA3	ENST00000382381	1	1482	1	1158	1	1320	0	818	1	1062	0.5	940	-1.45703	1.45703
ABCA3_5	-253	-1.36508	1	ABCA3	ENST00000563623	2	956	4	936	3	946	0	510	2	876	1	693	-1.42809	1.42809
ABCA3_6	-2.5	-1.00838	1	ABCA3	ENST00000566200	0	361	0	241	0	301	0	269	0	328	0	298.5	-1.04229	1.04229
ABCA4_1	-0.5	-1.5	1	ABCA4	ENST00000535735	0	1	1	2	0.5	1.5	0	0	0	2	0	1	-1.62537	1.62537
ABCA4_2	-0.5	#DIV/0!	1	ABCA4	ENST00000472033	0	1	0	0	0	0.5	0	0	0	0	0	0	#DIV/0!	#DIV/0!
ABCA4_3	-2	#DIV/0!	0.938369	ABCA4	ENST00000535881	0	1	0	3	0	2	0	0	0	0	0	0	#DIV/0!	#DIV/0!
ABCA4_4	-1	#DIV/0!	1	ABCA4	ENST00000465352	0	0	1	2	0.5	1	0	0	0	0	0	0	#DIV/0!	#DIV/0!
ABCA4_5	-14	-5	0.0592845	ABCA4	ENST00000370225	12	22	6	13	9	17.5	2	2	3	5	2.5	3.5	-5.20825	5.20825
ABCA4_6	-1.5	#DIV/0!	1	ABCA4	ENST00000536513	0	2	0	1	0	1.5	0	0	0	0	0	0	#DIV/0!	#DIV/0!
ABCA4_7	-0.5	#DIV/0!	1	ABCA4	ENST00000470771	0	1	0	0	0	0.5	0	0	0	0	0	0	#DIV/0!	#DIV/0!
ABCA4_8	0	1	1	ABCA4	ENST00000460514	0	0	0	0	0	0	0	0	0	0	0	0	1	1
ABCA4_9	-0.5	#DIV/0!	1	ABCA4	ENST00000484388	1	1	0	0	0.5	0.5	0	0	0	0	0	0	#DIV/0!	#DIV/0!
ABCA5_1	-8	-1.17582	1	ABCA5	ENST00000392677	1	41	1	66	1	53.5	2	51	0	40	1	45.5	-1.22715	1.22715
ABCA5_10	-4.5	-1.10227	1	ABCA5	ENST00000588106	30	51	28	46	29	48.5	27	45	24	43	25.5	44	-1.14155	1.14155
ABCA5_11	1	2	1	ABCA5	ENST00000588665	0	2	0	0	0	1	0	2	0	2	0	2	2.00103	2.00103
ABCA5_12	4.5	1.81818	1	ABCA5	ENST00000589975	0	4	0	7	0	5.5	0	6	3	14	1.5	10	1.7127	1.7127
ABCA5_13	-1	-1.14286	1	ABCA5	ENST00000589609	8	8	6	8	7	8	5	7	5	7	5	7	-1.18667	1.18667
ABCA5_14	-2	-1.26667	1	ABCA5	ENST00000592568	0	6	0	13	0	9.5	0	5	0	10	0	7.5	-1.34673	1.34673
ABCA5_15	10	1.33333	1	ABCA5	ENST00000591234	0	29	0	31	0	30	0	38	0	42	0	40	1.2806	1.2806
ABCA5_2	11	1.37288	1	ABCA5	ENST00000392676	0	33	0	26	0	29.5	0	30	0	51	0	40.5	1.31783	1.31783
ABCA5_3	6.5	1.07182	1	ABCA5	ENST00000593153	4	104	2	77	3	90.5	6	132	1	62	3.5	97	1.04921	1.04921
ABCA5_4	-9.5	-1.65517	1	ABCA5	ENST00000593253	0	18	0	30	0	24	0	13	0	16	0	14.5	-1.74006	1.74006
ABCA5_5	-3	-1.21429	1	ABCA5	ENST00000587607	0	17	0	17	0	17	0	9	0	19	0	14	-1.2744	1.2744
ABCA5_6	-63	-3.03226	0.0379684	ABCA5	ENST00000588877	3	121	1	67	2	94	0	25	0	37	0	31	-3.13273	3.13273
ABCA5_7	11	1.38596	1	ABCA5	ENST00000586811	0	26	0	31	0	28.5	0	39	0	40	0	39.5	1.32993	1.32993
ABCA5_8	-33.5	-1.13215	1	ABCA5	ENST00000586995	9	255	12	319	10.5	287	7	224	7	283	7	253.5	-1.18456	1.18456
ABCA5_9	8.5	1.26984	1	ABCA5	ENST00000586601	7	33	5	30	6	31.5	9	32	7	48	8	40	1.21784	1.21784
ABCA6_1	-1	#DIV/0!	1	ABCA6	ENST00000284425	0	1	1	1	0.5	1	0	0	0	0	0	0	#DIV/0!	#DIV/0!
ABCA6_2	0	1	1	ABCA6	ENST00000589482	0	0	0	0	0	0	0	0	0	0	0	0	1	1
ABCA6_3	-1	#DIV/0!	1	ABCA6	ENST00000590311	1	1	1	1	1	1	0	0	0	0	0	0	#DIV/0!	#DIV/0!
ABCA6_4	-0.5	#DIV/0!	1	ABCA6	ENST00000590645	0	0	0	1	0	0.5	0	0	0	0	0	0	#DIV/0!	#DIV/0!
ABCA6_5	0.5	#DIV/0!	1	ABCA6	ENST00000589803	0	0	0	0	0	0	0	1	0	0	0	0.5	#DIV/0!	#DIV/0!
ABCA6_6	0	-1	1	ABCA6	ENST00000446604	0	1	0	0	0	0.5	0	0	0	1	0	0.5	-1.03019	1.03019
ABCA6_7	-0.5	#DIV/0!	1	ABCA6	ENST00000592493	0	0	0	1	0	0.5	0	0	0	0	0	0	#DIV/0!	#DIV/0!
ABCA7_1	-3	-3	1	ABCA7	ENST00000524850	0	6	0	3	0	4.5	0	1	0	2	0	1.5	-3.10702	3.10702
ABCA7_10	-29.5	-2.05357	0.599208	ABCA7	ENST00000525073	1	82	0	33	0.5	57.5	0	26	0	30	0	28	-2.10278	2.10278
ABCA7_11	1.5	2	1	ABCA7	ENST00000527496	0	3	0	0	0	1.5	0	1	0	5	0	3	1.96127	1.96127
ABCA7_12	-4	-1.20513	1	ABCA7	ENST00000530092	1	29	0	18	0.5	23.5	1	19	1	20	1	19.5	-1.24132	1.24132
ABCA7_13	-1.5	-1.23077	1	ABCA7	ENST00000529442	0	9	0	7	0	8	0	5	0	8	0	6.5	-1.28078	1.28078
ABCA7_14	-105	-1.87866	0.258528	ABCA7	ENST00000435683	3	246	2	203	2.5	224.5	2	123	2	116	2	119.5	-1.94199	1.94199
ABCA7_15	-1	-1.66667	1	ABCA7	ENST00000531467	0	3	0	2	0	2.5	0	3	0	0	0	1.5	-1.6679	1.6679
ABCA7_16	-10	-1.625	1	ABCA7	ENST00000531478	0	20	1	32	0.5	26	1	19	0	13	0.5	16	-1.6924	1.6924
ABCA7_17	-14	-1.34568	1	ABCA7	ENST00000433129	0	65	0	44	0	54.5	0	38	0	43	0	40.5	-1.38975	1.38975
ABCA7_2	-12.5	-1.5102	1	ABCA7	ENST00000532194	0	27	1	47	0.5	37	3	42	0	7	1.5	24.5	-1.55093	1.55093
ABCA7_3	-3	-1.54545	1	ABCA7	ENST00000533574	0	9	0	8	0	8.5	0	5	0	6	0	5.5	-1.60552	1.60552
ABCA7_4	-33.5	-2.42553	0.169765	ABCA7	ENST00000526885	15	63	14	51	14.5	57	9	25	6	22	7.5	23.5	-2.50383	2.50383
ABCA7_5	-3	-1.75	1	ABCA7	ENST00000525238	1	4	3	10	2	7	1	4	2	4	1.5	4	-1.84622	1.84622
ABCA7_6	-4	-1.5	1	ABCA7	ENST00000525939	0	12	1	12	0.5	12	0	5	1	11	0.5	8	-1.57511	1.57511
ABCA7_7	-2	-1.57143	1	ABCA7	ENST00000524383	0	9	0	2	0	5.5	0	4	0	3	0	3.5	-1.58607	1.58607
ABCA7_8	-15	-1.44118	1	ABCA7	ENST00000263094	0	50	0	48	0	49	0	25	0	43	0	34	-1.50717	1.50717
ABCA7_9	1	1.5	1	ABCA7	ENST00000530703	1	3	0	1	0.5	2	0	1	0	5	0	3	1.44291	1.44291
ABCA8_1	0	1	1	ABCA8	ENST00000269080	0	0	0	0	0	0	0	0	0	0	0	0	1	1
ABCA8_10	0	1	1	ABCA8	ENST00000590359	0	0	0	0	0	0	0	0	0	0	0	0	1	1
ABCA8_11	0	1	1	ABCA8	ENST00000587206	0	0	0	0	0	0	0	0	0	0	0	0	1	1
ABCA8_12	0	1	1	ABCA8	ENST00000589980	0	0	0	0	0	0	0	0	0	0	0	0	1	1
ABCA8_13	0	1	1	ABCA8	ENST00000588458	0	0	0	0	0	0	0	0	0	0	0	0	1	1
ABCA8_2	0	1	1	ABCA8	ENST00000585850	0	0	0	0	0	0	0	0	0	0	0	0	1	1
ABCA8_3	0	1	1	ABCA8	ENST00000586539	0	0	0	0	0	0	0	0	0	0	0	0	1	1
ABCA8_4	0	1	1	ABCA8	ENST00000430352	0	0	0	0	0	0	0	0	0	0	0	0	1	1
ABCA8_5	0	1	1	ABCA8	ENST00000586292	0	0	0	0	0	0	0	0	0	0	0	0	1	1
ABCA8_6	0	1	1	ABCA8	ENST00000585531	0	0	0	0	0	0	0	0	0	0	0	0	1	1
ABCA8_7	0.5	#DIV/0!	1	ABCA8	ENST00000428549	0	0	0	0	0	0	0	0	0	1	0	0.5	#DIV/0!	#DIV/0!
ABCA8_8	0	1	1	ABCA8	ENST00000589533	0	0	0	0	0	0	0	0	0	0	0	0	1	1
ABCA8_9	0	1	1	ABCA8	ENST00000541225	0	0	0	0	0	0	0	0	0	0	0	0	1	1
ABCA9-AS1_1	0	1	1	ABCA9-AS1	ENST00000458677	0	0	0	0	0	0	0	0	0	0	0	0	1	1
ABCA9_1	0	1	1	ABCA9	ENST00000585714	0	0	0	0	0	0	0	0	0	0	0	0	1	1
ABCA9_2	-0.5	#DIV/0!	1	ABCA9	ENST00000453985	0	1	0	0	0	0.5	0	0	0	0	0	0	#DIV/0!	#DIV/0!
ABCA9_3	-0.5	#DIV/0!	1	ABCA9	ENST00000340001	0	1	0	0	0	0.5	0	0	0	0	0	0	#DIV/0!	#DIV/0!
ABCA9_4	0	-1	1	ABCA9	ENST00000370732	0	1	0	0	0	0.5	0	1	0	0	0	0.5	1.03033	1.03033
ABCA9_5	0	1	1	ABCA9	ENST00000492580	0	0	0	0	0	0	0	0	0	0	0	0	1	1
ABCA9_6	0.5	#DIV/0!	1	ABCA9	ENST00000461623	0	0	0	0	0	0	0	0	0	1	0	0.5	#DIV/0!	#DIV/0!
ABCA9_7	0	1	1	ABCA9	ENST00000460872	0	0	0	0	0	0	0	0	0	0	0	0	1	1
ABCA9_8	-0.5	#DIV/0!	1	ABCA9	ENST00000495634	0	0	0	1	0	0.5	0	0	0	0	0	0	#DIV/0!	#DIV/0!
ABCA9_9	-0.5	#DIV/0!	1	ABCA9	ENST00000482072	0	0	1	1	0.5	0.5	0	0	0	0	0	0	#DIV/0!	#DIV/0!
ABCB10_1	1.5	2	1	ABCB10	ENST00000498158	1	1	2	2	1.5	1.5	2	4	1	2	1.5	3	1.92134	1.92134
ABCB10_2	0.5	1.33333	1	ABCB10	ENST00000486755	0	2	0	1	0	1.5	0	0	1	4	0.5	2	1.26157	1.26157
ABCB10_3	43.5	1.07172	1	ABCB10	ENST00000344517	466	636	423	577	444.5	606.5	466	624	497	676	481.5	650	1.03281	1.03281
ABCB11_1	-1	#DIV/0!	1	ABCB11	ENST00000263817	0	1	1	1	0.5	1	0	0	0	0	0	0	#DIV/0!	#DIV/0!
ABCB11_2	0	1	1	ABCB11	ENST00000478354	0	0	0	0	0	0	0	0	0	0	0	0	1	1
ABCB11_3	0	1	1	ABCB11	ENST00000439188	0	0	0	0	0	0	0	0	0	0	0	0	1	1
ABCB1_1	-0.5	#DIV/0!	1	ABCB1	ENST00000476862	0	1	0	0	0	0.5	0	0	0	0	0	0	#DIV/0!	#DIV/0!
ABCB1_10	1	#DIV/0!	1	ABCB1	ENST00000496821	0	0	0	0	0	0	0	1	0	1	0	1	#DIV/0!	#DIV/0!
ABCB1_2	-3	-7	0.767843	ABCB1	ENST00000543898	0	4	0	3	0	3.5	0	0	0	1	0	0.5	-7.45159	7.45159
ABCB1_3	0	1	1	ABCB1	ENST00000483831	0	0	0	0	0	0	0	0	0	0	0	0	1	1
ABCB1_4	-2	#DIV/0!	0.9252	ABCB1	ENST00000482527	0	2	0	2	0	2	0	0	0	0	0	0	#DIV/0!	#DIV/0!
ABCB1_5	-2.5	-6	0.953636	ABCB1	ENST00000265724	0	2	0	4	0	3	0	1	0	0	0	0.5	-6.12514	6.12514
ABCB1_6	-2	#DIV/0!	0.938369	ABCB1	ENST00000488737	0	1	0	3	0	2	0	0	0	0	0	0	#DIV/0!	#DIV/0!
ABCB1_7	-0.5	-2	1	ABCB1	ENST00000475929	0	1	0	1	0	1	0	1	0	0	0	0.5	-2.01656	2.01656
ABCB1_8	-1	-3	1	ABCB1	ENST00000491360	0	2	0	1	0	1.5	0	1	0	0	0	0.5	-2.98712	2.98712
ABCB1_9	-1	#DIV/0!	1	ABCB1	ENST00000416177	0	2	0	0	0	1	0	0	0	0	0	0	#DIV/0!	#DIV/0!
ABCB4_1	-3	-7	0.801651	ABCB4	ENST00000467079	0	5	0	2	0	3.5	0	0	1	1	0.5	0.5	-7.3715	7.3715
ABCB4_10	-7.5	-2.66667	0.615453	ABCB4	ENST00000545634	0	9	0	15	0	12	0	4	0	5	0	4.5	-2.80408	2.80408
ABCB4_11	-3.5	-1.5	1	ABCB4	ENST00000453593	0	16	0	5	0	10.5	0	6	0	8	0	7	-1.53351	1.53351
ABCB4_2	-0.5	-1.2	1	ABCB4	ENST00000469770	0	4	0	2	0	3	0	3	0	2	0	2.5	-1.22317	1.22317
ABCB4_3	-8	-3.66667	0.318562	ABCB4	ENST00000265723	0	12	0	10	0	11	0	4	0	2	0	3	-3.75695	3.75695
ABCB4_4	-7.5	-1.83333	1	ABCB4	ENST00000359206	0	16	0	17	0	16.5	0	4	0	14	0	9	-1.93786	1.93786
ABCB4_5	1.5	1.21429	1	ABCB4	ENST00000358400	0	6	0	8	0	7	0	6	0	11	0	8.5	1.15304	1.15304
ABCB4_6	0.5	1.25	1	ABCB4	ENST00000473795	0	3	0	1	0	2	0	3	0	2	0	2.5	1.23411	1.23411
ABCB4_7	0	1	1	ABCB4	ENST00000417608	0	0	0	0	0	0	0	0	0	0	0	0	1	1
ABCB4_8	0.5	2	1	ABCB4	ENST00000440025	0	1	0	0	0	0.5	0	0	0	2	0	1	1.94139	1.94139
ABCB4_9	-0.5	-1.5	1	ABCB4	ENST00000467983	0	1	0	2	0	1.5	0	0	0	2	0	1	-1.62537	1.62537
ABCB5_1	-1	#DIV/0!	1	ABCB5	ENST00000443026	2	2	0	0	1	1	0	0	0	0	0	0	#DIV/0!	#DIV/0!
ABCB5_2	-1	#DIV/0!	1	ABCB5	ENST00000404938	1	2	0	0	0.5	1	0	0	0	0	0	0	#DIV/0!	#DIV/0!
ABCB5_3	-0.5	#DIV/0!	1	ABCB5	ENST00000258738	0	1	0	0	0	0.5	0	0	0	0	0	0	#DIV/0!	#DIV/0!
ABCB5_4	0	1	1	ABCB5	ENST00000406935	0	0	0	0	0	0	0	0	0	0	0	0	1	1
ABCB5_5	0	1	1	ABCB5	ENST00000441315	0	0	0	0	0	0	0	0	0	0	0	0	1	1
ABCB5_6	0	1	1	ABCB5	ENST00000477094	0	0	0	0	0	0	0	0	0	0	0	0	1	1
ABCB6_1	0	1	1	ABCB6	ENST00000487380	0	0	0	0	0	0	0	0	0	0	0	0	1	1
ABCB6_10	4	2.14286	1	ABCB6	ENST00000492543	0	0	1	7	0.5	3.5	0	5	0	10	0	7.5	1.96955	1.96955
ABCB6_11	1	3	1	ABCB6	ENST00000485773	0	1	0	0	0	0.5	0	2	0	1	0	1.5	3.03136	3.03136
ABCB6_12	-5	-3.5	0.706701	ABCB6	ENST00000497882	1	7	1	7	1	7	0	4	0	0	0	2	-3.52899	3.52899
ABCB6_13	0.5	#DIV/0!	1	ABCB6	ENST00000496984	0	0	0	0	0	0	0	1	0	0	0	0.5	#DIV/0!	#DIV/0!
ABCB6_14	1.5	#DIV/0!	1	ABCB6	ENST00000265316	0	0	0	0	0	0	0	1	0	2	0	1.5	#DIV/0!	#DIV/0!
ABCB6_2	0.5	#DIV/0!	1	ABCB6	ENST00000448398	0	0	0	0	0	0	0	1	0	0	0	0.5	#DIV/0!	#DIV/0!
ABCB6_3	-1.5	-1.75	1	ABCB6	ENST00000295750	0	2	0	5	0	3.5	0	1	0	3	0	2	-1.87415	1.87415
ABCB6_4	-0.5	#DIV/0!	1	ABCB6	ENST00000417678	0	1	0	0	0	0.5	0	0	0	0	0	0	#DIV/0!	#DIV/0!
ABCB6_5	0	-1	1	ABCB6	ENST00000439002	0	1	0	2	0	1.5	0	2	0	1	0	1.5	-1.04094	1.04094
ABCB6_6	0	1	1	ABCB6	ENST00000492953	0	0	0	0	0	0	0	0	0	0	0	0	1	1
ABCB6_7	0	1	1	ABCB6	ENST00000443805	0	0	0	0	0	0	0	0	0	0	0	0	1	1
ABCB6_8	-0.5	#DIV/0!	1	ABCB6	ENST00000452545	0	0	0	1	0	0.5	0	0	0	0	0	0	#DIV/0!	#DIV/0!
ABCB6_9	0	1	1	ABCB6	ENST00000494639	0	0	0	0	0	0	0	0	0	0	0	0	1	1
ABCB7_1	13	1.13333	1	ABCB7	ENST00000373394	0	118	0	77	0	97.5	0	116	0	105	0	110.5	1.10178	1.10178
ABCB7_2	111	2.42308	0.0390247	ABCB7	ENST00000529949	0	98	0	58	0	78	1	196	1	182	1	189	2.35882	2.35882
ABCB7_3	17.5	1.19553	1	ABCB7	ENST00000339447	0	106	0	73	0	89.5	0	98	0	116	0	107	1.15648	1.15648
ABCB7_4	-11.5	-1.07641	1	ABCB7	ENST00000253577	0	106	2	218	1	162	0	106	1	195	0.5	150.5	-1.1422	1.1422
ABCB7_5	13.5	1.3913	1	ABCB7	ENST00000526404	0	36	0	33	0	34.5	0	44	0	52	0	48	1.33879	1.33879
ABCB7_6	21.5	1.41748	1	ABCB7	ENST00000490858	2	63	1	40	1.5	51.5	0	50	3	96	1.5	73	1.36372	1.36372
ABCB7_7	34.5	1.83133	0.489663	ABCB7	ENST00000469368	1	41	3	42	2	41.5	7	76	3	76	5	76	1.76292	1.76292
ABCB7_8	4.5	1.08654	1	ABCB7	ENST00000534524	0	43	1	61	0.5	52	0	57	0	56	0	56.5	1.03997	1.03997
ABCB7_9	-33	-1.66667	0.731915	ABCB7	ENST00000534570	1	83	2	82	1.5	82.5	0	50	0	49	0	49.5	-1.72964	1.72964
ABCB8_1	1	1.18182	1	ABCB8	ENST00000493338	0	2	1	9	0.5	5.5	1	7	0	6	0.5	6.5	1.11427	1.11427
ABCB8_10	3	1.85714	1	ABCB8	ENST00000498578	0	2	1	5	0.5	3.5	0	5	0	8	0	6.5	1.74825	1.74825
ABCB8_11	7.5	2.875	0.640557	ABCB8	ENST00000356058	0	4	0	4	0	4	0	6	0	17	0	11.5	2.72939	2.72939
ABCB8_12	22	1.48889	1	ABCB8	ENST00000477092	3	30	11	60	7	45	8	61	8	73	8	67	1.41248	1.41248
ABCB8_13	12	1.02771	1	ABCB8	ENST00000358849	141	469	122	397	131.5	433	99	438	80	452	89.5	445	-1.00766	1.00766
ABCB8_14	5.5	3.2	0.633395	ABCB8	ENST00000489192	0	3	0	2	0	2.5	0	6	0	10	0	8	3.08196	3.08196
ABCB8_15	21.5	2.53571	0.452454	ABCB8	ENST00000466514	4	24	0	4	2	14	3	32	4	39	3.5	35.5	2.50178	2.50178
ABCB8_16	2	1.5	1	ABCB8	ENST00000488370	2	5	1	3	1.5	4	2	8	1	4	1.5	6	1.47275	1.47275
ABCB8_17	2	2.33333	1	ABCB8	ENST00000542328	0	2	0	1	0	1.5	0	4	0	3	0	3.5	2.28526	2.28526
ABCB8_18	11.5	3.3	0.206544	ABCB8	ENST00000477719	0	6	1	4	0.5	5	1	17	0	16	0.5	16.5	3.20502	3.20502
ABCB8_19	-2.5	-1.55556	1	ABCB8	ENST00000482309	0	7	0	7	0	7	0	4	0	5	0	4.5	-1.62055	1.62055
ABCB8_2	-1	-1.05714	1	ABCB8	ENST00000470645	5	24	3	13	4	18.5	2	10	4	25	3	17.5	-1.0995	1.0995
ABCB8_20	2.5	1.35714	1	ABCB8	ENST00000297504	0	6	0	8	0	7	0	11	0	8	0	9.5	1.30621	1.30621
ABCB8_21	5	1.71429	1	ABCB8	ENST00000472698	2	2	7	12	4.5	7	8	13	7	11	7.5	12	1.61202	1.61202
ABCB8_22	9.5	1.55882	1	ABCB8	ENST00000491920	2	17	3	17	2.5	17	4	28	2	25	3	26.5	1.50381	1.50381
ABCB8_23	8	2.14286	0.879367	ABCB8	ENST00000466956	3	8	4	6	3.5	7	2	8	5	22	3.5	15	2.04598	2.04598
ABCB8_3	1.5	2.5	1	ABCB8	ENST00000488826	0	1	0	1	0	1	0	3	0	2	0	2.5	2.42206	2.42206
ABCB8_4	2	5	1	ABCB8	ENST00000488551	0	1	0	0	0	0.5	0	1	0	4	0	2.5	4.91311	4.91311
ABCB8_5	0	-1	1	ABCB8	ENST00000471796	0	1	0	1	0	1	0	1	0	1	0	1	-1.03833	1.03833
ABCB8_6	1.5	4	1	ABCB8	ENST00000469410	0	1	0	0	0	0.5	0	1	0	3	0	2	3.94241	3.94241
ABCB8_7	3	2.2	1	ABCB8	ENST00000462605	1	3	1	2	1	2.5	5	9	1	2	3	5.5	2.17524	2.17524
ABCB8_8	-0.5	-1.25	1	ABCB8	ENST00000461373	0	2	0	3	0	2.5	0	1	0	3	0	2	-1.32741	1.32741
ABCB8_9	-20.5	-1.30827	1	ABCB8	ENST00000482899	48	95	41	79	44.5	87	20	60	27	73	23.5	66.5	-1.3577	1.3577
ABCB9_1	-10	-2.33333	0.546022	ABCB9	ENST00000536976	4	17	5	18	4.5	17.5	2	6	2	9	2	7.5	-2.43991	2.43991
ABCB9_10	-19	-2.15152	0.416594	ABCB9	ENST00000442028	1	35	1	36	1	35.5	0	18	0	15	0	16.5	-2.22913	2.22913
ABCB9_11	-4	-1.34783	1	ABCB9	ENST00000538895	3	15	4	16	3.5	15.5	3	11	4	12	3.5	11.5	-1.403	1.403
ABCB9_12	7.5	1.65217	1	ABCB9	ENST00000346530	0	6	0	17	0	11.5	2	30	0	8	1	19	1.59018	1.59018
ABCB9_13	-2.5	-1.41667	1	ABCB9	ENST00000537276	0	6	0	11	0	8.5	0	4	0	8	0	6	-1.50208	1.50208
ABCB9_14	-10	-2.42857	0.850076	ABCB9	ENST00000344275	0	6	2	28	1	17	0	7	0	7	0	7	-2.58271	2.58271
ABCB9_15	-11	-1.70968	1	ABCB9	ENST00000540971	9	23	7	30	8	26.5	8	22	3	9	5.5	15.5	-1.76197	1.76197
ABCB9_16	-4	-1.8	1	ABCB9	ENST00000280560	0	7	0	11	0	9	0	3	0	7	0	5	-1.90728	1.90728
ABCB9_17	-4	-1.61538	1	ABCB9	ENST00000426173	1	9	2	12	1.5	10.5	1	9	0	4	0.5	6.5	-1.66716	1.66716
ABCB9_18	0.5	1.05556	1	ABCB9	ENST00000546077	6	8	6	10	6	9	1	4	5	15	3	9.5	-1.00512	1.00512
ABCB9_19	-11	-2.83333	0.335664	ABCB9	ENST00000542448	4	20	2	14	3	17	0	5	2	7	1	6	-2.93711	2.93711
ABCB9_2	2	1.4	1	ABCB9	ENST00000540285	0	5	0	5	0	5	0	9	0	5	0	7	1.3598	1.3598
ABCB9_20	-10.5	-2.75	0.370894	ABCB9	ENST00000442833	1	18	1	15	1	16.5	0	7	0	5	0	6	-2.83164	2.83164
ABCB9_3	0.5	1.02778	1	ABCB9	ENST00000392439	0	16	0	20	0	18	0	22	0	15	0	18.5	-1.00878	1.00878
ABCB9_4	0	-1	1	ABCB9	ENST00000543935	1	3	0	1	0.5	2	0	2	0	2	0	2	-1.01891	1.01891
ABCB9_5	1.5	1.42857	1	ABCB9	ENST00000546289	0	4	0	3	0	3.5	0	4	0	6	0	5	1.37498	1.37498
ABCB9_6	-19	-2.65217	0.316448	ABCB9	ENST00000541424	11	22	22	39	16.5	30.5	5	8	11	15	8	11.5	-2.80803	2.80803
ABCB9_7	-189.5	-1.62438	0.544182	ABCB9	ENST00000542678	236	574	177	412	206.5	493	147	287	163	320	155	303.5	-1.679	1.679
ABCB9_8	-0.5	-1.25	1	ABCB9	ENST00000541983	0	3	0	2	0	2.5	0	4	0	0	0	2	-1.25092	1.25092
ABCB9_9	-3	-2.5	1	ABCB9	ENST00000545373	0	4	0	6	0	5	0	1	0	3	0	2	-2.65482	2.65482
ABCC10_1	-3	-1.125	1	ABCC10	ENST00000437104	5	20	8	34	6.5	27	5	26	6	22	5.5	24	-1.17653	1.17653
ABCC10_10	7.5	1.40541	1	ABCC10	ENST00000505344	0	11	2	26	1	18.5	2	38	1	14	1.5	26	1.35164	1.35164
ABCC10_2	-4	-1.09877	1	ABCC10	ENST00000443426	15	48	11	41	13	44.5	11	43	12	38	11.5	40.5	-1.13544	1.13544
ABCC10_3	-1.5	-1.07895	1	ABCC10	ENST00000372515	0	23	0	18	0	20.5	0	22	0	16	0	19	-1.10997	1.10997
ABCC10_4	-2	-1.4	1	ABCC10	ENST00000372512	1	10	1	4	1	7	0	3	1	7	0.5	5	-1.44762	1.44762
ABCC10_5	-3	-1.0184	1	ABCC10	ENST00000372530	10	163	10	169	10	166	6	175	9	151	7.5	163	-1.05584	1.05584
ABCC10_6	0.5	1.1	1	ABCC10	ENST00000469856	0	3	1	7	0.5	5	0	3	2	8	1	5.5	1.02963	1.02963
ABCC10_7	-24.5	-1.16667	1	ABCC10	ENST00000244533	11	181	9	162	10	171.5	3	95	13	199	8	147	-1.22176	1.22176
ABCC10_8	-0.5	-1.04	1	ABCC10	ENST00000502549	4	16	4	10	4	13	6	15	3	10	4.5	12.5	-1.0642	1.0642
ABCC10_9	12.5	1.02959	1	ABCC10	ENST00000463024	62	435	48	410	55	422.5	37	417	62	453	49.5	435	-1.00862	1.00862
ABCC11_1	0.5	#DIV/0!	1	ABCC11	ENST00000565487	0	0	0	0	0	0	0	0	0	1	0	0.5	#DIV/0!	#DIV/0!
ABCC11_10	0	-1	1	ABCC11	ENST00000356608	0	1	0	1	0	1	0	1	0	1	0	1	-1.03833	1.03833
ABCC11_2	0	1	1	ABCC11	ENST00000569172	0	0	0	0	0	0	0	0	0	0	0	0	1	1
ABCC11_3	1.5	4	1	ABCC11	ENST00000565329	0	1	0	0	0	0.5	0	3	0	1	0	2	4.0617	4.0617
ABCC11_4	3	7	0.770016	ABCC11	ENST00000567385	1	1	0	0	0.5	0.5	4	4	2	3	3	3.5	7.03342	7.03342
ABCC11_5	1	#DIV/0!	1	ABCC11	ENST00000353782	0	0	0	0	0	0	0	1	0	1	0	1	#DIV/0!	#DIV/0!
ABCC11_6	0.5	#DIV/0!	1	ABCC11	ENST00000569991	0	0	0	0	0	0	0	0	0	1	0	0.5	#DIV/0!	#DIV/0!
ABCC11_7	0	1	1	ABCC11	ENST00000537808	0	0	0	0	0	0	0	0	0	0	0	0	1	1
ABCC11_8	1	3	1	ABCC11	ENST00000394747	0	0	0	1	0	0.5	0	0	0	3	0	1.5	2.70204	2.70204
ABCC11_9	1	#DIV/0!	1	ABCC11	ENST00000394748	0	0	0	0	0	0	0	0	0	2	0	1	#DIV/0!	#DIV/0!
ABCC12_1	0	1	1	ABCC12	ENST00000533185	0	0	0	0	0	0	0	0	0	0	0	0	1	1
ABCC12_10	0	1	1	ABCC12	ENST00000448542	0	0	0	0	0	0	0	0	0	0	0	0	1	1
ABCC12_11	0	1	1	ABCC12	ENST00000533639	0	0	0	0	0	0	0	0	0	0	0	0	1	1
ABCC12_12	0	1	1	ABCC12	ENST00000532355	0	0	0	0	0	0	0	0	0	0	0	0	1	1
ABCC12_13	0	1	1	ABCC12	ENST00000532494	0	0	0	0	0	0	0	0	0	0	0	0	1	1
ABCC12_14	0	1	1	ABCC12	ENST00000529504	0	0	0	0	0	0	0	0	0	0	0	0	1	1
ABCC12_2	0	1	1	ABCC12	ENST00000528693	0	0	0	0	0	0	0	0	0	0	0	0	1	1
ABCC12_3	0	1	1	ABCC12	ENST00000534418	0	0	0	0	0	0	0	0	0	0	0	0	1	1
ABCC12_4	0.5	#DIV/0!	1	ABCC12	ENST00000311303	0	0	0	0	0	0	0	1	0	0	0	0.5	#DIV/0!	#DIV/0!
ABCC12_5	0	1	1	ABCC12	ENST00000527640	0	0	0	0	0	0	0	0	0	0	0	0	1	1
ABCC12_6	0	1	1	ABCC12	ENST00000416054	0	0	0	0	0	0	0	0	0	0	0	0	1	1
ABCC12_7	0	1	1	ABCC12	ENST00000526251	0	0	0	0	0	0	0	0	0	0	0	0	1	1
ABCC12_8	0	1	1	ABCC12	ENST00000497206	0	0	0	0	0	0	0	0	0	0	0	0	1	1
ABCC12_9	0	1	1	ABCC12	ENST00000529084	0	0	0	0	0	0	0	0	0	0	0	0	1	1
ABCC13_1	0.5	#DIV/0!	1	ABCC13	ENST00000463099	0	0	0	0	0	0	0	1	0	0	0	0.5	#DIV/0!	#DIV/0!
ABCC13_2	0	1	1	ABCC13	ENST00000471902	0	0	0	0	0	0	0	0	0	0	0	0	1	1
ABCC13_3	-0.5	-2	1	ABCC13	ENST00000467409	0	2	0	0	0	1	0	0	0	1	0	0.5	-2.06038	2.06038
ABCC13_4	3	#DIV/0!	0.632172	ABCC13	ENST00000481582	0	0	0	0	0	0	4	5	1	1	2.5	3	#DIV/0!	#DIV/0!
ABCC13_5	-1	#DIV/0!	1	ABCC13	ENST00000400574	0	1	0	1	0	1	0	0	0	0	0	0	#DIV/0!	#DIV/0!
ABCC13_6	0	-1	1	ABCC13	ENST00000400571	0	1	0	0	0	0.5	0	0	0	1	0	0.5	-1.03019	1.03019
ABCC13_7	1	#DIV/0!	1	ABCC13	ENST00000482980	0	0	0	0	0	0	0	1	0	1	0	1	#DIV/0!	#DIV/0!
ABCC13_8	0	1	1	ABCC13	ENST00000429114	0	0	0	0	0	0	0	0	0	0	0	0	1	1
ABCC1_1	1	1.11765	1	ABCC1	ENST00000576557	0	9	0	8	0	8.5	0	9	0	10	0	9.5	1.07707	1.07707
ABCC1_10	-3.5	-1.09091	1	ABCC1	ENST00000574224	0	44	0	40	0	42	0	26	0	51	0	38.5	-1.14176	1.14176
ABCC1_11	-17	-1.20118	1	ABCC1	ENST00000574761	7	103	9	100	8	101.5	4	77	7	92	5.5	84.5	-1.24985	1.24985
ABCC1_12	6.5	2.18182	0.833601	ABCC1	ENST00000572053	0	5	0	6	0	5.5	0	14	0	10	0	12	2.10455	2.10455
ABCC1_2	-4.5	-1.09474	1	ABCC1	ENST00000575422	0	43	0	61	0	52	0	51	0	44	0	47.5	-1.14156	1.14156
ABCC1_3	-7	-1.10938	1	ABCC1	ENST00000572882	0	64	0	78	0	71	0	57	0	71	0	64	-1.15993	1.15993
ABCC1_4	11	1.11518	1	ABCC1	ENST00000345148	0	77	0	114	0	95.5	1	125	0	88	0.5	106.5	1.0718	1.0718
ABCC1_5	73	1.79348	0.332191	ABCC1	ENST00000346370	0	87	0	97	0	92	1	153	1	177	1	165	1.72002	1.72002
ABCC1_6	-90	-1.79646	0.816242	ABCC1	ENST00000351154	2	304	0	102	1	203	1	133	0	93	0.5	113	-1.821	1.821
ABCC1_7	-29.5	-1.38312	1	ABCC1	ENST00000399410	0	97	0	116	0	106.5	0	61	0	93	0	77	-1.44991	1.44991
ABCC1_8	-13	-1.17931	1	ABCC1	ENST00000399408	0	81	0	90	0	85.5	0	67	0	78	0	72.5	-1.22971	1.22971
ABCC1_9	-21.5	-1.29452	1	ABCC1	ENST00000349029	0	94	0	95	0	94.5	0	69	0	77	0	73	-1.34661	1.34661
ABCC2_1	-8	-1.7619	0.982015	ABCC2	ENST00000370449	16	16	20	21	18	18.5	9	12	9	9	9	10.5	-1.8309	1.8309
ABCC2_2	0	-1	1	ABCC2	ENST00000370434	0	1	0	0	0	0.5	0	1	0	0	0	0.5	1.03033	1.03033
ABCC2_3	0.5	#DIV/0!	1	ABCC2	ENST00000496621	0	0	0	0	0	0	0	0	0	1	0	0.5	#DIV/0!	#DIV/0!
ABCC3_1	-19	-1.25	1	ABCC3	ENST00000427699	3	95	3	95	3	95	5	72	5	80	5	76	-1.29996	1.29996
ABCC3_10	-43.5	-1.36402	1	ABCC3	ENST00000503337	21	154	18	172	19.5	163	15	113	18	126	16.5	119.5	-1.42154	1.42154
ABCC3_11	-10	-1.54054	1	ABCC3	ENST00000505699	0	21	0	36	0	28.5	0	16	0	21	0	18.5	-1.62188	1.62188
ABCC3_12	1	1.05882	1	ABCC3	ENST00000515070	1	10	5	24	3	17	4	17	3	19	3.5	18	1.0026	1.0026
ABCC3_13	-19.5	-1.27273	1	ABCC3	ENST00000502426	3	114	1	68	2	91	2	60	2	83	2	71.5	-1.31533	1.31533
ABCC3_14	0	-1	1	ABCC3	ENST00000515707	1	1	3	3	2	2	4	4	0	0	2	2	-1.02714	1.02714
ABCC3_15	2	1.23529	1	ABCC3	ENST00000515585	0	7	2	10	1	8.5	1	5	3	16	2	10.5	1.16343	1.16343
ABCC3_16	-10	-3.5	0.263047	ABCC3	ENST00000508929	1	13	1	15	1	14	0	2	0	6	0	4	-3.69901	3.69901
ABCC3_17	-7	-1.6087	1	ABCC3	ENST00000506464	1	22	0	15	0.5	18.5	0	3	0	20	0	11.5	-1.6959	1.6959
ABCC3_2	-6.5	-2.08333	0.854632	ABCC3	ENST00000510891	0	14	1	11	0.5	12.5	0	6	0	6	0	6	-2.15348	2.15348
ABCC3_3	-6.5	-1.26	1	ABCC3	ENST00000510633	0	17	3	46	1.5	31.5	3	38	0	12	1.5	25	-1.31052	1.31052
ABCC3_4	-64.5	-1.45105	0.956699	ABCC3	ENST00000285238	9	232	6	183	7.5	207.5	4	107	8	179	6	143	-1.51136	1.51136
ABCC3_5	-3	-1.375	1	ABCC3	ENST00000513589	0	12	0	10	0	11	1	11	0	5	0.5	8	-1.40713	1.40713
ABCC3_6	-6	-1.6	1	ABCC3	ENST00000513511	0	15	0	17	0	16	1	10	0	10	0.5	10	-1.66522	1.66522
ABCC3_7	-8	-1.53333	1	ABCC3	ENST00000513745	0	26	0	20	0	23	0	11	0	19	0	15	-1.59704	1.59704
ABCC3_8	2.5	2	1	ABCC3	ENST00000504586	0	4	0	1	0	2.5	2	9	0	1	1	5	2.01738	2.01738
ABCC3_9	-17	-2.13333	0.482695	ABCC3	ENST00000503304	0	35	0	29	0	32	0	15	0	15	0	15	-2.20734	2.20734
ABCC4_1	-54.5	-3.09615	0.0197475	ABCC4	ENST00000412704	0	72	0	89	0	80.5	0	23	0	29	0	26	-3.23868	3.23868
ABCC4_2	-2.5	-6	0.945747	ABCC4	ENST00000474158	0	4	0	2	0	3	0	0	0	1	0	0.5	-6.34131	6.34131
ABCC4_3	-41	-5.82353	0.00165852	ABCC4	ENST00000538287	3	60	1	39	2	49.5	0	4	0	13	0	8.5	-6.09495	6.09495
ABCC4_4	-6.5	-1.65	1	ABCC4	ENST00000431522	0	16	0	17	0	16.5	0	7	0	13	0	10	-1.73067	1.73067
ABCC4_5	-16	-2.45455	0.338582	ABCC4	ENST00000536256	0	23	0	31	0	27	0	11	0	11	0	11	-2.56276	2.56276
ABCC4_6	-50	-3.32558	0.0115364	ABCC4	ENST00000376887	0	75	0	68	0	71.5	0	22	0	21	0	21.5	-3.44435	3.44435
ABCC4_7	0	-1	1	ABCC4	ENST00000484109	0	1	0	1	0	1	0	2	0	0	0	1	-1.00828	1.00828
ABCC4_8	-2.5	-3.5	1	ABCC4	ENST00000467685	0	3	0	4	0	3.5	1	2	0	0	0.5	1	-3.54785	3.54785
ABCC4_9	-10	-6	0.074161	ABCC4	ENST00000471041	0	11	0	13	0	12	0	2	0	2	0	2	-6.24943	6.24943
ABCC5-AS1_1	0	1	1	ABCC5-AS1	ENST00000422946	0	0	0	0	0	0	0	0	0	0	0	0	1	1
ABCC5_1	-119.5	-3.25472	0.0012528	ABCC5	ENST00000446941	97	157	114	188	105.5	172.5	34	51	36	55	35	53	-3.39466	3.39466
ABCC5_10	-19	-3.375	0.221844	ABCC5	ENST00000443376	5	24	7	30	6	27	0	2	2	14	1	8	-3.59941	3.59941
ABCC5_11	-4211	-5.16107	1.16761e-10	ABCC5	ENST00000427120	2538	5139	2586	5307	2562	5223	415	908	572	1116	493.5	1012	-5.37861	5.37861
ABCC5_12	-150	-6.08475	3.15383e-06	ABCC5	ENST00000382494	35	170	38	189	36.5	179.5	8	40	5	19	6.5	29.5	-6.26406	6.26406
ABCC5_13	-79	-4.29167	0.00098395	ABCC5	ENST00000476402	0	88	1	118	0.5	103	0	28	0	20	0	24	-4.45832	4.45832
ABCC5_2	-3031	-8.09006	6.05471e-10	ABCC5	ENST00000437205	12	3911	12	3006	12	3458.5	0	256	3	599	1.5	427.5	-8.46022	8.46022
ABCC5_3	-13	-5.33333	0.0454682	ABCC5	ENST00000392579	3	15	2	17	2.5	16	0	4	0	2	0	3	-5.49613	5.49613
ABCC5_4	-403.5	-2.48619	0.0451928	ABCC5	ENST00000265586	1	519	3	831	2	675	1	314	1	229	1	271.5	-2.59172	2.59172
ABCC5_5	-32.5	-5.33333	0.00305066	ABCC5	ENST00000437341	11	37	12	43	11.5	40	1	4	3	11	2	7.5	-5.63165	5.63165
ABCC5_6	-177	-4.6875	8.55111e-05	ABCC5	ENST00000443497	0	160	3	290	1.5	225	0	41	0	55	0	48	-4.94127	4.94127
ABCC5_7	-13	-3.16667	0.201654	ABCC5	ENST00000438979	6	22	5	16	5.5	19	1	7	1	5	1	6	-3.25248	3.25248
ABCC5_8	-432	-5.59574	1.02091e-08	ABCC5	ENST00000492216	10	519	16	533	13	526	1	74	2	114	1.5	94	-5.85024	5.85024
ABCC5_9	-730.5	-4.38194	0.000197549	ABCC5	ENST00000334444	2	924	3	969	2.5	946.5	0	297	0	135	0	216	-4.50363	4.50363
ABCC6_1	-3	-4	0.925715	ABCC6	ENST00000576204	1	5	2	3	1.5	4	1	1	0	1	0.5	1	-4.11449	4.11449
ABCC6_2	-1	#DIV/0!	1	ABCC6	ENST00000576683	0	0	0	2	0	1	0	0	0	0	0	0	#DIV/0!	#DIV/0!
ABCC6_3	-1.5	-4	1	ABCC6	ENST00000574094	0	3	0	1	0	2	0	1	0	0	0	0.5	-3.95768	3.95768
ABCC6_4	-7.5	-2.875	0.535165	ABCC6	ENST00000575728	8	11	10	12	9	11.5	1	2	5	6	3	4	-3.0353	3.0353
ABCC6_5	-2.5	-2.66667	1	ABCC6	ENST00000456970	0	2	0	6	0	4	0	2	0	1	0	1.5	-2.79294	2.79294
ABCC6_6	-5.5	-1.84615	1	ABCC6	ENST00000205557	5	17	1	7	3	12	4	9	2	4	3	6.5	-1.86565	1.86565
ABCC6_7	-3	#DIV/0!	0.544303	ABCC6	ENST00000577103	0	2	0	4	0	3	0	0	0	0	0	0	#DIV/0!	#DIV/0!
ABCC6P1_1	-1	#DIV/0!	1	ABCC6P1	ENST00000565566	0	1	0	1	0	1	0	0	0	0	0	0	#DIV/0!	#DIV/0!
ABCC6P1_2	-30	-3.72727	0.0177841	ABCC6P1	ENST00000546162	28	38	30	44	29	41	9	11	10	11	9.5	11	-3.88075	3.88075
ABCC6P1_3	-5.5	-6.5	0.311628	ABCC6P1	ENST00000600761	0	6	1	7	0.5	6.5	0	1	0	1	0	1	-6.7686	6.7686
ABCC6P1_4	-1.5	#DIV/0!	1	ABCC6P1	ENST00000565647	0	0	0	3	0	1.5	0	0	0	0	0	0	#DIV/0!	#DIV/0!
ABCC6P1_5	-11.5	-5.6	0.0633957	ABCC6P1	ENST00000565118	1	15	2	13	1.5	14	2	4	0	1	1	2.5	-5.69725	5.69725
ABCC6P2_1	0	-1	1	ABCC6P2	ENST00000526069	1	1	0	0	0.5	0.5	0	1	0	0	0	0.5	1.03033	1.03033
ABCC6P2_2	-4.5	-2.5	0.900607	ABCC6P2	ENST00000542005	8	8	7	7	7.5	7.5	2	2	3	4	2.5	3	-2.61534	2.61534
ABCC8_1	-5	-2.42857	0.935107	ABCC8	ENST00000526002	0	6	1	11	0.5	8.5	0	5	0	2	0	3.5	-2.51726	2.51726
ABCC8_10	-12	-1.70588	0.945747	ABCC8	ENST00000389817	0	35	0	23	0	29	0	18	0	16	0	17	-1.75449	1.75449
ABCC8_11	-4.5	-4	0.670254	ABCC8	ENST00000531137	0	8	0	4	0	6	0	1	0	2	0	1.5	-4.1427	4.1427
ABCC8_12	-24.5	-2.225	0.338098	ABCC8	ENST00000527905	1	49	1	40	1	44.5	0	16	0	24	0	20	-2.31535	2.31535
ABCC8_13	-4	-1.57143	1	ABCC8	ENST00000524561	0	13	0	9	0	11	0	5	0	9	0	7	-1.63449	1.63449
ABCC8_14	-0.5	-1.125	1	ABCC8	ENST00000531642	0	6	0	3	0	4.5	0	6	0	2	0	4	-1.13662	1.13662
ABCC8_15	-5	-3	0.837773	ABCC8	ENST00000528202	3	11	1	4	2	7.5	0	1	2	4	1	2.5	-3.11635	3.11635
ABCC8_16	-5	-1.25641	1	ABCC8	ENST00000302539	0	24	0	25	0	24.5	0	21	0	18	0	19.5	-1.30258	1.30258
ABCC8_17	-7	-1.34146	1	ABCC8	ENST00000532728	0	27	1	28	0.5	27.5	0	19	0	22	0	20.5	-1.39688	1.39688
ABCC8_18	-4	-9	0.479048	ABCC8	ENST00000530147	1	4	0	5	0.5	4.5	0	1	0	0	0	0.5	-9.11226	9.11226
ABCC8_19	1.5	1.1875	1	ABCC8	ENST00000526921	0	7	0	9	0	8	0	12	0	7	0	9.5	1.14726	1.14726
ABCC8_2	-5	-1.83333	1	ABCC8	ENST00000529967	0	14	0	8	0	11	0	10	0	2	0	6	-1.84748	1.84748
ABCC8_3	-5	-2.66667	0.79271	ABCC8	ENST00000526037	0	7	0	9	0	8	0	3	0	3	0	3	-2.78184	2.78184
ABCC8_4	-3	-1.27273	1	ABCC8	ENST00000531911	1	17	0	11	0.5	14	0	6	2	16	1	11	-1.32893	1.32893
ABCC8_5	-0.5	-1.11111	1	ABCC8	ENST00000531891	0	6	0	4	0	5	0	3	0	6	0	4.5	-1.15656	1.15656
ABCC8_6	-3	-1.46154	1	ABCC8	ENST00000528374	0	12	0	7	0	9.5	0	5	0	8	0	6.5	-1.51303	1.51303
ABCC8_7	-1.5	-2.5	1	ABCC8	ENST00000525022	0	1	1	4	0.5	2.5	1	2	0	0	0.5	1	-2.57729	2.57729
ABCC8_8	1	1.4	1	ABCC8	ENST00000532220	0	2	1	3	0.5	2.5	0	3	2	4	1	3.5	1.3326	1.3326
ABCC8_9	-9	-3.25	0.333464	ABCC8	ENST00000526168	0	15	0	11	0	13	0	5	0	3	0	4	-3.33035	3.33035
ABCC9_1	0	1	1	ABCC9	ENST00000538350	0	0	0	0	0	0	0	0	0	0	0	0	1	1
ABCC9_2	0	1	1	ABCC9	ENST00000345162	0	0	0	0	0	0	0	0	0	0	0	0	1	1
ABCC9_3	-0.5	#DIV/0!	1	ABCC9	ENST00000544039	0	0	0	1	0	0.5	0	0	0	0	0	0	#DIV/0!	#DIV/0!
ABCC9_4	-1	#DIV/0!	1	ABCC9	ENST00000261200	2	2	0	0	1	1	0	0	0	0	0	0	#DIV/0!	#DIV/0!
ABCC9_5	0	1	1	ABCC9	ENST00000261201	0	0	0	0	0	0	0	0	0	0	0	0	1	1
ABCC9_6	0	1	1	ABCC9	ENST00000326684	0	0	0	0	0	0	0	0	0	0	0	0	1	1
ABCD1_1	1.5	2.5	1	ABCD1	ENST00000443684	0	1	0	1	0	1	0	2	1	3	0.5	2.5	2.39335	2.39335
ABCD1_2	0.5	1.04	1	ABCD1	ENST00000370129	6	9	11	16	8.5	12.5	10	15	7	11	8.5	13	-1.00425	1.00425
ABCD1_3	-170	-2.28788	0.0369122	ABCD1	ENST00000218104	250	334	193	270	221.5	302	98	129	107	135	102.5	132	-2.36777	2.36777
ABCD1P2_1	0	1	1	ABCD1P2	ENST00000429313	0	0	0	0	0	0	0	0	0	0	0	0	1	1
ABCD1P3_1	0	1	1	ABCD1P3	ENST00000562927	0	0	0	0	0	0	0	0	0	0	0	0	1	1
ABCD1P4_1	0	1	1	ABCD1P4	ENST00000399687	0	0	0	0	0	0	0	0	0	0	0	0	1	1
ABCD1P5_1	0	1	1	ABCD1P5	ENST00000445663	0	0	0	0	0	0	0	0	0	0	0	0	1	1
ABCD2_1	1	#DIV/0!	1	ABCD2	ENST00000308666	0	0	0	0	0	0	2	2	0	0	1	1	#DIV/0!	#DIV/0!
ABCD3_1	17.5	1.17413	1	ABCD3	ENST00000536817	1	138	0	63	0.5	100.5	0	77	2	159	1	118	1.13492	1.13492
ABCD3_2	-4	-1.06838	1	ABCD3	ENST00000370214	0	67	0	58	0	62.5	0	51	0	66	0	58.5	-1.11059	1.11059
ABCD3_3	2	1.01688	1	ABCD3	ENST00000394233	0	65	2	172	1	118.5	1	123	1	118	1	120.5	-1.03771	1.03771
ABCD3_4	-42	-1.42211	1	ABCD3	ENST00000464165	3	142	4	141	3.5	141.5	3	110	2	89	2.5	99.5	-1.4718	1.4718
ABCD3_5	-58.5	-1.5625	0.877634	ABCD3	ENST00000454898	2	201	1	124	1.5	162.5	0	75	1	133	0.5	104	-1.62149	1.62149
ABCD3_6	-30.5	-1.56481	0.95299	ABCD3	ENST00000493416	3	82	3	87	3	84.5	0	33	2	75	1	54	-1.64567	1.64567
ABCD3_7	6.5	1.48148	1	ABCD3	ENST00000468860	0	14	0	13	0	13.5	0	20	0	20	0	20	1.42877	1.42877
ABCD3_8	22	1.07626	1	ABCD3	ENST00000315713	15	302	13	275	14	288.5	14	298	14	323	14	310.5	1.03709	1.03709
ABCD3_9	248.5	1.3274	0.987577	ABCD3	ENST00000484213	17	842	15	676	16	759	26	978	23	1037	24.5	1007.5	1.28253	1.28253
ABCD4_1	13.5	1.24771	1	ABCD4	ENST00000481348	0	36	0	73	0	54.5	0	58	0	78	0	68	1.18137	1.18137
ABCD4_10	-4	-2	1	ABCD4	ENST00000493752	0	8	0	8	0	8	0	4	0	4	0	4	-2.07667	2.07667
ABCD4_11	-5	-1.47619	1	ABCD4	ENST00000553998	1	23	0	8	0.5	15.5	0	10	0	11	0	10.5	-1.50717	1.50717
ABCD4_12	39	1.37321	1	ABCD4	ENST00000496015	18	74	30	135	24	104.5	23	120	28	167	25.5	143.5	1.30184	1.30184
ABCD4_13	4	1.36364	1	ABCD4	ENST00000556119	0	10	0	12	0	11	0	10	0	20	0	15	1.29584	1.29584
ABCD4_14	-1	-1.08333	1	ABCD4	ENST00000557588	0	13	0	13	0	13	0	16	0	8	0	12	-1.1138	1.1138
ABCD4_15	1.5	1.27273	1	ABCD4	ENST00000557554	1	9	0	2	0.5	5.5	0	6	0	8	0	7	1.25029	1.25029
ABCD4_16	3	1.15	1	ABCD4	ENST00000553745	0	15	0	25	0	20	0	19	0	27	0	23	1.09159	1.09159
ABCD4_17	-1.5	-1.6	1	ABCD4	ENST00000489207	0	5	0	3	0	4	0	3	0	2	0	2.5	-1.63604	1.63604
ABCD4_18	8.5	1.35417	1	ABCD4	ENST00000556517	0	27	0	21	0	24	0	35	0	30	0	32.5	1.3133	1.3133
ABCD4_19	3.5	1.10448	1	ABCD4	ENST00000481935	0	23	0	44	0	33.5	0	30	0	44	0	37	1.04544	1.04544
ABCD4_2	5	2.11111	0.995589	ABCD4	ENST00000469672	0	7	0	2	0	4.5	0	9	0	10	0	9.5	2.07307	2.07307
ABCD4_20	2	1.02797	1	ABCD4	ENST00000465085	15	68	13	75	14	71.5	19	73	17	74	18	73.5	-1.01214	1.01214
ABCD4_21	4.5	1.5625	1	ABCD4	ENST00000460308	0	7	0	9	0	8	0	17	0	8	0	12.5	1.51388	1.51388
ABCD4_22	1	1.01587	1	ABCD4	ENST00000484380	41	66	32	60	36.5	63	39	60	37	68	38	64	-1.02219	1.02219
ABCD4_23	11	1.0719	1	ABCD4	ENST00000489678	86	141	107	165	96.5	153	84	143	104	185	94	164	1.02537	1.02537
ABCD4_24	6.5	1.86667	1	ABCD4	ENST00000556971	0	11	0	4	0	7.5	0	17	0	11	0	14	1.84138	1.84138
ABCD4_25	3	2	1	ABCD4	ENST00000555617	0	2	0	4	0	3	0	7	0	5	0	6	1.91189	1.91189
ABCD4_26	6.5	1.48148	1	ABCD4	ENST00000298816	0	6	0	21	0	13.5	0	18	0	22	0	20	1.39357	1.39357
ABCD4_27	6	1.8	1	ABCD4	ENST00000477803	0	5	0	10	0	7.5	0	11	0	16	0	13.5	1.70274	1.70274
ABCD4_28	13	2.44444	0.676662	ABCD4	ENST00000554453	2	12	0	6	1	9	1	10	3	34	2	22	2.34517	2.34517
ABCD4_29	1	1.03448	1	ABCD4	ENST00000466822	2	29	2	29	2	29	1	23	1	37	1	30	-1.01075	1.01075
ABCD4_3	5	2.42857	0.861996	ABCD4	ENST00000470637	0	4	0	3	0	3.5	1	7	0	10	0.5	8.5	2.33911	2.33911
ABCD4_4	-20	-1.14286	1	ABCD4	ENST00000356924	10	248	1	72	5.5	160	5	163	2	117	3.5	140	-1.15659	1.15659
ABCD4_5	2	1.07407	1	ABCD4	ENST00000553486	0	27	0	27	0	27	0	30	0	28	0	29	1.03548	1.03548
ABCD4_6	0.5	1.06667	1	ABCD4	ENST00000493427	1	4	1	11	1	7.5	2	8	2	8	2	8	1.00966	1.00966
ABCD4_7	9.5	1.17117	1	ABCD4	ENST00000474270	3	69	1	42	2	55.5	3	70	2	60	2.5	65	1.1409	1.1409
ABCD4_8	-3	-1.46154	1	ABCD4	ENST00000475240	0	3	2	16	1	9.5	1	10	0	3	0.5	6.5	-1.53183	1.53183
ABCD4_9	-1.5	-1.05085	1	ABCD4	ENST00000555904	0	25	0	37	0	31	0	27	0	32	0	29.5	-1.10181	1.10181
ABCE1_1	4	1.72727	1	ABCE1	ENST00000510321	1	2	6	9	3.5	5.5	6	8	10	11	8	9.5	1.61717	1.61717
ABCE1_10	0.5	1.1	1	ABCE1	ENST00000506506	0	5	0	5	0	5	0	4	0	7	0	5.5	1.05078	1.05078
ABCE1_2	-2	-1.23529	1	ABCE1	ENST00000504683	0	8	0	13	0	10.5	0	8	0	9	0	8.5	-1.29635	1.29635
ABCE1_3	-2	-1.11429	1	ABCE1	ENST00000504292	1	24	1	15	1	19.5	1	11	1	24	1	17.5	-1.15985	1.15985
ABCE1_4	-9.5	-1.67857	1	ABCE1	ENST00000515678	1	20	1	27	1	23.5	1	16	1	12	1	14	-1.7452	1.7452
ABCE1_5	-6.5	-1.76471	1	ABCE1	ENST00000507193	0	8	0	22	0	15	0	5	0	12	0	8.5	-1.88751	1.88751
ABCE1_6	11	2.46667	0.522236	ABCE1	ENST00000509593	2	11	1	4	1.5	7.5	4	20	3	17	3.5	18.5	2.42366	2.42366
ABCE1_7	21.5	1.87755	0.824622	ABCE1	ENST00000502803	3	39	0	10	1.5	24.5	3	53	3	39	3	46	1.85757	1.85757
ABCE1_8	34	1.62963	0.959923	ABCE1	ENST00000502586	2	34	7	74	4.5	54	6	65	9	111	7.5	88	1.53596	1.53596
ABCE1_9	812	1.65431	0.300873	ABCE1	ENST00000296577	408	1353	348	1129	378	1241	706	2016	701	2090	703.5	2053	1.59777	1.59777
ABCF1_1	1	1.15385	1	ABCF1	ENST00000542772	2	7	3	6	2.5	6.5	4	11	1	4	2.5	7.5	1.12996	1.12996
ABCF1_2	359	1.38581	0.86466	ABCF1	ENST00000475993	2	906	3	955	2.5	930.5	5	1275	5	1304	5	1289.5	1.33289	1.33289
ABCF1_3	-34	-1.17391	1	ABCF1	ENST00000396515	0	240	0	219	0	229.5	0	192	0	199	0	195.5	-1.21748	1.21748
ABCF1_4	31.5	1.14894	1	ABCF1	ENST00000479542	2	256	1	167	1.5	211.5	4	276	2	210	3	243	1.11981	1.11981
ABCF1_5	-58	-1.25439	1	ABCF1	ENST00000376545	0	320	0	252	0	286	0	207	0	249	0	228	-1.30025	1.30025
ABCF1_6	-43.5	-1.19683	1	ABCF1	ENST00000326195	0	307	0	222	0	264.5	0	196	0	246	0	221	-1.23942	1.23942
ABCF1_7	20	1.44944	1	ABCF1	ENST00000468958	1	52	0	37	0.5	44.5	4	83	0	46	2	64.5	1.41679	1.41679
ABCF1_8	8	1.01209	1	ABCF1	ENST00000441867	39	697	31	626	35	661.5	34	639	36	700	35	669.5	-1.02526	1.02526
ABCF2_1	1	1.16667	1	ABCF2	ENST00000222388	1	6	0	6	0.5	6	1	6	1	8	1	7	1.11881	1.11881
ABCF2_2	377.5	1.25251	1	ABCF2	ENST00000287844	449	1560	389	1430	419	1495	537	1746	491	1999	514	1872.5	1.2058	1.2058
ABCF2_3	-3.5	-4.5	0.782278	ABCF2	ENST00000477252	4	5	4	4	4	4.5	0	0	2	2	1	1	-4.79603	4.79603
ABCF2_4	1	1.16667	1	ABCF2	ENST00000473874	0	5	1	7	0.5	6	1	4	1	10	1	7	1.10237	1.10237
ABCF2_5	4.5	1.5	1	ABCF2	ENST00000441774	1	9	2	9	1.5	9	3	17	1	10	2	13.5	1.45578	1.45578
ABCF2_6	-4.5	-1.1875	1	ABCF2	ENST00000468073	3	22	5	35	4	28.5	9	39	1	9	5	24	-1.2208	1.2208
ABCF2P2_1	0	1	1	ABCF2P2	ENST00000450549	0	0	0	0	0	0	0	0	0	0	0	0	1	1
ABCF3_1	-51	-1.48113	1	ABCF3	ENST00000498136	5	208	1	106	3	157	1	97	2	115	1.5	106	-1.52307	1.52307
ABCF3_10	-23	-1.42202	1	ABCF3	ENST00000471226	4	72	1	83	2.5	77.5	1	65	0	44	0.5	54.5	-1.472	1.472
ABCF3_11	20.5	1.08489	1	ABCF3	ENST00000466742	19	269	14	214	16.5	241.5	18	246	23	278	20.5	262	1.04739	1.04739
ABCF3_12	4	1.19048	1	ABCF3	ENST00000466416	0	19	0	23	0	21	0	25	0	25	0	25	1.14245	1.14245
ABCF3_13	10	1.09615	1	ABCF3	ENST00000429586	0	76	0	132	0	104	0	117	0	111	0	114	1.04598	1.04598
ABCF3_14	-27	-1.9	0.546022	ABCF3	ENST00000489719	4	58	3	56	3.5	57	0	24	1	36	0.5	30	-1.98336	1.98336
ABCF3_15	-16.5	-1.16176	1	ABCF3	ENST00000292808	0	106	0	131	0	118.5	0	96	0	108	0	102	-1.21319	1.21319
ABCF3_16	-30.5	-1.36527	1	ABCF3	ENST00000421340	1	103	1	125	1	114	0	51	1	116	0.5	83.5	-1.43942	1.43942
ABCF3_17	-1	-1.0339	1	ABCF3	ENST00000485921	2	36	1	25	1.5	30.5	3	30	2	29	2.5	29.5	-1.06575	1.06575
ABCF3_18	-12.5	-1.10638	1	ABCF3	ENST00000472608	1	121	1	139	1	130	1	110	1	125	1	117.5	-1.15397	1.15397
ABCF3_2	-2.5	-1.26316	1	ABCF3	ENST00000463685	0	15	0	9	0	12	0	9	0	10	0	9.5	-1.30135	1.30135
ABCF3_3	3	1.12766	1	ABCF3	ENST00000481116	0	20	0	27	0	23.5	0	28	0	25	0	26.5	1.08183	1.08183
ABCF3_4	66	1.55696	0.725617	ABCF3	ENST00000473311	1	148	0	89	0.5	118.5	2	200	1	169	1.5	184.5	1.51737	1.51737
ABCF3_5	-11	-1.1236	1	ABCF3	ENST00000468892	0	96	0	104	0	100	0	80	0	98	0	89	-1.17195	1.17195
ABCF3_6	8	1.27119	1	ABCF3	ENST00000480539	0	27	0	32	0	29.5	0	31	2	44	1	37.5	1.21408	1.21408
ABCF3_7	-7.5	-1.2	1	ABCF3	ENST00000478288	0	55	0	35	0	45	0	33	0	42	0	37.5	-1.24008	1.24008
ABCF3_8	-25	-1.2809	1	ABCF3	ENST00000480562	0	107	0	121	0	114	0	84	0	94	0	89	-1.33529	1.33529
ABCF3_9	-6.5	-1.11207	1	ABCF3	ENST00000475728	8	74	2	55	5	64.5	2	39	3	77	2.5	58	-1.15966	1.15966
ABCG1_1	-342.5	-1.81065	0.57181	ABCG1	ENST00000343687	3	1087	1	443	2	765	2	424	2	421	2	422.5	-1.85026	1.85026
ABCG1_10	-48	-1.74419	0.838561	ABCG1	ENST00000467818	0	89	1	136	0.5	112.5	1	89	0	40	0.5	64.5	-1.80477	1.80477
ABCG1_11	-376.5	-1.59385	0.566465	ABCG1	ENST00000496783	46	1131	23	890	34.5	1010.5	38	680	27	588	32.5	634	-1.64401	1.64401
ABCG1_12	-276	-1.6323	0.443597	ABCG1	ENST00000450121	9	716	14	709	11.5	712.5	13	423	10	450	11.5	436.5	-1.69613	1.69613
ABCG1_2	-75.5	-1.52069	0.843809	ABCG1	ENST00000340588	0	257	0	184	0	220.5	0	156	0	134	0	145	-1.56566	1.56566
ABCG1_3	-70.5	-1.42988	0.981173	ABCG1	ENST00000361802	0	267	0	202	0	234.5	0	176	0	152	0	164	-1.47378	1.47378
ABCG1_4	-561	-2.86689	0.11357	ABCG1	ENST00000472587	1	491	5	1232	3	861.5	0	165	2	436	1	300.5	-3.06589	3.06589
ABCG1_5	-92.5	-1.57276	0.651638	ABCG1	ENST00000347800	0	279	0	229	0	254	0	149	0	174	0	161.5	-1.63079	1.63079
ABCG1_6	-91.5	-1.57009	0.686079	ABCG1	ENST00000398449	0	269	0	235	0	252	0	169	0	152	0	160.5	-1.6236	1.6236
ABCG1_7	-87	-1.54375	0.723393	ABCG1	ENST00000398457	0	259	0	235	0	247	0	165	0	155	0	160	-1.59853	1.59853
ABCG1_8	-99.5	-1.63987	0.526376	ABCG1	ENST00000462050	0	269	0	241	0	255	0	149	0	162	0	155.5	-1.70136	1.70136
ABCG1_9	-57	-1.40569	1	ABCG1	ENST00000398437	0	213	0	182	0	197.5	0	150	0	131	0	140.5	-1.45237	1.45237
ABCG2_1	26	18.3333	0.00491832	ABCG2	ENST00000515655	0	1	0	2	0	1.5	0	8	4	47	2	27.5	17.0704	17.0704
ABCG2_2	0.5	1.33333	1	ABCG2	ENST00000503830	0	2	0	1	0	1.5	0	1	0	3	0	2	1.28095	1.28095
ABCG2_3	202	10.1818	1.68233e-12	ABCG2	ENST00000237612	3	19	5	25	4	22	31	235	22	213	26.5	224	9.77042	9.77042
ABCG2_4	13	14	0.00656295	ABCG2	ENST00000505480	0	1	1	1	0.5	1	5	17	1	11	3	14	13.5693	13.5693
ABCG4_1	0	1	1	ABCG4	ENST00000534402	0	0	0	0	0	0	0	0	0	0	0	0	1	1
ABCG4_2	-1	#DIV/0!	1	ABCG4	ENST00000449422	0	1	0	1	0	1	0	0	0	0	0	0	#DIV/0!	#DIV/0!
ABCG4_3	-0.5	#DIV/0!	1	ABCG4	ENST00000533694	1	1	0	0	0.5	0.5	0	0	0	0	0	0	#DIV/0!	#DIV/0!
ABCG4_4	0	1	1	ABCG4	ENST00000531739	0	0	0	0	0	0	0	0	0	0	0	0	1	1
ABCG4_5	-0.5	-1.5	1	ABCG4	ENST00000307417	0	0	2	3	1	1.5	1	1	0	1	0.5	1	-1.61577	1.61577
ABCG4_6	0	1	1	ABCG4	ENST00000524604	0	0	0	0	0	0	0	0	0	0	0	0	1	1
ABCG5_1	0	1	1	ABCG5	ENST00000260645	0	0	0	0	0	0	0	0	0	0	0	0	1	1
ABCG5_2	-0.5	#DIV/0!	1	ABCG5	ENST00000486512	0	1	0	0	0	0.5	0	0	0	0	0	0	#DIV/0!	#DIV/0!
ABCG5_3	0.5	#DIV/0!	1	ABCG5	ENST00000543989	0	0	0	0	0	0	0	1	0	0	0	0.5	#DIV/0!	#DIV/0!
ABCG5_4	0	1	1	ABCG5	ENST00000409962	0	0	0	0	0	0	0	0	0	0	0	0	1	1
ABCG5_5	0	1	1	ABCG5	ENST00000405322	0	0	0	0	0	0	0	0	0	0	0	0	1	1
ABCG8_1	0	1	1	ABCG8	ENST00000272286	0	0	0	0	0	0	0	0	0	0	0	0	1	1
ABHD10_1	14.5	4.22222	0.0611613	ABHD10	ENST00000493784	0	4	1	5	0.5	4.5	2	17	3	21	2.5	19	4.0368	4.0368
ABHD10_2	-18	-1.62069	0.937812	ABHD10	ENST00000497293	15	39	19	55	17	47	9	25	11	33	10	29	-1.70052	1.70052
ABHD10_3	0	-1	1	ABHD10	ENST00000534857	0	4	0	5	0	4.5	0	4	0	5	0	4.5	-1.04611	1.04611
ABHD10_4	-3	-1.42857	1	ABHD10	ENST00000494817	3	8	1	12	2	10	2	8	1	6	1.5	7	-1.4881	1.4881
ABHD10_5	-1	-1.4	1	ABHD10	ENST00000491580	0	4	0	3	0	3.5	0	3	0	2	0	2.5	-1.43733	1.43733
ABHD10_6	-75.5	-1.05933	1	ABHD10	ENST00000273359	576	1406	487	1290	531.5	1348	478	1237	493	1308	485.5	1272.5	-1.09908	1.09908
ABHD11_1	6	1.63158	1	ABHD11	ENST00000468331	0	10	0	9	0	9.5	0	14	0	17	0	15.5	1.5699	1.5699
ABHD11_10	17.5	1.50725	1	ABHD11	ENST00000468998	3	42	1	27	2	34.5	2	57	3	47	2.5	52	1.4677	1.4677
ABHD11_11	-3	-1.07692	1	ABHD11	ENST00000437891	2	39	2	45	2	42	1	39	1	39	1	39	-1.12119	1.12119
ABHD11_12	11	1.1913	1	ABHD11	ENST00000357419	0	71	0	44	0	57.5	0	67	0	70	0	68.5	1.15673	1.15673
ABHD11_13	-48	-1.12783	1	ABHD11	ENST00000412965	48	467	36	380	42	423.5	33	410	19	341	26	375.5	-1.16338	1.16338
ABHD11_14	-47	-1.52514	0.841732	ABHD11	ENST00000458339	5	147	3	126	4	136.5	2	95	2	84	2	89.5	-1.57616	1.57616
ABHD11_2	53.5	1.30484	1	ABHD11	ENST00000462381	16	180	10	171	13	175.5	18	242	13	216	15.5	229	1.26001	1.26001
ABHD11_3	44	1.57143	0.94194	ABHD11	ENST00000486114	4	47	8	107	6	77	8	112	10	130	9	121	1.48836	1.48836
ABHD11_4	1.5	1.07692	1	ABHD11	ENST00000474130	1	19	1	20	1	19.5	2	32	0	10	1	21	1.05235	1.05235
ABHD11_5	41.5	1.46369	0.906395	ABHD11	ENST00000480445	9	89	8	90	8.5	89.5	9	112	12	150	10.5	131	1.40326	1.40326
ABHD11_6	25.5	1.255	1	ABHD11	ENST00000437775	0	56	1	144	0.5	100	0	66	2	185	1	125.5	1.17229	1.17229
ABHD11_7	-1.5	-1.08333	1	ABHD11	ENST00000395147	0	14	0	25	0	19.5	0	21	0	15	0	18	-1.13111	1.13111
ABHD11_8	14.5	1.25664	1	ABHD11	ENST00000222800	0	61	0	52	0	56.5	0	80	0	62	0	71	1.21845	1.21845
ABHD11_9	84	1.11949	1	ABHD11	ENST00000497897	22	707	22	699	22	703	21	801	19	773	20	787	1.07896	1.07896
ABHD12_1	-4	-1.07843	1	ABHD12	ENST00000376542	15	54	11	56	13	55	16	64	11	38	13.5	51	-1.11208	1.11208
ABHD12_2	-3.5	-2.16667	1	ABHD12	ENST00000491682	1	10	0	3	0.5	6.5	0	1	0	5	0	3	-2.24909	2.24909
ABHD12_3	-3.5	-2.75	0.994435	ABHD12	ENST00000450393	1	7	0	4	0.5	5.5	1	3	0	1	0.5	2	-2.78478	2.78478
ABHD12_4	3.5	2	1	ABHD12	ENST00000471287	0	2	1	5	0.5	3.5	1	7	0	7	0.5	7	1.89576	1.89576
ABHD12_5	-210	-1.18088	1	ABHD12	ENST00000339157	487	1432	441	1310	464	1371	416	1182	425	1140	420.5	1161	-1.22345	1.22345
ABHD12_6	-2.5	-2.66667	1	ABHD12	ENST00000465694	0	2	0	6	0	4	0	2	0	1	0	1.5	-2.79294	2.79294
ABHD12_7	3.5	2.16667	1	ABHD12	ENST00000481556	2	6	0	0	1	3	2	7	1	6	1.5	6.5	2.17275	2.17275
ABHD12_8	1	1.33333	1	ABHD12	ENST00000576316	2	6	0	0	1	3	1	7	1	1	1	4	1.36384	1.36384
ABHD12_9	-7	-2.27273	1	ABHD12	ENST00000461204	10	23	1	2	5.5	12.5	3	4	2	7	2.5	5.5	-2.30442	2.30442
ABHD12B_1	0	1	1	ABHD12B	ENST00000554566	0	0	0	0	0	0	0	0	0	0	0	0	1	1
ABHD12B_10	-0.5	#DIV/0!	1	ABHD12B	ENST00000554241	0	1	0	0	0	0.5	0	0	0	0	0	0	#DIV/0!	#DIV/0!
ABHD12B_2	0	1	1	ABHD12B	ENST00000353130	0	0	0	0	0	0	0	0	0	0	0	0	1	1
ABHD12B_3	0	1	1	ABHD12B	ENST00000553715	0	0	0	0	0	0	0	0	0	0	0	0	1	1
ABHD12B_4	0	1	1	ABHD12B	ENST00000557345	0	0	0	0	0	0	0	0	0	0	0	0	1	1
ABHD12B_5	0.5	#DIV/0!	1	ABHD12B	ENST00000382029	0	0	0	0	0	0	0	0	0	1	0	0.5	#DIV/0!	#DIV/0!
ABHD12B_6	0	1	1	ABHD12B	ENST00000555292	0	0	0	0	0	0	0	0	0	0	0	0	1	1
ABHD12B_7	0	1	1	ABHD12B	ENST00000395752	0	0	0	0	0	0	0	0	0	0	0	0	1	1
ABHD12B_8	0	1	1	ABHD12B	ENST00000337334	0	0	0	0	0	0	0	0	0	0	0	0	1	1
ABHD12B_9	0	1	1	ABHD12B	ENST00000556857	0	0	0	0	0	0	0	0	0	0	0	0	1	1
ABHD13_1	2	1.00844	1	ABHD13	ENST00000375898	258	258	216	216	237	237	238	238	240	240	239	239	-1.02636	1.02636
ABHD14A-ACY1_1	2.5	1.33333	1	ABHD14A-ACY1	ENST00000486081	0	12	0	3	0	7.5	0	14	0	6	0	10	1.32926	1.32926
ABHD14A-ACY1_2	-0.5	-1.02174	1	ABHD14A-ACY1	ENST00000463937	0	32	0	15	0	23.5	0	37	0	9	0	23	-1.0279	1.0279
ABHD14A-ACY1_3	-44.5	-2.05952	0.514028	ABHD14A-ACY1	ENST00000463721	9	120	5	53	7	86.5	2	47	3	37	2.5	42	-2.10004	2.10004
ABHD14A-ACY1_4	-4	-2.33333	1	ABHD14A-ACY1	ENST00000497128	1	11	0	3	0.5	7	2	6	0	0	1	3	-2.30236	2.30236
ABHD14A_1	-0.5	-1.5	1	ABHD14A	ENST00000494478	0	1	0	2	0	1.5	0	1	0	1	0	1	-1.57692	1.57692
ABHD14A_2	0	1	1	ABHD14A	ENST00000474575	0	0	0	0	0	0	0	0	0	0	0	0	1	1
ABHD14A_3	1.5	1.25	1	ABHD14A	ENST00000497864	5	6	3	6	4	6	6	8	6	7	6	7.5	1.20624	1.20624
ABHD14A_4	-0.5	-2	1	ABHD14A	ENST00000491470	0	0	1	2	0.5	1	1	1	0	0	0.5	0.5	-2.09201	2.09201
ABHD14A_5	4.5	1.5625	1	ABHD14A	ENST00000273596	5	7	4	9	4.5	8	9	13	6	12	7.5	12.5	1.4996	1.4996
ABHD14B_1	-33.5	-1.41358	1	ABHD14B	ENST00000395008	6	108	11	121	8.5	114.5	5	82	6	80	5.5	81	-1.47034	1.47034
ABHD14B_2	-19	-2.1875	0.767843	ABHD14B	ENST00000461108	4	55	2	15	3	35	1	18	2	14	1.5	16	-2.21455	2.21455
ABHD14B_3	5	1.11628	1	ABHD14B	ENST00000483233	4	58	3	28	3.5	43	3	17	4	79	3.5	48	1.06832	1.06832
ABHD14B_4	-11.5	-1.19328	1	ABHD14B	ENST00000487005	2	70	4	72	3	71	1	23	4	96	2.5	59.5	-1.26276	1.26276
ABHD14B_5	6.5	1.46429	1	ABHD14B	ENST00000315877	0	17	0	11	0	14	1	24	0	17	0.5	20.5	1.42886	1.42886
ABHD14B_6	4	1.88889	1	ABHD14B	ENST00000473912	0	3	1	6	0.5	4.5	0	9	1	8	0.5	8.5	1.7999	1.7999
ABHD14B_7	-2.5	-1.13514	1	ABHD14B	ENST00000525795	0	16	1	26	0.5	21	1	26	0	11	0.5	18.5	-1.17495	1.17495
ABHD14B_8	0	-1	1	ABHD14B	ENST00000361143	0	27	0	18	0	22.5	0	21	0	24	0	22.5	-1.03262	1.03262
ABHD15_1	-120	-1.69565	0.62323	ABHD15	ENST00000307201	323	323	262	262	292.5	292.5	112	112	233	233	172.5	172.5	-1.77231	1.77231
ABHD16A_1	-2	-1.1	1	ABHD16A	ENST00000440843	0	20	0	24	0	22	0	18	0	22	0	20	-1.14948	1.14948
ABHD16A_10	-8.5	-1.5	1	ABHD16A	ENST00000538874	0	28	0	23	0	25.5	0	14	0	20	0	17	-1.55999	1.55999
ABHD16A_11	-4.5	-1.3	1	ABHD16A	ENST00000496579	1	26	1	13	1	19.5	1	11	2	19	1.5	15	-1.34368	1.34368
ABHD16A_12	-15.5	-1.68889	0.937812	ABHD16A	ENST00000477016	3	49	2	27	2.5	38	0	22	0	23	0	22.5	-1.73579	1.73579
ABHD16A_13	-10	-1.57143	1	ABHD16A	ENST00000482224	0	28	0	27	0	27.5	0	23	0	12	0	17.5	-1.61543	1.61543
ABHD16A_14	-21.5	-1.59722	1	ABHD16A	ENST00000471644	2	69	3	46	2.5	57.5	1	47	0	25	0.5	36	-1.63119	1.63119
ABHD16A_15	-1	-1.0625	1	ABHD16A	ENST00000468037	0	18	0	16	0	17	0	9	0	23	0	16	-1.11535	1.11535
ABHD16A_16	85	1.14202	1	ABHD16A	ENST00000395952	17	607	20	590	18.5	598.5	27	761	18	606	22.5	683.5	1.10416	1.10416
ABHD16A_17	-5.5	-1.26829	1	ABHD16A	ENST00000477462	1	36	0	16	0.5	26	1	28	0	13	0.5	20.5	-1.28396	1.28396
ABHD16A_18	-6.5	-1.26531	1	ABHD16A	ENST00000375842	0	33	0	29	0	31	0	27	0	22	0	24.5	-1.30667	1.30667
ABHD16A_2	-11	-1.62857	1	ABHD16A	ENST00000492084	0	32	0	25	0	28.5	0	16	0	19	0	17.5	-1.68754	1.68754
ABHD16A_3	-3.5	-1.12069	1	ABHD16A	ENST00000495769	0	41	0	24	0	32.5	0	33	0	25	0	29	-1.14755	1.14755
ABHD16A_4	-11	-2.15789	0.622835	ABHD16A	ENST00000474007	1	25	0	16	0.5	20.5	0	9	0	10	0	9.5	-2.22571	2.22571
ABHD16A_5	11	1.44898	1	ABHD16A	ENST00000468205	0	28	0	21	0	24.5	0	27	1	44	0.5	35.5	1.39297	1.39297
ABHD16A_6	3	1.02913	1	ABHD16A	ENST00000475742	5	97	7	109	6	103	3	46	7	166	5	106	-1.0285	1.0285
ABHD16A_7	-11.5	-1.47917	1	ABHD16A	ENST00000498420	0	28	1	43	0.5	35.5	0	21	0	27	0	24	-1.5538	1.5538
ABHD16A_8	1	1.03077	1	ABHD16A	ENST00000492899	13	38	7	27	10	32.5	11	39	8	28	9.5	33.5	1.00393	1.00393
ABHD16A_9	19	2.40741	0.304574	ABHD16A	ENST00000490209	0	12	1	15	0.5	13.5	2	27	3	38	2.5	32.5	2.29728	2.29728
ABHD16B_1	-33	-1.23239	1	ABHD16B	ENST00000369916	201	201	149	149	175	175	119	119	165	165	142	142	-1.2787	1.2787
ABHD17A_1	-43	-1.46739	1	ABHD17A	ENST00000250974	4	183	2	87	3	135	2	132	0	52	1	92	-1.48414	1.48414
ABHD17A_2	-32.5	-1.03855	1	ABHD17A	ENST00000588598	96	881	117	870	106.5	875.5	82	831	82	855	82	843	-1.07857	1.07857
ABHD17A_3	-9.5	-1.27536	1	ABHD17A	ENST00000590661	1	61	0	27	0.5	44	0	37	0	32	0	34.5	-1.3023	1.3023
ABHD17A_4	63	2.575	0.0476011	ABHD17A	ENST00000292577	0	40	0	40	0	40	1	88	2	118	1.5	103	2.46917	2.46917
ABHD17A_5	4.5	1.31034	1	ABHD17A	ENST00000591351	0	17	0	12	0	14.5	0	19	0	19	0	19	1.27016	1.27016
ABHD17A_6	2.5	1.07246	1	ABHD17A	ENST00000592757	2	36	1	33	1.5	34.5	2	56	0	18	1	37	1.05039	1.05039
ABHD17AP1_1	-1.5	-1.75	1	ABHD17AP1	ENST00000457740	3	3	4	4	3.5	3.5	2	2	2	2	2	2	-1.8268	1.8268
ABHD17AP2_1	-1.5	#DIV/0!	1	ABHD17AP2	ENST00000358206	2	2	1	1	1.5	1.5	0	0	0	0	0	0	#DIV/0!	#DIV/0!
ABHD17AP3_1	0.5	#DIV/0!	1	ABHD17AP3	ENST00000503096	0	0	0	0	0	0	1	1	0	0	0.5	0.5	#DIV/0!	#DIV/0!
ABHD17AP4_1	6.5	14	0.107191	ABHD17AP4	ENST00000411545	0	0	1	1	0.5	0.5	6	6	8	8	7	7	12.9415	12.9415
ABHD17AP5_1	-2.5	-2	1	ABHD17AP5	ENST00000333131	6	6	4	4	5	5	2	2	3	3	2.5	2.5	-2.07349	2.07349
ABHD17AP6_1	0.5	1.33333	1	ABHD17AP6	ENST00000458502	3	3	0	0	1.5	1.5	0	0	4	4	2	2	1.29426	1.29426
ABHD17B_1	-17	-1.87179	0.71047	ABHD17B	ENST00000377041	14	40	13	33	13.5	36.5	9	15	8	24	8.5	19.5	-1.94999	1.94999
ABHD17B_2	4.5	1.0128	1	ABHD17B	ENST00000333421	204	330	240	373	222	351.5	205	326	228	386	216.5	356	-1.03014	1.03014
ABHD17C_1	-17	-1.13765	1	ABHD17C	ENST00000560609	0	123	0	158	0	140.5	0	82	0	165	0	123.5	-1.19877	1.19877
ABHD17C_2	58.5	1.30155	1	ABHD17C	ENST00000558464	0	165	0	223	0	194	0	109	1	396	0.5	252.5	1.22541	1.22541
ABHD17C_3	-15.5	-1.07579	1	ABHD17C	ENST00000559506	1	265	0	175	0.5	220	2	255	0	154	1	204.5	-1.10039	1.10039
ABHD17C_4	297.5	1.17682	1	ABHD17C	ENST00000258884	10	1811	6	1554	8	1682.5	18	2020	9	1940	13.5	1980	1.13731	1.13731
ABHD17C_5	-4	-1.08696	1	ABHD17C	ENST00000560126	0	32	1	68	0.5	50	1	47	0	45	0.5	46	-1.14308	1.14308
ABHD1_1	-0.5	-2	1	ABHD1	ENST00000316470	0	1	1	1	0.5	1	0	1	0	0	0	0.5	-2.01656	2.01656
ABHD1_2	-1	#DIV/0!	1	ABHD1	ENST00000416071	0	1	0	1	0	1	0	0	0	0	0	0	#DIV/0!	#DIV/0!
ABHD1_3	0.5	#DIV/0!	1	ABHD1	ENST00000489120	0	0	0	0	0	0	0	0	1	1	0.5	0.5	#DIV/0!	#DIV/0!
ABHD1_4	-1	-2	1	ABHD1	ENST00000420647	0	3	0	1	0	2	0	1	0	1	0	1	-2.03782	2.03782
ABHD1_5	-1	-1.66667	1	ABHD1	ENST00000448950	0	3	0	2	0	2.5	0	0	0	3	0	1.5	-1.77037	1.77037
ABHD1_6	0	-1	1	ABHD1	ENST00000496739	0	1	0	0	0	0.5	0	1	0	0	0	0.5	1.03033	1.03033
ABHD2_1	51.5	1.66452	0.696253	ABHD2	ENST00000565973	1	108	0	47	0.5	77.5	1	126	1	132	1	129	1.62589	1.62589
ABHD2_10	11.5	1.42593	1	ABHD2	ENST00000565066	0	33	0	21	0	27	0	36	0	41	0	38.5	1.38212	1.38212
ABHD2_11	12.5	1.2451	1	ABHD2	ENST00000568308	0	48	0	54	0	51	0	58	0	69	0	63.5	1.19341	1.19341
ABHD2_2	2.5	1.04348	1	ABHD2	ENST00000562073	0	64	0	51	0	57.5	0	60	0	60	0	60	1.00922	1.00922
ABHD2_3	2722.5	1.6785	0.259751	ABHD2	ENST00000352732	54	4180	50	3845	52	4012.5	74	6017	86	7453	80	6735	1.61392	1.61392
ABHD2_4	20	1.30075	1	ABHD2	ENST00000355100	0	66	0	67	0	66.5	0	82	0	91	0	86.5	1.25044	1.25044
ABHD2_5	10	1.2381	1	ABHD2	ENST00000569411	0	43	0	41	0	42	0	48	0	56	0	52	1.19071	1.19071
ABHD2_6	19	2.02703	0.517303	ABHD2	ENST00000569550	0	18	0	19	0	18.5	0	31	1	44	0.5	37.5	1.94014	1.94014
ABHD2_7	1.5	2.5	1	ABHD2	ENST00000565825	0	0	0	2	0	1	1	1	0	4	0.5	2.5	2.27937	2.27937
ABHD2_8	0.5	1.33333	1	ABHD2	ENST00000564876	0	1	0	2	0	1.5	0	2	0	2	0	2	1.26829	1.26829
ABHD2_9	0.5	2	1	ABHD2	ENST00000562254	0	0	1	1	0.5	0.5	0	0	1	2	0.5	1	1.80136	1.80136
ABHD3_1	-29	-1.77333	0.864417	ABHD3	ENST00000577564	2	95	0	38	1	66.5	0	33	1	42	0.5	37.5	-1.81829	1.81829
ABHD3_10	-10.5	-1.22105	1	ABHD3	ENST00000578270	0	72	0	44	0	58	0	52	0	43	0	47.5	-1.25287	1.25287
ABHD3_2	-0.5	-1.03571	1	ABHD3	ENST00000584464	0	17	0	12	0	14.5	0	11	0	17	0	14	-1.07535	1.07535
ABHD3_3	6	1.21053	1	ABHD3	ENST00000579875	0	18	2	39	1	28.5	1	29	1	40	1	34.5	1.14452	1.14452
ABHD3_4	-12	-2.84615	0.659515	ABHD3	ENST00000579982	4	30	1	7	2.5	18.5	0	4	1	9	0.5	6.5	-2.92	2.92
ABHD3_5	-52.5	-1.9375	0.31534	ABHD3	ENST00000580981	0	108	1	109	0.5	108.5	0	57	0	55	0	56	-2.01105	2.01105
ABHD3_6	-14	-1.84848	1	ABHD3	ENST00000577928	1	48	0	13	0.5	30.5	0	14	0	19	0	16.5	-1.88666	1.88666
ABHD3_7	-7	-1.35	1	ABHD3	ENST00000577891	0	27	0	27	0	27	0	18	0	22	0	20	-1.40594	1.40594
ABHD3_8	-21	-1.16867	1	ABHD3	ENST00000289119	0	80	2	211	1	145.5	2	131	1	118	1.5	124.5	-1.232	1.232
ABHD3_9	-0.5	-2	1	ABHD3	ENST00000580477	2	2	0	0	1	1	0	0	1	1	0.5	0.5	-2.06038	2.06038
ABHD4_1	0	1	1	ABHD4	ENST00000545034	0	0	0	0	0	0	0	0	0	0	0	0	1	1
ABHD4_10	0	-1	1	ABHD4	ENST00000216327	0	2	0	0	0	1	0	1	0	1	0	1	1.00051	1.00051
ABHD4_2	1.5	1.75	1	ABHD4	ENST00000539344	1	4	0	0	0.5	2	1	3	2	4	1.5	3.5	1.74344	1.74344
ABHD4_3	0.5	2	1	ABHD4	ENST00000489928	0	0	0	1	0	0.5	0	0	0	2	0	1	1.80136	1.80136
ABHD4_4	-0.5	-2	1	ABHD4	ENST00000541962	0	0	0	2	0	1	0	0	0	1	0	0.5	-2.22055	2.22055
ABHD4_5	1	2	1	ABHD4	ENST00000418446	0	1	0	1	0	1	0	1	0	3	0	2	1.89746	1.89746
ABHD4_6	-40	-1.22727	1	ABHD4	ENST00000428304	84	219	99	213	91.5	216	81	172	78	180	79.5	176	-1.27452	1.27452
ABHD4_7	1	1.4	1	ABHD4	ENST00000544562	1	4	0	1	0.5	2.5	1	2	1	5	1	3.5	1.36166	1.36166
ABHD4_8	1.5	2.5	1	ABHD4	ENST00000542041	0	1	0	1	0	1	0	2	1	3	0.5	2.5	2.39335	2.39335
ABHD4_9	0	-1	1	ABHD4	ENST00000537243	0	1	0	2	0	1.5	0	2	0	1	0	1.5	-1.04094	1.04094
ABHD5_1	-0.5	-1.1	1	ABHD5	ENST00000413300	0	4	0	7	0	5.5	0	2	1	8	0.5	5	-1.17483	1.17483
ABHD5_2	-0.5	-1.11111	1	ABHD5	ENST00000456453	2	5	1	5	1.5	5	0	1	2	8	1	4.5	-1.18108	1.18108
ABHD5_3	-1	-3	1	ABHD5	ENST00000454293	0	3	0	0	0	1.5	1	1	0	0	0.5	0.5	-2.91168	2.91168
ABHD5_4	1	1.66667	1	ABHD5	ENST00000486764	1	2	1	1	1	1.5	1	2	1	3	1	2.5	1.61572	1.61572
ABHD5_5	171.5	1.2457	1	ABHD5	ENST00000458276	191	703	200	693	195.5	698	242	854	245	885	243.5	869.5	1.1994	1.1994
ABHD5_6	-1.5	-1.17647	1	ABHD5	ENST00000463153	5	13	2	7	3.5	10	4	11	2	6	3	8.5	-1.19736	1.19736
ABHD5_7	-6	-4	0.574724	ABHD5	ENST00000013894	2	12	0	4	1	8	0	1	0	3	0	2	-4.1373	4.1373
ABHD6_1	-1.5	-2.5	1	ABHD6	ENST00000470440	1	3	0	2	0.5	2.5	0	1	0	1	0	1	-2.57641	2.57641
ABHD6_2	0	1	1	ABHD6	ENST00000480457	0	0	0	0	0	0	0	0	0	0	0	0	1	1
ABHD6_3	-5	-11	0.272914	ABHD6	ENST00000475982	0	5	1	6	0.5	5.5	0	1	0	0	0	0.5	-11.1288	11.1288
ABHD6_4	-12	-1.6	1	ABHD6	ENST00000478253	0	33	0	31	0	32	0	15	0	25	0	20	-1.67185	1.67185
ABHD6_5	-3.5	-1.63636	1	ABHD6	ENST00000463756	0	11	0	7	0	9	0	3	0	8	0	5.5	-1.70811	1.70811
ABHD6_6	-10	-1.4878	1	ABHD6	ENST00000295962	0	28	0	33	0	30.5	0	16	0	25	0	20.5	-1.55978	1.55978
ABHD6_7	-2	-1.44444	1	ABHD6	ENST00000485900	0	7	0	6	0	6.5	0	4	0	5	0	4.5	-1.50047	1.50047
ABHD8_1	1	1.13333	1	ABHD8	ENST00000247706	11	11	4	4	7.5	7.5	7	7	10	10	8.5	8.5	1.10504	1.10504
ABHD8_2	0	1	1	ABHD8	ENST00000594194	0	0	0	0	0	0	0	0	0	0	0	0	1	1
ABHD8_3	0	1	1	ABHD8	ENST00000593489	0	0	0	0	0	0	0	0	0	0	0	0	1	1
ABI1_1	-4.5	-1.06569	1	ABI1	ENST00000359188	0	66	0	80	0	73	0	58	0	79	0	68.5	-1.11561	1.11561
ABI1_10	31	1.53448	0.847117	ABI1	ENST00000376170	0	65	0	51	0	58	0	92	0	86	0	89	1.48603	1.48603
ABI1_11	-15	-1.17442	1	ABI1	ENST00000376166	0	96	0	106	0	101	0	78	0	94	0	86	-1.22509	1.22509
ABI1_12	11	1.11111	1	ABI1	ENST00000346832	1	124	0	74	0.5	99	0	72	1	148	0.5	110	1.06917	1.06917
ABI1_13	15.5	1.20667	1	ABI1	ENST00000490841	0	74	0	76	0	75	1	113	0	68	0.5	90.5	1.17015	1.17015
ABI1_14	-6.5	-1.08966	1	ABI1	ENST00000536334	0	67	0	91	0	79	0	60	0	85	0	72.5	-1.14373	1.14373
ABI1_15	4	1.05839	1	ABI1	ENST00000355394	0	69	0	68	0	68.5	0	66	0	79	0	72.5	1.01687	1.01687
ABI1_2	-5	-1.06494	1	ABI1	ENST00000376138	0	86	0	78	0	82	0	74	0	80	0	77	-1.10502	1.10502
ABI1_3	1.5	1.01786	1	ABI1	ENST00000376139	0	72	0	96	0	84	0	83	0	88	0	85.5	-1.02646	1.02646
ABI1_4	-42	-1.5122	1	ABI1	ENST00000376137	2	174	0	74	1	124	1	105	0	59	0.5	82	-1.53365	1.53365
ABI1_5	20.5	1.33607	1	ABI1	ENST00000376134	0	47	0	75	0	61	0	73	0	90	0	81.5	1.27182	1.27182
ABI1_6	-1.5	-1.05172	1	ABI1	ENST00000473481	0	24	0	37	0	30.5	0	28	0	30	0	29	-1.10188	1.10188
ABI1_7	0	-1	1	ABI1	ENST00000376160	0	83	0	78	0	80.5	0	77	0	84	0	80.5	-1.03847	1.03847
ABI1_8	3	1.04878	1	ABI1	ENST00000376142	0	62	0	61	0	61.5	0	60	0	69	0	64.5	1.00827	1.00827
ABI1_9	-5.5	-1.0618	1	ABI1	ENST00000376140	0	85	0	104	0	94.5	0	82	0	96	0	89	-1.10925	1.10925
ABI2_1	9	3.25	0.54851	ABI2	ENST00000425253	2	8	0	0	1	4	3	14	2	12	2.5	13	3.25913	3.25913
ABI2_10	3	1.42857	1	ABI2	ENST00000431886	0	7	0	7	0	7	0	9	0	11	0	10	1.37173	1.37173
ABI2_11	-15	-1.55556	1	ABI2	ENST00000430574	2	48	1	36	1.5	42	0	17	1	37	0.5	27	-1.62449	1.62449
ABI2_12	10.5	2.5	0.554995	ABI2	ENST00000417864	0	11	0	3	0	7	0	16	0	19	0	17.5	2.45402	2.45402
ABI2_13	18.5	2.54167	0.411259	ABI2	ENST00000416001	0	14	0	10	0	12	0	17	1	44	0.5	30.5	2.4307	2.4307
ABI2_14	-5.5	-1.6875	1	ABI2	ENST00000444584	0	5	2	22	1	13.5	0	7	1	9	0.5	8	-1.80017	1.80017
ABI2_15	6.5	1.76471	1	ABI2	ENST00000261018	0	12	0	5	0	8.5	0	12	0	18	0	15	1.71586	1.71586
ABI2_16	14.5	2.38095	0.385568	ABI2	ENST00000261017	0	12	0	9	0	10.5	0	21	0	29	0	25	2.29438	2.29438
ABI2_17	1	1.05556	1	ABI2	ENST00000261016	0	22	0	14	0	18	0	17	0	21	0	19	1.02189	1.02189
ABI2_18	-1.5	-1.07895	1	ABI2	ENST00000454023	0	20	0	21	0	20.5	0	9	0	29	0	19	-1.1392	1.1392
ABI2_19	1.5	1.5	1	ABI2	ENST00000411547	0	3	0	3	0	3	0	4	0	5	0	4.5	1.43984	1.43984
ABI2_2	26	1.34211	1	ABI2	ENST00000451591	3	62	8	90	5.5	76	7	111	4	93	5.5	102	1.28708	1.28708
ABI2_20	11.5	2	0.704722	ABI2	ENST00000424558	0	14	0	9	0	11.5	0	25	0	21	0	23	1.94699	1.94699
ABI2_21	1	1.06452	1	ABI2	ENST00000422511	0	14	0	17	0	15.5	0	17	0	16	0	16.5	1.02244	1.02244
ABI2_22	0.5	1.01538	1	ABI2	ENST00000494215	5	35	5	30	5	32.5	4	30	5	36	4.5	33	-1.02243	1.02243
ABI2_23	5.5	1.52381	1	ABI2	ENST00000422719	0	13	0	8	0	10.5	0	17	0	15	0	16	1.4835	1.4835
ABI2_24	25.5	3.42857	0.0367391	ABI2	ENST00000447762	0	10	1	11	0.5	10.5	3	35	2	37	2.5	36	3.29339	3.29339
ABI2_3	-0.5	-1.0122	1	ABI2	ENST00000464761	3	45	4	38	3.5	41.5	2	48	1	34	1.5	41	-1.04238	1.04238
ABI2_4	10.5	1.65625	0.945747	ABI2	ENST00000376135	0	15	0	17	0	16	1	30	0	23	0.5	26.5	1.59765	1.59765
ABI2_5	1	1.2	1	ABI2	ENST00000413635	0	5	0	5	0	5	0	5	0	7	0	6	1.14996	1.14996
ABI2_6	-29.5	-1.02645	1	ABI2	ENST00000295851	573	1202	531	1088	552	1145	420	1066	403	1165	411.5	1115.5	-1.06522	1.06522
ABI2_7	-0.5	-1.0122	1	ABI2	ENST00000416396	2	47	2	36	2	41.5	1	43	1	39	1	41	-1.04427	1.04427
ABI2_8	3	1.16216	1	ABI2	ENST00000441061	0	21	0	16	0	18.5	0	21	0	22	0	21.5	1.12416	1.12416
ABI2_9	7	1.875	0.938369	ABI2	ENST00000430418	0	7	0	9	0	8	0	16	0	14	0	15	1.80094	1.80094
ABI3_1	2	#DIV/0!	0.937812	ABI3	ENST00000571035	0	0	0	0	0	0	0	1	0	3	0	2	#DIV/0!	#DIV/0!
ABI3_2	0	1	1	ABI3	ENST00000225941	0	0	0	0	0	0	0	0	0	0	0	0	1	1
ABI3_3	0	1	1	ABI3	ENST00000573347	0	0	0	0	0	0	0	0	0	0	0	0	1	1
ABI3_4	0	1	1	ABI3	ENST00000419580	0	0	0	0	0	0	0	0	0	0	0	0	1	1
ABI3BP_1	2	#DIV/0!	1	ABI3BP	ENST00000471901	0	0	0	0	0	0	0	4	0	0	0	2	#DIV/0!	#DIV/0!
ABI3BP_10	0	1	1	ABI3BP	ENST00000534256	0	0	0	0	0	0	0	0	0	0	0	0	1	1
ABI3BP_11	1.5	#DIV/0!	1	ABI3BP	ENST00000532144	0	0	0	0	0	0	0	1	0	2	0	1.5	#DIV/0!	#DIV/0!
ABI3BP_12	2.5	6	0.95299	ABI3BP	ENST00000497395	0	0	0	1	0	0.5	0	4	0	2	0	3	5.62543	5.62543
ABI3BP_13	1	#DIV/0!	1	ABI3BP	ENST00000478235	0	0	0	0	0	0	0	1	0	1	0	1	#DIV/0!	#DIV/0!
ABI3BP_14	3	#DIV/0!	0.632172	ABI3BP	ENST00000486770	0	0	0	0	0	0	0	5	0	1	0	3	#DIV/0!	#DIV/0!
ABI3BP_15	5	#DIV/0!	0.16875	ABI3BP	ENST00000497021	0	0	0	0	0	0	1	7	1	3	1	5	#DIV/0!	#DIV/0!
ABI3BP_16	4.5	5.5	0.688869	ABI3BP	ENST00000475896	1	1	1	1	1	1	6	9	2	2	4	5.5	5.39741	5.39741
ABI3BP_17	4	9	0.5179	ABI3BP	ENST00000383691	0	1	0	0	0	0.5	0	6	0	3	0	4.5	9.09409	9.09409
ABI3BP_18	3.5	#DIV/0!	0.408837	ABI3BP	ENST00000533855	0	0	0	0	0	0	0	2	0	5	0	3.5	#DIV/0!	#DIV/0!
ABI3BP_19	3	#DIV/0!	0.5361	ABI3BP	ENST00000483129	0	0	0	0	0	0	1	2	0	4	0.5	3	#DIV/0!	#DIV/0!
ABI3BP_2	6.5	7.5	0.215243	ABI3BP	ENST00000528490	0	1	0	1	0	1	0	5	3	10	1.5	7.5	7.15135	7.15135
ABI3BP_20	0	1	1	ABI3BP	ENST00000527943	0	0	0	0	0	0	0	0	0	0	0	0	1	1
ABI3BP_21	7	8	0.252015	ABI3BP	ENST00000495063	0	1	0	1	0	1	2	12	0	4	1	8	7.81947	7.81947
ABI3BP_22	1	3	1	ABI3BP	ENST00000533795	0	1	0	0	0	0.5	0	1	0	2	0	1.5	2.97172	2.97172
ABI3BP_23	7	15	0.0812446	ABI3BP	ENST00000284322	0	0	0	1	0	0.5	1	6	0	9	0.5	7.5	13.8422	13.8422
ABI3BP_24	4.5	10	0.357567	ABI3BP	ENST00000487012	0	0	0	1	0	0.5	0	5	0	5	0	5	9.28348	9.28348
ABI3BP_25	3	7	0.914834	ABI3BP	ENST00000495591	0	0	0	1	0	0.5	0	6	0	1	0	3.5	6.63679	6.63679
ABI3BP_26	6.5	#DIV/0!	0.040113	ABI3BP	ENST00000470336	0	0	0	0	0	0	0	7	0	6	0	6.5	#DIV/0!	#DIV/0!
ABI3BP_27	1.5	#DIV/0!	1	ABI3BP	ENST00000530539	0	0	0	0	0	0	0	2	0	1	0	1.5	#DIV/0!	#DIV/0!
ABI3BP_28	0.5	#DIV/0!	1	ABI3BP	ENST00000459682	0	0	0	0	0	0	0	0	0	1	0	0.5	#DIV/0!	#DIV/0!
ABI3BP_29	1.5	#DIV/0!	1	ABI3BP	ENST00000530236	0	0	0	0	0	0	0	1	0	2	0	1.5	#DIV/0!	#DIV/0!
ABI3BP_3	0.5	2	1	ABI3BP	ENST00000482765	0	1	0	0	0	0.5	0	2	0	0	0	1	2.06067	2.06067
ABI3BP_30	3	#DIV/0!	0.620438	ABI3BP	ENST00000466947	0	0	0	0	0	0	0	1	2	5	1	3	#DIV/0!	#DIV/0!
ABI3BP_4	0.5	#DIV/0!	1	ABI3BP	ENST00000469764	0	0	0	0	0	0	0	0	0	1	0	0.5	#DIV/0!	#DIV/0!
ABI3BP_5	1.5	#DIV/0!	1	ABI3BP	ENST00000527258	0	0	0	0	0	0	0	2	0	1	0	1.5	#DIV/0!	#DIV/0!
ABI3BP_6	1	3	1	ABI3BP	ENST00000534413	0	1	0	0	0	0.5	1	1	0	2	0.5	1.5	2.97172	2.97172
ABI3BP_7	5	6	0.70444	ABI3BP	ENST00000471714	0	1	0	1	0	1	0	1	1	11	0.5	6	5.63496	5.63496
ABI3BP_8	0.5	2	1	ABI3BP	ENST00000487249	0	1	0	0	0	0.5	0	2	0	0	0	1	2.06067	2.06067
ABI3BP_9	0	1	1	ABI3BP	ENST00000528305	0	0	0	0	0	0	0	0	0	0	0	0	1	1
ABL1_1	-453.5	-1.21241	1	ABL1	ENST00000318560	1039	2644	1011	2533	1025	2588.5	851	2039	922	2231	886.5	2135	-1.25957	1.25957
ABL1_2	-21	-1.15909	1	ABL1	ENST00000372348	27	141	37	165	32	153	24	123	29	141	26.5	132	-1.20951	1.20951
ABL1_3	-7.5	-1.5	1	ABL1	ENST00000393293	1	27	1	18	1	22.5	0	13	1	17	0.5	15	-1.55201	1.55201
ABL2_1	-10.5	-1.45652	1	ABL2	ENST00000367623	0	29	0	38	0	33.5	0	15	0	31	0	23	-1.53588	1.53588
ABL2_10	-0.5	-1.04167	1	ABL2	ENST00000504324	0	13	0	12	0	12.5	0	12	0	12	0	12	-1.07998	1.07998
ABL2_11	-10.5	-1.67742	0.979216	ABL2	ENST00000504405	0	21	0	31	0	26	0	15	0	16	0	15.5	-1.75594	1.75594
ABL2_12	-78.5	-1.39646	1	ABL2	ENST00000408940	0	297	0	256	0	276.5	0	213	0	183	0	198	-1.44272	1.44272
ABL2_2	-0.5	-1.33333	1	ABL2	ENST00000508127	0	2	0	2	0	2	0	0	0	3	0	1.5	-1.42698	1.42698
ABL2_3	-14.5	-1.69048	0.866099	ABL2	ENST00000511413	0	35	0	36	0	35.5	0	19	0	23	0	21	-1.7612	1.7612
ABL2_4	-1.5	-1.0566	1	ABL2	ENST00000507173	0	29	0	27	0	28	0	31	0	22	0	26.5	-1.09012	1.09012
ABL2_5	-2.5	-1.38462	1	ABL2	ENST00000509520	0	6	0	12	0	9	0	6	0	7	0	6.5	-1.45897	1.45897
ABL2_6	5.5	1.0206	1	ABL2	ENST00000502732	0	272	0	262	0	267	0	211	1	334	0.5	272.5	-1.02355	1.02355
ABL2_7	-22	-2.02326	0.501524	ABL2	ENST00000392043	2	45	4	42	3	43.5	0	17	1	26	0.5	21.5	-2.11128	2.11128
ABL2_8	4	1.14545	1	ABL2	ENST00000512653	0	28	0	27	0	27.5	0	28	0	35	0	31.5	1.10026	1.10026
ABL2_9	-32	-1.3299	1	ABL2	ENST00000344730	0	127	0	131	0	129	0	112	0	82	0	97	-1.37534	1.37534
ABLIM1_1	3	1.08571	1	ABLIM1	ENST00000277895	0	27	0	43	0	35	0	41	0	35	0	38	1.0392	1.0392
ABLIM1_10	-2	-2	1	ABLIM1	ENST00000481974	0	2	0	6	0	4	0	2	0	2	0	2	-2.11552	2.11552
ABLIM1_11	-1	-1.66667	1	ABLIM1	ENST00000485570	4	4	1	1	2.5	2.5	1	1	2	2	1.5	1.5	-1.70868	1.70868
ABLIM1_12	3	4	1	ABLIM1	ENST00000466400	0	1	0	1	0	1	0	0	1	8	0.5	4	3.73751	3.73751
ABLIM1_13	4.5	1.19565	1	ABLIM1	ENST00000440467	0	10	1	36	0.5	23	0	30	1	25	0.5	27.5	1.13072	1.13072
ABLIM1_14	-2	#DIV/0!	1	ABLIM1	ENST00000477638	0	0	0	4	0	2	0	0	0	0	0	0	#DIV/0!	#DIV/0!
ABLIM1_2	45	1.15464	1	ABLIM1	ENST00000392952	0	304	0	278	0	291	0	318	0	354	0	336	1.11209	1.11209
ABLIM1_3	21.5	1.07531	1	ABLIM1	ENST00000392955	0	281	0	290	0	285.5	0	284	0	330	0	307	1.03269	1.03269
ABLIM1_4	28.5	1.10634	1	ABLIM1	ENST00000533213	0	264	0	272	0	268	0	250	0	343	0	296.5	1.05993	1.05993
ABLIM1_5	28.5	1.09845	1	ABLIM1	ENST00000369252	0	282	0	297	0	289.5	0	294	0	342	0	318	1.05449	1.05449
ABLIM1_6	35	1.41916	1	ABLIM1	ENST00000428430	4	101	2	66	3	83.5	3	87	5	150	4	118.5	1.36666	1.36666
ABLIM1_7	17.5	1.05401	1	ABLIM1	ENST00000369266	0	315	0	333	0	324	0	294	0	389	0	341.5	1.00984	1.00984
ABLIM1_8	-48	-1.47761	1	ABLIM1	ENST00000369256	7	148	3	149	5	148.5	3	128	2	73	2.5	100.5	-1.52204	1.52204
ABLIM1_9	71.5	1.275	1	ABLIM1	ENST00000369253	6	315	1	205	3.5	260	1	187	6	476	3.5	331.5	1.22164	1.22164
ABLIM2_1	-3	-2	1	ABLIM2	ENST00000546334	0	5	0	7	0	6	0	1	0	5	0	3	-2.13198	2.13198
ABLIM2_10	1.5	1.75	1	ABLIM2	ENST00000447017	0	3	0	1	0	2	0	5	0	2	0	3.5	1.73946	1.73946
ABLIM2_11	-3.5	-2.16667	1	ABLIM2	ENST00000361737	0	8	0	5	0	6.5	0	3	0	3	0	3	-2.2303	2.2303
ABLIM2_12	-9.5	-1.35849	1	ABLIM2	ENST00000428004	9	40	5	32	7	36	7	19	11	34	9	26.5	-1.41665	1.41665
ABLIM2_13	0	-1	1	ABLIM2	ENST00000545242	0	3	0	3	0	3	0	2	0	4	0	3	-1.04875	1.04875
ABLIM2_14	1	#DIV/0!	1	ABLIM2	ENST00000502800	0	0	0	0	0	0	0	1	0	1	0	1	#DIV/0!	#DIV/0!
ABLIM2_15	-0.5	-1.25	1	ABLIM2	ENST00000341937	0	2	0	3	0	2.5	0	0	0	4	0	2	-1.3478	1.3478
ABLIM2_16	-2.5	-2.25	1	ABLIM2	ENST00000512594	0	3	0	6	0	4.5	0	2	0	2	0	2	-2.36539	2.36539
ABLIM2_17	-2.5	-3.5	1	ABLIM2	ENST00000296372	0	4	0	3	0	3.5	0	1	0	1	0	1	-3.61475	3.61475
ABLIM2_18	7	1.82353	0.995827	ABLIM2	ENST00000504172	3	9	1	8	2	8.5	4	19	4	12	4	15.5	1.77193	1.77193
ABLIM2_2	-1	-1.66667	1	ABLIM2	ENST00000505872	0	2	0	3	0	2.5	0	2	0	1	0	1.5	-1.72635	1.72635
ABLIM2_3	-2	-2.33333	1	ABLIM2	ENST00000514025	0	4	0	3	0	3.5	0	1	0	2	0	1.5	-2.43401	2.43401
ABLIM2_4	0.5	1.14286	1	ABLIM2	ENST00000407564	0	3	0	4	0	3.5	0	2	0	6	0	4	1.0785	1.0785
ABLIM2_5	-3.5	-3.33333	1	ABLIM2	ENST00000318888	0	2	0	8	0	5	0	3	0	0	0	1.5	-3.43639	3.43639
ABLIM2_6	-1.5	-2	1	ABLIM2	ENST00000510277	0	4	0	2	0	3	0	0	0	3	0	1.5	-2.11377	2.11377
ABLIM2_7	-5.5	-12	0.19437	ABLIM2	ENST00000361581	0	6	0	6	0	6	0	1	0	0	0	0.5	-12.0994	12.0994
ABLIM2_8	0	-1	1	ABLIM2	ENST00000515079	0	1	0	0	0	0.5	0	1	0	0	0	0.5	1.03033	1.03033
ABLIM2_9	-1	-1.5	1	ABLIM2	ENST00000509819	0	5	0	1	0	3	0	3	0	1	0	2	-1.49635	1.49635
ABLIM3_1	-43	-9.6	9.10978e-06	ABLIM3	ENST00000515171	0	50	0	46	0	48	0	3	0	7	0	5	-10.0726	10.0726
ABLIM3_10	-45.5	-8.58333	2.88178e-05	ABLIM3	ENST00000326685	0	42	0	61	0	51.5	0	5	0	7	0	6	-9.01868	9.01868
ABLIM3_11	-38	-13.6667	1.75089e-06	ABLIM3	ENST00000504238	0	42	0	40	0	41	0	4	0	2	0	3	-14.0381	14.0381
ABLIM3_12	-28	-8	0.000699453	ABLIM3	ENST00000356541	0	32	0	32	0	32	0	1	0	7	0	4	-8.4966	8.4966
ABLIM3_2	-5	-2.25	0.9252	ABLIM3	ENST00000515796	0	8	0	10	0	9	1	3	0	5	0.5	4	-2.36358	2.36358
ABLIM3_3	-1.5	#DIV/0!	1	ABLIM3	ENST00000514212	0	2	0	1	0	1.5	0	0	0	0	0	0	#DIV/0!	#DIV/0!
ABLIM3_4	-13	-3.36364	0.158907	ABLIM3	ENST00000508983	0	21	0	16	0	18.5	0	5	0	6	0	5.5	-3.48436	3.48436
ABLIM3_5	0.5	#DIV/0!	1	ABLIM3	ENST00000519549	0	0	0	0	0	0	0	0	0	1	0	0.5	#DIV/0!	#DIV/0!
ABLIM3_6	-13	-6.2	0.0412253	ABLIM3	ENST00000502855	3	12	4	19	3.5	15.5	0	3	0	2	0	2.5	-6.45359	6.45359
ABLIM3_7	-35	-8	0.000195397	ABLIM3	ENST00000309868	0	38	0	42	0	40	0	2	0	8	0	5	-8.47375	8.47375
ABLIM3_8	-29	-4.625	0.0172981	ABLIM3	ENST00000506113	0	26	0	48	0	37	1	9	0	7	0.5	8	-4.83769	4.83769
ABLIM3_9	-12.5	-26	0.00366218	ABLIM3	ENST00000517451	2	10	4	16	3	13	1	1	0	0	0.5	0.5	-26.4417	26.4417
ABO_1	0	1	1	ABO	ENST00000538324	0	0	0	0	0	0	0	0	0	0	0	0	1	1
ABO_2	0	1	1	ABO	ENST00000453660	0	0	0	0	0	0	0	0	0	0	0	0	1	1
ABR_1	-2	-1.44444	1	ABR	ENST00000572650	2	10	1	3	1.5	6.5	0	1	4	8	2	4.5	-1.50448	1.50448
ABR_10	-1	-1.07407	1	ABR	ENST00000570441	0	7	1	22	0.5	14.5	0	13	0	14	0	13.5	-1.13809	1.13809
ABR_11	1	1.08333	1	ABR	ENST00000570525	0	8	1	16	0.5	12	0	11	1	15	0.5	13	1.02576	1.02576
ABR_12	-1	-3	1	ABR	ENST00000571543	0	1	1	2	0.5	1.5	0	1	0	0	0	0.5	-3.06257	3.06257
ABR_13	-0.5	-1.03226	1	ABR	ENST00000574437	0	14	0	18	0	16	0	20	0	11	0	15.5	-1.0676	1.0676
ABR_14	-0.5	-1.03704	1	ABR	ENST00000575770	0	11	0	17	0	14	0	9	0	18	0	13.5	-1.09632	1.09632
ABR_15	-1.5	-1.1	1	ABR	ENST00000574544	0	15	0	18	0	16.5	0	17	0	13	0	15	-1.14152	1.14152
ABR_16	-6	-1.6	1	ABR	ENST00000574139	0	21	0	11	0	16	0	13	0	7	0	10	-1.62736	1.62736
ABR_17	-1	-1.07692	1	ABR	ENST00000576964	0	11	0	17	0	14	0	13	0	13	0	13	-1.12717	1.12717
ABR_18	3	1.5	1	ABR	ENST00000574266	0	5	0	7	0	6	0	6	0	12	0	9	1.42141	1.42141
ABR_19	-2	-1.33333	1	ABR	ENST00000574257	0	7	0	9	0	8	0	6	0	6	0	6	-1.39092	1.39092
ABR_2	-1.5	-2	1	ABR	ENST00000571306	0	3	0	3	0	3	0	0	0	3	0	1.5	-2.14046	2.14046
ABR_20	-3	-1.26087	1	ABR	ENST00000574875	3	24	0	5	1.5	14.5	2	14	1	9	1.5	11.5	-1.26889	1.26889
ABR_21	-14.5	-1.34118	1	ABR	ENST00000573559	8	58	7	56	7.5	57	3	24	11	61	7	42.5	-1.40997	1.40997
ABR_22	-0.5	-1.04762	1	ABR	ENST00000573667	0	11	0	11	0	11	0	11	0	10	0	10.5	-1.08624	1.08624
ABR_23	3	1.35294	1	ABR	ENST00000571022	0	8	0	9	0	8.5	0	15	0	8	0	11.5	1.31192	1.31192
ABR_24	1	1.1	1	ABR	ENST00000575934	0	11	0	9	0	10	0	13	0	9	0	11	1.06913	1.06913
ABR_25	0.5	1.33333	1	ABR	ENST00000574632	0	3	0	0	0	1.5	0	3	0	1	0	2	1.3539	1.3539
ABR_26	0.5	1.2	1	ABR	ENST00000573325	0	4	0	1	0	2.5	0	3	0	3	0	3	1.18224	1.18224
ABR_27	8.5	1.77273	1	ABR	ENST00000572152	0	9	0	13	0	11	2	32	0	7	1	19.5	1.72814	1.72814
ABR_28	-2.5	#DIV/0!	0.9252	ABR	ENST00000574048	0	5	0	0	0	2.5	0	0	0	0	0	0	#DIV/0!	#DIV/0!
ABR_29	1	1.4	1	ABR	ENST00000576668	0	2	0	3	0	2.5	0	2	0	5	0	3.5	1.3212	1.3212
ABR_3	-2	-1.33333	1	ABR	ENST00000571383	0	8	0	8	0	8	0	7	0	5	0	6	-1.3776	1.3776
ABR_30	-1.5	-1.14286	1	ABR	ENST00000543210	0	12	0	12	0	12	0	11	0	10	0	10.5	-1.18499	1.18499
ABR_31	20.5	1.48235	1	ABR	ENST00000544583	0	52	0	33	0	42.5	0	70	0	56	0	63	1.44443	1.44443
ABR_32	0.5	1.05263	1	ABR	ENST00000570688	5	10	4	9	4.5	9.5	4	10	8	10	6	10	1.01577	1.01577
ABR_33	6.5	1.92857	1	ABR	ENST00000571945	0	7	0	7	0	7	1	18	1	9	1	13.5	1.87582	1.87582
ABR_34	-214.5	-1.46885	0.773235	ABR	ENST00000291107	42	683	35	661	38.5	672	23	460	26	455	24.5	457.5	-1.52398	1.52398
ABR_35	-2.5	-1.33333	1	ABR	ENST00000577052	1	11	1	9	1	10	0	3	1	12	0.5	7.5	-1.40438	1.40438
ABR_36	-49	-1.16838	1	ABR	ENST00000302538	5	376	5	304	5	340	3	286	4	296	3.5	291	-1.20899	1.20899
ABR_4	4	1.34783	1	ABR	ENST00000536794	0	6	0	17	0	11.5	0	16	0	15	0	15.5	1.27647	1.27647
ABR_5	-0.5	-1.05882	1	ABR	ENST00000571120	0	13	0	5	0	9	0	8	0	9	0	8.5	-1.08303	1.08303
ABR_6	-5	-1.47619	1	ABR	ENST00000572441	1	20	0	11	0.5	15.5	0	11	0	10	0	10.5	-1.51398	1.51398
ABR_7	8.5	1.94444	0.897539	ABR	ENST00000573895	2	13	0	5	1	9	4	18	4	17	4	17.5	1.90595	1.90595
ABR_8	-180	-1.375	0.989996	ABR	ENST00000572585	8	650	10	670	9	660	5	499	6	461	5.5	480	-1.42684	1.42684
ABR_9	1.5	1.0411	1	ABR	ENST00000571797	1	50	0	23	0.5	36.5	1	39	1	37	1	38	1.01753	1.01753
ABRA_1	0	-1	1	ABRA	ENST00000311955	0	0	1	1	0.5	0.5	0	0	1	1	0.5	0.5	-1.11027	1.11027
ABRACL_1	580	1.49658	0.583535	ABRACL	ENST00000367660	1175	1193	1136	1143	1155.5	1168	1671	1690	1788	1806	1729.5	1748	1.44105	1.44105
ABRACL_2	1.5	4	1	ABRACL	ENST00000461027	1	1	0	0	0.5	0.5	0	0	4	4	2	2	3.88277	3.88277
ABT1_1	96.5	1.11461	1	ABT1	ENST00000274849	915	915	769	769	842	842	929	929	948	948	938.5	938.5	1.07663	1.07663
ABTB1_1	-2	-1.30769	1	ABTB1	ENST00000493365	0	11	0	6	0	8.5	0	6	0	7	0	6.5	-1.34597	1.34597
ABTB1_10	-4	-1.61538	1	ABTB1	ENST00000232744	0	9	0	12	0	10.5	0	4	0	9	0	6.5	-1.70583	1.70583
ABTB1_11	-5.5	-2	1	ABTB1	ENST00000466612	6	9	11	13	8.5	11	1	2	5	9	3	5.5	-2.13122	2.13122
ABTB1_12	-5.5	-2.375	0.874047	ABTB1	ENST00000491633	0	9	0	10	0	9.5	0	6	0	2	0	4	-2.43462	2.43462
ABTB1_13	-5.5	-1.91667	1	ABTB1	ENST00000475042	0	15	0	8	0	11.5	0	7	0	5	0	6	-1.95775	1.95775
ABTB1_14	-118.5	-1.72923	0.402336	ABTB1	ENST00000464431	88	277	96	285	92	281	55	136	69	189	62	162.5	-1.80525	1.80525
ABTB1_15	0	-1	1	ABTB1	ENST00000453791	0	10	0	10	0	10	0	9	0	11	0	10	-1.04144	1.04144
ABTB1_16	-2	-1.22222	1	ABTB1	ENST00000393363	0	12	0	10	0	11	0	7	0	11	0	9	-1.27319	1.27319
ABTB1_2	-1	-1.07692	1	ABTB1	ENST00000467179	0	17	0	11	0	14	0	6	1	20	0.5	13	-1.12733	1.12733
ABTB1_3	-3	-2	1	ABTB1	ENST00000475265	0	8	0	4	0	6	0	3	0	3	0	3	-2.05077	2.05077
ABTB1_4	-37.5	-2.74419	0.0812591	ABTB1	ENST00000468137	5	68	4	50	4.5	59	2	19	3	24	2.5	21.5	-2.84297	2.84297
ABTB1_5	-2	-1.33333	1	ABTB1	ENST00000483857	0	7	0	9	0	8	1	10	0	2	0.5	6	-1.36382	1.36382
ABTB1_6	-3	-1.6	1	ABTB1	ENST00000474129	0	8	0	8	0	8	0	7	0	3	0	5	-1.64176	1.64176
ABTB1_7	-1.5	-1.375	1	ABTB1	ENST00000478298	0	5	0	6	0	5.5	0	6	0	2	0	4	-1.41153	1.41153
ABTB1_8	-1	-1.28571	1	ABTB1	ENST00000479280	0	6	0	3	0	4.5	0	0	0	7	0	3.5	-1.35885	1.35885
ABTB1_9	-0.5	-1.16667	1	ABTB1	ENST00000497162	0	2	0	5	0	3.5	0	3	0	3	0	3	-1.23081	1.23081
ABTB2_1	0.5	1.2	1	ABTB2	ENST00000530814	0	4	0	1	0	2.5	0	4	0	2	0	3	1.19398	1.19398
ABTB2_2	161	1.66529	0.382512	ABTB2	ENST00000435224	24	239	29	245	26.5	242	36	395	49	411	42.5	403	1.60212	1.60212
ABTB2_3	-1.5	-1.14286	1	ABTB2	ENST00000298992	0	14	0	10	0	12	0	10	0	11	0	10.5	-1.18094	1.18094
AC000003.2_1	0	1	1	AC000003.2	ENST00000581040	0	0	0	0	0	0	0	0	0	0	0	0	1	1
AC000032.2_1	-0.5	#DIV/0!	1	AC000032.2	ENST00000562538	0	0	1	1	0.5	0.5	0	0	0	0	0	0	#DIV/0!	#DIV/0!
AC000036.4_1	0	1	1	AC000036.4	ENST00000449652	0	0	0	0	0	0	0	0	0	0	0	0	1	1
AC000041.8_1	-1	-3	1	AC000041.8	ENST00000439655	0	0	3	3	1.5	1.5	1	1	0	0	0.5	0.5	-3.13802	3.13802
AC000067.1_1	0	1	1	AC000067.1	ENST00000452326	0	0	0	0	0	0	0	0	0	0	0	0	1	1
AC000068.5_1	-5	-1.32258	1	AC000068.5	ENST00000431090	17	17	24	24	20.5	20.5	19	19	12	12	15.5	15.5	-1.37281	1.37281
AC000077.2_1	0	1	1	AC000077.2	ENST00000420012	0	0	0	0	0	0	0	0	0	0	0	0	1	1
AC000099.1_1	0	1	1	AC000099.1	ENST00000450061	0	0	0	0	0	0	0	0	0	0	0	0	1	1
AC000099.1_2	0	1	1	AC000099.1	ENST00000413812	0	0	0	0	0	0	0	0	0	0	0	0	1	1
AC000111.3_1	0	1	1	AC000111.3	ENST00000441019	0	0	0	0	0	0	0	0	0	0	0	0	1	1
AC000111.6_1	0	1	1	AC000111.6	ENST00000456270	0	0	0	0	0	0	0	0	0	0	0	0	1	1
AC000120.7_1	0	1	1	AC000120.7	ENST00000414227	0	0	0	0	0	0	0	0	0	0	0	0	1	1
AC000123.4_1	-0.5	#DIV/0!	1	AC000123.4	ENST00000418215	1	1	0	0	0.5	0.5	0	0	0	0	0	0	#DIV/0!	#DIV/0!
AC000124.1_1	-1	-3	1	AC000124.1	ENST00000448311	2	2	1	1	1.5	1.5	1	1	0	0	0.5	0.5	-2.98712	2.98712
AC000362.1_1	0	1	1	AC000362.1	ENST00000433725	0	0	0	0	0	0	0	0	0	0	0	0	1	1
AC000370.2_1	0	1	1	AC000370.2	ENST00000488818	0	0	0	0	0	0	0	0	0	0	0	0	1	1
AC002056.3_1	8	2.33333	0.645288	AC002056.3	ENST00000514936	6	6	6	6	6	6	12	12	16	16	14	14	2.23762	2.23762
AC002056.5_1	0	1	1	AC002056.5	ENST00000532913	0	0	0	0	0	0	0	0	0	0	0	0	1	1
AC002064.4_1	0	1	1	AC002064.4	ENST00000420245	0	0	0	0	0	0	0	0	0	0	0	0	1	1
AC002064.5_1	0	1	1	AC002064.5	ENST00000445784	0	0	0	0	0	0	0	0	0	0	0	0	1	1
AC002066.1_1	-0.5	#DIV/0!	1	AC002066.1	ENST00000439070	0	0	1	1	0.5	0.5	0	0	0	0	0	0	#DIV/0!	#DIV/0!
AC002066.1_2	-0.5	#DIV/0!	1	AC002066.1	ENST00000446355	0	0	1	1	0.5	0.5	0	0	0	0	0	0	#DIV/0!	#DIV/0!
AC002076.10_1	0	1	1	AC002076.10	ENST00000435257	0	0	0	0	0	0	0	0	0	0	0	0	1	1
AC002115.5_1	0	1	1	AC002115.5	ENST00000453968	0	0	0	0	0	0	0	0	0	0	0	0	1	1
AC002115.9_1	0	1	1	AC002115.9	ENST00000589603	0	0	0	0	0	0	0	0	0	0	0	0	1	1
AC002116.7_1	8.5	1.65385	1	AC002116.7	ENST00000586962	11	11	15	15	13	13	22	22	21	21	21.5	21.5	1.58477	1.58477
AC002116.8_1	-1	-1.0274	1	AC002116.8	ENST00000473572	28	28	47	47	37.5	37.5	18	18	55	55	36.5	36.5	-1.09341	1.09341
AC002117.1_1	-1.5	-1.33333	1	AC002117.1	ENST00000452741	1	6	2	6	1.5	6	0	2	2	7	1	4.5	-1.40776	1.40776
AC002117.1_2	-10	-1.3125	1	AC002117.1	ENST00000589950	31	47	23	37	27	42	19	29	25	35	22	32	-1.36055	1.36055
AC002127.4_1	-0.5	#DIV/0!	1	AC002127.4	ENST00000444032	0	0	1	1	0.5	0.5	0	0	0	0	0	0	#DIV/0!	#DIV/0!
AC002128.5_1	0	1	1	AC002128.5	ENST00000604161	0	0	0	0	0	0	0	0	0	0	0	0	1	1
AC002306.1_1	0	1	1	AC002306.1	ENST00000559614	0	0	0	0	0	0	0	0	0	0	0	0	1	1
AC002310.10_1	0.5	#DIV/0!	1	AC002310.10	ENST00000569728	0	0	0	0	0	0	0	0	1	1	0.5	0.5	#DIV/0!	#DIV/0!
AC002310.12_1	0	1	1	AC002310.12	ENST00000569752	0	0	0	0	0	0	0	0	0	0	0	0	1	1
AC002310.12_2	-1.5	#DIV/0!	1	AC002310.12	ENST00000457283	1	1	2	2	1.5	1.5	0	0	0	0	0	0	#DIV/0!	#DIV/0!
AC002310.13_1	-1	-1.06897	1	AC002310.13	ENST00000568114	15	15	16	16	15.5	15.5	11	11	18	18	14.5	14.5	-1.11934	1.11934
AC002310.7_1	-8	-1.29091	1	AC002310.7	ENST00000492040	33	46	18	25	25.5	35.5	20	26	20	29	20	27.5	-1.32772	1.32772
AC002310.7_2	1	1.125	1	AC002310.7	ENST00000486926	6	8	5	8	5.5	8	6	6	9	12	7.5	9	1.0727	1.0727
AC002331.1_1	0	1	1	AC002331.1	ENST00000443373	0	0	0	0	0	0	0	0	0	0	0	0	1	1
AC002365.1_1	-1	#DIV/0!	1	AC002365.1	ENST00000445307	2	2	0	0	1	1	0	0	0	0	0	0	#DIV/0!	#DIV/0!
AC002366.3_1	0	1	1	AC002366.3	ENST00000446186	0	0	0	0	0	0	0	0	0	0	0	0	1	1
AC002368.4_1	0	1	1	AC002368.4	ENST00000456981	0	0	0	0	0	0	0	0	0	0	0	0	1	1
AC002383.2_1	0	1	1	AC002383.2	ENST00000448260	0	0	0	0	0	0	0	0	0	0	0	0	1	1
AC002386.1_1	0	1	1	AC002386.1	ENST00000436714	0	0	0	0	0	0	0	0	0	0	0	0	1	1
AC002398.11_1	0.5	1.5	1	AC002398.11	ENST00000585365	1	1	1	1	1	1	0	2	1	1	0.5	1.5	1.45897	1.45897
AC002398.11_2	0.5	1.5	1	AC002398.11	ENST00000591091	0	0	2	2	1	1	2	3	0	0	1	1.5	1.43403	1.43403
AC002398.12_1	0.5	#DIV/0!	1	AC002398.12	ENST00000587767	0	0	0	0	0	0	1	1	0	0	0.5	0.5	#DIV/0!	#DIV/0!
AC002398.13_1	0	-1	1	AC002398.13	ENST00000589397	1	1	1	1	1	1	2	2	0	0	1	1	-1.00828	1.00828
AC002398.5_1	0	1	1	AC002398.5	ENST00000564335	0	0	0	0	0	0	0	0	0	0	0	0	1	1
AC002398.5_2	0	1	1	AC002398.5	ENST00000567313	0	0	0	0	0	0	0	0	0	0	0	0	1	1
AC002398.5_3	0	1	1	AC002398.5	ENST00000433059	0	0	0	0	0	0	0	0	0	0	0	0	1	1
AC002398.9_1	-8	-1.19048	1	AC002398.9	ENST00000591613	48	48	52	52	50	50	18	18	66	66	42	42	-1.25941	1.25941
AC002401.1_1	0	1	1	AC002401.1	ENST00000451776	0	0	0	0	0	0	0	0	0	0	0	0	1	1
AC002429.5_1	0	1	1	AC002429.5	ENST00000417881	0	0	0	0	0	0	0	0	0	0	0	0	1	1
AC002451.1_1	0	1	1	AC002451.1	ENST00000601424	0	0	0	0	0	0	0	0	0	0	0	0	1	1
AC002451.3_1	0	1	1	AC002451.3	ENST00000432265	0	0	0	0	0	0	0	0	0	0	0	0	1	1
AC002451.3_2	0	1	1	AC002451.3	ENST00000416502	0	0	0	0	0	0	0	0	0	0	0	0	1	1
AC002451.3_3	0	1	1	AC002451.3	ENST00000411728	0	0	0	0	0	0	0	0	0	0	0	0	1	1
AC002454.1_1	0	1	1	AC002454.1	ENST00000419668	0	0	0	0	0	0	0	0	0	0	0	0	1	1
AC002454.1_2	0	1	1	AC002454.1	ENST00000452050	0	0	0	0	0	0	0	0	0	0	0	0	1	1
AC002454.1_3	0	1	1	AC002454.1	ENST00000424523	0	0	0	0	0	0	0	0	0	0	0	0	1	1
AC002454.1_4	0	1	1	AC002454.1	ENST00000435695	0	0	0	0	0	0	0	0	0	0	0	0	1	1
AC002456.2_1	0	1	1	AC002456.2	ENST00000415965	0	0	0	0	0	0	0	0	0	0	0	0	1	1
AC002456.2_2	0	1	1	AC002456.2	ENST00000441971	0	0	0	0	0	0	0	0	0	0	0	0	1	1
AC002456.2_3	0	1	1	AC002456.2	ENST00000412669	0	0	0	0	0	0	0	0	0	0	0	0	1	1
AC002463.3_1	0	1	1	AC002463.3	ENST00000453459	0	0	0	0	0	0	0	0	0	0	0	0	1	1
AC002465.2_1	0	1	1	AC002465.2	ENST00000436097	0	0	0	0	0	0	0	0	0	0	0	0	1	1
AC002467.7_1	9	4.6	0.181534	AC002467.7	ENST00000440971	1	4	0	1	0.5	2.5	4	10	3	13	3.5	11.5	4.51429	4.51429
AC002467.7_2	5	1.14925	1	AC002467.7	ENST00000457510	19	46	10	21	14.5	33.5	22	43	9	34	15.5	38.5	1.12641	1.12641
AC002467.7_3	-1	-1.04878	1	AC002467.7	ENST00000609979	6	18	9	25	7.5	21.5	9	21	5	20	7	20.5	-1.09482	1.09482
AC002472.11_1	0	1	1	AC002472.11	ENST00000450652	0	0	0	0	0	0	0	0	0	0	0	0	1	1
AC002472.13_1	0	1	1	AC002472.13	ENST00000473769	0	0	0	0	0	0	0	0	0	0	0	0	1	1
AC002472.13_2	0	1	1	AC002472.13	ENST00000469766	0	0	0	0	0	0	0	0	0	0	0	0	1	1
AC002472.13_3	0	1	1	AC002472.13	ENST00000543388	0	0	0	0	0	0	0	0	0	0	0	0	1	1
AC002472.13_4	0.5	#DIV/0!	1	AC002472.13	ENST00000497328	0	0	0	0	0	0	0	0	0	1	0	0.5	#DIV/0!	#DIV/0!
AC002472.13_5	0	1	1	AC002472.13	ENST00000342608	0	0	0	0	0	0	0	0	0	0	0	0	1	1
AC002472.13_6	0	1	1	AC002472.13	ENST00000442047	0	0	0	0	0	0	0	0	0	0	0	0	1	1
AC002472.1_1	0	1	1	AC002472.1	ENST00000547793	0	0	0	0	0	0	0	0	0	0	0	0	1	1
AC002480.2_1	0	1	1	AC002480.2	ENST00000414116	0	0	0	0	0	0	0	0	0	0	0	0	1	1
AC002480.3_1	0	1	1	AC002480.3	ENST00000435127	0	0	0	0	0	0	0	0	0	0	0	0	1	1
AC002480.4_1	0	1	1	AC002480.4	ENST00000439823	0	0	0	0	0	0	0	0	0	0	0	0	1	1
AC002480.5_1	0	1	1	AC002480.5	ENST00000442252	0	0	0	0	0	0	0	0	0	0	0	0	1	1
AC002486.2_1	0	1	1	AC002486.2	ENST00000447806	0	0	0	0	0	0	0	0	0	0	0	0	1	1
AC002511.1_1	0	1	1	AC002511.1	ENST00000441942	0	0	0	0	0	0	0	0	0	0	0	0	1	1
AC002511.1_2	0	1	1	AC002511.1	ENST00000536898	0	0	0	0	0	0	0	0	0	0	0	0	1	1
AC002511.1_3	0	1	1	AC002511.1	ENST00000601669	0	0	0	0	0	0	0	0	0	0	0	0	1	1
AC002511.1_4	0	1	1	AC002511.1	ENST00000600405	0	0	0	0	0	0	0	0	0	0	0	0	1	1
AC002511.1_5	0	1	1	AC002511.1	ENST00000602796	0	0	0	0	0	0	0	0	0	0	0	0	1	1
AC002511.1_6	0	1	1	AC002511.1	ENST00000602653	0	0	0	0	0	0	0	0	0	0	0	0	1	1
AC002511.1_7	0	1	1	AC002511.1	ENST00000602468	0	0	0	0	0	0	0	0	0	0	0	0	1	1
AC002511.2_1	-3	#DIV/0!	0.800217	AC002511.2	ENST00000413796	6	6	0	0	3	3	0	0	0	0	0	0	#DIV/0!	#DIV/0!
AC002511.3_1	-2.5	#DIV/0!	0.919094	AC002511.3	ENST00000428426	0	0	5	5	2.5	2.5	0	0	0	0	0	0	#DIV/0!	#DIV/0!
AC002519.6_1	0	1	1	AC002519.6	ENST00000563575	0	0	0	0	0	0	0	0	0	0	0	0	1	1
AC002519.6_2	0	1	1	AC002519.6	ENST00000569756	0	0	0	0	0	0	0	0	0	0	0	0	1	1
AC002523.1_1	0	1	1	AC002523.1	ENST00000498002	0	0	0	0	0	0	0	0	0	0	0	0	1	1
AC002539.1_1	0	1	1	AC002539.1	ENST00000435112	0	0	0	0	0	0	0	0	0	0	0	0	1	1
AC002539.1_2	0	1	1	AC002539.1	ENST00000587325	0	0	0	0	0	0	0	0	0	0	0	0	1	1
AC002543.2_1	0	1	1	AC002543.2	ENST00000299783	0	0	0	0	0	0	0	0	0	0	0	0	1	1
AC002550.5_1	1.5	1.1875	1	AC002550.5	ENST00000565916	5	5	11	11	8	8	8	8	11	11	9.5	9.5	1.12253	1.12253
AC002551.1_1	0	1	1	AC002551.1	ENST00000569881	0	0	0	0	0	0	0	0	0	0	0	0	1	1
AC002553.1_1	0	1	1	AC002553.1	ENST00000442828	0	0	0	0	0	0	0	0	0	0	0	0	1	1
AC002985.3_1	0.5	1.0625	1	AC002985.3	ENST00000596918	3	4	10	12	6.5	8	7	11	4	6	5.5	8.5	1.01329	1.01329
AC002985.3_2	-1	-1.28571	1	AC002985.3	ENST00000593484	0	6	2	3	1	4.5	2	5	0	2	1	3.5	-1.30172	1.30172
AC003002.4_1	-10.5	-2.16667	0.670744	AC003002.4	ENST00000597658	15	15	24	24	19.5	19.5	9	9	9	9	9	9	-2.26915	2.26915
AC003002.6_1	-1	-1.16667	1	AC003002.6	ENST00000596617	0	8	1	6	0.5	7	4	11	0	1	2	6	-1.17571	1.17571
AC003002.6_2	-1.5	-2.5	1	AC003002.6	ENST00000596400	3	4	0	1	1.5	2.5	0	1	1	1	0.5	1	-2.53756	2.53756
AC003002.6_3	-3	-7	0.814164	AC003002.6	ENST00000600421	0	2	1	5	0.5	3.5	0	0	0	1	0	0.5	-7.61175	7.61175
AC003003.5_1	0	1	1	AC003003.5	ENST00000468219	0	0	0	0	0	0	0	0	0	0	0	0	1	1
AC003005.2_1	0.5	#DIV/0!	1	AC003005.2	ENST00000595422	0	0	0	0	0	0	0	0	1	1	0.5	0.5	#DIV/0!	#DIV/0!
AC003005.2_2	-0.5	#DIV/0!	1	AC003005.2	ENST00000594562	0	0	1	1	0.5	0.5	0	0	0	0	0	0	#DIV/0!	#DIV/0!
AC003005.4_1	0	-1	1	AC003005.4	ENST00000599674	0	4	0	3	0	3.5	0	4	0	3	0	3.5	-1.02841	1.02841
AC003005.4_2	1.5	1.5	1	AC003005.4	ENST00000601674	0	1	0	5	0	3	0	2	0	7	0	4.5	1.38613	1.38613
AC003006.7_1	0.5	1.14286	1	AC003006.7	ENST00000599221	1	4	1	3	1	3.5	1	5	3	3	2	4	1.11482	1.11482
AC003006.7_2	1.5	1.15789	1	AC003006.7	ENST00000594684	4	7	9	12	6.5	9.5	8	12	7	10	7.5	11	1.10727	1.10727
AC003009.1_1	0	1	1	AC003009.1	ENST00000571611	0	0	0	0	0	0	0	0	0	0	0	0	1	1
AC003029.1_1	1.5	2.5	1	AC003029.1	ENST00000507132	1	1	1	1	1	1	2	2	3	3	2.5	2.5	2.39335	2.39335
AC003043.1_1	0	1	1	AC003043.1	ENST00000597382	0	0	0	0	0	0	0	0	0	0	0	0	1	1
AC003045.1_1	0	1	1	AC003045.1	ENST00000398779	0	0	0	0	0	0	0	0	0	0	0	0	1	1
AC003051.1_1	0	1	1	AC003051.1	ENST00000588185	0	0	0	0	0	0	0	0	0	0	0	0	1	1
AC003051.1_2	0.5	#DIV/0!	1	AC003051.1	ENST00000433856	0	0	0	0	0	0	0	0	1	1	0.5	0.5	#DIV/0!	#DIV/0!
AC003051.1_3	0	1	1	AC003051.1	ENST00000587241	0	0	0	0	0	0	0	0	0	0	0	0	1	1
AC003051.1_4	0	1	1	AC003051.1	ENST00000588501	0	0	0	0	0	0	0	0	0	0	0	0	1	1
AC003051.1_5	0	1	1	AC003051.1	ENST00000591334	0	0	0	0	0	0	0	0	0	0	0	0	1	1
AC003075.4_1	0	1	1	AC003075.4	ENST00000419382	0	0	0	0	0	0	0	0	0	0	0	0	1	1
AC003075.4_2	0.5	#DIV/0!	1	AC003075.4	ENST00000424101	0	0	0	0	0	0	0	1	0	0	0	0.5	#DIV/0!	#DIV/0!
AC003075.4_3	0	1	1	AC003075.4	ENST00000436175	0	0	0	0	0	0	0	0	0	0	0	0	1	1
AC003075.4_4	0	1	1	AC003075.4	ENST00000443664	0	0	0	0	0	0	0	0	0	0	0	0	1	1
AC003075.4_5	0	-1	1	AC003075.4	ENST00000448664	0	1	0	0	0	0.5	0	0	0	1	0	0.5	-1.03019	1.03019
AC003075.4_6	0.5	2	1	AC003075.4	ENST00000433005	0	0	1	1	0.5	0.5	0	1	1	1	0.5	1	1.8567	1.8567
AC003075.4_7	1.5	4	1	AC003075.4	ENST00000452249	0	1	0	0	0	0.5	1	1	2	3	1.5	2	3.94241	3.94241
AC003075.4_8	1.5	2.5	1	AC003075.4	ENST00000415246	0	0	2	2	1	1	1	1	3	4	2	2.5	2.27937	2.27937
AC003079.1_1	0.5	#DIV/0!	1	AC003079.1	ENST00000366320	0	0	0	0	0	0	1	1	0	0	0.5	0.5	#DIV/0!	#DIV/0!
AC003084.2_1	0	1	1	AC003084.2	ENST00000427030	0	0	0	0	0	0	0	0	0	0	0	0	1	1
AC003088.1_1	0	-1	1	AC003088.1	ENST00000435466	2	2	0	0	1	1	1	1	1	1	1	1	1.00051	1.00051
AC003090.1_1	0	1	1	AC003090.1	ENST00000446840	0	0	0	0	0	0	0	0	0	0	0	0	1	1
AC003090.1_2	0	1	1	AC003090.1	ENST00000456777	0	0	0	0	0	0	0	0	0	0	0	0	1	1
AC003090.1_3	-0.5	#DIV/0!	1	AC003090.1	ENST00000423689	1	1	0	0	0.5	0.5	0	0	0	0	0	0	#DIV/0!	#DIV/0!
AC003092.1_1	0	1	1	AC003092.1	ENST00000438538	0	0	0	0	0	0	0	0	0	0	0	0	1	1
AC003092.1_2	0	1	1	AC003092.1	ENST00000415536	0	0	0	0	0	0	0	0	0	0	0	0	1	1
AC003092.2_1	0	1	1	AC003092.2	ENST00000411946	0	0	0	0	0	0	0	0	0	0	0	0	1	1
AC003101.1_1	0	1	1	AC003101.1	ENST00000412403	0	0	0	0	0	0	0	0	0	0	0	0	1	1
AC003102.1_1	0.5	#DIV/0!	1	AC003102.1	ENST00000399246	0	0	0	0	0	0	0	0	1	1	0.5	0.5	#DIV/0!	#DIV/0!
AC003102.3_1	-3.5	-1.30435	1	AC003102.3	ENST00000586388	9	26	2	4	5.5	15	3	8	6	15	4.5	11.5	-1.32925	1.32925
AC003102.3_2	-71.5	-2.10853	0.143799	AC003102.3	ENST00000588097	70	128	75	144	72.5	136	30	59	41	70	35.5	64.5	-2.19976	2.19976
AC003104.1_1	0	1	1	AC003104.1	ENST00000436061	0	0	0	0	0	0	0	0	0	0	0	0	1	1
AC003664.1_1	0	1	1	AC003664.1	ENST00000440522	0	0	0	0	0	0	0	0	0	0	0	0	1	1
AC003665.1_1	7.5	2.07143	0.79271	AC003665.1	ENST00000451140	5	7	3	7	4	7	9	13	6	16	7.5	14.5	1.9888	1.9888
AC003665.1_2	-1.5	-1.75	1	AC003665.1	ENST00000585280	2	5	1	2	1.5	3.5	1	1	3	3	2	2	-1.815	1.815
AC003665.1_3	3	1.75	1	AC003665.1	ENST00000411573	3	6	0	2	1.5	4	1	4	4	10	2.5	7	1.69558	1.69558
AC003665.1_4	2	1.8	1	AC003665.1	ENST00000433001	1	3	0	2	0.5	2.5	0	3	1	6	0.5	4.5	1.72926	1.72926
AC003682.16_1	-1	#DIV/0!	1	AC003682.16	ENST00000599190	1	1	1	1	1	1	0	0	0	0	0	0	#DIV/0!	#DIV/0!
AC003956.1_1	0	1	1	AC003956.1	ENST00000598450	0	0	0	0	0	0	0	0	0	0	0	0	1	1
AC003958.2_1	0	1	1	AC003958.2	ENST00000432258	0	0	0	0	0	0	0	0	0	0	0	0	1	1
AC003958.2_2	0	1	1	AC003958.2	ENST00000430006	0	0	0	0	0	0	0	0	0	0	0	0	1	1
AC003958.6_1	0	1	1	AC003958.6	ENST00000435883	0	0	0	0	0	0	0	0	0	0	0	0	1	1
AC003973.4_1	0	1	1	AC003973.4	ENST00000596778	0	0	0	0	0	0	0	0	0	0	0	0	1	1
AC003973.5_1	0	1	1	AC003973.5	ENST00000600071	0	0	0	0	0	0	0	0	0	0	0	0	1	1
AC003984.1_1	0.5	#DIV/0!	1	AC003984.1	ENST00000450977	0	0	0	0	0	0	1	1	0	0	0.5	0.5	#DIV/0!	#DIV/0!
AC003984.1_2	0	1	1	AC003984.1	ENST00000446000	0	0	0	0	0	0	0	0	0	0	0	0	1	1
AC003985.1_1	0	1	1	AC003985.1	ENST00000414127	0	0	0	0	0	0	0	0	0	0	0	0	1	1
AC003986.5_1	0	1	1	AC003986.5	ENST00000452700	0	0	0	0	0	0	0	0	0	0	0	0	1	1
AC003986.6_1	0	1	1	AC003986.6	ENST00000419944	0	0	0	0	0	0	0	0	0	0	0	0	1	1
AC003986.7_1	-1	#DIV/0!	1	AC003986.7	ENST00000417460	1	1	1	1	1	1	0	0	0	0	0	0	#DIV/0!	#DIV/0!
AC003988.1_1	0	1	1	AC003988.1	ENST00000447198	0	0	0	0	0	0	0	0	0	0	0	0	1	1
AC003991.3_1	0	1	1	AC003991.3	ENST00000591739	0	0	0	0	0	0	0	0	0	0	0	0	1	1
AC003991.3_2	0	1	1	AC003991.3	ENST00000434733	0	0	0	0	0	0	0	0	0	0	0	0	1	1
AC003991.3_3	0.5	#DIV/0!	1	AC003991.3	ENST00000595121	0	0	0	0	0	0	0	0	0	1	0	0.5	#DIV/0!	#DIV/0!
AC003991.3_4	0.5	#DIV/0!	1	AC003991.3	ENST00000594469	0	0	0	0	0	0	0	0	0	1	0	0.5	#DIV/0!	#DIV/0!
AC003991.3_5	0	1	1	AC003991.3	ENST00000447058	0	0	0	0	0	0	0	0	0	0	0	0	1	1
AC003991.3_6	5	11	0.288947	AC003991.3	ENST00000600908	0	0	0	1	0	0.5	4	4	5	7	4.5	5.5	10.1288	10.1288
AC003991.3_7	0	1	1	AC003991.3	ENST00000447758	0	0	0	0	0	0	0	0	0	0	0	0	1	1
AC004009.3_1	0	1	1	AC004009.3	ENST00000412413	0	0	0	0	0	0	0	0	0	0	0	0	1	1
AC004012.1_1	0.5	1.33333	1	AC004012.1	ENST00000416593	1	1	2	2	1.5	1.5	0	0	4	4	2	2	1.23049	1.23049
AC004014.3_1	0	1	1	AC004014.3	ENST00000413406	0	0	0	0	0	0	0	0	0	0	0	0	1	1
AC004017.1_1	0	1	1	AC004017.1	ENST00000597520	0	0	0	0	0	0	0	0	0	0	0	0	1	1
AC004019.13_1	0	1	1	AC004019.13	ENST00000443935	0	0	0	0	0	0	0	0	0	0	0	0	1	1
AC004041.2_1	0	1	1	AC004041.2	ENST00000457489	0	0	0	0	0	0	0	0	0	0	0	0	1	1
AC004041.2_2	0.5	1.5	1	AC004041.2	ENST00000435042	0	2	0	0	0	1	0	2	0	1	0	1.5	1.51568	1.51568
AC004041.2_3	-1	-1.66667	1	AC004041.2	ENST00000417516	1	4	0	1	0.5	2.5	0	2	0	1	0	1.5	-1.67507	1.67507
AC004041.2_4	-1	-1.4	1	AC004041.2	ENST00000458509	0	1	2	6	1	3.5	1	3	1	2	1	2.5	-1.48367	1.48367
AC004051.2_1	0	1	1	AC004051.2	ENST00000500526	0	0	0	0	0	0	0	0	0	0	0	0	1	1
AC004053.1_1	0	1	1	AC004053.1	ENST00000500179	0	0	0	0	0	0	0	0	0	0	0	0	1	1
AC004054.1_1	0	1	1	AC004054.1	ENST00000515111	0	0	0	0	0	0	0	0	0	0	0	0	1	1
AC004057.1_1	4.5	1.40909	1	AC004057.1	ENST00000356247	8	8	14	14	11	11	12	12	19	19	15.5	15.5	1.33432	1.33432
AC004063.1_1	0	1	1	AC004063.1	ENST00000508358	0	0	0	0	0	0	0	0	0	0	0	0	1	1
AC004066.3_1	-2.5	-2.66667	1	AC004066.3	ENST00000514879	2	2	6	6	4	4	1	1	2	2	1.5	1.5	-2.84899	2.84899
AC004069.2_1	24	1.2623	1	AC004069.2	ENST00000504082	95	95	88	88	91.5	91.5	109	109	122	122	115.5	115.5	1.21539	1.21539
AC004070.1_1	0	1	1	AC004070.1	ENST00000458577	0	0	0	0	0	0	0	0	0	0	0	0	1	1
AC004076.7_1	5	1.26316	1	AC004076.7	ENST00000597410	17	17	21	21	19	19	22	22	26	26	24	24	1.20874	1.20874
AC004076.9_1	-2	-2	1	AC004076.9	ENST00000415705	0	4	1	4	0.5	4	1	2	1	2	1	2	-2.07667	2.07667
AC004076.9_2	-2.5	-1.625	1	AC004076.9	ENST00000596831	0	3	2	10	1	6.5	1	3	2	5	1.5	4	-1.73421	1.73421
AC004076.9_3	0	-1	1	AC004076.9	ENST00000601945	0	1	0	0	0	0.5	0	0	1	1	0.5	0.5	-1.03019	1.03019
AC004112.4_1	0.5	#DIV/0!	1	AC004112.4	ENST00000431064	0	0	0	0	0	0	0	0	1	1	0.5	0.5	#DIV/0!	#DIV/0!
AC004112.4_2	0	1	1	AC004112.4	ENST00000411413	0	0	0	0	0	0	0	0	0	0	0	0	1	1
AC004125.3_1	0	1	1	AC004125.3	ENST00000567127	0	0	0	0	0	0	0	0	0	0	0	0	1	1
AC004125.3_2	0	1	1	AC004125.3	ENST00000567624	0	0	0	0	0	0	0	0	0	0	0	0	1	1
AC004129.7_1	0	1	1	AC004129.7	ENST00000457229	0	0	0	0	0	0	0	0	0	0	0	0	1	1
AC004156.3_1	-1.5	-1.42857	1	AC004156.3	ENST00000591866	3	3	7	7	5	5	3	3	4	4	3.5	3.5	-1.51197	1.51197
AC004158.2_1	5	1.52632	1	AC004158.2	ENST00000570035	9	11	7	8	8	9.5	11	12	16	17	13.5	14.5	1.4711	1.4711
AC004158.2_2	1	#DIV/0!	1	AC004158.2	ENST00000570152	0	0	0	0	0	0	0	0	2	2	1	1	#DIV/0!	#DIV/0!
AC004158.2_3	-1.5	-1.375	1	AC004158.2	ENST00000563770	2	7	0	4	1	5.5	0	2	2	6	1	4	-1.43452	1.43452
AC004158.2_4	0.5	1.33333	1	AC004158.2	ENST00000563823	0	0	1	3	0.5	1.5	0	1	0	3	0	2	1.21935	1.21935
AC004158.2_5	27.5	1.80882	0.59247	AC004158.2	ENST00000561611	38	39	29	29	33.5	34	51	51	72	72	61.5	61.5	1.74277	1.74277
AC004160.4_1	-0.5	#DIV/0!	1	AC004160.4	ENST00000425837	1	1	0	0	0.5	0.5	0	0	0	0	0	0	#DIV/0!	#DIV/0!
AC004166.6_1	0	1	1	AC004166.6	ENST00000424157	0	0	0	0	0	0	0	0	0	0	0	0	1	1
AC004166.6_2	0	1	1	AC004166.6	ENST00000333385	0	0	0	0	0	0	0	0	0	0	0	0	1	1
AC004221.2_1	0	1	1	AC004221.2	ENST00000592843	0	0	0	0	0	0	0	0	0	0	0	0	1	1
AC004231.2_1	0.5	2	1	AC004231.2	ENST00000418393	0	0	1	1	0.5	0.5	1	1	1	1	1	1	1.8567	1.8567
AC004237.1_1	0.5	#DIV/0!	1	AC004237.1	ENST00000431165	0	0	0	0	0	0	1	1	0	0	0.5	0.5	#DIV/0!	#DIV/0!
AC004257.1_1	-0.5	#DIV/0!	1	AC004257.1	ENST00000593588	1	1	0	0	0.5	0.5	0	0	0	0	0	0	#DIV/0!	#DIV/0!
AC004381.6_1	12	1.57143	1	AC004381.6	ENST00000348433	0	25	0	17	0	21	0	28	0	38	0	33	1.51739	1.51739
AC004381.6_10	0.5	1.125	1	AC004381.6	ENST00000567297	0	4	0	4	0	4	0	4	0	5	0	4.5	1.07988	1.07988
AC004381.6_11	1	1.66667	1	AC004381.6	ENST00000568501	0	2	0	1	0	1.5	0	4	0	1	0	2.5	1.65447	1.65447
AC004381.6_12	1	1.66667	1	AC004381.6	ENST00000568647	0	1	0	2	0	1.5	0	2	0	3	0	2.5	1.57591	1.57591
AC004381.6_13	3	1.75	1	AC004381.6	ENST00000568334	0	3	1	5	0.5	4	0	6	0	8	0	7	1.66266	1.66266
AC004381.6_14	6.5	1.26531	1	AC004381.6	ENST00000261377	0	26	0	23	0	24.5	0	32	0	30	0	31	1.22256	1.22256
AC004381.6_15	-3	-1.85714	1	AC004381.6	ENST00000568476	0	9	1	4	0.5	6.5	0	3	0	4	0	3.5	-1.90871	1.90871
AC004381.6_16	-2.5	-2.66667	1	AC004381.6	ENST00000563617	0	3	0	5	0	4	0	2	0	1	0	1.5	-2.7673	2.7673
AC004381.6_17	7.5	1.83333	0.975734	AC004381.6	ENST00000561474	0	12	0	6	0	9	0	19	0	14	0	16.5	1.79602	1.79602
AC004381.6_18	-0.5	-1.07143	1	AC004381.6	ENST00000566276	0	7	0	8	0	7.5	0	6	0	8	0	7	-1.12004	1.12004
AC004381.6_19	0	-1	1	AC004381.6	ENST00000568894	0	6	0	3	0	4.5	0	3	0	6	0	4.5	-1.03567	1.03567
AC004381.6_2	1.5	1.13636	1	AC004381.6	ENST00000564200	0	11	0	11	0	11	0	11	0	14	0	12.5	1.0905	1.0905
AC004381.6_3	14	1.66667	0.87696	AC004381.6	ENST00000564274	0	20	0	22	0	21	0	37	0	33	0	35	1.60501	1.60501
AC004381.6_4	-0.5	-1.03333	1	AC004381.6	ENST00000566518	1	18	0	13	0.5	15.5	1	19	0	11	0.5	15	-1.05806	1.05806
AC004381.6_5	8	2	0.843829	AC004381.6	ENST00000565340	0	9	0	7	0	8	0	12	0	20	0	16	1.92079	1.92079
AC004381.6_6	-0.5	-1.5	1	AC004381.6	ENST00000563045	0	1	0	2	0	1.5	0	1	0	1	0	1	-1.57692	1.57692
AC004381.6_7	12	1.52174	1	AC004381.6	ENST00000566993	0	19	0	27	0	23	0	37	0	33	0	35	1.45856	1.45856
AC004381.6_8	-1	-1.4	1	AC004381.6	ENST00000563068	0	3	1	4	0.5	3.5	0	2	1	3	0.5	2.5	-1.4702	1.4702
AC004381.6_9	1.5	1.6	1	AC004381.6	ENST00000568046	0	4	0	1	0	2.5	1	4	0	4	0.5	4	1.57632	1.57632
AC004381.7_1	0	1	1	AC004381.7	ENST00000565498	0	0	0	0	0	0	0	0	0	0	0	0	1	1
AC004410.3_1	0	1	1	AC004410.3	ENST00000586111	0	0	0	0	0	0	0	0	0	0	0	0	1	1
AC004447.2_1	1.5	2.5	1	AC004447.2	ENST00000594142	1	1	1	1	1	1	4	4	1	1	2.5	2.5	2.45076	2.45076
AC004448.2_1	0	1	1	AC004448.2	ENST00000437646	0	0	0	0	0	0	0	0	0	0	0	0	1	1
AC004448.5_1	0	1	1	AC004448.5	ENST00000609396	0	0	0	0	0	0	0	0	0	0	0	0	1	1
AC004448.5_2	0	1	1	AC004448.5	ENST00000585389	0	0	0	0	0	0	0	0	0	0	0	0	1	1
AC004448.5_3	0	1	1	AC004448.5	ENST00000601694	0	0	0	0	0	0	0	0	0	0	0	0	1	1
AC004448.5_4	0	1	1	AC004448.5	ENST00000421796	0	0	0	0	0	0	0	0	0	0	0	0	1	1
AC004448.5_5	0	1	1	AC004448.5	ENST00000610229	0	0	0	0	0	0	0	0	0	0	0	0	1	1
AC004448.5_6	0	1	1	AC004448.5	ENST00000609249	0	0	0	0	0	0	0	0	0	0	0	0	1	1
AC004448.5_7	0	1	1	AC004448.5	ENST00000456537	0	0	0	0	0	0	0	0	0	0	0	0	1	1
AC004461.4_1	0	1	1	AC004461.4	ENST00000412461	0	0	0	0	0	0	0	0	0	0	0	0	1	1
AC004466.1_1	0.5	2	1	AC004466.1	ENST00000599515	0	0	1	1	0.5	0.5	0	0	2	2	1	1	1.80136	1.80136
AC004471.10_1	0	-1	1	AC004471.10	ENST00000609936	1	1	1	1	1	1	0	0	2	2	1	1	-1.07023	1.07023
AC004471.9_1	0	1	1	AC004471.9	ENST00000456035	0	0	0	0	0	0	0	0	0	0	0	0	1	1
AC004485.3_1	0	1	1	AC004485.3	ENST00000439839	0	0	0	0	0	0	0	0	0	0	0	0	1	1
AC004490.1_1	-0.5	#DIV/0!	1	AC004490.1	ENST00000585593	0	0	1	1	0.5	0.5	0	0	0	0	0	0	#DIV/0!	#DIV/0!
AC004510.3_1	-0.5	#DIV/0!	1	AC004510.3	ENST00000587970	1	1	0	0	0.5	0.5	0	0	0	0	0	0	#DIV/0!	#DIV/0!
AC004510.3_2	-0.5	#DIV/0!	1	AC004510.3	ENST00000589310	1	1	0	0	0.5	0.5	0	0	0	0	0	0	#DIV/0!	#DIV/0!
AC004528.1_1	0	1	1	AC004528.1	ENST00000594393	0	0	0	0	0	0	0	0	0	0	0	0	1	1
AC004528.4_1	0	-1	1	AC004528.4	ENST00000588380	1	1	0	0	0.5	0.5	0	0	1	1	0.5	0.5	-1.03019	1.03019
AC004535.2_1	0	1	1	AC004535.2	ENST00000422697	0	0	0	0	0	0	0	0	0	0	0	0	1	1
AC004538.3_1	-0.5	#DIV/0!	1	AC004538.3	ENST00000445839	0	0	0	1	0	0.5	0	0	0	0	0	0	#DIV/0!	#DIV/0!
AC004538.3_2	1	#DIV/0!	1	AC004538.3	ENST00000428967	0	0	0	0	0	0	2	2	0	0	1	1	#DIV/0!	#DIV/0!
AC004538.3_3	0	1	1	AC004538.3	ENST00000443459	0	0	0	0	0	0	0	0	0	0	0	0	1	1
AC004538.3_4	0	1	1	AC004538.3	ENST00000595972	0	0	0	0	0	0	0	0	0	0	0	0	1	1
AC004538.3_5	0	1	1	AC004538.3	ENST00000441110	0	0	0	0	0	0	0	0	0	0	0	0	1	1
AC004538.3_6	-1.5	#DIV/0!	1	AC004538.3	ENST00000599917	2	2	1	1	1.5	1.5	0	0	0	0	0	0	#DIV/0!	#DIV/0!
AC004538.3_7	0.5	#DIV/0!	1	AC004538.3	ENST00000428533	0	0	0	0	0	0	0	0	1	1	0.5	0.5	#DIV/0!	#DIV/0!
AC004538.3_8	0	1	1	AC004538.3	ENST00000599875	0	0	0	0	0	0	0	0	0	0	0	0	1	1
AC004538.3_9	-1	#DIV/0!	1	AC004538.3	ENST00000421121	1	2	0	0	0.5	1	0	0	0	0	0	0	#DIV/0!	#DIV/0!
AC004540.4_1	3.5	8	0.700633	AC004540.4	ENST00000451368	1	1	0	0	0.5	0.5	6	6	2	2	4	4	8.12339	8.12339
AC004540.4_2	1	2	1	AC004540.4	ENST00000451264	0	0	2	2	1	1	1	1	3	3	2	2	1.82903	1.82903
AC004540.5_1	0.5	2	1	AC004540.5	ENST00000421862	0	0	0	1	0	0.5	0	1	0	1	0	1	1.8567	1.8567
AC004540.5_2	-0.5	#DIV/0!	1	AC004540.5	ENST00000448056	0	1	0	0	0	0.5	0	0	0	0	0	0	#DIV/0!	#DIV/0!
AC004540.5_3	2.5	1.41667	1	AC004540.5	ENST00000449537	3	7	2	5	2.5	6	0	3	3	14	1.5	8.5	1.34645	1.34645
AC004540.5_4	2.5	1.71429	1	AC004540.5	ENST00000420774	0	3	2	4	1	3.5	1	9	2	3	1.5	6	1.66669	1.66669
AC004540.5_5	1.5	#DIV/0!	1	AC004540.5	ENST00000439120	0	0	0	0	0	0	0	1	0	2	0	1.5	#DIV/0!	#DIV/0!
AC004540.5_6	0	-1	1	AC004540.5	ENST00000418758	0	0	1	1	0.5	0.5	0	0	1	1	0.5	0.5	-1.11027	1.11027
AC004540.5_7	0.5	2	1	AC004540.5	ENST00000430548	0	0	0	1	0	0.5	0	1	0	1	0	1	1.8567	1.8567
AC004543.2_1	0	1	1	AC004543.2	ENST00000418764	0	0	0	0	0	0	0	0	0	0	0	0	1	1
AC004549.6_1	0	-1	1	AC004549.6	ENST00000441955	0	0	1	1	0.5	0.5	0	0	1	1	0.5	0.5	-1.11027	1.11027
AC004562.1_1	0	1	1	AC004562.1	ENST00000420427	0	0	0	0	0	0	0	0	0	0	0	0	1	1
AC004562.1_2	0	1	1	AC004562.1	ENST00000455460	0	0	0	0	0	0	0	0	0	0	0	0	1	1
AC004593.3_1	0	1	1	AC004593.3	ENST00000446246	0	0	0	0	0	0	0	0	0	0	0	0	1	1
AC004603.4_1	0	1	1	AC004603.4	ENST00000425668	0	0	0	0	0	0	0	0	0	0	0	0	1	1
AC004623.2_1	0	1	1	AC004623.2	ENST00000587059	0	0	0	0	0	0	0	0	0	0	0	0	1	1
AC004623.2_2	0	-1	1	AC004623.2	ENST00000589673	1	2	0	0	0.5	1	0	0	0	2	0	1	-1.03019	1.03019
AC004637.1_1	0	1	1	AC004637.1	ENST00000586675	0	0	0	0	0	0	0	0	0	0	0	0	1	1
AC004691.5_1	0	1	1	AC004691.5	ENST00000440376	0	0	0	0	0	0	0	0	0	0	0	0	1	1
AC004692.4_1	0	1	1	AC004692.4	ENST00000458590	0	0	0	0	0	0	0	0	0	0	0	0	1	1
AC004692.4_2	0	1	1	AC004692.4	ENST00000458680	0	0	0	0	0	0	0	0	0	0	0	0	1	1
AC004692.4_3	0	1	1	AC004692.4	ENST00000457315	0	0	0	0	0	0	0	0	0	0	0	0	1	1
AC004702.2_1	0	1	1	AC004702.2	ENST00000580225	0	0	0	0	0	0	0	0	0	0	0	0	1	1
AC004706.1_1	-0.5	-1.05263	1	AC004706.1	ENST00000542475	8	8	12	12	10	10	15	15	4	4	9.5	9.5	-1.08248	1.08248
AC004744.3_1	0	1	1	AC004744.3	ENST00000447057	0	0	0	0	0	0	0	0	0	0	0	0	1	1
AC004771.1_1	0	1	1	AC004771.1	ENST00000366373	0	0	0	0	0	0	0	0	0	0	0	0	1	1
AC004791.2_1	0	1	1	AC004791.2	ENST00000588182	0	0	0	0	0	0	0	0	0	0	0	0	1	1
AC004791.2_2	0	1	1	AC004791.2	ENST00000589345	0	0	0	0	0	0	0	0	0	0	0	0	1	1
AC004817.1_1	0	1	1	AC004817.1	ENST00000594636	0	0	0	0	0	0	0	0	0	0	0	0	1	1
AC004824.2_1	0	1	1	AC004824.2	ENST00000602074	0	0	0	0	0	0	0	0	0	0	0	0	1	1
AC004832.1_1	-1.5	-2.5	1	AC004832.1	ENST00000366413	1	1	4	4	2.5	2.5	2	2	0	0	1	1	-2.57729	2.57729
AC004837.4_1	0	1	1	AC004837.4	ENST00000420748	0	0	0	0	0	0	0	0	0	0	0	0	1	1
AC004837.5_1	0	1	1	AC004837.5	ENST00000435766	0	0	0	0	0	0	0	0	0	0	0	0	1	1
AC004840.8_1	1	#DIV/0!	1	AC004840.8	ENST00000443103	0	0	0	0	0	0	0	0	2	2	1	1	#DIV/0!	#DIV/0!
AC004840.9_1	-14.5	-1.725	0.859866	AC004840.9	ENST00000313156	35	35	34	34	34.5	34.5	15	15	25	25	20	20	-1.80359	1.80359
AC004854.4_1	0	1	1	AC004854.4	ENST00000443162	0	0	0	0	0	0	0	0	0	0	0	0	1	1
AC004854.4_2	0.5	#DIV/0!	1	AC004854.4	ENST00000450016	0	0	0	0	0	0	0	0	0	1	0	0.5	#DIV/0!	#DIV/0!
AC004854.5_1	0.5	#DIV/0!	1	AC004854.5	ENST00000440356	0	0	0	0	0	0	1	1	0	0	0.5	0.5	#DIV/0!	#DIV/0!
AC004862.6_1	0	1	1	AC004862.6	ENST00000605580	0	0	0	0	0	0	0	0	0	0	0	0	1	1
AC004862.6_2	0	1	1	AC004862.6	ENST00000437763	0	0	0	0	0	0	0	0	0	0	0	0	1	1
AC004862.6_3	0	1	1	AC004862.6	ENST00000598433	0	0	0	0	0	0	0	0	0	0	0	0	1	1
AC004862.6_4	0	1	1	AC004862.6	ENST00000601205	0	0	0	0	0	0	0	0	0	0	0	0	1	1
AC004866.3_1	0	1	1	AC004866.3	ENST00000438285	0	0	0	0	0	0	0	0	0	0	0	0	1	1
AC004869.2_1	0	1	1	AC004869.2	ENST00000440935	0	0	0	0	0	0	0	0	0	0	0	0	1	1
AC004869.3_1	0	1	1	AC004869.3	ENST00000436501	0	0	0	0	0	0	0	0	0	0	0	0	1	1
AC004870.3_1	0	1	1	AC004870.3	ENST00000455078	0	0	0	0	0	0	0	0	0	0	0	0	1	1
AC004870.3_2	0	1	1	AC004870.3	ENST00000412996	0	0	0	0	0	0	0	0	0	0	0	0	1	1
AC004870.4_1	0	1	1	AC004870.4	ENST00000445615	0	0	0	0	0	0	0	0	0	0	0	0	1	1
AC004870.4_2	0	1	1	AC004870.4	ENST00000438639	0	0	0	0	0	0	0	0	0	0	0	0	1	1
AC004870.4_3	0	1	1	AC004870.4	ENST00000423781	0	0	0	0	0	0	0	0	0	0	0	0	1	1
AC004878.2_1	0	1	1	AC004878.2	ENST00000452986	0	0	0	0	0	0	0	0	0	0	0	0	1	1
AC004878.2_2	0	1	1	AC004878.2	ENST00000430941	0	0	0	0	0	0	0	0	0	0	0	0	1	1
AC004878.3_1	-2	-1.8	1	AC004878.3	ENST00000515634	6	6	3	3	4.5	4.5	3	3	2	2	2.5	2.5	-1.83476	1.83476
AC004878.3_2	1	1.66667	1	AC004878.3	ENST00000305928	2	2	1	1	1.5	1.5	3	3	2	2	2.5	2.5	1.6351	1.6351
AC004878.5_1	0	1	1	AC004878.5	ENST00000380417	0	0	0	0	0	0	0	0	0	0	0	0	1	1
AC004878.5_2	0	1	1	AC004878.5	ENST00000443263	0	0	0	0	0	0	0	0	0	0	0	0	1	1
AC004878.6_1	0	1	1	AC004878.6	ENST00000429058	0	0	0	0	0	0	0	0	0	0	0	0	1	1
AC004878.6_2	0	1	1	AC004878.6	ENST00000398408	0	0	0	0	0	0	0	0	0	0	0	0	1	1
AC004878.7_1	0	1	1	AC004878.7	ENST00000458474	0	0	0	0	0	0	0	0	0	0	0	0	1	1
AC004878.8_1	0	1	1	AC004878.8	ENST00000448088	0	0	0	0	0	0	0	0	0	0	0	0	1	1
AC004893.11_1	-3.5	-1.875	1	AC004893.11	ENST00000482799	5	12	2	3	3.5	7.5	2	4	1	4	1.5	4	-1.90317	1.90317
AC004893.11_2	-30.5	-1.69318	0.706137	AC004893.11	ENST00000360902	76	76	73	73	74.5	74.5	39	39	49	49	44	44	-1.76273	1.76273
AC004893.11_3	-3.5	-2.16667	1	AC004893.11	ENST00000468960	1	6	1	7	1	6.5	1	2	0	4	0.5	3	-2.27884	2.27884
AC004895.4_1	0	1	1	AC004895.4	ENST00000428901	0	0	0	0	0	0	0	0	0	0	0	0	1	1
AC004895.4_2	0.5	#DIV/0!	1	AC004895.4	ENST00000435547	0	0	0	0	0	0	0	1	0	0	0	0.5	#DIV/0!	#DIV/0!
AC004895.4_3	0.5	#DIV/0!	1	AC004895.4	ENST00000436915	0	0	0	0	0	0	0	1	0	0	0	0.5	#DIV/0!	#DIV/0!
AC004899.1_1	0	1	1	AC004899.1	ENST00000596947	0	0	0	0	0	0	0	0	0	0	0	0	1	1
AC004899.3_1	0	1	1	AC004899.3	ENST00000424687	0	0	0	0	0	0	0	0	0	0	0	0	1	1
AC004901.1_1	0	1	1	AC004901.1	ENST00000424359	0	0	0	0	0	0	0	0	0	0	0	0	1	1
AC004901.1_2	0	1	1	AC004901.1	ENST00000433337	0	0	0	0	0	0	0	0	0	0	0	0	1	1
AC004906.3_1	0	1	1	AC004906.3	ENST00000423194	0	0	0	0	0	0	0	0	0	0	0	0	1	1
AC004917.1_1	3	2.5	1	AC004917.1	ENST00000315965	1	1	3	3	2	2	4	4	6	6	5	5	2.3494	2.3494
AC004920.3_1	0	1	1	AC004920.3	ENST00000422831	0	0	0	0	0	0	0	0	0	0	0	0	1	1
AC004941.3_1	-0.5	#DIV/0!	1	AC004941.3	ENST00000417506	0	0	1	1	0.5	0.5	0	0	0	0	0	0	#DIV/0!	#DIV/0!
AC004947.2_1	3.5	#DIV/0!	0.37912	AC004947.2	ENST00000420912	0	0	0	0	0	0	4	4	3	3	3.5	3.5	#DIV/0!	#DIV/0!
AC004947.2_2	0	1	1	AC004947.2	ENST00000430426	0	0	0	0	0	0	0	0	0	0	0	0	1	1
AC004947.2_3	1	#DIV/0!	1	AC004947.2	ENST00000457000	0	0	0	0	0	0	0	1	0	1	0	1	#DIV/0!	#DIV/0!
AC004951.5_1	-11.5	-3.3	0.235286	AC004951.5	ENST00000420754	14	14	19	19	16.5	16.5	6	6	4	4	5	5	-3.42551	3.42551
AC004951.6_1	-1	-3	1	AC004951.6	ENST00000447643	3	3	0	0	1.5	1.5	1	1	0	0	0.5	0.5	-2.91168	2.91168
AC004967.7_1	17	1.23776	1	AC004967.7	ENST00000453589	78	78	65	65	71.5	71.5	75	75	102	102	88.5	88.5	1.1907	1.1907
AC004980.11_1	0	1	1	AC004980.11	ENST00000515340	0	0	0	0	0	0	0	0	0	0	0	0	1	1
AC004980.11_2	-0.5	#DIV/0!	1	AC004980.11	ENST00000338590	0	0	1	1	0.5	0.5	0	0	0	0	0	0	#DIV/0!	#DIV/0!
AC004980.7_1	0	-1	1	AC004980.7	ENST00000423084	3	3	5	5	4	4	3	3	5	5	4	4	-1.05591	1.05591
AC004980.7_2	1.5	#DIV/0!	1	AC004980.7	ENST00000450661	0	0	0	0	0	0	0	1	0	2	0	1.5	#DIV/0!	#DIV/0!
AC004980.7_3	-2.5	#DIV/0!	0.705902	AC004980.7	ENST00000418663	1	3	2	2	1.5	2.5	0	0	0	0	0	0	#DIV/0!	#DIV/0!
AC004980.7_4	0	1	1	AC004980.7	ENST00000429707	0	0	0	0	0	0	0	0	0	0	0	0	1	1
AC004980.8_1	0	1	1	AC004980.8	ENST00000513375	0	0	0	0	0	0	0	0	0	0	0	0	1	1
AC004980.9_1	0.5	2	1	AC004980.9	ENST00000447046	1	1	0	0	0.5	0.5	0	0	2	2	1	1	1.94139	1.94139
AC004985.12_1	0.5	1.25	1	AC004985.12	ENST00000418645	2	2	2	2	2	2	1	1	4	4	2.5	2.5	1.18232	1.18232
AC004987.9_1	0	-1	1	AC004987.9	ENST00000457532	2	2	0	0	1	1	1	1	1	1	1	1	1.00051	1.00051
AC004988.1_1	0	1	1	AC004988.1	ENST00000415237	0	0	0	0	0	0	0	0	0	0	0	0	1	1
AC005000.1_1	1	1.25	1	AC005000.1	ENST00000536192	2	2	6	6	4	4	4	4	6	6	5	5	1.1747	1.1747
AC005003.1_1	-42.5	-1.34836	1	AC005003.1	ENST00000504184	185	185	144	144	164.5	164.5	99	99	145	145	122	122	-1.4014	1.4014
AC005008.2_1	0	1	1	AC005008.2	ENST00000431501	0	0	0	0	0	0	0	0	0	0	0	0	1	1
AC005008.2_2	0	1	1	AC005008.2	ENST00000447776	0	0	0	0	0	0	0	0	0	0	0	0	1	1
AC005009.1_1	0	1	1	AC005009.1	ENST00000423979	0	0	0	0	0	0	0	0	0	0	0	0	1	1
AC005009.2_1	0	1	1	AC005009.2	ENST00000418031	0	0	0	0	0	0	0	0	0	0	0	0	1	1
AC005009.2_2	0	1	1	AC005009.2	ENST00000452471	0	0	0	0	0	0	0	0	0	0	0	0	1	1
AC005013.1_1	-18.5	-4.7	0.0241337	AC005013.1	ENST00000539664	23	23	24	24	23.5	23.5	3	3	7	7	5	5	-4.94299	4.94299
AC005013.5_1	-0.5	-2	1	AC005013.5	ENST00000436594	2	2	0	0	1	1	0	0	1	1	0.5	0.5	-2.06038	2.06038
AC005019.2_1	0.5	#DIV/0!	1	AC005019.2	ENST00000436455	0	0	0	0	0	0	0	0	1	1	0.5	0.5	#DIV/0!	#DIV/0!
AC005019.3_1	0	1	1	AC005019.3	ENST00000434321	0	0	0	0	0	0	0	0	0	0	0	0	1	1
AC005022.1_1	0	1	1	AC005022.1	ENST00000440213	0	0	0	0	0	0	0	0	0	0	0	0	1	1
AC005027.3_1	0	1	1	AC005027.3	ENST00000416150	0	0	0	0	0	0	0	0	0	0	0	0	1	1
AC005029.1_1	0	1	1	AC005029.1	ENST00000443406	0	0	0	0	0	0	0	0	0	0	0	0	1	1
AC005033.6_1	0	1	1	AC005033.6	ENST00000428904	0	0	0	0	0	0	0	0	0	0	0	0	1	1
AC005037.3_1	2.5	1.17857	1	AC005037.3	ENST00000332935	16	18	7	10	11.5	14	14	16	15	17	14.5	16.5	1.14629	1.14629
AC005037.3_2	0.5	1.25	1	AC005037.3	ENST00000413848	3	3	1	1	2	2	3	4	0	1	1.5	2.5	1.24874	1.24874
AC005041.11_1	0.5	#DIV/0!	1	AC005041.11	ENST00000448783	0	0	0	0	0	0	1	1	0	0	0.5	0.5	#DIV/0!	#DIV/0!
AC005041.17_1	0	1	1	AC005041.17	ENST00000479098	0	0	0	0	0	0	0	0	0	0	0	0	1	1
AC005042.4_1	0	1	1	AC005042.4	ENST00000342892	0	0	0	0	0	0	0	0	0	0	0	0	1	1
AC005042.4_2	-0.5	#DIV/0!	1	AC005042.4	ENST00000442666	0	0	0	1	0	0.5	0	0	0	0	0	0	#DIV/0!	#DIV/0!
AC005042.5_1	0	1	1	AC005042.5	ENST00000449526	0	0	0	0	0	0	0	0	0	0	0	0	1	1
AC005062.2_1	0	1	1	AC005062.2	ENST00000437191	0	0	0	0	0	0	0	0	0	0	0	0	1	1
AC005062.2_2	0	1	1	AC005062.2	ENST00000457921	0	0	0	0	0	0	0	0	0	0	0	0	1	1
AC005062.2_3	39.5	1.24159	1	AC005062.2	ENST00000449573	92	173	83	154	87.5	163.5	81	136	148	270	114.5	203	1.18657	1.18657
AC005062.2_4	0	1	1	AC005062.2	ENST00000418442	0	0	0	0	0	0	0	0	0	0	0	0	1	1
AC005062.2_5	1	1.5	1	AC005062.2	ENST00000424516	0	1	0	3	0	2	0	4	0	2	0	3	1.43218	1.43218
AC005062.2_6	0	-1	1	AC005062.2	ENST00000428100	1	1	0	0	0.5	0.5	1	1	0	0	0.5	0.5	1.03033	1.03033
AC005062.2_7	0	1	1	AC005062.2	ENST00000415499	0	0	0	0	0	0	0	0	0	0	0	0	1	1
AC005062.2_8	0	1	1	AC005062.2	ENST00000435968	0	0	0	0	0	0	0	0	0	0	0	0	1	1
AC005076.5_1	-0.5	-1.02273	1	AC005076.5	ENST00000433446	15	20	21	25	18	22.5	19	21	21	23	20	22	-1.06779	1.06779
AC005076.5_2	-1.5	-1.75	1	AC005076.5	ENST00000446309	1	4	1	3	1	3.5	2	3	0	1	1	2	-1.78083	1.78083
AC005077.12_1	7.5	4.75	0.248084	AC005077.12	ENST00000436677	1	1	3	3	2	2	8	8	10	11	9	9.5	4.4695	4.4695
AC005077.12_2	42	3.33333	0.0211956	AC005077.12	ENST00000434037	24	24	12	12	18	18	54	54	64	66	59	60	3.24112	3.24112
AC005077.5_1	0	1	1	AC005077.5	ENST00000449614	0	0	0	0	0	0	0	0	0	0	0	0	1	1
AC005077.5_2	0	1	1	AC005077.5	ENST00000437494	0	0	0	0	0	0	0	0	0	0	0	0	1	1
AC005077.7_1	-1.5	-2	1	AC005077.7	ENST00000449786	3	3	3	3	3	3	2	2	1	1	1.5	1.5	-2.05624	2.05624
AC005077.9_1	0	1	1	AC005077.9	ENST00000443068	0	0	0	0	0	0	0	0	0	0	0	0	1	1
AC005082.1_1	0.5	#DIV/0!	1	AC005082.1	ENST00000366347	0	0	0	0	0	0	1	1	0	0	0.5	0.5	#DIV/0!	#DIV/0!
AC005083.1_1	9	1.81818	0.914218	AC005083.1	ENST00000439058	1	13	2	9	1.5	11	3	22	3	18	3	20	1.7683	1.7683
AC005083.1_2	3.5	2.4	1	AC005083.1	ENST00000439446	0	5	0	0	0	2.5	2	11	0	1	1	6	2.46087	2.46087
AC005083.1_3	22.5	3.25	0.117679	AC005083.1	ENST00000430859	1	10	3	10	2	10	3	21	10	44	6.5	32.5	3.097	3.097
AC005086.1_1	0	1	1	AC005086.1	ENST00000548367	0	0	0	0	0	0	0	0	0	0	0	0	1	1
AC005086.2_1	0	1	1	AC005086.2	ENST00000544012	0	0	0	0	0	0	0	0	0	0	0	0	1	1
AC005086.3_1	0	1	1	AC005086.3	ENST00000549745	0	0	0	0	0	0	0	0	0	0	0	0	1	1
AC005086.4_1	0	1	1	AC005086.4	ENST00000552717	0	0	0	0	0	0	0	0	0	0	0	0	1	1
AC005094.2_1	-1.5	#DIV/0!	1	AC005094.2	ENST00000440420	2	2	1	1	1.5	1.5	0	0	0	0	0	0	#DIV/0!	#DIV/0!
AC005104.3_1	0	1	1	AC005104.3	ENST00000414896	0	0	0	0	0	0	0	0	0	0	0	0	1	1
AC005150.1_1	0	1	1	AC005150.1	ENST00000512831	0	0	0	0	0	0	0	0	0	0	0	0	1	1
AC005152.3_1	0.5	#DIV/0!	1	AC005152.3	ENST00000430908	0	0	0	0	0	0	0	0	1	1	0.5	0.5	#DIV/0!	#DIV/0!
AC005152.3_2	0	1	1	AC005152.3	ENST00000543512	0	0	0	0	0	0	0	0	0	0	0	0	1	1
AC005154.6_1	6	2.09091	0.98464	AC005154.6	ENST00000584621	0	6	0	5	0	5.5	0	6	2	17	1	11.5	1.99179	1.99179
AC005154.6_10	-2	-1.66667	1	AC005154.6	ENST00000583664	0	5	0	5	0	5	0	3	0	3	0	3	-1.73056	1.73056
AC005154.6_11	-1.5	#DIV/0!	1	AC005154.6	ENST00000582838	0	2	0	1	0	1.5	0	0	0	0	0	0	#DIV/0!	#DIV/0!
AC005154.6_12	1.5	1.5	1	AC005154.6	ENST00000581665	0	5	0	1	0	3	0	2	2	7	1	4.5	1.45704	1.45704
AC005154.6_13	0	-1	1	AC005154.6	ENST00000579024	0	3	0	0	0	1.5	0	2	0	1	0	1.5	1.01045	1.01045
AC005154.6_14	0	-1	1	AC005154.6	ENST00000579174	0	3	0	1	0	2	0	4	0	0	0	2	1.01069	1.01069
AC005154.6_15	-0.5	-1.33333	1	AC005154.6	ENST00000582733	0	2	0	2	0	2	0	2	0	1	0	1.5	-1.37083	1.37083
AC005154.6_16	-2.5	-6	1	AC005154.6	ENST00000584199	1	5	0	1	0.5	3	0	0	0	1	0	0.5	-6.26123	6.26123
AC005154.6_17	0	1	1	AC005154.6	ENST00000440438	0	0	0	0	0	0	0	0	0	0	0	0	1	1
AC005154.6_18	-1	-1.5	1	AC005154.6	ENST00000584372	0	4	0	2	0	3	0	2	0	2	0	2	-1.53808	1.53808
AC005154.6_19	-18	-1.94737	0.730278	AC005154.6	ENST00000581794	24	35	31	39	27.5	37	7	10	20	28	13.5	19	-2.05512	2.05512
AC005154.6_2	-4	-3	0.919953	AC005154.6	ENST00000426529	0	4	1	8	0.5	6	0	1	0	3	0	2	-3.20156	3.20156
AC005154.6_20	-3.5	-1.77778	1	AC005154.6	ENST00000434399	0	11	0	5	0	8	0	4	0	5	0	4.5	-1.82608	1.82608
AC005154.6_21	-5.5	-1.55	1	AC005154.6	ENST00000580440	0	13	0	18	0	15.5	0	12	0	8	0	10	-1.60954	1.60954
AC005154.6_22	-0.5	#DIV/0!	1	AC005154.6	ENST00000578293	0	1	0	0	0	0.5	0	0	0	0	0	0	#DIV/0!	#DIV/0!
AC005154.6_23	-4.5	-3.25	0.754153	AC005154.6	ENST00000584108	3	6	5	7	4	6.5	2	3	1	1	1.5	2	-3.3346	3.3346
AC005154.6_24	-6	-1.12	1	AC005154.6	ENST00000454922	13	62	5	50	9	56	9	46	11	54	10	50	-1.16104	1.16104
AC005154.6_25	-10.5	-2.16667	0.765659	AC005154.6	ENST00000584023	15	26	10	13	12.5	19.5	6	11	6	7	6	9	-2.20705	2.20705
AC005154.6_26	-4.5	-1.81818	1	AC005154.6	ENST00000578245	0	10	0	10	0	10	0	8	0	3	0	5.5	-1.86265	1.86265
AC005154.6_3	-9.5	-2.9	0.409343	AC005154.6	ENST00000582145	1	18	0	11	0.5	14.5	0	6	0	4	0	5	-2.96629	2.96629
AC005154.6_4	-69	-1.86792	0.303776	AC005154.6	ENST00000355837	75	148	84	149	79.5	148.5	52	82	46	77	49	79.5	-1.93796	1.93796
AC005154.6_5	-4.5	-10	0.355725	AC005154.6	ENST00000578572	0	5	0	5	0	5	0	0	0	1	0	0.5	-10.7023	10.7023
AC005154.6_6	-1	-2	1	AC005154.6	ENST00000580902	0	3	0	1	0	2	0	2	0	0	0	1	-1.97884	1.97884
AC005154.6_7	0	-1	1	AC005154.6	ENST00000577889	0	1	0	0	0	0.5	0	1	0	0	0	0.5	1.03033	1.03033
AC005154.6_8	-2	-3	1	AC005154.6	ENST00000582549	1	4	0	2	0.5	3	0	0	1	2	0.5	1	-3.17066	3.17066
AC005154.6_9	-8.5	-1.39535	1	AC005154.6	ENST00000578994	4	34	4	26	4	30	5	14	6	29	5.5	21.5	-1.45676	1.45676
AC005160.3_1	0	1	1	AC005160.3	ENST00000432405	0	0	0	0	0	0	0	0	0	0	0	0	1	1
AC005162.4_1	0	1	1	AC005162.4	ENST00000416513	0	0	0	0	0	0	0	0	0	0	0	0	1	1
AC005162.5_1	0	1	1	AC005162.5	ENST00000411479	0	0	0	0	0	0	0	0	0	0	0	0	1	1
AC005176.2_1	0	1	1	AC005176.2	ENST00000597791	0	0	0	0	0	0	0	0	0	0	0	0	1	1
AC005176.2_2	0	1	1	AC005176.2	ENST00000594263	0	0	0	0	0	0	0	0	0	0	0	0	1	1
AC005176.2_3	0	1	1	AC005176.2	ENST00000597077	0	0	0	0	0	0	0	0	0	0	0	0	1	1
AC005197.2_1	-1.5	#DIV/0!	1	AC005197.2	ENST00000597769	2	2	1	1	1.5	1.5	0	0	0	0	0	0	#DIV/0!	#DIV/0!
AC005220.3_1	-0.5	#DIV/0!	1	AC005220.3	ENST00000450473	0	0	1	1	0.5	0.5	0	0	0	0	0	0	#DIV/0!	#DIV/0!
AC005224.2_1	3.5	1.25	1	AC005224.2	ENST00000458492	14	14	14	14	14	14	19	19	16	16	17.5	17.5	1.20693	1.20693
AC005235.1_1	0	1	1	AC005235.1	ENST00000451266	0	0	0	0	0	0	0	0	0	0	0	0	1	1
AC005235.1_2	0	1	1	AC005235.1	ENST00000456248	0	0	0	0	0	0	0	0	0	0	0	0	1	1
AC005235.1_3	0	1	1	AC005235.1	ENST00000443261	0	0	0	0	0	0	0	0	0	0	0	0	1	1
AC005237.4_1	0	1	1	AC005237.4	ENST00000458377	0	0	0	0	0	0	0	0	0	0	0	0	1	1
AC005253.2_1	-0.5	#DIV/0!	1	AC005253.2	ENST00000597411	1	1	0	0	0.5	0.5	0	0	0	0	0	0	#DIV/0!	#DIV/0!
AC005253.4_1	-0.5	-1.16667	1	AC005253.4	ENST00000593791	3	3	4	4	3.5	3.5	2	2	4	4	3	3	-1.23009	1.23009
AC005256.1_1	0	1	1	AC005256.1	ENST00000586506	0	0	0	0	0	0	0	0	0	0	0	0	1	1
AC005256.1_2	0	1	1	AC005256.1	ENST00000592934	0	0	0	0	0	0	0	0	0	0	0	0	1	1
AC005262.2_1	0	-1	1	AC005262.2	ENST00000585980	1	1	0	0	0.5	0.5	0	0	1	1	0.5	0.5	-1.03019	1.03019
AC005262.3_1	0.5	2	1	AC005262.3	ENST00000587701	0	0	1	1	0.5	0.5	1	1	1	1	1	1	1.8567	1.8567
AC005262.4_1	-0.5	#DIV/0!	1	AC005262.4	ENST00000588562	1	1	0	0	0.5	0.5	0	0	0	0	0	0	#DIV/0!	#DIV/0!
AC005264.2_1	0	1	1	AC005264.2	ENST00000587587	0	0	0	0	0	0	0	0	0	0	0	0	1	1
AC005276.1_1	-1	#DIV/0!	1	AC005276.1	ENST00000411856	1	1	1	1	1	1	0	0	0	0	0	0	#DIV/0!	#DIV/0!
AC005280.1_1	0	-1	1	AC005280.1	ENST00000304061	17	17	8	8	12.5	12.5	11	11	14	14	12.5	12.5	-1.02803	1.02803
AC005281.1_1	0	1	1	AC005281.1	ENST00000424453	0	0	0	0	0	0	0	0	0	0	0	0	1	1
AC005281.1_2	0.5	#DIV/0!	1	AC005281.1	ENST00000418428	0	0	0	0	0	0	1	1	0	0	0.5	0.5	#DIV/0!	#DIV/0!
AC005281.1_3	-0.5	#DIV/0!	1	AC005281.1	ENST00000443874	1	1	0	0	0.5	0.5	0	0	0	0	0	0	#DIV/0!	#DIV/0!
AC005281.2_1	-0.5	#DIV/0!	1	AC005281.2	ENST00000433040	1	1	0	0	0.5	0.5	0	0	0	0	0	0	#DIV/0!	#DIV/0!
AC005301.8_1	0	-1	1	AC005301.8	ENST00000422917	1	1	0	0	0.5	0.5	1	1	0	0	0.5	0.5	1.03033	1.03033
AC005304.1_1	0	1	1	AC005304.1	ENST00000457609	0	0	0	0	0	0	0	0	0	0	0	0	1	1
AC005306.3_1	-2	-5	1	AC005306.3	ENST00000587498	5	5	0	0	2.5	2.5	1	1	0	0	0.5	0.5	-4.85279	4.85279
AC005307.1_1	-0.5	-1.5	1	AC005307.1	ENST00000567877	3	3	0	0	1.5	1.5	2	2	0	0	1	1	-1.45584	1.45584
AC005307.3_1	-1	#DIV/0!	1	AC005307.3	ENST00000593065	1	1	1	1	1	1	0	0	0	0	0	0	#DIV/0!	#DIV/0!
AC005307.3_2	3	4	0.994435	AC005307.3	ENST00000586528	0	2	0	0	0	1	1	6	1	2	1	4	4.0617	4.0617
AC005307.3_3	0.5	#DIV/0!	1	AC005307.3	ENST00000585697	0	0	0	0	0	0	0	0	0	1	0	0.5	#DIV/0!	#DIV/0!
AC005307.3_4	0	1	1	AC005307.3	ENST00000591920	0	0	0	0	0	0	0	0	0	0	0	0	1	1
AC005307.3_5	6	1.75	1	AC005307.3	ENST00000592347	8	10	4	6	6	8	11	18	9	10	10	14	1.71579	1.71579
AC005307.3_6	5.5	1.91667	1	AC005307.3	ENST00000590072	5	8	3	4	4	6	5	12	3	11	4	11.5	1.87164	1.87164
AC005307.3_7	0	-1	1	AC005307.3	ENST00000592716	0	1	0	0	0	0.5	0	0	0	1	0	0.5	-1.03019	1.03019
AC005324.6_1	0	1	1	AC005324.6	ENST00000433873	0	0	0	0	0	0	0	0	0	0	0	0	1	1
AC005324.6_2	0	1	1	AC005324.6	ENST00000434017	0	0	0	0	0	0	0	0	0	0	0	0	1	1
AC005324.6_3	0.5	#DIV/0!	1	AC005324.6	ENST00000580194	0	0	0	0	0	0	0	0	1	1	0.5	0.5	#DIV/0!	#DIV/0!
AC005324.7_1	0	1	1	AC005324.7	ENST00000433051	0	0	0	0	0	0	0	0	0	0	0	0	1	1
AC005329.7_1	-3.5	-4.5	1	AC005329.7	ENST00000501448	8	9	0	0	4	4.5	0	0	2	2	1	1	-4.63586	4.63586
AC005329.7_2	0	1	1	AC005329.7	ENST00000585596	0	0	0	0	0	0	0	0	0	0	0	0	1	1
AC005329.7_3	0	1	1	AC005329.7	ENST00000589734	0	0	0	0	0	0	0	0	0	0	0	0	1	1
AC005330.2_1	0	1	1	AC005330.2	ENST00000590086	0	0	0	0	0	0	0	0	0	0	0	0	1	1
AC005339.2_1	0	1	1	AC005339.2	ENST00000598070	0	0	0	0	0	0	0	0	0	0	0	0	1	1
AC005355.1_1	-1	#DIV/0!	1	AC005355.1	ENST00000513329	1	1	1	1	1	1	0	0	0	0	0	0	#DIV/0!	#DIV/0!
AC005355.2_1	1	3	1	AC005355.2	ENST00000515627	1	1	0	0	0.5	0.5	0	0	3	3	1.5	1.5	2.91208	2.91208
AC005356.1_1	-0.5	#DIV/0!	1	AC005356.1	ENST00000576080	0	0	1	1	0.5	0.5	0	0	0	0	0	0	#DIV/0!	#DIV/0!
AC005358.1_1	0	1	1	AC005358.1	ENST00000609971	0	0	0	0	0	0	0	0	0	0	0	0	1	1
AC005358.3_1	0	1	1	AC005358.3	ENST00000445508	0	0	0	0	0	0	0	0	0	0	0	0	1	1
AC005387.2_1	0	1	1	AC005387.2	ENST00000596596	0	0	0	0	0	0	0	0	0	0	0	0	1	1
AC005387.3_1	0	1	1	AC005387.3	ENST00000597837	0	0	0	0	0	0	0	0	0	0	0	0	1	1
AC005391.2_1	0	1	1	AC005391.2	ENST00000585647	0	0	0	0	0	0	0	0	0	0	0	0	1	1
AC005392.13_1	0	1	1	AC005392.13	ENST00000419624	0	0	0	0	0	0	0	0	0	0	0	0	1	1
AC005394.1_1	0	1	1	AC005394.1	ENST00000585394	0	0	0	0	0	0	0	0	0	0	0	0	1	1
AC005399.1_1	0	1	1	AC005399.1	ENST00000600045	0	0	0	0	0	0	0	0	0	0	0	0	1	1
AC005477.1_1	0	1	1	AC005477.1	ENST00000542853	0	0	0	0	0	0	0	0	0	0	0	0	1	1
AC005481.5_1	0	1	1	AC005481.5	ENST00000409610	0	0	0	0	0	0	0	0	0	0	0	0	1	1
AC005484.5_1	1	1.5	1	AC005484.5	ENST00000492026	1	1	3	3	2	2	5	5	1	1	3	3	1.44627	1.44627
AC005487.2_1	0	1	1	AC005487.2	ENST00000440208	0	0	0	0	0	0	0	0	0	0	0	0	1	1
AC005488.11_1	0	1	1	AC005488.11	ENST00000503899	0	0	0	0	0	0	0	0	0	0	0	0	1	1
AC005488.1_1	0	1	1	AC005488.1	ENST00000594241	0	0	0	0	0	0	0	0	0	0	0	0	1	1
AC005493.1_1	0	1	1	AC005493.1	ENST00000399077	0	0	0	0	0	0	0	0	0	0	0	0	1	1
AC005498.3_1	0	1	1	AC005498.3	ENST00000587920	0	0	0	0	0	0	0	0	0	0	0	0	1	1
AC005498.3_2	0	1	1	AC005498.3	ENST00000590579	0	0	0	0	0	0	0	0	0	0	0	0	1	1
AC005498.3_3	0	1	1	AC005498.3	ENST00000590613	0	0	0	0	0	0	0	0	0	0	0	0	1	1
AC005498.3_4	0	1	1	AC005498.3	ENST00000601933	0	0	0	0	0	0	0	0	0	0	0	0	1	1
AC005518.2_1	0	1	1	AC005518.2	ENST00000448131	0	0	0	0	0	0	0	0	0	0	0	0	1	1
AC005519.4_1	0.5	#DIV/0!	1	AC005519.4	ENST00000554532	0	0	0	0	0	0	0	0	1	1	0.5	0.5	#DIV/0!	#DIV/0!
AC005522.7_1	0	1	1	AC005522.7	ENST00000434531	0	0	0	0	0	0	0	0	0	0	0	0	1	1
AC005523.2_1	0	-1	1	AC005523.2	ENST00000596170	1	1	1	2	1	1.5	0	1	1	2	0.5	1.5	-1.06183	1.06183
AC005523.2_2	-53.5	-1.18044	1	AC005523.2	ENST00000601192	278	291	394	409	336	350	368	396	191	197	279.5	296.5	-1.22121	1.22121
AC005523.3_1	1	3	1	AC005523.3	ENST00000598782	1	1	0	0	0.5	0.5	2	2	1	1	1.5	1.5	3.03136	3.03136
AC005532.5_1	0	1	1	AC005532.5	ENST00000447039	0	0	0	0	0	0	0	0	0	0	0	0	1	1
AC005532.5_2	0.5	#DIV/0!	1	AC005532.5	ENST00000430266	0	0	0	0	0	0	0	0	1	1	0.5	0.5	#DIV/0!	#DIV/0!
AC005532.5_3	0	1	1	AC005532.5	ENST00000436578	0	0	0	0	0	0	0	0	0	0	0	0	1	1
AC005534.8_1	0	1	1	AC005534.8	ENST00000455709	0	0	0	0	0	0	0	0	0	0	0	0	1	1
AC005537.2_1	-1	#DIV/0!	1	AC005537.2	ENST00000585996	1	1	1	1	1	1	0	0	0	0	0	0	#DIV/0!	#DIV/0!
AC005537.2_2	-0.5	-1.33333	1	AC005537.2	ENST00000588324	4	4	0	0	2	2	0	0	3	3	1.5	1.5	-1.37359	1.37359
AC005537.2_3	-0.5	-1.08333	1	AC005537.2	ENST00000609382	7	7	6	6	6.5	6.5	4	4	8	8	6	6	-1.13288	1.13288
AC005538.5_1	0	1	1	AC005538.5	ENST00000455991	0	0	0	0	0	0	0	0	0	0	0	0	1	1
AC005540.3_1	1.5	4	1	AC005540.3	ENST00000413911	0	0	1	1	0.5	0.5	4	4	0	0	2	2	3.82407	3.82407
AC005544.1_1	0.5	1.33333	1	AC005544.1	ENST00000375684	0	0	3	3	1.5	1.5	3	3	1	1	2	2	1.25624	1.25624
AC005546.2_1	0	1	1	AC005546.2	ENST00000591837	0	0	0	0	0	0	0	0	0	0	0	0	1	1
AC005549.3_1	0	1	1	AC005549.3	ENST00000601918	0	0	0	0	0	0	0	0	0	0	0	0	1	1
AC005550.3_1	0	1	1	AC005550.3	ENST00000451240	0	0	0	0	0	0	0	0	0	0	0	0	1	1
AC005550.4_1	0	1	1	AC005550.4	ENST00000442176	0	0	0	0	0	0	0	0	0	0	0	0	1	1
AC005550.5_1	0	1	1	AC005550.5	ENST00000438923	0	0	0	0	0	0	0	0	0	0	0	0	1	1
AC005559.2_1	1	#DIV/0!	1	AC005559.2	ENST00000591847	0	0	0	0	0	0	1	1	1	1	1	1	#DIV/0!	#DIV/0!
AC005562.1_1	-43.5	-1.51176	0.90366	AC005562.1	ENST00000440026	76	135	63	122	69.5	128.5	44	95	31	75	37.5	85	-1.56127	1.56127
AC005562.1_2	1.5	1.02362	1	AC005562.1	ENST00000398849	18	61	16	66	17	63.5	14	51	16	79	15	65	-1.02243	1.02243
AC005562.1_3	2	1.0404	1	AC005562.1	ENST00000431308	13	51	11	48	12	49.5	12	56	11	47	11.5	51.5	1.00574	1.00574
AC005562.1_4	3	2.5	1	AC005562.1	ENST00000578265	0	2	0	2	0	2	0	4	0	6	0	5	2.39335	2.39335
AC005592.1_1	0	1	1	AC005592.1	ENST00000432677	0	0	0	0	0	0	0	0	0	0	0	0	1	1
AC005592.2_1	0	1	1	AC005592.2	ENST00000510311	0	0	0	0	0	0	0	0	0	0	0	0	1	1
AC005592.2_2	0	1	1	AC005592.2	ENST00000515288	0	0	0	0	0	0	0	0	0	0	0	0	1	1
AC005592.2_3	0	1	1	AC005592.2	ENST00000414314	0	0	0	0	0	0	0	0	0	0	0	0	1	1
AC005592.2_4	0	1	1	AC005592.2	ENST00000514303	0	0	0	0	0	0	0	0	0	0	0	0	1	1
AC005592.2_5	0	1	1	AC005592.2	ENST00000425963	0	0	0	0	0	0	0	0	0	0	0	0	1	1
AC005592.2_6	0	1	1	AC005592.2	ENST00000443800	0	0	0	0	0	0	0	0	0	0	0	0	1	1
AC005594.3_1	0	1	1	AC005594.3	ENST00000381796	0	0	0	0	0	0	0	0	0	0	0	0	1	1
AC005597.1_1	-0.5	#DIV/0!	1	AC005597.1	ENST00000588092	1	1	0	0	0.5	0.5	0	0	0	0	0	0	#DIV/0!	#DIV/0!
AC005606.14_1	-3	-4	0.925715	AC005606.14	ENST00000564438	1	5	1	3	1	4	0	1	1	1	0.5	1	-4.11449	4.11449
AC005606.14_2	0	-1	1	AC005606.14	ENST00000565041	2	2	1	1	1.5	1.5	0	3	0	0	0	1.5	1.00431	1.00431
AC005606.15_1	3	2.5	1	AC005606.15	ENST00000567515	2	2	2	2	2	2	5	5	5	5	5	5	2.4077	2.4077
AC005606.1_1	-0.5	#DIV/0!	1	AC005606.1	ENST00000598236	1	1	0	0	0.5	0.5	0	0	0	0	0	0	#DIV/0!	#DIV/0!
AC005609.1_1	0	1	1	AC005609.1	ENST00000502505	0	0	0	0	0	0	0	0	0	0	0	0	1	1
AC005614.5_1	-3	-1.08824	1	AC005614.5	ENST00000595508	33	33	41	41	37	37	23	23	45	45	34	34	-1.14557	1.14557
AC005616.1_1	0	1	1	AC005616.1	ENST00000589999	0	0	0	0	0	0	0	0	0	0	0	0	1	1
AC005616.2_1	0	1	1	AC005616.2	ENST00000592931	0	0	0	0	0	0	0	0	0	0	0	0	1	1
AC005618.1_1	-0.5	-1.0303	1	AC005618.1	ENST00000535969	21	21	13	13	17	17	17	17	16	16	16.5	16.5	-1.05942	1.05942
AC005618.6_1	11	3.75	0.15686	AC005618.6	ENST00000606674	4	4	4	4	4	4	14	14	16	16	15	15	3.60438	3.60438
AC005624.2_1	0.5	2	1	AC005624.2	ENST00000587826	1	1	0	0	0.5	0.5	1	1	1	1	1	1	2.00103	2.00103
AC005625.1_1	0.5	#DIV/0!	1	AC005625.1	ENST00000590304	0	0	0	0	0	0	1	1	0	0	0.5	0.5	#DIV/0!	#DIV/0!
AC005626.3_1	0	1	1	AC005626.3	ENST00000597858	0	0	0	0	0	0	0	0	0	0	0	0	1	1
AC005682.5_1	4.5	1.52941	1	AC005682.5	ENST00000415611	8	8	9	9	8.5	8.5	11	11	15	15	13	13	1.46297	1.46297
AC005682.5_2	9	2.38462	0.726826	AC005682.5	ENST00000432668	11	11	2	2	6.5	6.5	14	14	16	17	15	15.5	2.35084	2.35084
AC005682.5_3	11	3	0.340035	AC005682.5	ENST00000422542	7	7	4	4	5.5	5.5	20	20	13	13	16.5	16.5	2.93748	2.93748
AC005682.6_1	2.5	#DIV/0!	0.706818	AC005682.6	ENST00000452069	0	0	0	0	0	0	2	2	3	3	2.5	2.5	#DIV/0!	#DIV/0!
AC005682.8_1	0	1	1	AC005682.8	ENST00000421730	0	0	0	0	0	0	0	0	0	0	0	0	1	1
AC005703.2_1	0	1	1	AC005703.2	ENST00000453339	0	0	0	0	0	0	0	0	0	0	0	0	1	1
AC005703.3_1	0	1	1	AC005703.3	ENST00000431343	0	0	0	0	0	0	0	0	0	0	0	0	1	1
AC005740.5_1	0	1	1	AC005740.5	ENST00000520882	0	0	0	0	0	0	0	0	0	0	0	0	1	1
AC005754.7_1	-7.5	-1.24194	1	AC005754.7	ENST00000607216	46	46	31	31	38.5	38.5	26	26	36	36	31	31	-1.28633	1.28633
AC005757.6_1	0	1	1	AC005757.6	ENST00000591432	0	0	0	0	0	0	0	0	0	0	0	0	1	1
AC005758.1_1	0	1	1	AC005758.1	ENST00000586408	0	0	0	0	0	0	0	0	0	0	0	0	1	1
AC005772.2_1	0	1	1	AC005772.2	ENST00000446671	0	0	0	0	0	0	0	0	0	0	0	0	1	1
AC005775.2_1	0	-1	1	AC005775.2	ENST00000592413	1	1	2	2	1.5	1.5	3	3	0	0	1.5	1.5	-1.02086	1.02086
AC005779.1_1	0	1	1	AC005779.1	ENST00000441087	0	0	0	0	0	0	0	0	0	0	0	0	1	1
AC005779.2_1	0.5	1.5	1	AC005779.2	ENST00000593083	0	0	2	2	1	1	1	1	2	2	1.5	1.5	1.37869	1.37869
AC005780.1_1	0	1	1	AC005780.1	ENST00000591926	0	0	0	0	0	0	0	0	0	0	0	0	1	1
AC005780.1_2	0	1	1	AC005780.1	ENST00000587140	0	0	0	0	0	0	0	0	0	0	0	0	1	1
AC005780.1_3	0	1	1	AC005780.1	ENST00000592311	0	0	0	0	0	0	0	0	0	0	0	0	1	1
AC005785.2_1	0	1	1	AC005785.2	ENST00000597164	0	0	0	0	0	0	0	0	0	0	0	0	1	1
AC005786.5_1	0	1	1	AC005786.5	ENST00000592368	0	0	0	0	0	0	0	0	0	0	0	0	1	1
AC005786.7_1	-1	-2	1	AC005786.7	ENST00000589360	1	1	3	3	2	2	0	0	2	2	1	1	-2.18051	2.18051
AC005789.9_1	-0.5	#DIV/0!	1	AC005789.9	ENST00000585411	0	0	1	1	0.5	0.5	0	0	0	0	0	0	#DIV/0!	#DIV/0!
AC005808.3_1	-1.5	-4	1	AC005808.3	ENST00000444112	2	2	2	2	2	2	1	1	0	0	0.5	0.5	-4.03313	4.03313
AC005831.1_1	-0.5	#DIV/0!	1	AC005831.1	ENST00000358444	0	0	1	1	0.5	0.5	0	0	0	0	0	0	#DIV/0!	#DIV/0!
AC005841.1_1	0	1	1	AC005841.1	ENST00000382678	0	0	0	0	0	0	0	0	0	0	0	0	1	1
AC005863.1_1	-1.5	#DIV/0!	1	AC005863.1	ENST00000379640	2	2	1	1	1.5	1.5	0	0	0	0	0	0	#DIV/0!	#DIV/0!
AC005863.2_1	0	1	1	AC005863.2	ENST00000445035	0	0	0	0	0	0	0	0	0	0	0	0	1	1
AC005932.1_1	0.5	#DIV/0!	1	AC005932.1	ENST00000601106	0	0	0	0	0	0	1	1	0	0	0.5	0.5	#DIV/0!	#DIV/0!
AC005944.2_1	-6	-2.33333	0.859866	AC005944.2	ENST00000592758	14	14	7	7	10.5	10.5	3	3	6	6	4.5	4.5	-2.41657	2.41657
AC005954.3_1	0	1	1	AC005954.3	ENST00000591962	0	0	0	0	0	0	0	0	0	0	0	0	1	1
AC005954.4_1	0	1	1	AC005954.4	ENST00000586503	0	0	0	0	0	0	0	0	0	0	0	0	1	1
AC006000.5_1	0	-1	1	AC006000.5	ENST00000456809	1	1	0	0	0.5	0.5	1	1	0	0	0.5	0.5	1.03033	1.03033
AC006001.1_1	0	1	1	AC006001.1	ENST00000325130	0	0	0	0	0	0	0	0	0	0	0	0	1	1
AC006003.3_1	0	1	1	AC006003.3	ENST00000448541	0	0	0	0	0	0	0	0	0	0	0	0	1	1
AC006004.1_1	0	1	1	AC006004.1	ENST00000434887	0	0	0	0	0	0	0	0	0	0	0	0	1	1
AC006007.1_1	0	1	1	AC006007.1	ENST00000422084	0	0	0	0	0	0	0	0	0	0	0	0	1	1
AC006014.10_1	0	1	1	AC006014.10	ENST00000438562	0	0	0	0	0	0	0	0	0	0	0	0	1	1
AC006014.10_2	0.5	#DIV/0!	1	AC006014.10	ENST00000380407	0	0	0	0	0	0	0	0	1	1	0.5	0.5	#DIV/0!	#DIV/0!
AC006014.1_1	0	1	1	AC006014.1	ENST00000594196	0	0	0	0	0	0	0	0	0	0	0	0	1	1
AC006014.7_1	-1.5	-1.375	1	AC006014.7	ENST00000415277	10	10	1	1	5.5	5.5	8	8	0	0	4	4	-1.34395	1.34395
AC006014.8_1	0	1	1	AC006014.8	ENST00000275590	0	0	0	0	0	0	0	0	0	0	0	0	1	1
AC006014.8_2	0	1	1	AC006014.8	ENST00000416371	0	0	0	0	0	0	0	0	0	0	0	0	1	1
AC006019.3_1	0	1	1	AC006019.3	ENST00000425591	0	0	0	0	0	0	0	0	0	0	0	0	1	1
AC006019.4_1	0	1	1	AC006019.4	ENST00000451116	0	0	0	0	0	0	0	0	0	0	0	0	1	1
AC006023.8_1	0	1	1	AC006023.8	ENST00000506556	0	0	0	0	0	0	0	0	0	0	0	0	1	1
AC006024.4_1	0	1	1	AC006024.4	ENST00000406468	0	0	0	0	0	0	0	0	0	0	0	0	1	1
AC006024.4_2	-0.5	#DIV/0!	1	AC006024.4	ENST00000428251	0	0	0	1	0	0.5	0	0	0	0	0	0	#DIV/0!	#DIV/0!
AC006026.13_1	0	1	1	AC006026.13	ENST00000454029	0	0	0	0	0	0	0	0	0	0	0	0	1	1
AC006035.1_1	0	1	1	AC006035.1	ENST00000438406	0	0	0	0	0	0	0	0	0	0	0	0	1	1
AC006037.2_1	0	1	1	AC006037.2	ENST00000437967	0	0	0	0	0	0	0	0	0	0	0	0	1	1
AC006041.1_1	0	1	1	AC006041.1	ENST00000425322	0	0	0	0	0	0	0	0	0	0	0	0	1	1
AC006042.6_1	-0.5	#DIV/0!	1	AC006042.6	ENST00000449931	0	0	1	1	0.5	0.5	0	0	0	0	0	0	#DIV/0!	#DIV/0!
AC006042.7_1	0.5	#DIV/0!	1	AC006042.7	ENST00000428660	0	0	0	0	0	0	0	0	1	1	0.5	0.5	#DIV/0!	#DIV/0!
AC006042.8_1	0	1	1	AC006042.8	ENST00000454684	0	0	0	0	0	0	0	0	0	0	0	0	1	1
AC006050.2_1	0	1	1	AC006050.2	ENST00000584763	0	0	0	0	0	0	0	0	0	0	0	0	1	1
AC006050.2_2	0	1	1	AC006050.2	ENST00000436477	0	0	0	0	0	0	0	0	0	0	0	0	1	1
AC006050.2_3	0	1	1	AC006050.2	ENST00000582291	0	0	0	0	0	0	0	0	0	0	0	0	1	1
AC006076.1_1	0.5	#DIV/0!	1	AC006076.1	ENST00000423233	0	0	0	0	0	0	1	1	0	0	0.5	0.5	#DIV/0!	#DIV/0!
AC006111.1_1	0	1	1	AC006111.1	ENST00000323601	0	0	0	0	0	0	0	0	0	0	0	0	1	1
AC006115.3_1	0	1	1	AC006115.3	ENST00000597946	0	0	0	0	0	0	0	0	0	0	0	0	1	1
AC006115.3_2	0	1	1	AC006115.3	ENST00000597822	0	0	0	0	0	0	0	0	0	0	0	0	1	1
AC006115.3_3	0	1	1	AC006115.3	ENST00000594400	0	0	0	0	0	0	0	0	0	0	0	0	1	1
AC006115.3_4	-0.5	#DIV/0!	1	AC006115.3	ENST00000595954	1	1	0	0	0.5	0.5	0	0	0	0	0	0	#DIV/0!	#DIV/0!
AC006115.3_5	0	1	1	AC006115.3	ENST00000600093	0	0	0	0	0	0	0	0	0	0	0	0	1	1
AC006116.12_1	0	1	1	AC006116.12	ENST00000589671	0	0	0	0	0	0	0	0	0	0	0	0	1	1
AC006116.17_1	0	1	1	AC006116.17	ENST00000587448	0	0	0	0	0	0	0	0	0	0	0	0	1	1
AC006116.17_2	0	1	1	AC006116.17	ENST00000587004	0	0	0	0	0	0	0	0	0	0	0	0	1	1
AC006116.20_1	0	1	1	AC006116.20	ENST00000593116	0	0	0	0	0	0	0	0	0	0	0	0	1	1
AC006116.20_2	0	1	1	AC006116.20	ENST00000593151	0	0	0	0	0	0	0	0	0	0	0	0	1	1
AC006116.20_3	0	1	1	AC006116.20	ENST00000586573	0	0	0	0	0	0	0	0	0	0	0	0	1	1
AC006116.20_4	0	1	1	AC006116.20	ENST00000588154	0	0	0	0	0	0	0	0	0	0	0	0	1	1
AC006116.20_5	0	1	1	AC006116.20	ENST00000591810	0	0	0	0	0	0	0	0	0	0	0	0	1	1
AC006116.20_6	0	1	1	AC006116.20	ENST00000588026	0	0	0	0	0	0	0	0	0	0	0	0	1	1
AC006116.20_7	0	1	1	AC006116.20	ENST00000587247	0	0	0	0	0	0	0	0	0	0	0	0	1	1
AC006116.20_8	0	1	1	AC006116.20	ENST00000591188	0	0	0	0	0	0	0	0	0	0	0	0	1	1
AC006116.21_1	0	1	1	AC006116.21	ENST00000591630	0	0	0	0	0	0	0	0	0	0	0	0	1	1
AC006116.21_2	0	1	1	AC006116.21	ENST00000586010	0	0	0	0	0	0	0	0	0	0	0	0	1	1
AC006116.21_3	0	1	1	AC006116.21	ENST00000591036	0	0	0	0	0	0	0	0	0	0	0	0	1	1
AC006116.22_1	0	1	1	AC006116.22	ENST00000587908	0	0	0	0	0	0	0	0	0	0	0	0	1	1
AC006126.3_1	0	-1	1	AC006126.3	ENST00000591569	0	0	1	1	0.5	0.5	0	0	1	1	0.5	0.5	-1.11027	1.11027
AC006126.4_1	0	1	1	AC006126.4	ENST00000590022	0	0	0	0	0	0	0	0	0	0	0	0	1	1
AC006129.1_1	-0.5	-1.16667	1	AC006129.1	ENST00000599770	3	4	2	3	2.5	3.5	4	4	2	2	3	3	-1.19306	1.19306
AC006129.1_2	-1.5	-4	1	AC006129.1	ENST00000599316	2	3	1	1	1.5	2	1	1	0	0	0.5	0.5	-3.95768	3.95768
AC006129.2_1	0	1	1	AC006129.2	ENST00000595395	0	0	0	0	0	0	0	0	0	0	0	0	1	1
AC006129.2_2	0	1	1	AC006129.2	ENST00000595649	0	0	0	0	0	0	0	0	0	0	0	0	1	1
AC006129.2_3	0	1	1	AC006129.2	ENST00000601116	0	0	0	0	0	0	0	0	0	0	0	0	1	1
AC006129.4_1	1	3	1	AC006129.4	ENST00000487420	0	0	1	1	0.5	0.5	1	1	2	2	1.5	1.5	2.75738	2.75738
AC006129.4_2	0.5	#DIV/0!	1	AC006129.4	ENST00000494375	0	0	0	0	0	0	0	0	0	1	0	0.5	#DIV/0!	#DIV/0!
AC006129.4_3	1	#DIV/0!	1	AC006129.4	ENST00000483481	0	0	0	0	0	0	0	2	0	0	0	1	#DIV/0!	#DIV/0!
AC006130.3_1	1	#DIV/0!	1	AC006130.3	ENST00000589365	0	0	0	0	0	0	0	0	2	2	1	1	#DIV/0!	#DIV/0!
AC006130.4_1	-0.5	#DIV/0!	1	AC006130.4	ENST00000586202	0	0	1	1	0.5	0.5	0	0	0	0	0	0	#DIV/0!	#DIV/0!
AC006150.1_1	0	1	1	AC006150.1	ENST00000412014	0	0	0	0	0	0	0	0	0	0	0	0	1	1
AC006153.3_1	0	1	1	AC006153.3	ENST00000509356	0	0	0	0	0	0	0	0	0	0	0	0	1	1
AC006156.1_1	0	1	1	AC006156.1	ENST00000430032	0	0	0	0	0	0	0	0	0	0	0	0	1	1
AC006156.1_2	0	1	1	AC006156.1	ENST00000423213	0	0	0	0	0	0	0	0	0	0	0	0	1	1
AC006156.1_3	0	1	1	AC006156.1	ENST00000450145	0	0	0	0	0	0	0	0	0	0	0	0	1	1
AC006156.2_1	0	1	1	AC006156.2	ENST00000448518	0	0	0	0	0	0	0	0	0	0	0	0	1	1
AC006159.3_1	-0.5	#DIV/0!	1	AC006159.3	ENST00000441991	0	0	1	1	0.5	0.5	0	0	0	0	0	0	#DIV/0!	#DIV/0!
AC006159.3_2	0	1	1	AC006159.3	ENST00000450063	0	0	0	0	0	0	0	0	0	0	0	0	1	1
AC006159.3_3	0	1	1	AC006159.3	ENST00000458082	0	0	0	0	0	0	0	0	0	0	0	0	1	1
AC006159.4_1	0	1	1	AC006159.4	ENST00000421965	0	0	0	0	0	0	0	0	0	0	0	0	1	1
AC006159.5_1	0	1	1	AC006159.5	ENST00000452009	0	0	0	0	0	0	0	0	0	0	0	0	1	1
AC006160.5_1	0	-1	1	AC006160.5	ENST00000511010	1	1	2	2	1.5	1.5	1	1	2	2	1.5	1.5	-1.06183	1.06183
AC006196.1_1	0	1	1	AC006196.1	ENST00000447194	0	0	0	0	0	0	0	0	0	0	0	0	1	1
AC006227.1_1	0	1	1	AC006227.1	ENST00000443123	0	0	0	0	0	0	0	0	0	0	0	0	1	1
AC006227.1_2	0	1	1	AC006227.1	ENST00000455614	0	0	0	0	0	0	0	0	0	0	0	0	1	1
AC006262.10_1	0	1	1	AC006262.10	ENST00000597337	0	0	0	0	0	0	0	0	0	0	0	0	1	1
AC006262.4_1	0	1	1	AC006262.4	ENST00000600152	0	0	0	0	0	0	0	0	0	0	0	0	1	1
AC006262.4_2	-0.5	#DIV/0!	1	AC006262.4	ENST00000599127	0	0	1	1	0.5	0.5	0	0	0	0	0	0	#DIV/0!	#DIV/0!
AC006262.5_1	0	1	1	AC006262.5	ENST00000594027	0	0	0	0	0	0	0	0	0	0	0	0	1	1
AC006262.5_2	0.5	#DIV/0!	1	AC006262.5	ENST00000595673	0	0	0	0	0	0	0	0	0	1	0	0.5	#DIV/0!	#DIV/0!
AC006262.5_3	0	1	1	AC006262.5	ENST00000598518	0	0	0	0	0	0	0	0	0	0	0	0	1	1
AC006262.5_4	0	1	1	AC006262.5	ENST00000599817	0	0	0	0	0	0	0	0	0	0	0	0	1	1
AC006262.5_5	0	1	1	AC006262.5	ENST00000598754	0	0	0	0	0	0	0	0	0	0	0	0	1	1
AC006262.5_6	-0.5	#DIV/0!	1	AC006262.5	ENST00000601263	0	0	0	1	0	0.5	0	0	0	0	0	0	#DIV/0!	#DIV/0!
AC006262.6_1	-0.5	-2	1	AC006262.6	ENST00000598170	1	1	1	1	1	1	1	1	0	0	0.5	0.5	-2.01656	2.01656
AC006262.6_2	-1.5	#DIV/0!	1	AC006262.6	ENST00000593980	2	2	1	1	1.5	1.5	0	0	0	0	0	0	#DIV/0!	#DIV/0!
AC006272.1_1	-0.5	#DIV/0!	1	AC006272.1	ENST00000594725	0	0	1	1	0.5	0.5	0	0	0	0	0	0	#DIV/0!	#DIV/0!
AC006272.2_1	0	1	1	AC006272.2	ENST00000596964	0	0	0	0	0	0	0	0	0	0	0	0	1	1
AC006273.5_1	-3.5	-4.5	0.767843	AC006273.5	ENST00000606242	1	4	2	5	1.5	4.5	1	1	1	1	1	1	-4.69193	4.69193
AC006273.5_2	-1	-1.66667	1	AC006273.5	ENST00000586061	2	3	1	2	1.5	2.5	1	1	0	2	0.5	1.5	-1.73484	1.73484
AC006277.2_1	0	-1	1	AC006277.2	ENST00000520090	7	7	5	5	6	6	5	5	7	7	6	6	-1.03701	1.03701
AC006296.1_1	0	1	1	AC006296.1	ENST00000507932	0	0	0	0	0	0	0	0	0	0	0	0	1	1
AC006296.2_1	0	1	1	AC006296.2	ENST00000514401	0	0	0	0	0	0	0	0	0	0	0	0	1	1
AC006326.3_1	0	1	1	AC006326.3	ENST00000445465	0	0	0	0	0	0	0	0	0	0	0	0	1	1
AC006335.10_1	0	1	1	AC006335.10	ENST00000445200	0	0	0	0	0	0	0	0	0	0	0	0	1	1
AC006335.11_1	0	1	1	AC006335.11	ENST00000437993	0	0	0	0	0	0	0	0	0	0	0	0	1	1
AC006335.2_1	0	1	1	AC006335.2	ENST00000506069	0	0	0	0	0	0	0	0	0	0	0	0	1	1
AC006335.6_1	0	1	1	AC006335.6	ENST00000442790	0	0	0	0	0	0	0	0	0	0	0	0	1	1
AC006369.2_1	0	-1	1	AC006369.2	ENST00000419425	0	0	1	1	0.5	0.5	0	0	1	1	0.5	0.5	-1.11027	1.11027
AC006369.3_1	0	1	1	AC006369.3	ENST00000431712	0	0	0	0	0	0	0	0	0	0	0	0	1	1
AC006372.1_1	0	1	1	AC006372.1	ENST00000444154	0	0	0	0	0	0	0	0	0	0	0	0	1	1
AC006372.4_1	-2.5	-1.71429	1	AC006372.4	ENST00000444158	6	6	6	6	6	6	3	3	4	4	3.5	3.5	-1.78761	1.78761
AC006372.5_1	0	-1	1	AC006372.5	ENST00000449903	0	0	2	2	1	1	0	0	2	2	1	1	-1.11027	1.11027
AC006372.6_1	-0.5	#DIV/0!	1	AC006372.6	ENST00000433660	0	0	1	1	0.5	0.5	0	0	0	0	0	0	#DIV/0!	#DIV/0!
AC006373.1_1	0	1	1	AC006373.1	ENST00000451755	0	0	0	0	0	0	0	0	0	0	0	0	1	1
AC006378.2_1	0	1	1	AC006378.2	ENST00000426634	0	0	0	0	0	0	0	0	0	0	0	0	1	1
AC006378.2_2	0	1	1	AC006378.2	ENST00000426193	0	0	0	0	0	0	0	0	0	0	0	0	1	1
AC006380.3_1	0	1	1	AC006380.3	ENST00000433356	0	0	0	0	0	0	0	0	0	0	0	0	1	1
AC006435.1_1	0	1	1	AC006435.1	ENST00000609667	0	0	0	0	0	0	0	0	0	0	0	0	1	1
AC006445.6_1	0	1	1	AC006445.6	ENST00000491925	0	0	0	0	0	0	0	0	0	0	0	0	1	1
AC006445.7_1	0	1	1	AC006445.7	ENST00000510061	0	0	0	0	0	0	0	0	0	0	0	0	1	1
AC006449.1_1	-1.5	-4	1	AC006449.1	ENST00000595377	2	2	2	2	2	2	1	1	0	0	0.5	0.5	-4.03313	4.03313
AC006455.1_1	0	1	1	AC006455.1	ENST00000456890	0	0	0	0	0	0	0	0	0	0	0	0	1	1
AC006458.3_1	0	1	1	AC006458.3	ENST00000445093	0	0	0	0	0	0	0	0	0	0	0	0	1	1
AC006460.2_1	0.5	#DIV/0!	1	AC006460.2	ENST00000421437	0	0	0	0	0	0	1	1	0	0	0.5	0.5	#DIV/0!	#DIV/0!
AC006460.2_2	0	1	1	AC006460.2	ENST00000428032	0	0	0	0	0	0	0	0	0	0	0	0	1	1
AC006460.2_3	0	1	1	AC006460.2	ENST00000411949	0	0	0	0	0	0	0	0	0	0	0	0	1	1
AC006482.1_1	0	1	1	AC006482.1	ENST00000448898	0	0	0	0	0	0	0	0	0	0	0	0	1	1
AC006486.1_1	0	-1	1	AC006486.1	ENST00000378108	0	0	1	1	0.5	0.5	0	0	1	1	0.5	0.5	-1.11027	1.11027
AC006486.9_1	3	1.15	1	AC006486.9	ENST00000594664	22	22	18	18	20	20	21	21	25	25	23	23	1.10882	1.10882
AC006509.4_1	0	1	1	AC006509.4	ENST00000419124	0	0	0	0	0	0	0	0	0	0	0	0	1	1
AC006538.4_1	-10	-1.13793	1	AC006538.4	ENST00000586572	79	79	86	86	82.5	82.5	61	61	84	84	72.5	72.5	-1.18905	1.18905
AC006539.2_1	1	#DIV/0!	1	AC006539.2	ENST00000481419	0	0	0	0	0	0	1	1	1	1	1	1	#DIV/0!	#DIV/0!
AC006539.3_1	0	1	1	AC006539.3	ENST00000601729	0	0	0	0	0	0	0	0	0	0	0	0	1	1
AC006547.13_1	-1	#DIV/0!	1	AC006547.13	ENST00000598339	0	1	0	1	0	1	0	0	0	0	0	0	#DIV/0!	#DIV/0!
AC006547.13_10	0.5	#DIV/0!	1	AC006547.13	ENST00000600617	0	0	0	0	0	0	0	0	0	1	0	0.5	#DIV/0!	#DIV/0!
AC006547.13_2	0	-1	1	AC006547.13	ENST00000601746	0	0	0	1	0	0.5	0	1	0	0	0	0.5	-1.04601	1.04601
AC006547.13_3	0	-1	1	AC006547.13	ENST00000609644	0	2	0	0	0	1	0	1	0	1	0	1	1.00051	1.00051
AC006547.13_4	1	3	1	AC006547.13	ENST00000600937	0	0	0	1	0	0.5	0	1	0	2	0	1.5	2.75738	2.75738
AC006547.13_5	-0.5	#DIV/0!	1	AC006547.13	ENST00000609191	0	0	0	1	0	0.5	0	0	0	0	0	0	#DIV/0!	#DIV/0!
AC006547.13_6	0	-1	1	AC006547.13	ENST00000608610	4	7	3	3	3.5	5	4	9	1	1	2.5	5	1.00103	1.00103
AC006547.13_7	0.5	#DIV/0!	1	AC006547.13	ENST00000595864	0	0	0	0	0	0	0	1	0	0	0	0.5	#DIV/0!	#DIV/0!
AC006547.13_8	1.5	#DIV/0!	1	AC006547.13	ENST00000415503	0	0	0	0	0	0	1	3	0	0	0.5	1.5	#DIV/0!	#DIV/0!
AC006547.13_9	0	1	1	AC006547.13	ENST00000596334	0	0	0	0	0	0	0	0	0	0	0	0	1	1
AC006547.14_1	0	1	1	AC006547.14	ENST00000439765	0	0	0	0	0	0	0	0	0	0	0	0	1	1
AC006547.14_2	0	1	1	AC006547.14	ENST00000540078	0	0	0	0	0	0	0	0	0	0	0	0	1	1
AC006547.14_3	0.5	#DIV/0!	1	AC006547.14	ENST00000444532	0	0	0	0	0	0	0	0	1	1	0.5	0.5	#DIV/0!	#DIV/0!
AC006547.15_1	-0.5	-1.2	1	AC006547.15	ENST00000600090	3	3	3	3	3	3	2	2	3	3	2.5	2.5	-1.25347	1.25347
AC006547.8_1	-1.5	-2.5	1	AC006547.8	ENST00000412713	1	1	4	4	2.5	2.5	0	0	2	2	1	1	-2.73564	2.73564
AC006552.1_1	-0.5	#DIV/0!	1	AC006552.1	ENST00000508484	1	1	0	0	0.5	0.5	0	0	0	0	0	0	#DIV/0!	#DIV/0!
AC006942.4_1	0.5	1.5	1	AC006942.4	ENST00000600669	1	1	1	1	1	1	1	1	2	2	1.5	1.5	1.43027	1.43027
AC006946.15_1	0	1	1	AC006946.15	ENST00000428078	0	0	0	0	0	0	0	0	0	0	0	0	1	1
AC006946.15_2	-1	#DIV/0!	1	AC006946.15	ENST00000441544	0	0	1	2	0.5	1	0	0	0	0	0	0	#DIV/0!	#DIV/0!
AC006947.1_1	0	1	1	AC006947.1	ENST00000457168	0	0	0	0	0	0	0	0	0	0	0	0	1	1
AC006960.5_1	0	1	1	AC006960.5	ENST00000419980	0	0	0	0	0	0	0	0	0	0	0	0	1	1
AC006960.7_1	0	1	1	AC006960.7	ENST00000435254	0	0	0	0	0	0	0	0	0	0	0	0	1	1
AC006967.1_1	0	1	1	AC006967.1	ENST00000594086	0	0	0	0	0	0	0	0	0	0	0	0	1	1
AC006987.4_1	-1.5	-1.13636	1	AC006987.4	ENST00000434709	18	18	7	7	12.5	12.5	9	9	13	13	11	11	-1.16682	1.16682
AC006989.2_1	0	1	1	AC006989.2	ENST00000427212	0	0	0	0	0	0	0	0	0	0	0	0	1	1
AC006994.2_1	0	-1	1	AC006994.2	ENST00000412065	1	1	0	0	0.5	0.5	1	1	0	0	0.5	0.5	1.03033	1.03033
AC006995.8_1	0	1	1	AC006995.8	ENST00000380411	0	0	0	0	0	0	0	0	0	0	0	0	1	1
AC006995.8_2	1	#DIV/0!	1	AC006995.8	ENST00000426970	0	0	0	0	0	0	0	1	0	1	0	1	#DIV/0!	#DIV/0!
AC006995.8_3	0	1	1	AC006995.8	ENST00000418669	0	0	0	0	0	0	0	0	0	0	0	0	1	1
AC007000.12_1	0.5	2	1	AC007000.12	ENST00000445314	1	1	0	0	0.5	0.5	0	0	2	2	1	1	1.94139	1.94139
AC007000.12_2	-1	#DIV/0!	1	AC007000.12	ENST00000510091	1	2	0	0	0.5	1	0	0	0	0	0	0	#DIV/0!	#DIV/0!
AC007003.1_1	0	1	1	AC007003.1	ENST00000472463	0	0	0	0	0	0	0	0	0	0	0	0	1	1
AC007003.1_2	0	1	1	AC007003.1	ENST00000439318	0	0	0	0	0	0	0	0	0	0	0	0	1	1
AC007009.1_1	-0.5	-1.33333	1	AC007009.1	ENST00000458624	3	3	1	1	2	2	0	0	3	3	1.5	1.5	-1.40028	1.40028
AC007036.4_1	0	1	1	AC007036.4	ENST00000415934	0	0	0	0	0	0	0	0	0	0	0	0	1	1
AC007036.5_1	-2	#DIV/0!	0.9252	AC007036.5	ENST00000511893	2	2	2	2	2	2	0	0	0	0	0	0	#DIV/0!	#DIV/0!
AC007036.6_1	-1.5	#DIV/0!	1	AC007036.6	ENST00000430537	1	1	2	2	1.5	1.5	0	0	0	0	0	0	#DIV/0!	#DIV/0!
AC007038.7_1	-1.5	#DIV/0!	1	AC007038.7	ENST00000452057	2	2	1	1	1.5	1.5	0	0	0	0	0	0	#DIV/0!	#DIV/0!
AC007040.11_1	-1	-2	1	AC007040.11	ENST00000453130	0	0	0	4	0	2	0	0	1	2	0.5	1	-2.22055	2.22055
AC007040.11_2	-24.5	-2.28947	0.271122	AC007040.11	ENST00000606025	39	42	43	45	41	43.5	19	19	19	19	19	19	-2.38031	2.38031
AC007040.6_1	0	-1	1	AC007040.6	ENST00000416229	0	0	1	1	0.5	0.5	0	0	1	1	0.5	0.5	-1.11027	1.11027
AC007040.7_1	0	1	1	AC007040.7	ENST00000422761	0	0	0	0	0	0	0	0	0	0	0	0	1	1
AC007040.7_2	0	1	1	AC007040.7	ENST00000447639	0	0	0	0	0	0	0	0	0	0	0	0	1	1
AC007040.8_1	-0.5	#DIV/0!	1	AC007040.8	ENST00000434990	1	1	0	0	0.5	0.5	0	0	0	0	0	0	#DIV/0!	#DIV/0!
AC007050.17_1	0	1	1	AC007050.17	ENST00000420225	0	0	0	0	0	0	0	0	0	0	0	0	1	1
AC007050.18_1	0.5	#DIV/0!	1	AC007050.18	ENST00000508880	0	0	0	0	0	0	1	1	0	0	0.5	0.5	#DIV/0!	#DIV/0!
AC007064.24_1	-1	-1.5	1	AC007064.24	ENST00000442403	4	4	2	2	3	3	1	1	3	3	2	2	-1.56135	1.56135
AC007078.4_1	0	1	1	AC007078.4	ENST00000479299	0	0	0	0	0	0	0	0	0	0	0	0	1	1
AC007091.1_1	0	1	1	AC007091.1	ENST00000412563	0	0	0	0	0	0	0	0	0	0	0	0	1	1
AC007098.1_1	0	1	1	AC007098.1	ENST00000452397	0	0	0	0	0	0	0	0	0	0	0	0	1	1
AC007099.1_1	0	1	1	AC007099.1	ENST00000451622	0	0	0	0	0	0	0	0	0	0	0	0	1	1
AC007099.2_1	0	1	1	AC007099.2	ENST00000444852	0	0	0	0	0	0	0	0	0	0	0	0	1	1
AC007106.1_1	0	1	1	AC007106.1	ENST00000509666	0	0	0	0	0	0	0	0	0	0	0	0	1	1
AC007128.1_1	-22	-1.24309	1	AC007128.1	ENST00000424460	118	118	107	107	112.5	112.5	89	89	92	92	90.5	90.5	-1.28902	1.28902
AC007131.1_1	0	1	1	AC007131.1	ENST00000409590	0	0	0	0	0	0	0	0	0	0	0	0	1	1
AC007131.2_1	0	1	1	AC007131.2	ENST00000451416	0	0	0	0	0	0	0	0	0	0	0	0	1	1
AC007131.2_2	0	1	1	AC007131.2	ENST00000412409	0	0	0	0	0	0	0	0	0	0	0	0	1	1
AC007131.2_3	0	1	1	AC007131.2	ENST00000440521	0	0	0	0	0	0	0	0	0	0	0	0	1	1
AC007131.2_4	0	1	1	AC007131.2	ENST00000443306	0	0	0	0	0	0	0	0	0	0	0	0	1	1
AC007131.2_5	0	1	1	AC007131.2	ENST00000435557	0	0	0	0	0	0	0	0	0	0	0	0	1	1
AC007131.2_6	0	1	1	AC007131.2	ENST00000434611	0	0	0	0	0	0	0	0	0	0	0	0	1	1
AC007131.2_7	0	1	1	AC007131.2	ENST00000444001	0	0	0	0	0	0	0	0	0	0	0	0	1	1
AC007161.5_1	0	1	1	AC007161.5	ENST00000599208	0	0	0	0	0	0	0	0	0	0	0	0	1	1
AC007161.5_2	0	1	1	AC007161.5	ENST00000418534	0	0	0	0	0	0	0	0	0	0	0	0	1	1
AC007163.3_1	0	1	1	AC007163.3	ENST00000452787	0	0	0	0	0	0	0	0	0	0	0	0	1	1
AC007163.6_1	-0.5	#DIV/0!	1	AC007163.6	ENST00000447972	0	0	1	1	0.5	0.5	0	0	0	0	0	0	#DIV/0!	#DIV/0!
AC007179.1_1	0	1	1	AC007179.1	ENST00000415159	0	0	0	0	0	0	0	0	0	0	0	0	1	1
AC007182.6_1	0	-1	1	AC007182.6	ENST00000455232	3	3	1	1	2	2	2	2	2	2	2	2	-1.01891	1.01891
AC007192.6_1	-1.5	-2.5	1	AC007192.6	ENST00000600364	1	1	4	4	2.5	2.5	0	0	2	2	1	1	-2.73564	2.73564
AC007193.10_1	0	1	1	AC007193.10	ENST00000596807	0	0	0	0	0	0	0	0	0	0	0	0	1	1
AC007193.6_1	0	-1	1	AC007193.6	ENST00000597989	0	0	1	1	0.5	0.5	0	0	1	1	0.5	0.5	-1.11027	1.11027
AC007193.8_1	-0.5	#DIV/0!	1	AC007193.8	ENST00000598616	1	1	0	0	0.5	0.5	0	0	0	0	0	0	#DIV/0!	#DIV/0!
AC007193.9_1	0	1	1	AC007193.9	ENST00000599645	0	0	0	0	0	0	0	0	0	0	0	0	1	1
AC007204.1_1	0	1	1	AC007204.1	ENST00000595282	0	0	0	0	0	0	0	0	0	0	0	0	1	1
AC007204.2_1	1.5	1.6	1	AC007204.2	ENST00000592245	4	4	1	1	2.5	2.5	4	4	4	4	4	4	1.57632	1.57632
AC007216.2_1	0	1	1	AC007216.2	ENST00000597717	0	0	0	0	0	0	0	0	0	0	0	0	1	1
AC007228.11_1	1	#DIV/0!	1	AC007228.11	ENST00000596587	0	0	0	0	0	0	1	1	1	1	1	1	#DIV/0!	#DIV/0!
AC007228.5_1	0	1	1	AC007228.5	ENST00000599726	0	0	0	0	0	0	0	0	0	0	0	0	1	1
AC007246.3_1	1.5	#DIV/0!	1	AC007246.3	ENST00000451547	0	0	0	0	0	0	1	3	0	0	0.5	1.5	#DIV/0!	#DIV/0!
AC007246.3_10	2	2.33333	1	AC007246.3	ENST00000422128	0	2	0	1	0	1.5	0	1	1	6	0.5	3.5	2.22712	2.22712
AC007246.3_11	0	-1	1	AC007246.3	ENST00000446698	0	0	0	1	0	0.5	0	0	0	1	0	0.5	-1.11027	1.11027
AC007246.3_2	1	1.33333	1	AC007246.3	ENST00000366187	1	1	3	5	2	3	2	2	6	6	4	4	1.23419	1.23419
AC007246.3_3	1	#DIV/0!	1	AC007246.3	ENST00000438649	0	0	0	0	0	0	0	0	1	2	0.5	1	#DIV/0!	#DIV/0!
AC007246.3_4	0	-1	1	AC007246.3	ENST00000415640	3	3	0	0	1.5	1.5	1	1	2	2	1.5	1.5	-1.00952	1.00952
AC007246.3_5	1	#DIV/0!	1	AC007246.3	ENST00000425775	0	0	0	0	0	0	0	1	0	1	0	1	#DIV/0!	#DIV/0!
AC007246.3_6	0	-1	1	AC007246.3	ENST00000449569	10	13	17	27	13.5	20	8	13	19	27	13.5	20	-1.06302	1.06302
AC007246.3_7	0.5	2	1	AC007246.3	ENST00000426083	0	1	0	0	0	0.5	0	1	0	1	0	1	2.00103	2.00103
AC007246.3_8	0.5	2	1	AC007246.3	ENST00000443038	0	0	1	1	0.5	0.5	1	2	0	0	0.5	1	1.91204	1.91204
AC007246.3_9	7.5	1.27778	1	AC007246.3	ENST00000445520	22	31	16	23	19	27	21	39	16	30	18.5	34.5	1.24227	1.24227
AC007249.3_1	0.5	2	1	AC007249.3	ENST00000404616	1	1	0	0	0.5	0.5	1	1	1	1	1	1	2.00103	2.00103
AC007250.4_1	0.5	2	1	AC007250.4	ENST00000454367	0	0	1	1	0.5	0.5	0	0	2	2	1	1	1.80136	1.80136
AC007251.2_1	0	1	1	AC007251.2	ENST00000447987	0	0	0	0	0	0	0	0	0	0	0	0	1	1
AC007255.8_1	6.5	1.65	1	AC007255.8	ENST00000447171	4	11	2	9	3	10	2	16	5	17	3.5	16.5	1.59361	1.59361
AC007255.8_2	-20.5	-2.28125	0.360202	AC007255.8	ENST00000450540	17	38	15	35	16	36.5	3	11	10	21	6.5	16	-2.38729	2.38729
AC007271.3_1	0	1	1	AC007271.3	ENST00000428188	0	0	0	0	0	0	0	0	0	0	0	0	1	1
AC007272.1_1	0	1	1	AC007272.1	ENST00000439261	0	0	0	0	0	0	0	0	0	0	0	0	1	1
AC007272.3_1	0.5	#DIV/0!	1	AC007272.3	ENST00000416091	0	0	0	0	0	0	1	1	0	0	0.5	0.5	#DIV/0!	#DIV/0!
AC007274.2_1	0	1	1	AC007274.2	ENST00000439805	0	0	0	0	0	0	0	0	0	0	0	0	1	1
AC007274.5_1	0	1	1	AC007274.5	ENST00000421675	0	0	0	0	0	0	0	0	0	0	0	0	1	1
AC007277.3_1	0.5	#DIV/0!	1	AC007277.3	ENST00000428156	0	0	0	0	0	0	0	0	1	1	0.5	0.5	#DIV/0!	#DIV/0!
AC007277.3_2	0	1	1	AC007277.3	ENST00000423519	0	0	0	0	0	0	0	0	0	0	0	0	1	1
AC007278.2_1	0	1	1	AC007278.2	ENST00000436582	0	0	0	0	0	0	0	0	0	0	0	0	1	1
AC007278.3_1	0	1	1	AC007278.3	ENST00000450893	0	0	0	0	0	0	0	0	0	0	0	0	1	1
AC007283.5_1	-0.5	-1.5	1	AC007283.5	ENST00000434645	0	0	3	3	1.5	1.5	1	1	1	1	1	1	-1.61577	1.61577
AC007285.6_1	0	1	1	AC007285.6	ENST00000419103	0	0	0	0	0	0	0	0	0	0	0	0	1	1
AC007285.6_2	-2	#DIV/0!	1	AC007285.6	ENST00000422239	0	0	2	4	1	2	0	0	0	0	0	0	#DIV/0!	#DIV/0!
AC007285.7_1	0.5	#DIV/0!	1	AC007285.7	ENST00000433088	0	0	0	0	0	0	0	0	1	1	0.5	0.5	#DIV/0!	#DIV/0!
AC007292.1_1	0	1	1	AC007292.1	ENST00000600054	0	0	0	0	0	0	0	0	0	0	0	0	1	1
AC007292.4_1	0	1	1	AC007292.4	ENST00000594776	0	0	0	0	0	0	0	0	0	0	0	0	1	1
AC007292.6_1	0	-1	1	AC007292.6	ENST00000594444	1	1	0	0	0.5	0.5	1	1	0	0	0.5	0.5	1.03033	1.03033
AC007292.7_1	-1	#DIV/0!	1	AC007292.7	ENST00000598582	1	1	1	1	1	1	0	0	0	0	0	0	#DIV/0!	#DIV/0!
AC007308.6_1	0	1	1	AC007308.6	ENST00000430719	0	0	0	0	0	0	0	0	0	0	0	0	1	1
AC007308.7_1	0	-1	1	AC007308.7	ENST00000608856	2	2	0	0	1	1	1	1	1	1	1	1	1.00051	1.00051
AC007317.1_1	0	1	1	AC007317.1	ENST00000420187	0	0	0	0	0	0	0	0	0	0	0	0	1	1
AC007319.1_1	-0.5	#DIV/0!	1	AC007319.1	ENST00000412276	0	0	1	1	0.5	0.5	0	0	0	0	0	0	#DIV/0!	#DIV/0!
AC007319.1_2	-0.5	#DIV/0!	1	AC007319.1	ENST00000428329	0	1	0	0	0	0.5	0	0	0	0	0	0	#DIV/0!	#DIV/0!
AC007319.1_3	0	1	1	AC007319.1	ENST00000453517	0	0	0	0	0	0	0	0	0	0	0	0	1	1
AC007322.1_1	0	1	1	AC007322.1	ENST00000414540	0	0	0	0	0	0	0	0	0	0	0	0	1	1
AC007322.3_1	0	1	1	AC007322.3	ENST00000509611	0	0	0	0	0	0	0	0	0	0	0	0	1	1
AC007322.5_1	0	1	1	AC007322.5	ENST00000426983	0	0	0	0	0	0	0	0	0	0	0	0	1	1
AC007322.7_1	0	1	1	AC007322.7	ENST00000426526	0	0	0	0	0	0	0	0	0	0	0	0	1	1
AC007327.5_1	0	1	1	AC007327.5	ENST00000440788	0	0	0	0	0	0	0	0	0	0	0	0	1	1
AC007347.1_1	-27	-2.74194	0.148394	AC007347.1	ENST00000394645	52	52	33	33	42.5	42.5	17	17	14	14	15.5	15.5	-2.81512	2.81512
AC007349.4_1	0	1	1	AC007349.4	ENST00000419326	0	0	0	0	0	0	0	0	0	0	0	0	1	1
AC007349.5_1	0	1	1	AC007349.5	ENST00000415356	0	0	0	0	0	0	0	0	0	0	0	0	1	1
AC007349.7_1	0	1	1	AC007349.7	ENST00000439998	0	0	0	0	0	0	0	0	0	0	0	0	1	1
AC007359.6_1	0	1	1	AC007359.6	ENST00000419158	0	0	0	0	0	0	0	0	0	0	0	0	1	1
AC007359.6_2	0	1	1	AC007359.6	ENST00000417910	0	0	0	0	0	0	0	0	0	0	0	0	1	1
AC007362.1_1	0	-1	1	AC007362.1	ENST00000315950	1	1	0	0	0.5	0.5	0	0	1	1	0.5	0.5	-1.03019	1.03019
AC007362.3_1	0	1	1	AC007362.3	ENST00000596616	0	0	0	0	0	0	0	0	0	0	0	0	1	1
AC007362.3_2	0	1	1	AC007362.3	ENST00000598710	0	0	0	0	0	0	0	0	0	0	0	0	1	1
AC007362.3_3	0	1	1	AC007362.3	ENST00000423425	0	0	0	0	0	0	0	0	0	0	0	0	1	1
AC007364.1_1	0	1	1	AC007364.1	ENST00000295052	0	0	0	0	0	0	0	0	0	0	0	0	1	1
AC007364.1_2	0	1	1	AC007364.1	ENST00000433174	0	0	0	0	0	0	0	0	0	0	0	0	1	1
AC007365.1_1	-0.5	-2	1	AC007365.1	ENST00000417695	0	0	1	2	0.5	1	0	0	0	1	0	0.5	-2.22055	2.22055
AC007365.1_2	0	-1	1	AC007365.1	ENST00000445738	1	1	0	1	0.5	1	0	0	0	2	0	1	-1.07023	1.07023
AC007365.3_1	2	#DIV/0!	0.937812	AC007365.3	ENST00000439964	0	0	0	0	0	0	1	1	3	3	2	2	#DIV/0!	#DIV/0!
AC007375.1_1	0.5	#DIV/0!	1	AC007375.1	ENST00000600936	0	0	0	0	0	0	0	0	1	1	0.5	0.5	#DIV/0!	#DIV/0!
AC007377.1_1	0	1	1	AC007377.1	ENST00000593663	0	0	0	0	0	0	0	0	0	0	0	0	1	1
AC007381.2_1	0	1	1	AC007381.2	ENST00000453476	0	0	0	0	0	0	0	0	0	0	0	0	1	1
AC007381.2_2	0	1	1	AC007381.2	ENST00000441598	0	0	0	0	0	0	0	0	0	0	0	0	1	1
AC007381.3_1	0	1	1	AC007381.3	ENST00000457668	0	0	0	0	0	0	0	0	0	0	0	0	1	1
AC007382.1_1	-1	-2	1	AC007382.1	ENST00000593798	2	2	2	2	2	2	2	2	0	0	1	1	-2.01656	2.01656
AC007383.3_1	5.5	1.15278	1	AC007383.3	ENST00000420509	36	41	29	31	32.5	36	38	49	29	34	33.5	41.5	1.12203	1.12203
AC007383.3_2	1.5	2.5	1	AC007383.3	ENST00000435627	1	1	1	1	1	1	2	3	1	2	1.5	2.5	2.42206	2.42206
AC007383.4_1	0	1	1	AC007383.4	ENST00000453039	0	0	0	0	0	0	0	0	0	0	0	0	1	1
AC007386.2_1	0	1	1	AC007386.2	ENST00000449259	0	0	0	0	0	0	0	0	0	0	0	0	1	1
AC007386.4_1	0	1	1	AC007386.4	ENST00000415327	0	0	0	0	0	0	0	0	0	0	0	0	1	1
AC007389.1_1	0	1	1	AC007389.1	ENST00000454674	0	0	0	0	0	0	0	0	0	0	0	0	1	1
AC007389.3_1	0	1	1	AC007389.3	ENST00000420724	0	0	0	0	0	0	0	0	0	0	0	0	1	1
AC007391.2_1	0	-1	1	AC007391.2	ENST00000433893	0	0	1	1	0.5	0.5	0	0	1	1	0.5	0.5	-1.11027	1.11027
AC007392.3_1	0	1	1	AC007392.3	ENST00000423168	0	0	0	0	0	0	0	0	0	0	0	0	1	1
AC007392.3_2	0	1	1	AC007392.3	ENST00000428590	0	0	0	0	0	0	0	0	0	0	0	0	1	1
AC007392.3_3	0	1	1	AC007392.3	ENST00000435389	0	0	0	0	0	0	0	0	0	0	0	0	1	1
AC007392.3_4	0	1	1	AC007392.3	ENST00000433396	0	0	0	0	0	0	0	0	0	0	0	0	1	1
AC007392.3_5	0	1	1	AC007392.3	ENST00000412944	0	0	0	0	0	0	0	0	0	0	0	0	1	1
AC007392.4_1	0	1	1	AC007392.4	ENST00000451698	0	0	0	0	0	0	0	0	0	0	0	0	1	1
AC007392.4_2	0	1	1	AC007392.4	ENST00000432410	0	0	0	0	0	0	0	0	0	0	0	0	1	1
AC007392.4_3	0	1	1	AC007392.4	ENST00000433432	0	0	0	0	0	0	0	0	0	0	0	0	1	1
AC007395.3_1	0	1	1	AC007395.3	ENST00000457851	0	0	0	0	0	0	0	0	0	0	0	0	1	1
AC007401.1_1	0	1	1	AC007401.1	ENST00000535666	0	0	0	0	0	0	0	0	0	0	0	0	1	1
AC007401.2_1	0	1	1	AC007401.2	ENST00000406220	0	0	0	0	0	0	0	0	0	0	0	0	1	1
AC007403.1_1	0	1	1	AC007403.1	ENST00000444266	0	0	0	0	0	0	0	0	0	0	0	0	1	1
AC007403.2_1	0	1	1	AC007403.2	ENST00000426260	0	0	0	0	0	0	0	0	0	0	0	0	1	1
AC007403.2_2	0	1	1	AC007403.2	ENST00000411701	0	0	0	0	0	0	0	0	0	0	0	0	1	1
AC007403.3_1	0	1	1	AC007403.3	ENST00000427579	0	0	0	0	0	0	0	0	0	0	0	0	1	1
AC007405.4_1	0.5	1.33333	1	AC007405.4	ENST00000442456	2	2	1	1	1.5	1.5	2	2	2	2	2	2	1.30032	1.30032
AC007405.6_1	-16.5	-1.70213	0.9278	AC007405.6	ENST00000426475	37	43	29	37	33	40	13	15	28	32	20.5	23.5	-1.78162	1.78162
AC007405.6_2	2.5	1.11905	1	AC007405.6	ENST00000429172	22	25	15	17	18.5	21	20	27	17	20	18.5	23.5	1.09029	1.09029
AC007405.8_1	0	1	1	AC007405.8	ENST00000451730	0	0	0	0	0	0	0	0	0	0	0	0	1	1
AC007405.8_2	0	1	1	AC007405.8	ENST00000455988	0	0	0	0	0	0	0	0	0	0	0	0	1	1
AC007405.8_3	0	-1	1	AC007405.8	ENST00000418106	0	2	0	0	0	1	0	1	0	1	0	1	1.00051	1.00051
AC007421.1_1	0	1	1	AC007421.1	ENST00000593717	0	0	0	0	0	0	0	0	0	0	0	0	1	1
AC007422.1_1	0	1	1	AC007422.1	ENST00000433065	0	0	0	0	0	0	0	0	0	0	0	0	1	1
AC007461.1_1	3.5	8	0.779601	AC007461.1	ENST00000602013	1	1	0	0	0.5	0.5	1	1	7	7	4	4	7.82519	7.82519
AC007461.2_1	0	1	1	AC007461.2	ENST00000419257	0	0	0	0	0	0	0	0	0	0	0	0	1	1
AC007463.2_1	0	1	1	AC007463.2	ENST00000416534	0	0	0	0	0	0	0	0	0	0	0	0	1	1
AC007463.2_2	0	1	1	AC007463.2	ENST00000416607	0	0	0	0	0	0	0	0	0	0	0	0	1	1
AC007551.3_1	-6.5	-1.86667	1	AC007551.3	ENST00000437235	10	13	12	15	11	14	3	4	11	11	7	7.5	-1.97082	1.97082
AC007551.3_2	2.5	2.66667	1	AC007551.3	ENST00000424194	0	2	0	1	0	1.5	0	2	2	6	1	4	2.56189	2.56189
AC007551.3_3	-1	-3	1	AC007551.3	ENST00000412856	0	1	1	2	0.5	1.5	0	0	0	1	0	0.5	-3.25074	3.25074
AC007556.3_1	0	1	1	AC007556.3	ENST00000432133	0	0	0	0	0	0	0	0	0	0	0	0	1	1
AC007557.1_1	0	1	1	AC007557.1	ENST00000456163	0	0	0	0	0	0	0	0	0	0	0	0	1	1
AC007557.2_1	0	1	1	AC007557.2	ENST00000421907	0	0	0	0	0	0	0	0	0	0	0	0	1	1
AC007557.3_1	0	1	1	AC007557.3	ENST00000451711	0	0	0	0	0	0	0	0	0	0	0	0	1	1
AC007557.4_1	0	1	1	AC007557.4	ENST00000440900	0	0	0	0	0	0	0	0	0	0	0	0	1	1
AC007562.1_1	0	1	1	AC007562.1	ENST00000421819	0	0	0	0	0	0	0	0	0	0	0	0	1	1
AC007563.1_1	0	1	1	AC007563.1	ENST00000418591	0	0	0	0	0	0	0	0	0	0	0	0	1	1
AC007563.3_1	0	1	1	AC007563.3	ENST00000434973	0	0	0	0	0	0	0	0	0	0	0	0	1	1
AC007563.5_1	0	1	1	AC007563.5	ENST00000607591	0	0	0	0	0	0	0	0	0	0	0	0	1	1
AC007563.5_2	0	-1	1	AC007563.5	ENST00000447289	1	1	0	0	0.5	0.5	0	0	1	1	0.5	0.5	-1.03019	1.03019
AC007566.10_1	-5	-1.28571	1	AC007566.10	ENST00000427458	5	24	5	21	5	22.5	1	17	2	18	1.5	17.5	-1.33281	1.33281
AC007566.10_2	-2.5	-1.38462	1	AC007566.10	ENST00000441539	0	9	0	9	0	9	0	4	0	9	0	6.5	-1.45437	1.45437
AC007568.1_1	0	1	1	AC007568.1	ENST00000422912	0	0	0	0	0	0	0	0	0	0	0	0	1	1
AC007618.3_1	0	1	1	AC007618.3	ENST00000366455	0	0	0	0	0	0	0	0	0	0	0	0	1	1
AC007620.3_1	56	1.31909	1	AC007620.3	ENST00000600539	110	180	115	171	112.5	175.5	146	213	158	250	152	231.5	1.26858	1.26858
AC007620.3_2	-0.5	-1.02778	1	AC007620.3	ENST00000495081	7	14	12	23	9.5	18.5	6	15	12	21	9	18	-1.08226	1.08226
AC007620.3_3	-3.5	-8	0.67877	AC007620.3	ENST00000598857	1	6	0	2	0.5	4	0	0	0	1	0	0.5	-8.40169	8.40169
AC007631.1_1	0	1	1	AC007631.1	ENST00000578545	0	0	0	0	0	0	0	0	0	0	0	0	1	1
AC007652.1_1	0	1	1	AC007652.1	ENST00000441150	0	0	0	0	0	0	0	0	0	0	0	0	1	1
AC007679.1_1	-0.5	#DIV/0!	1	AC007679.1	ENST00000458609	1	1	0	0	0.5	0.5	0	0	0	0	0	0	#DIV/0!	#DIV/0!
AC007679.3_1	0.5	1.5	1	AC007679.3	ENST00000422116	1	1	1	1	1	1	3	3	0	0	1.5	1.5	1.48768	1.48768
AC007680.2_1	0	1	1	AC007680.2	ENST00000416262	0	0	0	0	0	0	0	0	0	0	0	0	1	1
AC007680.2_2	0	1	1	AC007680.2	ENST00000447773	0	0	0	0	0	0	0	0	0	0	0	0	1	1
AC007682.1_1	0	-1	1	AC007682.1	ENST00000440698	1	1	0	0	0.5	0.5	1	1	0	0	0.5	0.5	1.03033	1.03033
AC007690.1_1	0	1	1	AC007690.1	ENST00000366439	0	0	0	0	0	0	0	0	0	0	0	0	1	1
[truncated: 171,447 more rows]

## Sheet: Diff. Experessed transcripts
Feature ID	Experiment - Difference (original values)	Experiment - Fold Change (original values)	EDGE test: c vs t, tagwise dispersions - FDR p-value correction	c - SRR1200658 (TE) - Gene name	c - SRR1200658 (TE) - Transcript ID	c - SRR1200658 (TE) - Unique transcript reads	c - SRR1200658 (TE) - Total transcript reads	c - SRR1200659 (TE) - Unique transcript reads	c - SRR1200659 (TE) - Total transcript reads	c -Unique transcriptMeans	c - Total Means	t - SRR1200662 (TE) - Unique transcript reads	t - SRR1200662 (TE) - Total transcript reads	t - SRR1200663 (TE) - Unique transcript reads	t - SRR1200663 (TE) - Total transcript reads	t -Unique transcript Means	t -Total Means	Experiment - Fold Change (original values)	ABS_ Fold Change (original values)
ABCA1_1	-277	-9.93548	5.29628e-13	ABCA1	ENST00000374736	272	296	291	320	281.5	308	21	24	35	38	28	31	-10.4014	10.4014
ABCC4_3	-41	-5.82353	0.00165852	ABCC4	ENST00000538287	3	60	1	39	2	49.5	0	4	0	13	0	8.5	-6.09495	6.09495
ABCC5_1	-119.5	-3.25472	0.0012528	ABCC5	ENST00000446941	97	157	114	188	105.5	172.5	34	51	36	55	35	53	-3.39466	3.39466
ABCC5_11	-4211	-5.16107	1.16761e-10	ABCC5	ENST00000427120	2538	5139	2586	5307	2562	5223	415	908	572	1116	493.5	1012	-5.37861	5.37861
ABCC5_12	-150	-6.08475	3.15383e-06	ABCC5	ENST00000382494	35	170	38	189	36.5	179.5	8	40	5	19	6.5	29.5	-6.26406	6.26406
ABCC5_13	-79	-4.29167	0.00098395	ABCC5	ENST00000476402	0	88	1	118	0.5	103	0	28	0	20	0	24	-4.45832	4.45832
ABCC5_2	-3031	-8.09006	6.05471e-10	ABCC5	ENST00000437205	12	3911	12	3006	12	3458.5	0	256	3	599	1.5	427.5	-8.46022	8.46022
ABCC5_5	-32.5	-5.33333	0.00305066	ABCC5	ENST00000437341	11	37	12	43	11.5	40	1	4	3	11	2	7.5	-5.63165	5.63165
ABCC5_6	-177	-4.6875	8.55111e-05	ABCC5	ENST00000443497	0	160	3	290	1.5	225	0	41	0	55	0	48	-4.94127	4.94127
ABCC5_8	-432	-5.59574	1.02091e-08	ABCC5	ENST00000492216	10	519	16	533	13	526	1	74	2	114	1.5	94	-5.85024	5.85024
ABCC5_9	-730.5	-4.38194	0.000197549	ABCC5	ENST00000334444	2	924	3	969	2.5	946.5	0	297	0	135	0	216	-4.50363	4.50363
ABCG2_1	26	18.3333	0.00491832	ABCG2	ENST00000515655	0	1	0	2	0	1.5	0	8	4	47	2	27.5	17.0704	17.0704
ABCG2_3	202	10.1818	1.68233e-12	ABCG2	ENST00000237612	3	19	5	25	4	22	31	235	22	213	26.5	224	9.77042	9.77042
ABCG2_4	13	14	0.00656295	ABCG2	ENST00000505480	0	1	1	1	0.5	1	5	17	1	11	3	14	13.5693	13.5693
ABLIM3_1	-43	-9.6	9.10978e-06	ABLIM3	ENST00000515171	0	50	0	46	0	48	0	3	0	7	0	5	-10.0726	10.0726
ABLIM3_10	-45.5	-8.58333	2.88178e-05	ABLIM3	ENST00000326685	0	42	0	61	0	51.5	0	5	0	7	0	6	-9.01868	9.01868
ABLIM3_11	-38	-13.6667	1.75089e-06	ABLIM3	ENST00000504238	0	42	0	40	0	41	0	4	0	2	0	3	-14.0381	14.0381
ABLIM3_12	-28	-8	0.000699453	ABLIM3	ENST00000356541	0	32	0	32	0	32	0	1	0	7	0	4	-8.4966	8.4966
ABLIM3_7	-35	-8	0.000195397	ABLIM3	ENST00000309868	0	38	0	42	0	40	0	2	0	8	0	5	-8.47375	8.47375
ABLIM3_9	-12.5	-26	0.00366218	ABLIM3	ENST00000517451	2	10	4	16	3	13	1	1	0	0	0.5	0.5	-26.4417	26.4417
AC008268.1_1	-226	-6.25581	2.5719e-09	AC008268.1	ENST00000425887	280	280	258	258	269	269	42	42	44	44	43	43	-6.49019	6.49019
AC093616.4_1	-125	-3.57732	0.000494535	AC093616.4	ENST00000427434	87	172	96	175	91.5	173.5	24	37	39	60	31.5	48.5	-3.7421	3.7421
AC104135.4_1	89	6.5625	4.75351e-06	AC104135.4	ENST00000453951	20	20	12	12	16	16	86	86	124	124	105	105	6.34549	6.34549
AC144450.2_1	-145	-2.83544	0.00439968	AC144450.2	ENST00000366424	207	207	241	241	224	224	73	73	85	85	79	79	-2.9592	2.9592
ACAA2_3	28	4.73333	0.00646148	ACAA2	ENST00000586485	0	6	0	9	0	7.5	2	30	4	41	3	35.5	4.50383	4.50383
ACKR3_1	-2047	-2.77153	0.000376618	ACKR3	ENST00000272928	1993	3215	1984	3190	1988.5	3202.5	733	1127	780	1184	756.5	1155.5	-2.87947	2.87947
ACOT2_1	59.5	12.9	1.14684e-07	ACOT2	ENST00000238651	0	3	1	7	0.5	5	1	68	1	61	1	64.5	12.2604	12.2604
ACSL1_10	59.5	3.83333	0.00793184	ACSL1	ENST00000513317	1	31	0	11	0.5	21	5	78	6	83	5.5	80.5	3.7553	3.7553
ACSL4_7	347.5	4.40686	0.000159049	ACSL4	ENST00000348502	3	148	0	56	1.5	102	6	430	7	469	6.5	449.5	4.31142	4.31142
ACTL8_1	80.5	3.17568	0.00421494	ACTL8	ENST00000375406	37	37	37	37	37	37	103	103	132	132	117.5	117.5	3.04718	3.04718
ADCY1_2	189	6.90625	2.81864e-09	ADCY1	ENST00000432715	19	40	9	24	14	32	101	217	97	225	99	221	6.71046	6.71046
ADCY1_3	3988	3.77813	2.05541e-07	ADCY1	ENST00000297323	1383	1565	1160	1306	1271.5	1435.5	4554	5284	4703	5563	4628.5	5423.5	3.64817	3.64817
ADM2_3	411	3.18617	0.00021612	ADM2	ENST00000395738	2	220	0	156	1	188	3	635	1	563	2	599	3.09374	3.09374
ADORA2A_10	39	5.33333	0.00246647	ADORA2A	ENST00000337539	6	9	5	9	5.5	9	32	61	24	35	28	48	5.1779	5.1779
ADRB1_1	81.5	4.70455	0.000100658	ADRB1	ENST00000369295	22	22	22	22	22	22	90	90	117	117	103.5	103.5	4.51324	4.51324
AF127936.7_3	222.5	3.68072	8.64482e-05	AF127936.7	ENST00000432230	74	77	85	89	79.5	83	241	251	350	360	295.5	305.5	3.51648	3.51648
AFF3_11	-279.5	-7.73494	4.66995e-10	AFF3	ENST00000409236	3	296	7	346	5	321	0	30	0	53	0	41.5	-8.12193	8.12193
AGAP2_3	385	2.67028	0.00182625	AGAP2	ENST00000257897	7	228	8	233	7.5	230.5	25	625	22	606	23.5	615.5	2.57184	2.57184
AGBL2_6	-25	-5.16667	0.00414358	AGBL2	ENST00000528244	4	32	5	30	4.5	31	0	6	2	6	1	6	-5.35825	5.35825
AGR3_1	309.5	3.97596	1.02842e-05	AGR3	ENST00000414935	26	121	22	87	24	104	115	450	82	377	98.5	413.5	3.86287	3.86287
AGR3_3	3038.5	4.6411	1.29279e-09	AGR3	ENST00000310398	254	882	233	787	243.5	834.5	1191	3993	995	3753	1093	3873	4.48343	4.48343
AHCYL1_4	47.5	7.33333	0.0012528	AHCYL1	ENST00000359172	4	14	0	1	2	7.5	19	64	11	46	15	55	7.33487	7.33487
AHCYL2_11	-137	-4.75342	2.60453e-05	AHCYL2	ENST00000325006	5	178	6	169	5.5	173.5	0	24	1	49	0.5	36.5	-4.9817	4.9817
AIG1_4	-197	-3.85507	2.52724e-05	AIG1	ENST00000275235	22	260	23	272	22.5	266	6	69	6	69	6	69	-4.00623	4.00623
AIM1_4	-1413.5	-3.44128	5.79299e-06	AIM1	ENST00000369066	1327	2036	1247	1949	1287	1992.5	340	557	362	601	351	579	-3.57433	3.57433
AK2_1	174.5	3.1677	0.000605805	AK2	ENST00000487289	12	79	17	82	14.5	80.5	31	221	40	289	35.5	255	3.03651	3.03651
AKAP2_10	-110	-8.58621	3.86344e-07	AKAP2	ENST00000374525	80	163	42	86	61	124.5	10	14	10	15	10	14.5	-8.82127	8.82127
AKAP2_4	-11	-23	0.00530991	AKAP2	ENST00000480388	4	11	4	12	4	11.5	0	0	0	1	0	0.5	-24.6554	24.6554
AKAP5_1	-33	-4.66667	0.0091863	AKAP5	ENST00000394718	43	53	23	31	33	42	5	6	12	12	8.5	9	-4.84623	4.84623
AKAP6_15	-174.5	-13.4643	6.40959e-14	AKAP6	ENST00000280979	87	175	105	202	96	188.5	6	12	8	16	7	14	-14.0778	14.0778
AKAP6_7	-34	-5	0.00311577	AKAP6	ENST00000557354	17	41	17	44	17	42.5	3	5	6	12	4.5	8.5	-5.26312	5.26312
AKNA_3	92.5	2.92708	0.00641614	AKNA	ENST00000492875	6	55	3	41	4.5	48	10	119	19	162	14.5	140.5	2.82156	2.82156
AKT2_30	42.5	4.26923	0.00317932	AKT2	ENST00000358335	0	11	0	15	0	13	2	49	2	62	2	55.5	4.07381	4.07381
AL021068.1_1	299.5	5.57252	8.69886e-08	AL021068.1	ENST00000392097	84	84	47	47	65.5	65.5	373	373	357	357	365	365	5.42765	5.42765
AL031663.2_1	-296.5	-30.65	3.09633e-23	AL031663.2	ENST00000595203	297	297	316	316	306.5	306.5	10	10	10	10	10	10	-31.8618	31.8618
ALAD_6	-385.5	-5.33146	3.44534e-08	ALAD	ENST00000482847	3	518	3	431	3	474.5	0	99	0	79	0	89	-5.49844	5.49844
ALDH1A3_3	60	3.6087	0.00319272	ALDH1A3	ENST00000329841	0	25	0	21	0	23	3	77	5	89	4	83	3.4793	3.4793
ALDH1L2_2	46.5	19.6	7.31284e-06	ALDH1L2	ENST00000552270	0	4	0	1	0	2.5	0	27	1	71	0.5	49	19.0515	19.0515
ALDH1L2_3	11	23	0.00505764	ALDH1L2	ENST00000552427	0	1	0	0	0	0.5	0	11	0	12	0	11.5	22.982	22.982
ALDH1L2_4	39	27	1.82269e-06	ALDH1L2	ENST00000424857	0	0	0	3	0	1.5	0	26	0	55	0	40.5	24.7979	24.7979
ALDH1L2_5	52	105	3.56593e-11	ALDH1L2	ENST00000549335	0	0	0	1	0	0.5	4	59	2	46	3	52.5	97.8363	97.8363
ALDH4A1_1	-1057.5	-3.52086	3.78256e-05	ALDH4A1	ENST00000538839	5	1251	7	1703	6	1477	3	418	1	421	2	419.5	-3.67715	3.67715
ALDH4A1_3	-580.5	-4.48649	1.15958e-05	ALDH4A1	ENST00000290597	6	844	3	650	4.5	747	2	208	0	125	1	166.5	-4.60165	4.60165
ALDH4A1_6	-832.5	-5.39314	7.21602e-10	ALDH4A1	ENST00000375341	8	990	8	1054	8	1022	1	192	0	187	0.5	189.5	-5.60424	5.60424
ALDOA_24	1057	3.6392	0.000116527	ALDOA	ENST00000566130	1	520	0	281	0.5	400.5	3	1203	5	1712	4	1457.5	3.52597	3.52597
ALDOA_5	1149	3.19484	8.79676e-05	ALDOA	ENST00000395240	1	482	1	565	1	523.5	5	1816	4	1529	4.5	1672.5	3.07564	3.07564
ALDOC_1	21	7	0.00208938	ALDOC	ENST00000582381	0	4	0	3	0	3.5	0	24	0	25	0	24.5	6.77367	6.77367
ALDOC_2	22.5	8.5	0.000964031	ALDOC	ENST00000584086	0	2	0	4	0	3	0	28	0	23	0	25.5	8.10898	8.10898
ALDOC_6	254	8.81538	8.17552e-08	ALDOC	ENST00000395321	1	46	0	19	0.5	32.5	1	193	9	380	5	286.5	8.54007	8.54007
AMFR_10	33.5	4.52632	0.00387739	AMFR	ENST00000567738	0	10	0	9	0	9.5	2	37	2	49	2	43	4.34965	4.34965
AMOT_1	-113	-3.30612	0.00165675	AMOT	ENST00000524145	3	192	2	132	2.5	162	0	43	0	55	0	49	-3.42156	3.42156
AMZ1_1	545	5.11321	3.30078e-09	AMZ1	ENST00000312371	86	147	80	118	83	132.5	421	654	415	701	418	677.5	4.93957	4.93957
AMZ1_2	20.5	9.2	0.00148796	AMZ1	ENST00000407112	1	2	2	3	1.5	2.5	11	27	6	19	8.5	23	8.84013	8.84013
ANKRD16_2	41.5	4.45833	0.0038326	ANKRD16	ENST00000492368	1	12	1	12	1	12	6	40	4	67	5	53.5	4.26144	4.26144
ANKRD2_2	28	57	3.38792e-07	ANKRD2	ENST00000307518	0	1	0	0	0	0.5	0	30	0	27	0	28.5	57.1188	57.1188
ANKRD2_4	29.5	60	3.33218e-07	ANKRD2	ENST00000370655	0	1	0	0	0	0.5	0	35	0	25	0	30	60.329	60.329
ANKRD30B_5	-224	-3.16425	0.0004236	ANKRD30B	ENST00000358984	59	346	48	309	53.5	327.5	22	105	12	102	17	103.5	-3.27719	3.27719
ANKZF1_1	87	6.11765	8.83108e-06	ANKZF1	ENST00000486203	0	22	0	12	0	17	6	115	4	93	5	104	5.97613	5.97613
ANO7_1	-75.5	-3.47541	0.00385498	ANO7	ENST00000402530	28	111	30	101	29	106	8	23	9	38	8.5	30.5	-3.62886	3.62886
ANO7_2	-28	-6.09091	0.00108335	ANO7	ENST00000475532	10	36	11	31	10.5	33.5	2	6	3	5	2.5	5.5	-6.2897	6.2897
ANO7_4	-304	-7.0198	8.34289e-08	ANO7	ENST00000274979	7	342	13	367	10	354.5	0	29	3	72	1.5	50.5	-7.39232	7.39232
ANO7_6	-181	-2.95676	0.00199673	ANO7	ENST00000487192	20	280	25	267	22.5	273.5	8	76	8	109	8	92.5	-3.08377	3.08377
ANTXR2_3	-126.5	-3.50495	0.000335498	ANTXR2	ENST00000403729	51	174	57	180	54	177	15	52	16	49	15.5	50.5	-3.6384	3.6384
ANXA2_1	356.5	2.40631	0.00879784	ANXA2	ENST00000559647	3	286	2	221	2.5	253.5	8	590	6	630	7	610	2.32637	2.32637
ANXA2_13	1806	2.26515	0.00938234	ANXA2	ENST00000504475	29	1563	26	1292	27.5	1427.5	49	2925	51	3542	50	3233.5	2.18307	2.18307
ANXA2_14	146	3.10072	0.00118921	ANXA2	ENST00000558558	0	70	0	69	0	69.5	2	237	1	194	1.5	215.5	2.99593	2.99593
ANXA2_19	300.5	4.51462	2.82374e-07	ANXA2	ENST00000557937	0	84	0	87	0	85.5	4	364	4	408	4	386	4.33771	4.33771
ANXA2_24	1140	5.62475	1.50382e-07	ANXA2	ENST00000558985	2	337	1	156	1.5	246.5	15	1407	12	1366	13.5	1386.5	5.49495	5.49495
ANXA2_26	427.5	4.47561	4.0384e-07	ANXA2	ENST00000561022	0	134	0	112	0	123	3	462	4	639	3.5	550.5	4.30412	4.30412
ANXA2_3	331.5	2.60145	0.00853641	ANXA2	ENST00000559780	6	255	3	159	4.5	207	13	581	9	496	11	538.5	2.53328	2.53328
ANXA2_34	858	2.92377	0.00392631	ANXA2	ENST00000332680	1	444	1	448	1	446	3	876	5	1732	4	1304	2.78781	2.78781
ANXA9_1	1178.5	5.0568	9.89716e-10	ANXA9	ENST00000368947	227	277	233	304	230	290.5	1083	1365	1229	1573	1156	1469	4.8514	4.8514
AP001007.1_1	-24	-5	0.00750575	AP001007.1	ENST00000354617	29	29	31	31	30	30	4	4	8	8	6	6	-5.25031	5.25031
APEX1_18	420.5	3.95088	0.000939835	APEX1	ENST00000398030	1	208	0	77	0.5	142.5	6	486	6	640	6	563	3.85581	3.85581
APLN_1	-13	-27	0.00224113	APLN	ENST00000307484	0	11	1	16	0.5	13.5	0	0	0	1	0	0.5	-29.0965	29.0965
APOBEC3A_4	-14.5	-30	0.0021874	APOBEC3A	ENST00000402255	0	10	0	20	0	15	0	0	0	1	0	0.5	-32.5074	32.5074
APOL4_7	-53.5	-4.96296	0.000716025	APOL4	ENST00000493203	2	56	3	78	2.5	67	1	12	0	15	0.5	13.5	-5.20209	5.20209
APP_3	-528	-2.63975	0.0021874	APP	ENST00000464867	1	893	1	807	1	850	0	293	0	351	0	322	-2.74312	2.74312
AREG_4	175	39.8889	6.28594e-20	AREG	ENST00000395748	2	7	0	2	1	4.5	30	157	31	202	30.5	179.5	39.0851	39.0851
ARF4_6	286.5	3.55804	0.00268974	ARF4	ENST00000496292	0	111	0	113	0	112	3	543	1	254	2	398.5	3.46255	3.46255
ARHGAP12_6	-64	-3.56	0.00493532	ARHGAP12	ENST00000497103	1	78	2	100	1.5	89	0	22	0	28	0	25	-3.72689	3.72689
ARHGAP12_9	-140	-3.08955	0.00457285	ARHGAP12	ENST00000493008	9	187	8	227	8.5	207	1	49	3	85	2	67	-3.24557	3.24557
ARHGAP19-SLIT1_4	-278	-5.27692	1.26278e-06	ARHGAP19-SLIT1	ENST00000453547	232	321	243	365	237.5	343	32	44	50	86	41	65	-5.54576	5.54576
ARHGAP29_4	-716	-2.37958	0.00815716	ARHGAP29	ENST00000260526	581	1309	471	1161	526	1235	233	513	249	525	241	519	-2.46611	2.46611
ARHGAP36_1	19.5	14	0.000257382	ARHGAP36	ENST00000276211	0	2	0	1	0	1.5	0	20	0	22	0	21	13.634	13.634
ARHGAP36_3	15.5	32	0.000507725	ARHGAP36	ENST00000412432	0	0	0	1	0	0.5	0	12	0	20	0	16	29.4858	29.4858
ARHGAP36_4	21	43	1.33527e-05	ARHGAP36	ENST00000370921	0	1	0	0	0	0.5	0	23	0	20	0	21.5	43.1116	43.1116
ARHGAP39_2	-574	-2.50262	0.00428384	ARHGAP39	ENST00000377307	78	982	69	930	73.5	956	30	361	37	403	33.5	382	-2.60017	2.60017
ARHGAP8_3	-394.5	-2.69313	0.00412025	ARHGAP8	ENST00000389774	26	577	29	678	27.5	627.5	13	250	10	216	11.5	233	-2.79871	2.79871
ARHGAP8_9	-1187	-2.64976	0.00199415	ARHGAP8	ENST00000460809	625	1721	721	2092	673	1906.5	258	710	239	729	248.5	719.5	-2.76244	2.76244
ARHGEF28_4	138.5	2.7205	0.00551345	ARHGEF28	ENST00000510312	15	75	22	86	18.5	80.5	51	224	54	214	52.5	219	2.61516	2.61516
ARHGEF37_3	-1121	-5.25427	1.02047e-09	ARHGEF37	ENST00000333677	1190	1344	1276	1425	1233	1384.5	214	229	269	298	241.5	263.5	-5.48305	5.48305
ARHGEF38_3	-90	-2.875	0.0091863	ARHGEF38	ENST00000420470	67	127	82	149	74.5	138	29	46	26	50	27.5	48	-2.99784	2.99784
ARL3_1	2281	2.5731	0.000912082	ARL3	ENST00000260746	1528	1528	1372	1372	1450	1450	3766	3766	3696	3696	3731	3731	2.4838	2.4838
ARNT2_5	-1026.5	-4.18789	0.000196939	ARNT2	ENST00000533983	7	1796	1	901	4	1348.5	0	388	0	256	0	322	-4.26836	4.26836
ARTN_8	17	18	0.000481559	ARTN	ENST00000372359	0	1	0	1	0	1	0	20	0	16	0	18	17.3929	17.3929
ASAP3_5	-183	-2.61233	0.00951719	ASAP3	ENST00000492982	3	278	4	315	3.5	296.5	2	97	3	130	2.5	113.5	-2.73064	2.73064
ASB9_1	-74	-12.3846	1.8294e-06	ASB9	ENST00000546332	0	51	2	110	1	80.5	0	7	0	6	0	6.5	-13.0059	13.0059
ASB9_3	-20	-11	0.000456991	ASB9	ENST00000477346	0	23	0	21	0	22	0	2	0	2	0	2	-11.4023	11.4023
ASB9_4	-39	-6.2	0.000606878	ASB9	ENST00000380483	0	52	0	41	0	46.5	0	4	0	11	0	7.5	-6.49959	6.49959
ASB9_5	-91.5	-14.0714	3.05002e-09	ASB9	ENST00000380488	2	122	1	75	1.5	98.5	0	6	0	8	0	7	-14.5423	14.5423
ASB9_6	-34	-3.95652	0.00962459	ASB9	ENST00000380485	0	51	0	40	0	45.5	0	11	0	12	0	11.5	-4.09492	4.09492
ASB9_7	-44.5	-9.9	2.87151e-05	ASB9	ENST00000473862	1	65	0	34	0.5	49.5	0	5	0	5	0	5	-10.1591	10.1591
ASB9_8	-17.5	-9.75	0.00335545	ASB9	ENST00000484017	0	18	0	21	0	19.5	0	0	0	4	0	2	-10.4648	10.4648
ASB9_9	-33	-10.4286	2.41457e-05	ASB9	ENST00000470015	0	39	0	34	0	36.5	0	3	0	4	0	3.5	-10.8468	10.8468
ASMTL_4	182	2.58952	0.00783938	ASMTL	ENST00000416733	0	129	0	100	0	114.5	2	261	3	332	2.5	296.5	2.49685	2.49685
ASNS_1	86	2.79167	0.00781312	ASNS	ENST00000444334	1	51	1	45	1	48	5	136	4	132	4.5	134	2.6961	2.6961
ASNS_10	128.5	4.02353	4.22541e-05	ASNS	ENST00000487714	2	43	2	42	2	42.5	8	186	7	156	7.5	171	3.88683	3.88683
ASNS_13	3089	4.47665	9.42434e-08	ASNS	ENST00000394308	32	822	35	955	33.5	888.5	118	3191	190	4764	154	3977.5	4.274	4.274
ASNS_3	66	4.38462	0.000911076	ASNS	ENST00000175506	0	20	0	19	0	19.5	1	66	4	105	2.5	85.5	4.19806	4.19806
ASNS_6	81	4.24	0.000753245	ASNS	ENST00000437657	0	18	2	32	1	25	6	104	7	108	6.5	106	4.03886	4.03886
ASNS_7	200	6.19481	8.45245e-09	ASNS	ENST00000462436	3	41	2	36	2.5	38.5	17	202	28	275	22.5	238.5	5.95335	5.95335
ASNS_8	96	3.70423	0.000919595	ASNS	ENST00000448127	2	34	2	37	2	35.5	11	152	7	111	9	131.5	3.57839	3.57839
ASNSP1_1	56	8.46667	2.37465e-05	ASNSP1	ENST00000518311	4	4	11	11	7.5	7.5	50	50	77	77	63.5	63.5	7.96338	7.96338
ASS1_1	434	4.57202	8.67509e-05	ASS1	ENST00000372393	3	115	3	128	3	121.5	9	335	21	776	15	555.5	4.34244	4.34244
ASS1_10	119.5	6.19565	0.000170155	ASS1	ENST00000422569	0	27	0	19	0	23	2	74	8	211	5	142.5	5.91995	5.91995
ASS1_2	269.5	3.85185	7.85214e-05	ASS1	ENST00000372394	4	123	2	66	3	94.5	12	364	11	364	11.5	364	3.75198	3.75198
ASS1_7	2809	3.19367	7.50396e-05	ASS1	ENST00000352480	41	1327	43	1234	42	1280.5	90	3218	133	4961	111.5	4089.5	3.06039	3.06039
ATF3_6	18.5	6.28571	0.00976436	ATF3	ENST00000465155	1	4	1	3	1	3.5	12	26	3	18	7.5	22	6.11916	6.11916
ATF3_8	62.5	7.25	6.38185e-05	ATF3	ENST00000492118	0	8	0	12	0	10	4	92	0	53	2	72.5	6.98604	6.98604
ATG3_7	73	5.42424	0.000116527	ATG3	ENST00000492886	1	22	0	11	0.5	16.5	5	72	7	107	6	89.5	5.25913	5.25913
ATP13A5_1	-11.5	-24	0.00370843	ATP13A5	ENST00000342358	10	13	8	11	9	12	0	0	1	1	0.5	0.5	-25.6055	25.6055
ATP2A3_1	-266	-4.38854	2.81314e-06	ATP2A3	ENST00000572694	7	311	6	378	6.5	344.5	1	80	0	77	0.5	78.5	-4.57074	4.57074
ATP2A3_12	-270	-5.06015	9.11916e-08	ATP2A3	ENST00000570773	11	327	19	346	15	336.5	1	59	2	74	1.5	66.5	-5.27742	5.27742
ATP2A3_16	-1281.5	-3.79803	0.000175406	ATP2A3	ENST00000397043	24	2086	10	1393	17	1739.5	7	570	2	346	4.5	458	-3.88592	3.88592
ATP2A3_7	-289	-3.59193	5.63379e-05	ATP2A3	ENST00000576957	33	373	34	428	33.5	400.5	5	99	8	124	6.5	111.5	-3.75174	3.75174
ATP2C2_3	-95	-3.56757	0.00163309	ATP2C2	ENST00000567892	3	156	2	108	2.5	132	0	39	0	35	0	37	-3.67321	3.67321
ATP2C2_4	-91	-2.91579	0.00688749	ATP2C2	ENST00000564099	8	129	11	148	9.5	138.5	2	43	2	52	2	47.5	-3.04393	3.04393
ATP5B_6	1841	2.2807	0.00788689	ATP5B	ENST00000551570	18	1601	13	1274	15.5	1437.5	44	3173	58	3384	51	3278.5	2.20377	2.20377
ATP5D_5	350	2.983	0.000842216	ATP5D	ENST00000591660	0	201	0	152	0	176.5	1	440	3	613	2	526.5	2.87373	2.87373
ATP7B_1	-233	-3.51892	0.000129972	ATP7B	ENST00000400366	1	374	0	277	0.5	325.5	0	94	0	91	0	92.5	-3.63169	3.63169
ATP7B_4	-131	-4.08235	0.000151771	ATP7B	ENST00000417240	1	166	1	181	1	173.5	0	30	0	55	0	42.5	-4.28325	4.28325
ATP7B_6	-243.5	-4.12179	7.36589e-06	ATP7B	ENST00000242839	1	362	0	281	0.5	321.5	0	69	0	87	0	78	-4.27433	4.27433
ATP7B_7	-386.5	-5.17838	3.89134e-07	ATP7B	ENST00000448424	5	446	5	512	5	479	1	67	2	118	1.5	92.5	-5.43541	5.43541
ATP8A1_1	-23	-6.11111	0.00423885	ATP8A1	ENST00000504510	10	28	10	27	10	27.5	1	2	3	7	2	4.5	-6.44782	6.44782
ATP8A1_3	-646.5	-4.76968	5.64194e-08	ATP8A1	ENST00000264449	21	766	23	870	22	818	4	149	7	194	5.5	171.5	-4.98379	4.98379
ATP8A1_8	-77	-3.85185	0.000911076	ATP8A1	ENST00000381668	3	112	2	96	2.5	104	0	27	0	27	0	27	-3.988	3.988
ATRX_8	-302	-4.45143	2.98232e-06	ATRX	ENST00000480283	3	443	2	336	2.5	389.5	0	97	0	78	0	87.5	-4.58349	4.58349
AVIL_5	-40.5	-3.89286	0.0092264	AVIL	ENST00000257861	13	66	5	43	9	54.5	3	14	1	14	2	14	-4.01018	4.01018
AXIN2_3	-76	-6.24138	8.24469e-06	AXIN2	ENST00000307078	44	86	39	95	41.5	90.5	11	14	10	15	10.5	14.5	-6.49937	6.49937
B4GALT3_1	135	2.70886	0.00667243	B4GALT3	ENST00000367998	1	91	0	67	0.5	79	4	228	3	200	3.5	214	2.62888	2.62888
BABAM1_17	131.5	4.16867	0.00398831	BABAM1	ENST00000601043	0	31	0	52	0	41.5	4	240	2	106	3	173	4.02303	4.02303
BACE1_6	-73	-4.17391	0.0013348	BACE1	ENST00000509916	8	113	6	79	7	96	0	17	1	29	0.5	23	-4.33894	4.33894
BAG1_3	274	2.71787	0.00185065	BAG1	ENST00000379707	7	176	4	143	5.5	159.5	11	422	11	445	11	433.5	2.62562	2.62562
BAG6_3	-74.5	-3.66071	0.00463091	BAG6	ENST00000452994	3	129	1	76	2	102.5	0	25	0	31	0	28	-3.77634	3.77634
BCAM_8	-2023.5	-2.56315	0.00380708	BCAM	ENST00000589651	229	3757	189	2879	209	3318	90	1397	67	1192	78.5	1294.5	-2.642	2.642
BCAR3_4	-43.5	-4.48	0.00981322	BCAR3	ENST00000370247	1	38	2	74	1.5	56	0	10	0	15	0	12.5	-4.73591	4.73591
BCAS1_5	-479.5	-3.47804	7.07844e-05	BCAS1	ENST00000395961	48	655	46	691	47	673	21	215	8	172	14.5	193.5	-3.60305	3.60305
BCAS3_17	-318.5	-2.6005	0.00583492	BCAS3	ENST00000588569	1	587	0	448	0.5	517.5	0	196	0	202	0	199	-2.68783	2.68783
BCAS3_3	-1117.5	-2.80387	0.0029058	BCAS3	ENST00000585812	13	1713	12	1761	12.5	1737	3	449	5	790	4	619.5	-2.93695	2.93695
BCL2L1_6	-286	-4.25	6.55907e-06	BCL2L1	ENST00000376055	4	443	2	305	3	374	0	89	0	87	0	88	-4.38098	4.38098
BCL9L_5	-94.5	-2.81731	0.00746823	BCL9L	ENST00000532899	39	145	37	148	38	146.5	11	52	10	52	10.5	52	-2.92643	2.92643
BCRP3_2	-32	-9	7.22167e-05	BCRP3	ENST00000447261	26	34	31	38	28.5	36	2	3	4	5	3	4	-9.43473	9.43473
BFSP2_2	248.5	9.01613	2.18811e-11	BFSP2	ENST00000511434	10	37	9	25	9.5	31	101	318	65	241	83	279.5	8.78251	8.78251
BHLHB9_7	-82.5	-5.71429	1.90121e-05	BHLHB9	ENST00000372735	4	114	5	86	4.5	100	0	19	0	16	0	17.5	-5.88722	5.88722
BIK_1	-473	-6.63095	2.54329e-11	BIK	ENST00000216115	594	594	520	520	557	557	86	86	82	82	84	84	-6.86316	6.86316
BIRC3_4	284.5	38.9333	2.21841e-29	BIRC3	ENST00000263464	3	9	4	6	3.5	7.5	112	279	125	305	118.5	292	37.7285	37.7285
BIRC3_6	45	6.625	0.000239136	BIRC3	ENST00000532808	1	11	1	5	1	8	25	62	19	44	22	53	6.50396	6.50396
BLM_5	114	3.35052	0.00115628	BLM	ENST00000558825	0	59	0	38	0	48.5	1	139	1	186	1	162.5	3.23915	3.23915
BLNK_2	-151.5	-11.4483	7.74837e-12	BLNK	ENST00000371176	9	151	6	181	7.5	166	1	13	0	16	0.5	14.5	-11.9642	11.9642
BLNK_5	-13	-9.66667	0.00874708	BLNK	ENST00000495266	3	14	4	15	3.5	14.5	1	1	1	2	1	1.5	-10.151	10.151
BMF_11	-51.5	-5.90476	0.00162024	BMF	ENST00000561282	2	52	2	72	2	62	0	4	1	17	0.5	10.5	-6.28406	6.28406
BMF_3	-283.5	-4.54375	1.54139e-06	BMF	ENST00000397573	0	366	0	361	0	363.5	0	63	0	97	0	80	-4.74678	4.74678
BMF_5	-242	-4.31507	2.16702e-06	BMF	ENST00000354670	0	305	0	325	0	315	0	70	0	76	0	73	-4.49131	4.49131
BMF_7	-291.5	-4.68987	2.84766e-07	BMF	ENST00000220446	0	378	0	363	0	370.5	0	69	0	89	0	79	-4.8844	4.8844
BOD1_3	138.5	3.56481	0.00285419	BOD1	ENST00000477985	1	39	2	69	1.5	54	4	147	8	238	6	192.5	3.37396	3.37396
BRINP2_3	-127.5	-4.92308	2.04597e-06	BRINP2	ENST00000361539	60	166	42	154	51	160	9	31	12	34	10.5	32.5	-5.11166	5.11166
BTBD11_4	-120	-3.6087	0.000418952	BTBD11	ENST00000490090	5	167	5	165	5	166	1	52	0	40	0.5	46	-3.73168	3.73168
BTG2_2	-1061.5	-4.09475	1.8974e-07	BTG2	ENST00000290551	971	1422	904	1387	937.5	1404.5	195	333	221	353	208	343	-4.25343	4.25343
BTN3A2_16	24	6.33333	0.00367406	BTN3A2	ENST00000356386	4	7	2	2	3	4.5	23	24	26	33	24.5	28.5	6.19967	6.19967
BUD31_2	-104	-4.78182	9.91687e-05	BUD31	ENST00000471813	3	161	2	102	2.5	131.5	0	30	0	25	0	27.5	-4.91015	4.91015
BUD31_9	325	4.38542	0.00148716	BUD31	ENST00000496696	0	50	2	142	1	96	13	451	12	391	12.5	421	4.15794	4.15794
C10orf107_1	323	25.8462	8.70601e-23	C10orf107	ENST00000330194	13	15	10	11	11.5	13	291	336	295	336	293	336	25.036	25.036
C10orf126_1	-18	-19	0.000271879	C10orf126	ENST00000375520	18	18	20	20	19	19	2	2	0	0	1	1	-19.1951	19.1951
C11orf54_10	-26.5	-7.625	0.00105485	C11orf54	ENST00000331239	2	36	1	25	1.5	30.5	0	2	0	6	0	4	-7.98285	7.98285
C14orf132_3	1358	4.55033	6.18349e-09	C14orf132	ENST00000555004	323	394	320	371	321.5	382.5	1355	1599	1606	1882	1480.5	1740.5	4.37664	4.37664
C14orf23_2	-28.5	-9.14286	0.000113357	C14orf23	ENST00000399387	29	31	29	33	29	32	2	3	4	4	3	3.5	-9.54508	9.54508
C14orf37_3	-87.5	-3.1875	0.00477842	C14orf37	ENST00000267485	52	130	48	125	50	127.5	20	45	18	35	19	40	-3.29499	3.29499
C15orf27_1	-19	-7.33333	0.0048595	C15orf27	ENST00000558249	11	22	12	22	11.5	22	4	5	0	1	2	3	-7.4661	7.4661
C16orf45_7	-42.5	-13.1429	1.17566e-06	C16orf45	ENST00000300006	3	49	3	43	3	46	0	2	1	5	0.5	3.5	-13.7895	13.7895
C16orf74_1	50.5	5.59091	0.000425588	C16orf74	ENST00000602914	0	10	1	12	0.5	11	3	46	4	77	3.5	61.5	5.32594	5.32594
C16orf74_7	165.5	4.63736	1.62704e-05	C16orf74	ENST00000602675	3	51	4	40	3.5	45.5	15	254	11	168	13	211	4.5137	4.5137
C19orf48_12	114.5	2.80315	0.0081314	C19orf48	ENST00000599004	6	79	3	48	4.5	63.5	15	163	17	193	16	178	2.7177	2.7177
C1orf168_1	90	4.52941	0.000244082	C1orf168	ENST00000343433	1	23	3	28	2	25.5	3	89	6	142	4.5	115.5	4.31653	4.31653
C1orf226_3	668	3.10726	7.73057e-05	C1orf226	ENST00000458626	298	348	241	286	269.5	317	796	938	877	1032	836.5	985	2.99926	2.99926
C1orf51_6	-27.5	-5.23077	0.00681719	C1orf51	ENST00000469255	5	37	5	31	5	34	0	3	2	10	1	6.5	-5.50165	5.50165
C1orf64_1	-184.5	-6.42647	4.65288e-09	C1orf64	ENST00000329454	229	229	208	208	218.5	218.5	30	30	38	38	34	34	-6.68426	6.68426
C21orf33_6	-67	-5.46667	0.000108121	C21orf33	ENST00000493883	4	98	3	66	3.5	82	0	15	1	15	0.5	15	-5.63479	5.63479
C21orf59_2	186	4.38182	0.000161432	C21orf59	ENST00000458138	0	36	1	74	0.5	55	5	244	5	238	5	241	4.16775	4.16775
C2orf54_5	-223	-3.00901	0.000954908	C2orf54	ENST00000388934	60	356	43	312	51.5	334	18	96	19	126	18.5	111	-3.12926	3.12926
C3_16	154	2.66486	0.00926056	C3	ENST00000245907	42	100	35	85	38.5	92.5	63	198	107	295	85	246.5	2.55919	2.55919
C5AR2_1	180	4.52941	1.30718e-06	C5AR2	ENST00000595464	28	56	25	46	26.5	51	138	224	136	238	137	231	4.3743	4.3743
C6orf132_2	196	3.11892	0.000423157	C6orf132	ENST00000356542	81	103	57	82	69	92.5	209	282	221	295	215	288.5	3.01456	3.01456
C6ORF165_3	-26	-6.77778	0.00624305	C6ORF165	ENST00000489338	4	41	4	20	4	30.5	0	2	2	7	1	4.5	-7.06392	7.06392
C6orf183_2	-57.5	-3.80488	0.00499471	C6orf183	ENST00000453496	84	84	72	72	78	78	14	14	27	27	20.5	20.5	-3.97695	3.97695
C8orf4_1	-20	-7.66667	0.00197581	C8orf4	ENST00000315792	24	24	22	22	23	23	2	2	4	4	3	3	-8.02736	8.02736
CA12_3	8524.5	4.30792	4.12853e-09	CA12	ENST00000178638	931	2563	883	2591	907	2577	3681	10645	3828	11558	3754.5	11101.5	4.14295	4.14295
CA5B_1	-487	-2.42815	0.00793184	CA5B	ENST00000318636	384	818	393	838	388.5	828	141	313	153	369	147	341	-2.52856	2.52856
CAB39L_5	-385.5	-3.12397	0.000239136	CAB39L	ENST00000355854	34	593	35	541	34.5	567	11	187	17	176	14	181.5	-3.23523	3.23523
CACHD1_3	-163	-3.17333	0.00419449	CACHD1	ENST00000371073	2	290	1	186	1.5	238	1	87	0	63	0.5	75	-3.25254	3.25254
CACNB3_15	-560	-2.73913	0.00592029	CACNB3	ENST00000551544	28	889	26	875	27	882	9	385	7	259	8	322	-2.8268	2.8268
CACNG4_1	379	3.26269	0.000173777	CACNG4	ENST00000262138	148	148	187	187	167.5	167.5	556	556	537	537	546.5	546.5	3.13023	3.13023
CADM2_3	-81	-3	0.00898398	CADM2	ENST00000383699	89	125	79	118	84	121.5	20	33	33	48	26.5	40.5	-3.12891	3.12891
CADPS2_5	640.5	2.41704	0.00483704	CADPS2	ENST00000412584	8	464	12	440	10	452	32	1111	26	1074	29	1092.5	2.33129	2.33129
CALCOCO1_12	-560	-2.61151	0.00255395	CALCOCO1	ENST00000548263	174	945	163	870	168.5	907.5	66	350	69	345	67.5	347.5	-2.70685	2.70685
CALCR_1	59	10.8333	1.85332e-07	CALCR	ENST00000421592	0	7	0	5	0	6	0	62	0	68	0	65	10.4844	10.4844
CALCR_2	57.5	9.21429	1.5562e-06	CALCR	ENST00000360249	0	9	0	5	0	7	0	57	0	72	0	64.5	8.9389	8.9389
CALCR_3	50.5	8.76923	3.55572e-06	CALCR	ENST00000359558	0	7	0	6	0	6.5	0	52	0	62	0	57	8.44771	8.44771
CALCR_5	25.5	8.28571	0.000437304	CALCR	ENST00000426151	0	5	0	2	0	3.5	0	29	0	29	0	29	8.10985	8.10985
CALCR_6	20.5	14.6667	0.000155421	CALCR	ENST00000415529	0	2	0	1	0	1.5	0	21	0	23	0	22	14.2842	14.2842
CALCR_7	16.5	12	0.00269673	CALCR	ENST00000423724	0	3	0	0	0	1.5	0	14	0	22	0	18	11.9266	11.9266
CALML3-AS1_3	-67	-7.09091	6.7991e-06	CALML3-AS1	ENST00000543008	61	71	79	85	70	78	11	12	9	10	10	11	-7.36749	7.36749
CALML5_1	-326	-18.6216	8.24948e-20	CALML5	ENST00000380332	325	325	364	364	344.5	344.5	17	17	20	20	18.5	18.5	-19.4234	19.4234
CARS_10	647.5	2.45998	0.00370843	CARS	ENST00000526890	25	454	21	433	23	443.5	50	1012	54	1170	52	1091	2.36614	2.36614
CASC4_8	-56.5	-4.13889	0.00137514	CASC4	ENST00000559222	4	78	2	71	3	74.5	0	16	0	20	0	18	-4.30425	4.30425
CASP4_13	-34.5	-4.63158	0.00318519	CASP4	ENST00000531546	3	41	4	47	3.5	44	0	8	0	11	0	9.5	-4.84419	4.84419
CAV1_5	670	13.5234	2.39128e-20	CAV1	ENST00000393467	3	52	3	55	3	53.5	24	661	29	786	26.5	723.5	12.977	12.977
CBLN2_5	-23	-24	2.02141e-05	CBLN2	ENST00000581425	6	28	3	20	4.5	24	0	1	0	1	0	1	-24.7646	24.7646
CBX6_1	-5343	-3.90776	1.19459e-07	CBX6	ENST00000407418	3853	7162	3945	7199	3899	7180.5	940	1754	1035	1921	987.5	1837.5	-4.06345	4.06345
CBX6_2	-126	-4.9375	2.40161e-06	CBX6	ENST00000469420	140	166	134	150	137	158	24	29	29	35	26.5	32	-5.1314	5.1314
CCAR2_8	-98.5	-3.49367	0.00128725	CCAR2	ENST00000520536	6	126	6	150	6	138	1	42	1	37	1	39.5	-3.63255	3.63255
CCDC125_4	-691	-2.98278	0.000221282	CCDC125	ENST00000396496	58	1043	56	1036	57	1039.5	17	332	16	365	16.5	348.5	-3.10111	3.10111
CCDC159_5	-47	-4.91667	0.00164227	CCDC159	ENST00000588790	8	74	3	44	5.5	59	1	11	2	13	1.5	12	-5.06917	5.06917
CCDC159_8	-62	-5	0.000195397	CCDC159	ENST00000591691	31	81	23	74	27	77.5	4	13	9	18	6.5	15.5	-5.20793	5.20793
CCDC183_2	-30	-4.75	0.00389336	CCDC183	ENST00000481601	0	38	3	38	1.5	38	0	9	0	7	0	8	-4.91378	4.91378
CCDC74A_3	462.5	2.57581	0.00333386	CCDC74A	ENST00000467992	85	317	58	270	71.5	293.5	154	814	142	698	148	756	2.49386	2.49386
CCDC74A_4	34.5	5.05882	0.00281546	CCDC74A	ENST00000454549	1	8	1	9	1	8.5	6	51	6	35	6	43	4.88832	4.88832
CCDC74A_6	124	3.38462	0.000604045	CCDC74A	ENST00000409856	4	46	3	58	3.5	52	11	164	13	188	12	176	3.23905	3.23905
CCDC74A_8	67	4.11628	0.000647168	CCDC74A	ENST00000434330	8	22	11	21	9.5	21.5	37	85	39	92	38	88.5	3.96309	3.96309
CCDC74B_7	24	13	7.277e-05	CCDC74B	ENST00000310463	0	2	0	2	0	2	3	26	3	26	3	26	12.5201	12.5201
CCDC83_2	-21.5	-9.6	0.00128725	CCDC83	ENST00000342404	0	25	0	23	0	24	0	0	1	5	0.5	2.5	-10.2582	10.2582
CCDC83_3	-22	-23	2.79584e-05	CCDC83	ENST00000376067	0	26	0	20	0	23	0	1	0	1	0	1	-23.7651	23.7651
CCDC88C_2	59	3.51064	0.00591167	CCDC88C	ENST00000554872	9	21	13	26	11	23.5	31	72	33	93	32	82.5	3.35485	3.35485
CCDC89_1	-21.5	-9.6	0.000669661	CCDC89	ENST00000316398	28	28	20	20	24	24	2	2	3	3	2.5	2.5	-9.96525	9.96525
CCL2_1	180	4.75	2.03557e-06	CCL2	ENST00000225831	39	59	21	37	30	48	139	228	144	228	141.5	228	4.6142	4.6142
CCNB1IP1_15	131	3	0.00260316	CCNB1IP1	ENST00000554184	1	57	2	74	1.5	65.5	5	191	4	202	4.5	196.5	2.87288	2.87288
CCNL2_9	-143.5	-2.95238	0.00267488	CCNL2	ENST00000488340	5	236	4	198	4.5	217	1	63	1	84	1	73.5	-3.06858	3.06858
CCT2_6	386.5	3.49355	0.000332968	CCT2	ENST00000550455	1	118	2	192	1.5	155	10	515	11	568	10.5	541.5	3.32992	3.32992
CCT4_5	658	3.16447	0.000819369	CCT4	ENST00000538252	1	346	1	262	1	304	5	1176	4	748	4.5	962	3.08379	3.08379
CD44_14	315	3.26619	0.000101465	CD44	ENST00000263398	62	137	52	141	57	139	131	417	157	491	144	454	3.13627	3.13627
CDH3_7	-163	-2.63	0.00803562	CDH3	ENST00000568292	12	261	14	265	13	263	3	89	6	111	4.5	100	-2.74058	2.74058
CDH3_8	-916.5	-3.35302	2.00405e-05	CDH3	ENST00000429102	7	1367	8	1245	7.5	1306	3	353	2	426	2.5	389.5	-3.4852	3.4852
CDK1_8	-41	-4.03704	0.00520017	CDK1	ENST00000519760	3	51	5	58	4	54.5	0	11	0	16	0	13.5	-4.22519	4.22519
CDV3_4	538	2.59172	0.00820286	CDV3	ENST00000264993	24	330	26	346	25	338	80	1045	50	707	65	876	2.50816	2.50816
CDV3_5	549.5	3.11346	0.000123196	CDV3	ENST00000515421	34	291	27	229	30.5	260	87	738	102	881	94.5	809.5	3.00402	3.00402
CDYL2_1	-2008	-2.87401	0.000195397	CDYL2	ENST00000570137	2368	3124	2341	3035	2354.5	3079.5	732	987	867	1156	799.5	1071.5	-2.98959	2.98959
CEACAM6_1	-23.5	-6.22222	0.0048052	CEACAM6	ENST00000199764	21	22	34	34	27.5	28	5	5	4	4	4.5	4.5	-6.49105	6.49105
CECR2_2	-159	-3.17808	0.000755454	CECR2	ENST00000400573	83	226	86	238	84.5	232	22	64	27	82	24.5	73	-3.31529	3.31529
CELSR2_2	3100	2.63502	0.000526791	CELSR2	ENST00000271332	1347	1957	1240	1835	1293.5	1896	3116	4718	3580	5274	3348	4996	2.53658	2.53658
CERK_3	-1472	-3.2982	1.45199e-05	CERK	ENST00000216264	1416	2126	1398	2099	1407	2112.5	419	620	433	661	426	640.5	-3.42709	3.42709
CERS4_2	-223.5	-4.51969	3.47524e-06	CERS4	ENST00000558331	8	334	7	240	7.5	287	2	66	1	61	1.5	63.5	-4.65872	4.65872
CERS4_7	-76	-3.26866	0.00836303	CERS4	ENST00000595722	3	118	3	101	3	109.5	0	24	1	43	0.5	33.5	-3.41295	3.41295
CERS4_8	-184	-3.2716	0.000376358	CERS4	ENST00000558877	12	290	21	240	16.5	265	5	77	5	85	5	81	-3.39002	3.39002
CES4A_8	-16	-9	0.00370843	CES4A	ENST00000544478	3	19	4	17	3.5	18	0	1	1	3	0.5	2	-9.46666	9.46666
CHAC1_3	222.5	14.0882	4.25895e-15	CHAC1	ENST00000446533	4	13	5	21	4.5	17	63	239	63	240	63	239.5	13.4489	13.4489
CHMP2B_1	42.5	6	0.000455115	CHMP2B	ENST00000472024	3	12	3	5	3	8.5	16	56	20	46	18	51	5.88605	5.88605
CHRD_1	-17.5	-8	0.00418766	CHRD	ENST00000204604	0	22	0	18	0	20	0	1	0	4	0	2.5	-8.42628	8.42628
CHRD_13	-60	-16	3.65697e-07	CHRD	ENST00000450923	1	45	3	83	2	64	1	4	0	4	0.5	4	-16.7979	16.7979
CHRD_5	-22	-9.8	0.000880695	CHRD	ENST00000448472	1	30	0	19	0.5	24.5	0	2	0	3	0	2.5	-10.1507	10.1507
CHRD_6	-18.5	-10.25	0.00261337	CHRD	ENST00000420973	0	16	0	25	0	20.5	0	3	0	1	0	2	-10.5728	10.5728
CHRD_9	-48.5	-17.1667	4.7886e-07	CHRD	ENST00000545352	2	54	2	49	2	51.5	1	6	0	0	0.5	3	-17.2774	17.2774
CHRM1_2	-182	-3.84375	5.1435e-05	CHRM1	ENST00000306960	145	275	114	217	129.5	246	34	55	39	73	36.5	64	-3.99022	3.99022
CHST8_1	157	5.36111	3.01169e-07	CHST8	ENST00000438847	0	35	0	37	0	36	0	168	0	218	0	193	5.13791	5.13791
CHST8_2	108	3.34783	0.00229771	CHST8	ENST00000262622	1	61	0	31	0.5	46	0	137	0	171	0	154	3.25331	3.25331
CHST8_3	48.5	4.73077	0.0012528	CHST8	ENST00000604556	0	17	0	9	0	13	0	54	1	69	0.5	61.5	4.59242	4.59242
CHST8_4	155	5.62687	7.28542e-08	CHST8	ENST00000434302	0	34	0	33	0	33.5	0	181	0	196	0	188.5	5.41573	5.41573
CHST8_5	72	5.8	2.85545e-05	CHST8	ENST00000591231	0	12	0	18	0	15	0	82	0	92	0	87	5.53489	5.53489
CITED2_1	4632	2.56619	0.000796318	CITED2	ENST00000367651	475	3119	389	2796	432	2957.5	1038	7091	1246	8088	1142	7589.5	2.47166	2.47166
CITED4_1	67.5	4.75	0.000172632	CITED4	ENST00000372638	17	17	19	19	18	18	84	84	87	87	85.5	85.5	4.56276	4.56276
CIZ1_1	112.5	3.92208	5.87608e-05	CIZ1	ENST00000498156	0	41	0	36	0	38.5	3	148	3	154	3	151	3.78424	3.78424
CKB_11	-126	-4.45205	0.000495711	CKB	ENST00000348956	10	150	8	175	9	162.5	2	50	1	23	1.5	36.5	-4.58548	4.58548
CLDN1_1	-88	-5.29268	8.60677e-05	CLDN1	ENST00000295522	85	88	122	129	103.5	108.5	23	23	18	18	20.5	20.5	-5.51438	5.51438
CLDN9_1	-192.5	-5.42529	1.14471e-07	CLDN9	ENST00000445369	259	259	213	213	236	236	44	44	43	43	43.5	43.5	-5.6108	5.6108
CLEC3A_4	-63.5	-32.75	5.03233e-11	CLEC3A	ENST00000567430	63	64	64	67	63.5	65.5	2	2	2	2	2	2	-34.0346	34.0346
CLGN_1	-127	-6.08	9.92715e-07	CLGN	ENST00000325617	10	160	9	144	9.5	152	0	17	3	33	1.5	25	-6.36131	6.36131
CLIP1_7	-254.5	-2.87132	0.00141942	CLIP1	ENST00000537178	1	413	1	368	1	390.5	0	138	0	134	0	136	-2.97366	2.97366
CLIP4_6	-49	-5.9	0.000130631	CLIP4	ENST00000320081	28	55	39	63	33.5	59	8	10	6	10	7	10	-6.14171	6.14171
CLMN_8	-1244.5	-3.29825	1.90186e-05	CLMN	ENST00000298912	945	1898	886	1674	915.5	1786	202	537	220	546	211	541.5	-3.41749	3.41749
CLMP_1	84	22	9.32139e-11	CLMP	ENST00000448775	4	5	2	3	3	4	40	69	58	107	49	88	21.2502	21.2502
CLNS1A_2	128.5	4.47297	0.00732766	CLNS1A	ENST00000527299	0	35	0	39	0	37	7	253	1	78	4	165.5	4.36689	4.36689
CLSTN2_2	-443	-6.75325	4.85283e-11	CLSTN2	ENST00000458420	436	522	429	518	432.5	520	64	83	58	71	61	77	-6.99487	6.99487
CLU_10	-283	-3.39831	0.00121619	CLU	ENST00000405140	0	300	1	502	0.5	401	0	106	0	130	0	118	-3.57266	3.57266
CLU_11	-214.5	-6.2963	1.22901e-07	CLU	ENST00000519742	2	319	1	191	1.5	255	0	34	0	47	0	40.5	-6.5074	6.5074
CLU_12	-369	-7.70909	1.60049e-10	CLU	ENST00000518050	8	378	13	470	10.5	424	3	64	1	46	2	55	-7.99809	7.99809
CLU_2	-544.5	-19.15	1.24808e-19	CLU	ENST00000522413	6	592	6	557	6	574.5	0	19	0	41	0	30	-20.0809	20.0809
CLU_3	-1243.5	-6.35991	4.4152e-10	CLU	ENST00000523589	10	1797	6	1154	8	1475.5	2	191	3	273	2.5	232	-6.58456	6.58456
CLU_5	-2403	-14.1311	1.10517e-21	CLU	ENST00000522299	10	2225	16	2947	13	2586	1	171	1	195	1	183	-14.7784	14.7784
CLU_6	-1873.5	-9.92143	2.11857e-13	CLU	ENST00000523500	10	2760	5	1407	7.5	2083.5	1	197	1	223	1	210	-10.1954	10.1954
CLU_7	-29	-12.6	2.07567e-05	CLU	ENST00000522238	6	31	7	32	6.5	31.5	0	2	0	3	0	2.5	-13.1693	13.1693
CLU_9	-291	-3.95431	0.000277594	CLU	ENST00000522502	0	281	1	498	0.5	389.5	0	85	0	112	0	98.5	-4.16571	4.16571
CMSS1_7	447	2.39906	0.0072586	CMSS1	ENST00000421999	27	317	34	322	30.5	319.5	68	775	70	758	69	766.5	2.31058	2.31058
CMYA5_2	-381.5	-3.39185	6.05538e-05	CMYA5	ENST00000446378	414	555	388	527	401	541	100	141	111	178	105.5	159.5	-3.53067	3.53067
CNIH1_5	350	3.13415	0.000900354	CNIH1	ENST00000557659	1	157	1	171	1	164	5	394	10	634	7.5	514	2.99265	2.99265
COBL_9	-519.5	-3.36136	0.00164227	COBL	ENST00000445054	9	722	13	757	11	739.5	4	284	1	156	2.5	220	-3.46328	3.46328
COL12A1_2	121.5	4.11538	0.000163597	COL12A1	ENST00000483888	3	49	1	29	2	39	11	129	14	192	12.5	160.5	3.97843	3.97843
COL12A1_4	31	5.76923	0.00197745	COL12A1	ENST00000425443	0	5	0	8	0	6.5	3	44	1	31	2	37.5	5.53714	5.53714
COL18A1_4	-720	-2.54176	0.00934933	COL18A1	ENST00000355480	20	1132	26	1242	23	1187	5	356	7	578	6	467	-2.66263	2.66263
COL21A1_1	38	4.8	0.00463021	COL21A1	ENST00000467045	1	11	1	9	1	10	1	33	2	63	1.5	48	4.59693	4.59693
COL21A1_6	42.5	29.3333	3.37997e-07	COL21A1	ENST00000482933	0	1	0	2	0	1.5	12	57	4	31	8	44	28.1481	28.1481
COL21A1_8	400.5	16.1132	7.17484e-20	COL21A1	ENST00000244728	2	31	1	22	1.5	26.5	11	395	14	459	12.5	427	15.5827	15.5827
COL24A1_4	-25.5	-7.375	0.000879781	COL24A1	ENST00000370571	4	26	3	33	3.5	29.5	0	4	0	4	0	4	-7.69171	7.69171
COL28A1_3	-18	-13	0.000666814	COL28A1	ENST00000430711	9	22	7	17	8	19.5	1	2	0	1	0.5	1.5	-13.3014	13.3014
COL28A1_5	-131.5	-7.74359	1.85068e-08	COL28A1	ENST00000399429	67	147	79	155	73	151	8	14	12	25	10	19.5	-8.11663	8.11663
COL2A1_1	-177	-17.0909	9.32555e-13	COL2A1	ENST00000380518	12	199	15	177	13.5	188	0	4	1	18	0.5	11	-18.0496	18.0496
COL2A1_4	-13	-27	0.00168393	COL2A1	ENST00000474996	3	12	5	15	4	13.5	0	0	0	1	0	0.5	-29.0164	29.0164
COL2A1_5	-13.5	-10	0.00650081	COL2A1	ENST00000465743	15	15	14	15	14.5	15	2	2	1	1	1.5	1.5	-10.2812	10.2812
COL3A1_1	-28	-29	3.17788e-06	COL3A1	ENST00000304636	10	34	6	24	8	29	1	2	0	0	0.5	1	-29.0516	29.0516
COL4A3_5	-194.5	-3.23563	0.000447082	COL4A3	ENST00000396578	230	269	253	294	241.5	281.5	70	78	87	96	78.5	87	-3.37566	3.37566
COL4A4_2	-123	-5.39286	2.22371e-06	COL4A4	ENST00000396625	60	142	80	160	70	151	16	30	11	26	13.5	28	-5.60015	5.60015
COL4A5_6	-441	-5.14085	1.43675e-07	COL4A5	ENST00000328300	6	569	10	526	8	547.5	3	125	1	88	2	106.5	-5.30262	5.30262
COL4A5_7	-34.5	-5.92857	0.00270289	COL4A5	ENST00000470339	2	55	1	28	1.5	41.5	0	5	0	9	0	7	-6.13315	6.13315
COL4A5_8	-20	-6.71429	0.00526565	COL4A5	ENST00000477429	2	21	3	26	2.5	23.5	0	5	0	2	0	3.5	-6.91114	6.91114
COL6A4P2_1	-14	-10.3333	0.00776461	COL6A4P2	ENST00000504443	11	18	9	13	10	15.5	0	0	3	3	1.5	1.5	-10.9923	10.9923
COL9A2_7	-121.5	-4.32877	0.000712127	COL9A2	ENST00000466267	17	157	20	159	18.5	158	2	19	10	54	6	36.5	-4.56095	4.56095
COL9A2_8	-197	-3.02051	0.00089079	COL9A2	ENST00000372748	26	313	24	276	25	294.5	10	93	10	102	10	97.5	-3.13324	3.13324
COPS7A_8	-196	-3.21469	0.00485726	COPS7A	ENST00000538410	1	211	3	358	2	284.5	0	97	0	80	0	88.5	-3.36056	3.36056
CORO2A_2	-290.5	-3.12044	0.000636641	CORO2A	ENST00000375077	2	380	6	475	4	427.5	1	125	3	149	2	137	-3.26204	3.26204
COX4I1_11	142	3	0.00153052	COX4I1	ENST00000565078	2	82	2	60	2	71	6	196	7	230	6.5	213	2.89918	2.89918
COX5A_2	333	3.57143	8.54391e-05	COX5A	ENST00000567270	5	160	3	99	4	129.5	18	486	16	439	17	462.5	3.47541	3.47541
COX6C_5	793	2.55643	0.00732476	COX6C	ENST00000522940	9	578	6	441	7.5	509.5	32	1535	19	1070	25.5	1302.5	2.48766	2.48766
CPA6_2	-68	-5.85714	4.46127e-05	CPA6	ENST00000297770	25	82	21	82	23	82	5	17	3	11	4	14	-6.04308	6.04308
CPHL1P_3	-88	-59.6667	2.24366e-14	CPHL1P	ENST00000461341	80	84	86	95	83	89.5	1	1	2	2	1.5	1.5	-62.7195	62.7195
CRAT_6	-371	-6.66412	6.5837e-11	CRAT	ENST00000318080	78	475	60	398	69	436.5	13	63	14	68	13.5	65.5	-6.90461	6.90461
CREB3L1_1	-63	-4.5	0.000536847	CREB3L1	ENST00000527342	0	74	1	88	0.5	81	0	17	0	19	0	18	-4.69539	4.69539
CREB3L1_2	-256.5	-4.16667	3.03445e-05	CREB3L1	ENST00000288400	0	399	0	276	0	337.5	0	63	0	99	0	81	-4.32555	4.32555
CREB3L1_3	-95.5	-4.2931	0.000154339	CREB3L1	ENST00000534787	0	143	0	106	0	124.5	0	26	0	32	0	29	-4.4466	4.4466
CREB3L1_4	-22.5	-8.5	0.00155313	CREB3L1	ENST00000534616	1	32	1	19	1	25.5	0	3	0	3	0	3	-8.74167	8.74167
CREB3L1_5	-99	-3.86957	0.00336286	CREB3L1	ENST00000530518	3	170	0	97	1.5	133.5	0	23	3	46	1.5	34.5	-4.01671	4.01671
CREB3L1_7	-262.5	-3.57353	0.000213783	CREB3L1	ENST00000530244	0	304	4	425	2	364.5	1	89	1	115	1	102	-3.7478	3.7478
CRISP3_1	-500	-5.87805	6.50568e-10	CRISP3	ENST00000263045	28	673	22	532	25	602.5	7	103	9	102	8	102.5	-6.07578	6.07578
CS_11	330	3.58824	0.00023148	CS	ENST00000546891	1	163	0	92	0.5	127.5	4	508	3	407	3.5	457.5	3.50363	3.50363
CSK_3	57	3.28	0.00954315	CSK	ENST00000569462	0	31	0	19	0	25	2	83	2	81	2	82	3.18869	3.18869
CSK_7	63	3.73913	0.00183008	CSK	ENST00000569321	0	27	0	19	0	23	3	82	3	90	3	86	3.61965	3.61965
CSMD1_5	-103.5	-3.83562	0.00438938	CSMD1	ENST00000335551	13	148	15	132	14	140	8	51	1	22	4.5	36.5	-3.92763	3.92763
CSTA_1	-2120	-3.02387	7.22167e-05	CSTA	ENST00000264474	1783	3338	1655	2997	1719	3167.5	545	967	627	1128	586	1047.5	-3.14065	3.14065
CTDSP1_13	-68.5	-8.21053	1.37594e-06	CTDSP1	ENST00000482272	24	89	18	67	21	78	1	10	3	9	2	9.5	-8.46701	8.46701
CTDSP1_2	-16.5	-7.6	0.00584666	CTDSP1	ENST00000452977	4	22	3	16	3.5	19	0	2	1	3	0.5	2.5	-7.89176	7.89176
CTNND2_10	-329	-5.27273	1.83285e-07	CTNND2	ENST00000513588	8	419	10	393	9	406	3	91	1	63	2	77	-5.43882	5.43882
CTSF_1	-59	-5.06897	0.000619934	CTSF	ENST00000527141	8	87	9	60	8.5	73.5	1	10	3	19	2	14.5	-5.27591	5.27591
CTSH_13	-280.5	-6.78351	7.74739e-08	CTSH	ENST00000533777	10	268	17	390	13.5	329	3	59	1	38	2	48.5	-7.04693	7.04693
CTSH_9	-237.5	-2.89243	0.00362175	CTSH	ENST00000527715	33	423	28	303	30.5	363	8	102	11	149	9.5	125.5	-3.00149	3.00149
CTSL_3	-688.5	-2.76765	0.00103955	CTSL	ENST00000343150	41	1033	59	1123	50	1078	19	350	29	429	24	389.5	-2.88696	2.88696
CUEDC1_1	319	3.46332	3.54716e-05	CUEDC1	ENST00000584746	13	141	12	118	12.5	129.5	33	411	27	486	30	448.5	3.33824	3.33824
CUEDC1_10	39	4.3913	0.0023932	CUEDC1	ENST00000582951	2	11	1	12	1.5	11.5	7	51	6	50	6.5	50.5	4.22356	4.22356
CUEDC1_5	78	5.10526	0.000260072	CUEDC1	ENST00000577589	0	12	0	26	0	19	3	90	5	104	4	97	4.8395	4.8395
CUEDC1_9	69.5	5.34375	7.22167e-05	CUEDC1	ENST00000577830	0	13	0	19	0	16	3	82	4	89	3.5	85.5	5.10438	5.10438
CXADR_6	-833.5	-2.71502	0.00106976	CXADR	ENST00000284878	977	1320	997	1319	987	1319.5	340	432	405	540	372.5	486	-2.82843	2.82843
CXCL10_1	56.5	7.27778	0.000616747	CXCL10	ENST00000306602	15	15	3	3	9	9	85	85	46	46	65.5	65.5	7.25217	7.25217
CXCL12_1	1567.5	7.35903	4.32893e-15	CXCL12	ENST00000343575	122	256	104	237	113	246.5	750	1708	849	1920	799.5	1814	7.08521	7.08521
CXCL12_7	2620.5	6.66595	5.64698e-14	CXCL12	ENST00000374429	418	521	343	404	380.5	462.5	2476	2930	2769	3236	2622.5	3083	6.44083	6.44083
CXCL12_8	26.5	6.88889	0.00333991	CXCL12	ENST00000374426	2	2	6	7	4	4.5	17	38	16	24	16.5	31	6.54321	6.54321
CXCL1_2	78.5	3.49206	0.00399349	CXCL1	ENST00000395761	20	27	31	36	25.5	31.5	93	125	79	95	86	110	3.35886	3.35886
CXCR4_1	-65.5	-9.73333	2.7206e-06	CXCR4	ENST00000409817	5	61	4	85	4.5	73	0	4	0	11	0	7.5	-10.312	10.312
CXCR4_3	-309	-9.70423	1.46832e-13	CXCR4	ENST00000241393	28	379	15	310	21.5	344.5	6	38	2	33	4	35.5	-10.0174	10.0174
CXXC4_3	-183.5	-4.7449	1.14898e-06	CXXC4	ENST00000394767	69	222	74	243	71.5	232.5	15	45	18	53	16.5	49	-4.94715	4.94715
CYB5R2_8	-27.5	-7.875	0.0004236	CYB5R2	ENST00000526084	23	33	26	30	24.5	31.5	2	2	5	6	3.5	4	-8.28579	8.28579
CYP1B1_1	421	3.28184	4.40741e-05	CYP1B1	ENST00000260630	119	191	111	178	115	184.5	347	582	369	629	358	605.5	3.16119	3.16119
CYP4B1_1	-58	-5.64	7.74835e-05	CYP4B1	ENST00000497005	3	72	1	69	2	70.5	0	12	0	13	0	12.5	-5.85853	5.85853
CYP4B1_10	-51.5	-5.68182	0.000266994	CYP4B1	ENST00000529715	2	73	1	52	1.5	62.5	0	8	1	14	0.5	11	-5.91059	5.91059
CYP4B1_11	-26	-6.77778	0.00562355	CYP4B1	ENST00000481248	2	42	0	19	1	30.5	0	3	0	6	0	4.5	-7.00794	7.00794
CYP4B1_5	-40.5	-5.76471	0.000725838	CYP4B1	ENST00000534708	0	42	0	56	0	49	0	6	0	11	0	8.5	-6.0709	6.0709
CYP4B1_6	-53.5	-4.56667	0.000713614	CYP4B1	ENST00000371923	0	69	0	68	0	68.5	0	15	0	15	0	15	-4.74043	4.74043
CYP4B1_9	-59	-4.93333	0.000948416	CYP4B1	ENST00000271153	0	58	0	90	0	74	0	12	0	18	0	15	-5.19485	5.19485
DAAM2_5	-79.5	-3.01266	0.00984131	DAAM2	ENST00000274867	3	122	2	116	2.5	119	3	31	3	48	3	39.5	-3.14537	3.14537
DAZAP2_13	-194	-3.08602	0.0023558	DAZAP2	ENST00000551919	3	313	3	261	3	287	0	69	1	117	0.5	93	-3.21821	3.21821
DBN1_3	-1477.5	-2.93898	0.000145342	DBN1	ENST00000309007	101	2260	97	2219	99	2239.5	38	717	46	807	42	762	-3.05597	3.05597
DBN1_5	-138.5	-4.33735	1.14648e-05	DBN1	ENST00000477391	6	181	6	179	6	180	1	36	2	47	1.5	41.5	-4.52054	4.52054
DBNL_11	366	2.84383	0.000966545	DBNL	ENST00000497184	27	223	22	174	24.5	198.5	37	503	43	626	40	564.5	2.74261	2.74261
DBNL_16	124.5	3.2844	0.00939697	DBNL	ENST00000449997	7	76	2	33	4.5	54.5	7	137	10	221	8.5	179	3.18808	3.18808
DCLK1_2	-110.5	-5.60417	1.54139e-06	DCLK1	ENST00000255448	0	140	0	129	0	134.5	0	23	0	25	0	24	-5.81732	5.81732
DCLK1_5	-43.5	-4.48	0.00161858	DCLK1	ENST00000379892	0	54	0	58	0	56	0	12	0	13	0	12.5	-4.66351	4.66351
DCLK1_6	-118.5	-5.15789	2.35876e-06	DCLK1	ENST00000379893	0	151	0	143	0	147	0	26	0	31	0	28.5	-5.36419	5.36419
DCLK1_7	-97	-3.98462	0.000560321	DCLK1	ENST00000360631	0	110	0	149	0	129.5	0	33	0	32	0	32.5	-4.15876	4.15876
DCTN4_6	862	3.64823	0.00022581	DCTN4	ENST00000424236	0	291	0	360	0	325.5	2	821	4	1554	3	1187.5	3.46747	3.46747
DDC_8	-65	-17.25	1.5006e-07	DDC	ENST00000444733	4	54	8	84	6	69	0	1	2	7	1	4	-18.4698	18.4698
DDR1_13	-20.5	-7.83333	0.00155751	DDR1	ENST00000503670	4	26	4	21	4	23.5	0	3	0	3	0	3	-8.10124	8.10124
DDR1_34	-295.5	-3.1413	0.00194448	DDR1	ENST00000454612	1	338	2	529	1.5	433.5	0	136	0	140	0	138	-3.29003	3.29003
DDR1_51	-134	-5.54237	7.85616e-07	DDR1	ENST00000504152	11	190	9	137	10	163.5	2	30	1	29	1.5	29.5	-5.71705	5.71705
DDX10_7	215.5	3.07212	0.00347254	DDX10	ENST00000526794	2	119	0	89	1	104	1	230	5	409	3	319.5	2.94991	2.94991
DDX19A_6	136	2.97101	0.00144033	DDX19A	ENST00000302243	0	72	0	66	0	69	2	192	2	218	2	205	2.86057	2.86057
DENND5A_5	-67.5	-3.64706	0.0023491	DENND5A	ENST00000527700	2	91	2	95	2	93	0	25	0	26	0	25.5	-3.79213	3.79213
DEPTOR_2	242	3.98765	2.14543e-05	DEPTOR	ENST00000286234	44	86	35	76	39.5	81	140	257	183	389	161.5	323	3.82588	3.82588
DERL2_9	25	5.54545	0.00343735	DERL2	ENST00000576551	0	6	0	5	0	5.5	4	33	4	28	4	30.5	5.37204	5.37204
DGKE_2	37	5.11111	0.00441345	DGKE	ENST00000572810	7	9	8	9	7.5	9	26	30	47	62	36.5	46	4.87138	4.87138
DHCR7_8	541	3.11328	0.00142024	DHCR7	ENST00000407721	1	243	1	269	1	256	4	986	2	608	3	797	3.01381	3.01381
DHCR7_9	270	2.88811	0.00580159	DHCR7	ENST00000526780	2	108	3	178	2.5	143	5	392	7	434	6	413	2.75207	2.75207
DIAPH3_7	61.5	4.61765	0.00243396	DIAPH3	ENST00000498416	0	11	2	23	1	17	2	93	1	64	1.5	78.5	4.41337	4.41337
DICER1_4	-283	-3.37815	0.000911076	DICER1	ENST00000527414	1	312	2	492	1.5	402	0	121	0	117	0	119	-3.53526	3.53526
DISP1_1	-225.5	-2.91915	0.00132508	DISP1	ENST00000284476	297	354	267	332	282	343	95	104	112	131	103.5	117.5	-3.03782	3.03782
DKC1_7	36	6.53846	0.00023564	DKC1	ENST00000452771	3	8	2	5	2.5	6.5	12	40	12	45	12	42.5	6.34077	6.34077
DKFZP761J1410_6	-448	-4.73333	4.85527e-06	DKFZP761J1410	ENST00000251473	24	619	22	517	23	568	8	150	5	90	6.5	120	-4.86204	4.86204
DLGAP5_1	542.5	2.47218	0.00546443	DLGAP5	ENST00000395425	14	353	16	384	15	368.5	55	958	47	864	51	911	2.38083	2.38083
DNAH5_2	-637.5	-4.47411	7.74739e-08	DNAH5	ENST00000265104	598	865	540	777	569	821	122	168	145	199	133.5	183.5	-4.64801	4.64801
DNAJB11_4	54.5	4.02778	0.00194283	DNAJB11	ENST00000418776	0	17	0	19	0	18	1	76	1	69	1	72.5	3.8766	3.8766
DNAJB2_15	-53	-6.3	0.000114619	DNAJB2	ENST00000480537	3	52	7	74	5	63	1	10	1	10	1	10	-6.58424	6.58424
DNAJC7_19	37.5	4.125	0.00958356	DNAJC7	ENST00000591153	0	11	0	13	0	12	3	60	1	39	2	49.5	3.9854	3.9854
DOCK4_10	118.5	12.85	4.33883e-10	DOCK4	ENST00000423057	2	15	0	5	1	10	12	121	10	136	11	128.5	12.5896	12.5896
DOCK4_2	40	9	0.000103076	DOCK4	ENST00000486186	1	8	0	2	0.5	5	4	34	6	56	5	45	8.80217	8.80217
DOCK4_3	21.5	6.375	0.00410629	DOCK4	ENST00000476846	0	4	0	4	0	4	0	30	0	21	0	25.5	6.17194	6.17194
DOK7_1	35.5	5.4375	0.00155491	DOK7	ENST00000512714	2	11	0	5	1	8	2	37	6	50	4	43.5	5.28762	5.28762
DOK7_5	131	13.4762	1.19819e-11	DOK7	ENST00000507039	0	8	0	13	0	10.5	5	149	4	134	4.5	141.5	12.8844	12.8844
DPP7_6	-61.5	-3.92857	0.00313675	DPP7	ENST00000473703	5	83	6	82	5.5	82.5	2	25	0	17	1	21	-4.05522	4.05522
DPYSL4_3	58	6.04348	3.34865e-05	DPYSL4	ENST00000338492	3	12	1	11	2	11.5	10	67	10	72	10	69.5	5.82359	5.82359
DSCAM-AS1_1	229.5	11.4318	2.05032e-12	DSCAM-AS1	ENST00000427451	6	20	10	24	8	22	85	297	66	206	75.5	251.5	11.0316	11.0316
DSCAM-AS1_2	271	15.2632	1.06847e-17	DSCAM-AS1	ENST00000444046	4	18	5	20	4.5	19	40	275	46	305	43	290	14.6482	14.6482
DSCAM-AS1_3	516	12.2174	2.24979e-15	DSCAM-AS1	ENST00000422749	5	34	13	58	9	46	58	548	75	576	66.5	562	11.644	11.644
DSCAM-AS1_4	69	10.8571	1.31267e-06	DSCAM-AS1	ENST00000455354	1	12	0	2	0.5	7	17	69	19	83	18	76	10.7139	10.7139
DSCAM_1	55	5.4	0.000148333	DSCAM	ENST00000400454	2	13	3	12	2.5	12.5	4	60	11	75	7.5	67.5	5.19118	5.19118
EBF2_3	39	9.66667	8.35339e-06	EBF2	ENST00000520164	3	5	3	4	3	4.5	25	44	23	43	24	43.5	9.35185	9.35185
ECH1_13	-28	-6.6	0.00130788	ECH1	ENST00000600178	4	40	3	26	3.5	33	0	5	0	5	0	5	-6.79862	6.79862
ECH1_3	-833	-2.52285	0.00306008	ECH1	ENST00000221418	119	1442	96	1318	107.5	1380	40	503	51	591	45.5	547	-2.62144	2.62144
ECI1_7	140.5	2.63372	0.00838223	ECI1	ENST00000561688	8	95	8	77	8	86	16	195	18	258	17	226.5	2.5359	2.5359
ECSIT_2	93	5.13333	2.03465e-05	ECSIT	ENST00000593231	0	22	0	23	0	22.5	3	125	5	106	4	115.5	4.95182	4.95182
EDARADD_2	-342.5	-3.03869	0.000376154	EDARADD	ENST00000359362	433	515	417	506	425	510.5	138	167	145	169	141.5	168	-3.1547	3.1547
EEF1D_14	186	2.86	0.00459285	EEF1D	ENST00000529576	2	124	1	76	1.5	100	6	311	4	261	5	286	2.78661	2.78661
EFEMP1_1	-24.5	-17.3333	2.31627e-05	EFEMP1	ENST00000438672	0	26	0	26	0	26	0	2	0	1	0	1.5	-17.8207	17.8207
EFEMP1_12	-20.5	-42	1.38356e-05	EFEMP1	ENST00000480016	6	21	6	21	6	21	0	0	0	1	0	0.5	-44.9498	44.9498
EFEMP1_13	-223	-14.1176	2.27702e-13	EFEMP1	ENST00000424836	2	189	3	291	2.5	240	0	17	0	17	0	17	-14.7754	14.7754
EFEMP1_3	-175.5	-9.16279	7.77203e-06	EFEMP1	ENST00000394554	4	304	0	90	2	197	0	23	0	20	0	21.5	-9.30136	9.30136
EFEMP1_4	-214.5	-11.725	6.2324e-11	EFEMP1	ENST00000394555	2	170	3	299	2.5	234.5	0	19	0	21	0	20	-12.3181	12.3181
EFEMP1_6	-229	-9.98039	3.00006e-11	EFEMP1	ENST00000355426	4	315	1	194	2.5	254.5	0	21	0	30	0	25.5	-10.3251	10.3251
EFEMP1_8	-23	-8.66667	0.00250797	EFEMP1	ENST00000439193	0	18	1	34	0.5	26	0	3	0	3	0	3	-9.10249	9.10249
EFHD1_6	-1702.5	-2.44036	0.00364627	EFHD1	ENST00000264059	214	3056	173	2713	193.5	2884.5	78	1146	65	1218	71.5	1182	-2.53056	2.53056
EGR3_1	604.5	25.6735	1.85758e-27	EGR3	ENST00000317216	23	31	16	18	19.5	24.5	386	578	468	680	427	629	24.9132	24.9132
EHD1_7	228	3.4127	7.9339e-05	EHD1	ENST00000466015	2	104	2	85	2	94.5	9	300	13	345	11	322.5	3.29225	3.29225
EHD2_3	13	14	0.00488581	EHD2	ENST00000263277	0	0	2	2	1	1	8	12	12	16	10	14	12.9415	12.9415
EI24_11	154	3.52459	0.000755454	EI24	ENST00000529765	1	65	0	57	0.5	61	2	157	5	273	3.5	215	3.37545	3.37545
EIF1_4	1451	3.44895	3.19509e-06	EIF1	ENST00000462917	21	600	16	585	18.5	592.5	61	2002	82	2085	71.5	2043.5	3.32118	3.32118
EIF2B3_7	51	5.08	0.000951724	EIF2B3	ENST00000372183	1	9	2	16	1.5	12.5	9	72	5	55	7	63.5	4.86105	4.86105
EIF3E_2	1442	2.29968	0.00893927	EIF3E	ENST00000522352	5	1192	2	1027	3.5	1109.5	12	2740	11	2363	11.5	2551.5	2.22585	2.22585
EIF3H_5	392	4.12351	0.00448184	EIF3H	ENST00000522800	0	63	1	188	0.5	125.5	4	430	5	605	4.5	517.5	3.87898	3.87898
EIF4EBP1_2	1097.5	2.64419	0.00116735	EIF4EBP1	ENST00000338825	141	705	134	630	137.5	667.5	325	1534	395	1996	360	1765	2.54198	2.54198
EIF5_15	-134.5	-2.9078	0.00320114	EIF5	ENST00000560338	5	201	5	209	5	205	1	61	2	80	1.5	70.5	-3.03366	3.03366
ELL2_6	902.5	2.63793	0.000959431	ELL2	ENST00000237853	305	558	307	544	306	551	767	1360	837	1547	802	1453.5	2.53688	2.53688
ELMOD3_19	-28	-5	0.00402469	ELMOD3	ENST00000315658	3	35	3	35	3	35	0	5	0	9	0	7	-5.23626	5.23626
ELOVL2_1	2269	4.01328	9.06115e-08	ELOVL2	ENST00000354666	840	840	666	666	753	753	2881	2881	3163	3163	3022	3022	3.8765	3.8765
ELOVL5_7	750.5	2.65491	0.00208146	ELOVL5	ENST00000370918	3	538	1	369	2	453.5	7	1223	6	1185	6.5	1204	2.57605	2.57605
ELP2_11	69	4.94286	0.0027907	ELP2	ENST00000543127	3	28	0	7	1.5	17.5	4	71	6	102	5	86.5	4.84368	4.84368
ELP2_22	168.5	3.01796	0.00119304	ELP2	ENST00000541748	9	80	9	87	9	83.5	20	222	28	282	24	252	2.8917	2.8917
ELP2_27	153	7.8	5.02417e-07	ELP2	ENST00000539560	2	35	0	10	1	22.5	7	157	9	194	8	175.5	7.64738	7.64738
ELP2_7	196	2.6	0.00457149	ELP2	ENST00000541294	27	128	30	117	28.5	122.5	59	308	67	329	63	318.5	2.50576	2.50576
ELP5_6	81.5	3.76271	0.00100174	ELP5	ENST00000573513	1	32	0	27	0.5	29.5	5	125	3	97	4	111	3.64899	3.64899
EMC8_4	88	3.55072	0.00362824	EMC8	ENST00000435200	1	45	0	24	0.5	34.5	2	98	5	147	3.5	122.5	3.4384	3.4384
EMILIN2_2	33	4.47368	0.00582745	EMILIN2	ENST00000254528	2	11	2	8	2	9.5	5	34	5	51	5	42.5	4.30829	4.30829
ENC1_1	-787	-7.45082	1.29219e-13	ENC1	ENST00000510316	0	887	0	931	0	909	0	118	0	126	0	122	-7.75102	7.75102
ENC1_2	-53	-22.2	6.94521e-09	ENC1	ENST00000509127	9	55	11	56	10	55.5	0	1	2	4	1	2.5	-23.4787	23.4787
ENC1_3	-112.5	-6.11364	7.42721e-07	ENC1	ENST00000509284	1	137	0	132	0.5	134.5	0	18	1	26	0.5	22	-6.37815	6.37815
ENC1_4	-494	-7.25316	1.9652e-12	ENC1	ENST00000537006	0	572	0	574	0	573	0	73	0	85	0	79	-7.54879	7.54879
ENC1_5	-66	-15.6667	1.71169e-08	ENC1	ENST00000508331	6	75	4	66	5	70.5	1	7	0	2	0.5	4.5	-15.964	15.964
ENC1_6	-736	-6.51311	7.55638e-12	ENC1	ENST00000302351	0	851	0	888	0	869.5	0	135	0	132	0	133.5	-6.7659	6.7659
ENPP1_1	-403	-2.46279	0.00853944	ENPP1	ENST00000360971	259	710	175	647	217	678.5	73	239	100	312	86.5	275.5	-2.56288	2.56288
ENPP2_1	105.5	5.05769	0.0011817	ENPP2	ENST00000522167	2	42	0	10	1	26	6	123	5	140	5.5	131.5	4.97615	4.97615
ENPP2_2	31.5	5.84615	0.00130788	ENPP2	ENST00000518958	0	7	0	6	0	6.5	0	30	1	46	0.5	38	5.61114	5.61114
ENPP2_4	44	5.4	0.00152516	ENPP2	ENST00000523861	1	16	0	4	0.5	10	4	57	3	51	3.5	54	5.32887	5.32887
ENPP2_6	28	4.5	0.00925298	ENPP2	ENST00000075322	0	11	0	5	0	8	0	33	0	39	0	36	4.38462	4.38462
ENSA_3	-80	-3.19178	0.00950388	ENSA	ENST00000509582	2	143	1	90	1.5	116.5	0	32	0	41	0	36.5	-3.29805	3.29805
EPAS1_6	-157	-3.49206	0.000189362	EPAS1	ENST00000263734	19	216	21	224	20	220	3	60	8	66	5.5	63	-3.63355	3.63355
EPB41L1_13	-223	-3.97333	1.12355e-05	EPB41L1	ENST00000373950	4	325	4	271	4	298	0	72	0	78	0	75	-4.11657	4.11657
EPB41L3_19	27.5	12	0.000239552	EPB41L3	ENST00000578618	0	0	1	5	0.5	2.5	4	35	1	25	2.5	30	11.1955	11.1955
EPB41L3_25	41.5	11.375	4.49783e-06	EPB41L3	ENST00000544123	2	6	0	2	1	4	8	49	8	42	8	45.5	11.1895	11.1895
EPHA4_12	85.5	4.8	7.53681e-05	EPHA4	ENST00000281821	4	26	1	19	2.5	22.5	4	90	7	126	5.5	108	4.62675	4.62675
EPHB3_1	-303	-2.74138	0.00285474	EPHB3	ENST00000330394	423	492	397	462	410	477	159	186	141	162	150	174	-2.83729	2.83729
EPHX2_7	-34	-4.09091	0.00714721	EPHX2	ENST00000518379	1	47	1	43	1	45	0	10	0	12	0	11	-4.25219	4.25219
EPOR_3	-61	-4.8125	0.000306994	EPOR	ENST00000222139	7	75	6	79	6.5	77	1	17	1	15	1	16	-4.99254	4.99254
ERBB2_23	-1038	-2.7943	0.00306008	ERBB2	ENST00000578373	20	2022	8	1211	14	1616.5	5	528	6	629	5.5	578.5	-2.88168	2.88168
ERBB2_8	-536.5	-2.4137	0.00978544	ERBB2	ENST00000583038	28	866	30	966	29	916	15	343	18	416	16.5	379.5	-2.51857	2.51857
ERBB4_4	-722.5	-2.49741	0.00461369	ERBB4	ENST00000436443	2	1138	4	1272	3	1205	2	460	2	505	2	482.5	-2.60216	2.60216
ERMP1_5	-329.5	-3.19667	0.000312496	ERMP1	ENST00000339450	1	434	2	525	1.5	479.5	0	147	0	153	0	150	-3.33298	3.33298
ERO1L_3	29	5.83333	0.00164227	ERO1L	ENST00000553714	0	6	0	6	0	6	4	40	3	30	3.5	35	5.64189	5.64189
ESCO2_6	21	7	0.00269672	ESCO2	ENST00000524293	3	5	2	2	2.5	3.5	15	22	16	27	15.5	24.5	6.83059	6.83059
ESR1_12	-973.5	-4.97347	0.00104272	ESR1	ENST00000338799	8	1125	11	1312	9.5	1218.5	2	373	0	117	1	245	-5.09954	5.09954
EVL_12	35.5	4.55	0.0066142	EVL	ENST00000557384	2	15	0	5	1	10	10	45	13	46	11.5	45.5	4.46409	4.46409
EVL_14	18.5	10.25	0.00152516	EVL	ENST00000553771	0	3	0	1	0	2	6	23	4	18	5	20.5	10.0963	10.0963
EVL_18	147	3.57895	0.000338187	EVL	ENST00000555048	26	50	30	64	28	57	132	224	100	184	116	204	3.44108	3.44108
EVL_22	77	3.70175	0.000932148	EVL	ENST00000556921	16	32	12	25	14	28.5	57	100	61	111	59	105.5	3.57598	3.57598
EVPL_2	-40.5	-5.5	0.000594114	EVPL	ENST00000587569	3	55	3	44	3	49.5	0	10	0	8	0	9	-5.66833	5.66833
EXD2_6	-154	-4.11111	0.00249276	EXD2	ENST00000492815	4	292	1	115	2.5	203.5	0	51	0	48	0	49.5	-4.19546	4.19546
EXOC2_1	80	4.01887	0.00143915	EXOC2	ENST00000443083	14	33	11	20	12.5	26.5	39	81	66	132	52.5	106.5	3.87847	3.87847
F5_1	27.5	8.85714	0.000679836	F5	ENST00000367797	0	6	0	1	0	3.5	0	24	0	38	0	31	8.70538	8.70538
F5_2	28.5	15.25	9.29527e-06	F5	ENST00000367796	0	2	0	2	0	2	0	29	0	32	0	30.5	14.6655	14.6655
F5_4	40	11	3.8091e-06	F5	ENST00000495481	0	4	0	4	0	4	1	47	0	41	0.5	44	10.6154	10.6154
FADS1_3	414.5	2.41227	0.0081314	FADS1	ENST00000350997	175	301	155	286	165	293.5	357	624	412	792	384.5	708	2.31721	2.31721
FAM114A1_5	-300.5	-2.71225	0.00364034	FAM114A1	ENST00000358869	179	511	147	441	163	476	51	188	48	163	49.5	175.5	-2.80253	2.80253
FAM129B_3	-2548	-3.06734	0.00309034	FAM129B	ENST00000373312	5	3848	10	3713	7.5	3780.5	3	1597	0	868	1.5	1232.5	-3.15499	3.15499
FAM134B_1	-93.5	-9.13043	3.11565e-07	FAM134B	ENST00000510362	5	82	7	128	6	105	0	11	0	12	0	11.5	-9.57054	9.57054
FAM134B_6	-2270	-3.27227	1.273e-05	FAM134B	ENST00000306320	268	3418	232	3120	250	3269	75	927	71	1071	73	999	-3.39922	3.39922
FAM161B_1	-151.5	-3.1338	0.00107805	FAM161B	ENST00000286544	108	208	110	237	109	222.5	27	67	36	75	31.5	71	-3.26735	3.26735
FAM198B_8	-70.5	-8.42105	1.46244e-05	FAM198B	ENST00000296530	3	101	2	59	2.5	80	0	5	0	14	0	9.5	-8.78198	8.78198
FAM20C_1	-238.5	-3.39698	0.000161176	FAM20C	ENST00000313766	50	379	34	297	42	338	13	91	11	108	12	99.5	-3.52016	3.52016
FAM225A_2	40	6	0.00051245	FAM225A	ENST00000434051	0	11	1	5	0.5	8	4	53	2	43	3	48	5.87891	5.87891
FAM25A_1	58	59	8.38762e-12	FAM25A	ENST00000343959	1	1	1	1	1	1	58	58	60	60	59	59	56.7931	56.7931
FAM3B_1	-36.5	-4.84211	0.00285419	FAM3B	ENST00000518236	17	54	13	38	15	46	3	11	3	8	3	9.5	-4.97161	4.97161
FAM47E_2	-26	-7.5	0.000541049	FAM47E	ENST00000510197	3	29	2	31	2.5	30	0	4	0	4	0	4	-7.79722	7.79722
FAM49A_3	-26	-5	0.0048052	FAM49A	ENST00000381323	25	31	28	34	26.5	32.5	6	7	5	6	5.5	6.5	-5.18874	5.18874
FAM53B_2	-675	-2.56613	0.00450495	FAM53B	ENST00000337318	580	1223	437	989	508.5	1106	211	456	182	406	196.5	431	-2.64937	2.64937
FAM65A_21	-82	-4.21569	0.00406704	FAM65A	ENST00000379312	3	149	1	66	2	107.5	0	22	0	29	0	25.5	-4.33179	4.33179
FAM65C_5	-55	-3.68293	0.00389689	FAM65C	ENST00000488529	5	76	2	75	3.5	75.5	1	20	2	21	1.5	20.5	-3.82594	3.82594
FAM65C_7	-50	-3.94118	0.0060915	FAM65C	ENST00000482129	38	78	27	56	32.5	67	5	12	9	22	7	17	-4.10309	4.10309
FAM84A_3	-706.5	-2.65457	0.00402131	FAM84A	ENST00000295092	163	1143	169	1124	166	1133.5	50	333	79	521	64.5	427	-2.77366	2.77366
FAM84A_4	-167.5	-3.24832	0.00145054	FAM84A	ENST00000497769	101	221	138	263	119.5	242	22	57	40	92	31	74.5	-3.40765	3.40765
FAM85A_1	-116.5	-3.35354	0.000793209	FAM85A	ENST00000528514	173	173	159	159	166	166	53	53	46	46	49.5	49.5	-3.46929	3.46929
FBL_3	975.5	4.1266	0.00272269	FBL	ENST00000221801	2	485	0	139	1	312	6	1110	6	1465	6	1287.5	4.04177	4.04177
FBN2_5	-919.5	-3.64604	2.89763e-06	FBN2	ENST00000262464	41	1309	37	1225	39	1267	12	336	12	359	12	347.5	-3.78485	3.78485
FBP1_1	-2620	-3.46241	5.21511e-06	FBP1	ENST00000375326	307	4098	225	3270	266	3684	89	996	95	1132	92	1064	-3.58685	3.58685
FBP1_3	90.5	2.81	0.00875886	FBP1	ENST00000415431	3	45	2	55	2.5	50	13	142	12	139	12.5	140.5	2.69703	2.69703
FBXL7_1	-80	-4.47826	0.000184863	FBXL7	ENST00000504595	81	101	83	105	82	103	16	20	21	26	18.5	23	-4.67147	4.67147
FBXO32_2	-570.5	-5.16423	6.30058e-09	FBXO32	ENST00000517956	400	693	423	722	411.5	707.5	63	121	71	153	67	137	-5.38506	5.38506
FGF13_1	-11	-23	0.0067437	FGF13	ENST00000541469	1	14	1	9	1	11.5	0	1	0	0	0	0.5	-23.0019	23.0019
FGF13_4	-34	-23.6667	9.42375e-07	FGF13	ENST00000305414	0	30	0	41	0	35.5	0	1	0	2	0	1.5	-24.9644	24.9644
FGF13_9	-28.5	-20	3.49309e-06	FGF13	ENST00000436198	4	30	5	30	4.5	30	1	2	1	1	1	1.5	-20.5624	20.5624
FGFBP2_2	315	58.2727	7.86243e-32	FGFBP2	ENST00000259989	6	7	4	4	5	5.5	215	295	243	346	229	320.5	56.5655	56.5655
FGFR1_37	-82.5	-3.32394	0.00272503	FGFR1	ENST00000397103	2	128	2	108	2	118	0	33	0	38	0	35.5	-3.44766	3.44766
FHL2_3	19	7.33333	0.00438938	FHL2	ENST00000344213	1	5	0	1	0.5	3	2	22	2	22	2	22	7.24326	7.24326
FKBP4_3	11718	2.20512	0.00944073	FKBP4	ENST00000001008	6354	10219	5731	9228	6042.5	9723.5	13659	21687	13219	21196	13439	21441.5	2.12849	2.12849
FLNB_5	4202	3.11528	3.11844e-05	FLNB	ENST00000490882	2	1856	3	2117	2.5	1986.5	9	5910	10	6467	9.5	6188.5	2.9889	2.9889
FMO5_2	-94.5	-8	1.00753e-07	FMO5	ENST00000369272	7	115	4	101	5.5	108	0	13	0	14	0	13.5	-8.29569	8.29569
FMO5_3	-424	-17	8.46355e-21	FMO5	ENST00000441068	79	472	81	429	80	450.5	5	24	5	29	5	26.5	-17.6698	17.6698
FMO5_5	-90	-5.18605	2.1296e-05	FMO5	ENST00000478432	32	107	44	116	38	111.5	9	22	8	21	8.5	21.5	-5.38924	5.38924
FMO5_7	-1140	-12.3433	2.39128e-20	FMO5	ENST00000254090	73	1241	75	1240	74	1240.5	5	87	9	114	7	100.5	-12.8678	12.8678
FN1_19	22	23	3.06143e-05	FN1	ENST00000456923	0	0	0	2	0	1	0	21	0	25	0	23	21.2967	21.2967
FN1_20	35.5	12.8333	4.55205e-05	FN1	ENST00000357009	0	4	0	2	0	3	1	50	0	27	0.5	38.5	12.6271	12.6271
FN1_21	26.5	5.41667	0.00477665	FN1	ENST00000359671	0	5	0	7	0	6	0	25	0	40	0	32.5	5.1487	5.1487
FN1_28	26.5	7.625	0.00069125	FN1	ENST00000432072	0	6	0	2	0	4	0	27	0	34	0	30.5	7.45789	7.45789
FN1_30	28.5	6.7	0.00201358	FN1	ENST00000421182	0	6	0	4	0	5	0	23	1	44	0.5	33.5	6.44056	6.44056
FN1_5	92.5	4.93617	6.13561e-05	FN1	ENST00000492816	10	29	5	18	7.5	23.5	9	95	11	137	10	116	4.77005	4.77005
FN1_6	24.5	8	0.00237134	FN1	ENST00000356005	0	3	0	4	0	3.5	0	18	0	38	0	28	7.58211	7.58211
FOS_2	19	10.5	0.000978947	FOS	ENST00000554617	0	1	0	3	0	2	7	22	6	20	6.5	21	9.94075	9.94075
FOS_5	416	16.6981	2.39128e-20	FOS	ENST00000303562	8	24	12	29	10	26.5	116	434	130	451	123	442.5	16.0159	16.0159
FOS_6	31.5	7.3	0.000437304	FOS	ENST00000555347	1	6	1	4	1	5	12	43	9	30	10.5	36.5	7.12109	7.12109
FOXC1_1	188.5	3.12994	0.000393905	FOXC1	ENST00000380874	94	94	83	83	88.5	88.5	275	275	279	279	277	277	3.02076	3.02076
FOXO4_2	-168	-2.66337	0.00677436	FOXO4	ENST00000374259	107	254	139	284	123	269	61	98	52	104	56.5	101	-2.77369	2.77369
FST_3	14	10.3333	0.00897851	FST	ENST00000256759	0	2	0	1	0	1.5	0	11	2	20	1	15.5	9.99032	9.99032
FTO_1	-55.5	-4.26471	0.00574521	FTO	ENST00000431610	12	83	10	62	11	72.5	0	9	3	25	1.5	17	-4.46685	4.46685
FTO_7	-333.5	-4.22222	1.30968e-06	FTO	ENST00000472835	123	461	119	413	121	437	22	93	26	114	24	103.5	-4.38834	4.38834
FTO_9	-1275.5	-2.42993	0.0055924	FTO	ENST00000471389	317	2217	332	2118	324.5	2167.5	175	766	243	1018	209	892	-2.53158	2.53158
FXR1_2	43	3.77419	0.0065339	FXR1	ENST00000479176	0	18	0	13	0	15.5	2	54	2	63	2	58.5	3.64854	3.64854
FZD4_1	-421	-10.0538	3.47701e-12	FZD4	ENST00000531380	473	473	462	462	467.5	467.5	60	60	33	33	46.5	46.5	-10.3451	10.3451
FZD7_1	478	2.50789	0.00352136	FZD7	ENST00000286201	316	316	318	318	317	317	753	753	837	837	795	795	2.41121	2.41121
FZR1_5	18.5	10.25	0.00730557	FZR1	ENST00000588084	0	2	0	2	0	2	1	11	5	30	3	20.5	9.73523	9.73523
G2E3_9	38.5	5.27778	0.000716025	G2E3	ENST00000544007	0	9	1	9	0.5	9	3	44	7	51	5	47.5	5.07177	5.07177
GAB1_13	-446.5	-2.4063	0.00905704	GAB1	ENST00000262995	406	771	390	757	398	764	172	309	157	326	164.5	317.5	-2.49968	2.49968
GAD1_10	25	7.25	0.00111372	GAD1	ENST00000493875	0	3	0	5	0	4	3	32	4	26	3.5	29	6.93896	6.93896
GAD1_13	12.5	26	0.00212997	GAD1	ENST00000429023	0	1	0	0	0	0.5	0	14	0	12	0	13	26.073	26.073
GADD45B_3	168	2.58491	0.00722292	GADD45B	ENST00000585359	3	102	2	110	2.5	106	10	255	9	293	9.5	274	2.48083	2.48083
GADD45B_4	439	3.29843	0.000112711	GADD45B	ENST00000592937	7	226	3	156	5	191	25	656	19	604	22	630	3.20252	3.20252
GAL_1	124.5	3.49	0.000189362	GAL	ENST00000265643	52	52	48	48	50	50	168	168	181	181	174.5	174.5	3.36245	3.36245
GAPDH_6	2285	3.30343	0.00667243	GAPDH	ENST00000396856	5	1481	2	503	3.5	992	15	3236	14	3318	14.5	3277	3.24004	3.24004
GARS_3	269.5	2.925	0.000791854	GARS	ENST00000454308	6	137	7	143	6.5	140	20	372	18	447	19	409.5	2.80707	2.80707
GARS_4	4349.5	2.46546	0.00194651	GARS	ENST00000389266	85	3008	88	2928	86.5	2968	180	6583	199	8052	189.5	7317.5	2.36853	2.36853
GART_11	69.5	3.89583	0.00459633	GART	ENST00000476524	3	34	1	14	2	24	10	79	15	108	12.5	93.5	3.7938	3.7938
GCNT1_2	-32.5	-6.41667	0.00119304	GCNT1	ENST00000480311	0	45	0	32	0	38.5	0	3	0	9	0	6	-6.72071	6.72071
GCNT1_3	-66.5	-3.82979	0.00187302	GCNT1	ENST00000536223	0	82	0	98	0	90	0	22	0	25	0	23.5	-3.99743	3.99743
GCNT1_5	-746	-5.17927	4.39169e-08	GCNT1	ENST00000376730	17	1045	11	804	14	924.5	6	204	5	153	5.5	178.5	-5.3289	5.3289
GCNT1_6	-37	-3.84615	0.00809739	GCNT1	ENST00000488136	12	48	16	52	14	50	1	13	4	13	2.5	13	-3.99957	3.99957
GDF15_2	51	5.25	0.000278724	GDF15	ENST00000252809	7	12	7	12	7	12	35	55	41	71	38	63	5.03704	5.03704
GDI1_11	-32.5	-9.125	9.13287e-05	GDI1	ENST00000485143	3	40	3	33	3	36.5	0	2	0	6	0	4	-9.58363	9.58363
GGT1_15	-23.5	-6.875	0.00185361	GGT1	ENST00000400382	0	28	0	27	0	27.5	0	2	0	6	0	4	-7.24161	7.24161
GGT1_26	-24.5	-7.125	0.00105026	GGT1	ENST00000248923	0	32	0	25	0	28.5	0	3	0	5	0	4	-7.41942	7.41942
GGT1_29	-22.5	-5.5	0.00503746	GGT1	ENST00000406383	0	26	0	29	0	27.5	0	5	0	5	0	5	-5.72249	5.72249
GGT1_8	-34.5	-14.8	3.00529e-05	GGT1	ENST00000425895	0	27	2	47	1	37	0	1	0	4	0	2.5	-15.8054	15.8054
GGT1_9	-15	-8.5	0.00944073	GGT1	ENST00000401885	0	17	0	17	0	17	0	0	0	4	0	2	-9.09698	9.09698
GIGYF2_10	-64.5	-3.38889	0.00483704	GIGYF2	ENST00000427649	2	93	2	90	2	91.5	0	26	0	28	0	27	-3.52053	3.52053
GJB2_2	74.5	6.32143	1.87417e-05	GJB2	ENST00000382848	0	17	0	11	0	14	3	71	5	106	4	88.5	6.10108	6.10108
GLA_4	72.5	5.14286	0.000191068	GLA	ENST00000486121	1	12	3	23	2	17.5	10	86	13	94	11.5	90	4.88894	4.88894
GLIS2_1	-147	-3.85437	0.00184218	GLIS2	ENST00000262366	1	176	4	221	2.5	198.5	2	69	0	34	1	51.5	-3.9788	3.9788
GLP1R_1	-14	-10.3333	0.00488581	GLP1R	ENST00000373256	16	16	15	15	15.5	15.5	2	2	1	1	1.5	1.5	-10.6111	10.6111
GLRB_2	44.5	4.56	0.00107056	GLRB	ENST00000264428	0	13	0	12	0	12.5	0	54	0	60	0	57	4.39133	4.39133
GLYATL1_12	-81	-17.2	7.41405e-10	GLYATL1	ENST00000300079	11	78	11	94	11	86	0	3	1	7	0.5	5	-18.1377	18.1377
GLYATL1_2	-45.5	-31.3333	1.06173e-07	GLYATL1	ENST00000534119	5	34	6	60	5.5	47	1	1	0	2	0.5	1.5	-33.201	33.201
GLYATL1_7	-13.5	-10	0.00712863	GLYATL1	ENST00000527708	0	14	0	16	0	15	0	2	0	1	0	1.5	-10.3068	10.3068
GLYATL3_1	-400.5	-3.43465	8.55111e-05	GLYATL3	ENST00000371197	360	654	280	476	320	565	106	164	101	165	103.5	164.5	-3.54562	3.54562
GNAI2_10	-58.5	-7.5	0.000101964	GNAI2	ENST00000490122	6	70	4	65	5	67.5	0	14	0	4	0	9	-7.65004	7.65004
GNAS_31	-136.5	-3.52778	0.00061495	GNAS	ENST00000450130	4	190	4	191	4	190.5	0	40	1	68	0.5	54	-3.6919	3.6919
GNE_1	-14.5	-30	0.00145251	GNE	ENST00000539208	1	20	1	10	1	15	0	0	0	1	0	0.5	-31.7066	31.7066
GNE_3	-21.5	-22.5	8.84138e-05	GNE	ENST00000543356	2	28	2	17	2	22.5	0	2	0	0	0	1	-22.4789	22.4789
GNG11_1	38	6.42857	0.000157252	GNG11	ENST00000248564	7	7	7	7	7	7	45	45	45	45	45	45	6.19124	6.19124
GOLGA2P5_4	-36.5	-7.08333	0.000340031	GOLGA2P5	ENST00000304813	9	41	12	44	10.5	42.5	2	9	1	3	1.5	6	-7.25644	7.25644
GOLGA2P5_6	-196.5	-3.03627	0.00175162	GOLGA2P5	ENST00000537988	90	304	108	282	99	293	39	109	30	84	34.5	96.5	-3.13613	3.13613
GOLGA6L3_1	-19	-8.6	0.00159662	GOLGA6L3	ENST00000507199	12	21	11	22	11.5	21.5	1	2	2	3	1.5	2.5	-8.99104	8.99104
GOPC_4	80	4.55556	0.000191706	GOPC	ENST00000368498	0	19	0	26	0	22.5	2	107	1	98	1.5	102.5	4.36769	4.36769
GPC6_1	242	3.43216	7.75668e-05	GPC6	ENST00000377047	101	101	98	98	99.5	99.5	304	304	379	379	341.5	341.5	3.29649	3.29649
GPR160_10	-39.5	-5.64706	0.000716025	GPR160	ENST00000491740	36	50	32	46	34	48	7	11	5	6	6	8.5	-5.80352	5.80352
GPR35_4	-13	-9.66667	0.00873185	GPR35	ENST00000430267	3	16	2	13	2.5	14.5	0	1	0	2	0	1.5	-10.0987	10.0987
GPR37_1	-23.5	-6.22222	0.00264479	GPR37	ENST00000303921	31	31	25	25	28	28	3	3	6	6	4.5	4.5	-6.49942	6.49942
GPRC5A_4	-620	-3.91765	1.74075e-06	GPRC5A	ENST00000014914	442	795	466	870	454	832.5	104	203	112	222	108	212.5	-4.08012	4.08012
GPS1_9	290	5.2029	5.6996e-08	GPS1	ENST00000320548	0	64	0	74	0	69	3	378	3	340	3	359	5.00515	5.00515
GPT2_3	889.5	2.56464	0.00269013	GPT2	ENST00000340124	26	576	27	561	26.5	568.5	59	1232	85	1684	72	1458	2.45976	2.45976
GPX8_3	52.5	4.5	0.000923443	GPX8	ENST00000515370	2	17	2	13	2	15	1	60	2	75	1.5	67.5	4.34117	4.34117
GPX8_5	183.5	10.175	1.42526e-12	GPX8	ENST00000503787	2	23	1	17	1.5	20	8	207	7	200	7.5	203.5	9.85971	9.85971
GPX8_8	122	8.39394	1.54139e-06	GPX8	ENST00000506123	0	11	0	22	0	16.5	1	93	4	184	2.5	138.5	7.90629	7.90629
GRB14_4	-41	-4.28	0.00302589	GRB14	ENST00000469573	1	50	6	57	3.5	53.5	1	12	2	13	1.5	12.5	-4.46026	4.46026
GRB7_15	-90.5	-3.38158	0.00250797	GRB7	ENST00000445327	2	147	2	110	2	128.5	0	39	0	37	0	38	-3.48956	3.48956
GREB1_2	1498.5	9.37151	4.14363e-17	GREB1	ENST00000263834	35	206	25	152	30	179	241	1512	284	1843	262.5	1677.5	9.05006	9.05006
GREB1_3	600	3.88462	1.14898e-06	GREB1	ENST00000381483	27	205	33	211	30	208	89	766	104	850	96.5	808	3.73339	3.73339
GREB1_4	3422.5	13.6059	9.80414e-17	GREB1	ENST00000381486	3	349	1	194	2	271.5	20	2747	37	4641	28.5	3694	13.1438	13.1438
GREB1_5	4792.5	5.4293	1.08866e-11	GREB1	ENST00000234142	11	1082	10	1082	10.5	1082	46	6067	45	5682	45.5	5874.5	5.23396	5.23396
GREB1_7	373	8.93617	3.85299e-08	GREB1	ENST00000432985	0	40	0	54	0	47	10	576	3	264	6.5	420	8.65331	8.65331
GREB1_8	47	4.61538	0.00296686	GREB1	ENST00000470980	5	14	1	12	3	13	14	75	10	45	12	60	4.49104	4.49104
GREB1_9	1263	9.33663	1.3982e-17	GREB1	ENST00000389825	31	147	33	156	32	151.5	292	1343	309	1486	300.5	1414.5	8.96842	8.96842
GRHL3_1	-20.5	-7.83333	0.00223253	GRHL3	ENST00000524724	0	21	0	26	0	23.5	0	4	0	2	0	3	-8.08566	8.08566
GRHL3_10	-59.5	-7.61111	5.7782e-06	GRHL3	ENST00000350501	1	77	1	60	1	68.5	0	8	0	10	0	9	-7.89232	7.89232
GRHL3_2	-24	-7	0.00555959	GRHL3	ENST00000461318	1	19	4	37	2.5	28	1	3	0	5	0.5	4	-7.41097	7.41097
GRHL3_3	-49	-7.53333	3.29918e-05	GRHL3	ENST00000236255	0	49	0	64	0	56.5	0	6	0	9	0	7.5	-7.9081	7.9081
GRHL3_4	-72	-4.69231	0.000257382	GRHL3	ENST00000356046	1	101	0	82	0.5	91.5	0	22	0	17	0	19.5	-4.83478	4.83478
GRHL3_5	-50.5	-4.15625	0.00495213	GRHL3	ENST00000342072	0	52	0	81	0	66.5	0	17	0	15	0	16	-4.34269	4.34269
GRHL3_6	-28	-15	0.000549039	GRHL3	ENST00000530984	0	17	1	43	0.5	30	0	1	0	3	0	2	-16.067	16.067
GRHL3_7	-90.5	-5.89189	0.000145701	GRHL3	ENST00000361548	1	97	1	121	1	109	0	9	0	28	0	18.5	-6.23843	6.23843
GRHL3_8	-39.5	-4.59091	0.00297049	GRHL3	ENST00000528064	0	43	0	58	0	50.5	0	10	0	12	0	11	-4.80641	4.80641
GRIK3_3	269.5	7.1954	3.30818e-10	GRIK3	ENST00000373091	33	49	25	38	29	43.5	154	256	218	370	186	313	6.9249	6.9249
GRIP1_2	-142	-4.26437	1.57086e-05	GRIP1	ENST00000540433	2	184	2	187	2	185.5	0	37	0	50	0	43.5	-4.44899	4.44899
GRM4_14	-25	-51	1.29046e-06	GRM4	ENST00000609860	1	25	2	26	1.5	25.5	0	0	0	1	0	0.5	-54.6219	54.6219
GRN_11	-230	-2.62544	0.0081314	GRN	ENST00000588143	2	352	1	391	1.5	371.5	0	117	0	166	0	141.5	-2.74561	2.74561
GSAP_13	-23.5	-4.91667	0.00748018	GSAP	ENST00000491796	11	31	7	28	9	29.5	0	7	2	5	1	6	-5.07024	5.07024
GTF2I_14	-2415	-2.27744	0.00984131	GTF2I	ENST00000353920	46	4578	40	4033	43	4305.5	20	1823	16	1958	18	1890.5	-2.36166	2.36166
GTF2IRD2B_13	-38	-4.30435	0.00463091	GTF2IRD2B	ENST00000394939	2	45	3	54	2.5	49.5	0	9	0	14	0	11.5	-4.5138	4.5138
GTF2IRD2B_2	-49.5	-3.67568	0.00687013	GTF2IRD2B	ENST00000418185	1	64	2	72	1.5	68	0	21	0	16	0	18.5	-3.80963	3.80963
HAUS1_7	245.5	3.39512	0.00856715	HAUS1	ENST00000593165	0	61	3	144	1.5	102.5	5	379	5	317	5	348	3.22954	3.22954
HCAR1_3	-1105.5	-2.74232	0.000667144	HCAR1	ENST00000432564	668	1757	651	1723	659.5	1740	248	627	229	642	238.5	634.5	-2.8474	2.8474
HDAC10_2	74	4.60976	0.000494552	HDAC10	ENST00000483222	0	16	0	25	0	20.5	2	78	4	111	3	94.5	4.38049	4.38049
HDLBP_43	74.5	3.92157	0.00282052	HDLBP	ENST00000458564	1	30	0	21	0.5	25.5	4	71	7	129	5.5	100	3.76903	3.76903
HECTD2_5	127	2.71622	0.0055924	HECTD2	ENST00000371681	27	73	29	75	28	74	74	183	92	219	83	201	2.60764	2.60764
HECTD2_6	203.5	3.67763	0.000129972	HECTD2	ENST00000446394	0	63	0	89	0	76	1	256	1	303	1	279.5	3.51052	3.51052
HELLS_12	132	2.6	0.00781845	HELLS	ENST00000239026	0	86	0	79	0	82.5	2	209	3	220	2.5	214.5	2.50608	2.50608
HERC5_1	52.5	7.17647	3.93639e-05	HERC5	ENST00000264350	4	10	2	7	3	8.5	13	71	12	51	12.5	61	6.99145	6.99145
HEY1_4	-20	-11	0.000656071	HEY1	ENST00000354724	1	26	0	18	0.5	22	0	2	0	2	0	2	-11.344	11.344
HGS_6	-38	-4.61905	0.00766056	HGS	ENST00000572392	1	35	3	62	2	48.5	0	9	0	12	0	10.5	-4.86678	4.86678
HIC2_2	-27	-5.15385	0.00463021	HIC2	ENST00000443632	0	33	0	34	0	33.5	0	4	0	9	0	6.5	-5.41649	5.41649
HIC2_3	-36.5	-5.86667	0.00290963	HIC2	ENST00000407598	1	37	2	51	1.5	44	0	3	0	12	0	7.5	-6.2394	6.2394
HID1_1	-369	-2.55368	0.00788727	HID1	ENST00000534480	2	575	2	638	2	606.5	0	197	1	278	0.5	237.5	-2.6703	2.6703
HIVEP2_1	-457	-2.98265	0.00137771	HIVEP2	ENST00000367603	3	747	3	628	3	687.5	1	265	0	196	0.5	230.5	-3.07325	3.07325
HLA-B_6	833.5	2.91609	0.0029073	HLA-B	ENST00000412585	4	333	11	537	7.5	435	28	1125	37	1412	32.5	1268.5	2.77462	2.77462
HLA-C_8	868.5	3.96416	1.3897e-05	HLA-C	ENST00000470363	1	233	3	353	2	293	8	1226	8	1097	8	1161.5	3.79505	3.79505
HLA-DMA_9	-17	-7.8	0.00455486	HLA-DMA	ENST00000477541	5	18	7	21	6	19.5	0	2	1	3	0.5	2.5	-8.17102	8.17102
HLA-F_17	39	5.58824	0.00104711	HLA-F	ENST00000484704	1	5	3	12	2	8.5	8	49	10	46	9	47.5	5.30526	5.30526
HMGB3_2	-23.5	-5.7	0.00940198	HMGB3	ENST00000430118	6	36	3	21	4.5	28.5	0	3	0	7	0	5	-5.93094	5.93094
HMGCL_4	-121	-3.32692	0.00915877	HMGCL	ENST00000436439	2	137	5	209	3.5	173	0	33	1	71	0.5	52	-3.51968	3.51968
HNRNPC_13	586.5	3.52802	0.000395198	HNRNPC	ENST00000557442	0	236	0	228	0	232	1	550	3	1087	2	818.5	3.36672	3.36672
HNRNPH1_13	144.5	3.53509	0.000433481	HNRNPH1	ENST00000503105	3	51	4	63	3.5	57	15	225	13	178	14	201.5	3.40301	3.40301
HNRNPUL1_19	118	2.76119	0.00783948	HNRNPUL1	ENST00000601336	3	80	2	54	2.5	67	10	198	7	172	8.5	185	2.68431	2.68431
HOXB13_1	-194	-3.12022	0.000901355	HOXB13	ENST00000290295	290	290	281	281	285.5	285.5	75	75	108	108	91.5	91.5	-3.25542	3.25542
HOXC4_1_1	205.5	4.77064	7.17503e-07	HOXC4_1	ENST00000507650	46	51	46	58	46	54.5	200	233	239	287	219.5	260	4.56932	4.56932
HOXC4_1_3	1535.5	5.15562	3.15569e-10	HOXC4_1	ENST00000609810	191	365	204	374	197.5	369.5	885	1714	1050	2096	967.5	1905	4.94818	4.94818
HOXC6_2	120	6.5814	2.37286e-07	HOXC6	ENST00000504315	23	28	14	15	18.5	21.5	131	139	136	144	133.5	141.5	6.40756	6.40756
HOXC6_3	34	9.5	0.000731995	HOXC6	ENST00000243108	0	1	1	7	0.5	4	3	49	3	27	3	38	8.97633	8.97633
HR_6	509	4.94574	2.49601e-08	HR	ENST00000381418	3	150	4	108	3.5	129	19	654	25	622	22	638	4.79592	4.79592
HR_8	186	3.08989	0.00141942	HR	ENST00000522016	16	99	17	79	16.5	89	62	317	39	233	50.5	275	3.00198	3.00198
HRK_2	46.5	4.32143	0.00320114	HRK	ENST00000257572	16	17	11	11	13.5	14	43	48	69	73	56	60.5	4.16969	4.16969
HSF1_1	-58	-4.74194	0.00712863	HSF1	ENST00000534314	3	47	5	100	4	73.5	0	10	1	21	0.5	15.5	-5.04347	5.04347
HSP90B1_5	4195	4.50021	1.83766e-09	HSP90B1	ENST00000299767	0	1260	0	1137	0	1198.5	1	5451	3	5336	2	5393.5	4.34378	4.34378
HSPA9_4	30.5	16.25	1.05372e-05	HSPA9	ENST00000523929	1	4	0	0	0.5	2	5	35	5	30	5	32.5	16.2956	16.2956
HSPB1_1	481	2.52456	0.00421494	HSPB1	ENST00000447574	105	364	82	267	93.5	315.5	228	764	255	829	241.5	796.5	2.44245	2.44245
HSPB1_2	21375.5	2.92131	4.88745e-05	HSPB1	ENST00000248553	2515	11646	2261	10605	2388	11125.5	6830	31498	7469	33504	7149.5	32501	2.8158	2.8158
HSPD1_8	411	2.70186	0.00402131	HSPD1	ENST00000452200	1	204	6	279	3.5	241.5	3	659	4	646	3.5	652.5	2.58785	2.58785
IAH1_10	37.5	6.35714	0.00226109	IAH1	ENST00000481688	0	2	0	12	0	7	2	42	3	47	2.5	44.5	5.9531	5.9531
IARS_2	111.5	3.42391	0.000408592	IARS	ENST00000474340	3	50	2	42	2.5	46	10	142	10	173	10	157.5	3.29857	3.29857
IBA57_3	-65.5	-3.62	0.0061061	IBA57	ENST00000484749	2	87	2	94	2	90.5	0	17	1	33	0.5	25	-3.80046	3.80046
IER5L_1	357.5	2.56114	0.00309034	IER5L	ENST00000372491	234	234	224	224	229	229	582	582	591	591	586.5	586.5	2.46803	2.46803
IFT172_6	-182.5	-3.85156	0.00062527	IFT172	ENST00000507184	4	258	5	235	4.5	246.5	0	39	2	89	1	64	-4.03926	4.03926
IGDCC3_4	-341	-17.2381	1.67739e-19	IGDCC3	ENST00000327987	194	352	212	372	203	362	12	18	16	24	14	21	-17.994	17.994
IGF1R_3	1040.5	4.93384	1.73396e-08	IGF1R	ENST00000268035	1	314	2	215	1.5	264.5	9	1394	10	1216	9.5	1305	4.79492	4.79492
IGFBP4_1	8649	3.94434	5.50401e-08	IGFBP4	ENST00000269593	1497	3216	1214	2659	1355.5	2937.5	5364	11027	5713	12146	5538.5	11586.5	3.80676	3.80676
IGFL1_1	-62.5	-5.31034	0.000173777	IGFL1	ENST00000437936	89	89	65	65	77	77	12	12	17	17	14.5	14.5	-5.51008	5.51008
IL11RA_11	-31.5	-6.25	0.0018312	IL11RA	ENST00000555003	21	43	16	32	18.5	37.5	5	9	2	3	3.5	6	-6.35921	6.35921
IL17RB_1	3007.5	5.05323	9.93721e-11	IL17RB	ENST00000475124	255	809	210	675	232.5	742	1081	3711	1190	3788	1135.5	3749.5	4.88168	4.88168
IL17RB_3	336	2.62712	0.00304034	IL17RB	ENST00000288167	47	215	45	198	46	206.5	121	580	119	505	120	542.5	2.53925	2.53925
IL17RC_4	-45	-4.46154	0.00489358	IL17RC	ENST00000498214	4	75	2	41	3	58	0	13	1	13	0.5	13	-4.58177	4.58177
IL17RC_5	-25	-5.54545	0.00722292	IL17RC	ENST00000434756	2	39	1	22	1.5	30.5	0	5	0	6	0	5.5	-5.71348	5.71348
IL17REL_1	-46.5	-24.25	3.76142e-08	IL17REL	ENST00000341280	0	50	1	47	0.5	48.5	0	4	0	0	0	2	-24.4226	24.4226
IL17REL_2	-174.5	-88.25	2.45173e-22	IL17REL	ENST00000389983	3	176	6	177	4.5	176.5	0	0	0	4	0	2	-94.458	94.458
IL1R1_10	-374	-54.4286	1.15801e-32	IL1R1	ENST00000233946	0	371	0	391	0	381	0	5	0	9	0	7	-57.0564	57.0564
IL1R1_11	-350	-42.1765	1.63635e-30	IL1R1	ENST00000410023	0	341	0	376	0	358.5	0	7	0	10	0	8.5	-44.1052	44.1052
IL1R1_12	-371	-75.2	5.81599e-34	IL1R1	ENST00000409589	0	389	0	363	0	376	0	3	0	7	0	5	-78.9226	78.9226
IL1R1_13	-24	-25	8.31713e-06	IL1R1	ENST00000422532	0	25	0	25	0	25	0	1	0	1	0	1	-25.9584	25.9584
IL1R1_14	-36.5	-37.5	4.02798e-08	IL1R1	ENST00000409329	0	37	0	38	0	37.5	0	0	0	2	0	1	-40.1537	40.1537
IL1R1_2	-87	-175	5.28234e-16	IL1R1	ENST00000413623	0	97	0	78	0	87.5	0	1	0	0	0	0.5	-175.733	175.733
IL1R1_3	-55	-111	6.00794e-12	IL1R1	ENST00000424272	2	55	2	56	2	55.5	0	0	0	1	0	0.5	-118.836	118.836
IL1R1_4	-21.5	-22.5	7.74835e-05	IL1R1	ENST00000442590	0	19	1	26	0.5	22.5	0	2	0	0	0	1	-22.8184	22.8184
IL1R1_5	-107	-36.6667	2.24366e-14	IL1R1	ENST00000428279	2	128	1	92	1.5	110	0	3	0	3	0	3	-37.8392	37.8392
IL1R1_7	-130	-66	6.55839e-12	IL1R1	ENST00000409929	0	76	3	188	1.5	132	0	0	0	4	0	2	-71.7565	71.7565
IL1R1_8	-54.5	-37.3333	3.32352e-07	IL1R1	ENST00000430171	3	82	1	30	2	56	0	0	0	3	0	1.5	-39.2613	39.2613
IL1R1_9	-54.5	-37.3333	2.08858e-10	IL1R1	ENST00000409288	0	54	0	58	0	56	0	1	0	2	0	1.5	-39.2058	39.2058
IL8_3	223.5	3.49721	0.00107639	IL8	ENST00000307407	93	119	46	60	69.5	89.5	254	354	209	272	231.5	313	3.42346	3.42346
IMMT_8	307	2.47952	0.00853944	IMMT	ENST00000409051	0	190	0	225	0	207.5	1	491	1	538	1	514.5	2.37723	2.37723
INHBE_4	39.5	40.5	3.44534e-08	INHBE	ENST00000266646	0	0	1	2	0.5	1	21	32	26	49	23.5	40.5	37.3629	37.3629
INPP4B_3	-184.5	-2.95238	0.00141066	INPP4B	ENST00000513000	108	299	101	259	104.5	279	39	94	40	95	39.5	94.5	-3.05782	3.05782
INPP5J_12	-410	-6.25641	3.05002e-09	INPP5J	ENST00000461241	47	485	54	491	50.5	488	8	58	11	98	9.5	78	-6.54778	6.54778
INPP5J_8	-375.5	-10.7532	2.57567e-14	INPP5J	ENST00000331075	7	466	4	362	5.5	414	1	44	0	33	0.5	38.5	-11.0659	11.0659
INSIG2_2	-1113	-2.89125	0.000253543	INSIG2	ENST00000245787	339	1778	307	1625	323	1701.5	93	544	127	633	110	588.5	-3.0038	3.0038
INSIG2_3	-39	-8.8	7.839e-05	INSIG2	ENST00000479999	6	47	6	41	6	44	1	8	0	2	0.5	5	-8.95391	8.95391
INSIG2_6	-180	-3.10526	0.00090523	INSIG2	ENST00000485520	61	289	52	242	56.5	265.5	22	89	19	82	20.5	85.5	-3.20971	3.20971
INSR_1	-342.5	-2.50881	0.00592029	INSR	ENST00000341500	267	583	273	556	270	569.5	99	218	105	236	102	227	-2.60575	2.60575
IRAK1_2	301.5	3.46122	7.26525e-05	IRAK1	ENST00000437278	0	128	0	117	0	122.5	1	355	2	493	1.5	424	3.32285	3.32285
IRAK1_3	427	2.93651	0.00840416	IRAK1	ENST00000455690	1	277	0	164	0.5	220.5	1	453	4	842	2.5	647.5	2.8299	2.8299
IRF6_2	-822	-5.68376	8.99376e-10	IRF6	ENST00000367021	551	894	679	1101	615	997.5	92	157	108	194	100	175.5	-5.94323	5.94323
ITGA5_6	430.5	3.76849	3.57702e-06	ITGA5	ENST00000293379	24	167	21	144	22.5	155.5	53	542	61	630	57	586	3.63129	3.63129
ITGB4_4	-87.5	-3.57353	0.00146312	ITGB4	ENST00000200181	1	127	2	116	1.5	121.5	0	37	0	31	0	34	-3.69452	3.69452
ITGB6_3	-56.5	-3.825	0.00377648	ITGB6	ENST00000283249	0	89	0	64	0	76.5	0	20	0	20	0	20	-3.94735	3.94735
ITGB6_5	-51	-6.36842	0.00188452	ITGB6	ENST00000428609	2	87	0	34	1	60.5	0	12	0	7	0	9.5	-6.45357	6.45357
JDP2_4	350.5	3.62547	3.50025e-05	JDP2	ENST00000267569	4	161	1	106	2.5	133.5	7	482	6	486	6.5	484	3.51831	3.51831
JMJD1C_1	213	2.7247	0.00458576	JMJD1C	ENST00000402544	0	123	0	124	0	123.5	2	278	4	395	3	336.5	2.61011	2.61011
JTB_6	160	3.99065	0.000295124	JTB	ENST00000471173	1	72	0	35	0.5	53.5	6	237	6	190	6	213.5	3.90647	3.90647
KAL1_1	-918.5	-2.89186	0.000337418	KAL1	ENST00000262648	1393	1522	1177	1286	1285	1404	421	445	486	526	453.5	485.5	-3.00074	3.00074
KALRN_14	-33	-12	2.44531e-05	KALRN	ENST00000291478	8	43	6	29	7	36	1	4	0	2	0.5	3	-12.2477	12.2477
KALRN_16	-221.5	-3.2602	0.000257382	KALRN	ENST00000393496	31	320	35	319	33	319.5	10	89	19	107	14.5	98	-3.39427	3.39427
KARS_1	127	4.38667	0.00102799	KARS	ENST00000566772	1	53	0	22	0.5	37.5	5	115	9	214	7	164.5	4.25259	4.25259
KAT2B_3	-282.5	-2.78233	0.00301772	KAT2B	ENST00000263754	348	461	317	421	332.5	441	139	174	114	143	126.5	158.5	-2.87571	2.87571
KCNC1_2	37.5	6.35714	0.00023148	KCNC1	ENST00000379472	5	6	6	8	5.5	7	35	43	37	46	36	44.5	6.08378	6.08378
KCNK6_2	1427.5	3.57439	1.50318e-06	KCNK6	ENST00000263372	590	590	519	519	554.5	554.5	1876	1876	2088	2088	1982	1982	3.44519	3.44519
KCNMA1_16	-349	-3.47518	0.000126056	KCNMA1	ENST00000604624	81	516	70	464	75.5	490	27	160	15	122	21	141	-3.58683	3.58683
KCNV1_2	147.5	3.9798	1.76938e-05	KCNV1	ENST00000524391	17	51	13	48	15	49.5	68	190	82	204	75	197	3.83316	3.83316
KIAA0101_6	252.5	3.85311	0.000842216	KIAA0101	ENST00000558008	3	108	2	69	2.5	88.5	4	221	13	461	8.5	341	3.70246	3.70246
KIAA0391_1_9	94	3.47368	0.000854444	KIAA0391_1	ENST00000605870	1	37	2	39	1.5	38	5	122	7	142	6	132	3.3346	3.3346
KIAA0513_6	-79.5	-5.07692	0.000299036	KIAA0513	ENST00000566428	2	125	0	73	1	99	1	15	0	24	0.5	19.5	-5.2559	5.2559
KIAA0922_8	-559	-4.80272	4.18154e-05	KIAA0922	ENST00000409663	7	744	7	668	7	706	4	200	0	94	2	147	-4.92387	4.92387
KIAA1024_1	-173	-2.58716	0.00926959	KIAA1024	ENST00000305428	63	287	70	277	66.5	282	20	95	38	123	29	109	-2.69487	2.69487
KIAA1217_1	-124	-4.39726	2.53656e-05	KIAA1217	ENST00000492009	2	143	3	178	2.5	160.5	1	34	1	39	1	36.5	-4.59383	4.59383
KIAA1217_11	-84.5	-5.44737	0.000129972	KIAA1217	ENST00000430453	7	116	5	91	6	103.5	1	11	1	27	1	19	-5.70219	5.70219
KIAA1217_2	-156	-4.46667	4.85527e-06	KIAA1217	ENST00000438429	10	202	13	200	11.5	201	4	39	4	51	4	45	-4.65553	4.65553
KIAA1217_4	-70	-3.5	0.00296608	KIAA1217	ENST00000396445	0	101	0	95	0	98	0	25	0	31	0	28	-3.64164	3.64164
KIAA1217_7	-109	-3.27083	0.00105026	KIAA1217	ENST00000376454	0	172	0	142	0	157	0	44	0	52	0	48	-3.3925	3.3925
KIAA1217_8	-189.5	-6.74242	4.39169e-08	KIAA1217	ENST00000376452	2	179	5	266	3.5	222.5	1	31	1	35	1	33	-7.06486	7.06486
KIAA1217_9	-120.5	-3.29524	0.000712127	KIAA1217	ENST00000376451	0	180	0	166	0	173	0	50	0	55	0	52.5	-3.42123	3.42123
KIAA1324_10	-422.5	-2.53636	0.00580676	KIAA1324	ENST00000457623	15	693	15	702	15	697.5	8	288	5	262	6.5	275	-2.63052	2.63052
KIF13A_8	-207	-3.46429	0.000223129	KIF13A	ENST00000358380	2	332	1	250	1.5	291	0	72	0	96	0	84	-3.59342	3.59342
KIF21A_13	451.5	7.18493	3.47701e-12	KIF21A	ENST00000552961	0	80	0	66	0	73	4	472	5	577	4.5	524.5	6.92387	6.92387
KIF26B_1	-73	-17.2222	1.01824e-09	KIF26B	ENST00000366518	37	72	29	83	33	77.5	2	5	3	4	2.5	4.5	-17.8707	17.8707
KIFC3_9	-17	-35	0.000105214	KIFC3	ENST00000565270	1	18	1	17	1	17.5	0	0	0	1	0	0.5	-37.4181	37.4181
KIT_4	15.5	32	0.000507725	KIT	ENST00000288135	0	0	1	1	0.5	0.5	4	12	8	20	6	16	29.4858	29.4858
KITLG_1	-6671	-3.42494	2.57261e-06	KITLG	ENST00000378535	7150	9568	6939	9276	7044.5	9422	1936	2608	2153	2894	2044.5	2751	-3.55968	3.55968
KITLG_3	-423.5	-4.22053	1.03095e-06	KITLG	ENST00000347404	34	600	26	510	30	555	10	116	13	147	11.5	131.5	-4.38443	4.38443
KLC2_7	-40.5	-4.11538	0.00402469	KLC2	ENST00000526758	5	54	4	53	4.5	53.5	0	12	1	14	0.5	13	-4.28147	4.28147
KLC4_14	-281.5	-3.21654	0.00039967	KLC4	ENST00000467906	36	435	40	382	38	408.5	15	103	15	151	15	127	-3.3506	3.3506
KLC4_7	-44	-4.25926	0.00274216	KLC4	ENST00000481888	15	60	11	55	13	57.5	1	11	3	16	2	13.5	-4.43985	4.43985
KLHDC7A_1	-65	-6.65217	2.14044e-05	KLHDC7A	ENST00000400664	89	89	64	64	76.5	76.5	9	9	14	14	11.5	11.5	-6.90972	6.90972
KLHL5_2	540	2.64885	0.00322283	KLHL5	ENST00000508137	7	397	3	258	5	327.5	15	833	14	902	14.5	867.5	2.56843	2.56843
KREMEN1_5	-540.5	-2.91327	0.000437304	KREMEN1	ENST00000400335	21	812	20	834	20.5	823	7	270	11	295	9	282.5	-3.03046	3.03046
KREMEN1_7	-23.5	-4.91667	0.00935423	KREMEN1	ENST00000453585	1	26	1	33	1	29.5	0	5	0	7	0	6	-5.1534	5.1534
KRT121P_3	-26.5	-18.6667	1.35171e-05	KRT121P	ENST00000257935	0	25	2	31	1	28	0	1	0	2	0	1.5	-19.6552	19.6552
KRT13_2	14.5	30	0.000979882	KRT13	ENST00000246635	0	1	0	0	0	0.5	1	11	2	19	1.5	15	29.7769	29.7769
KRT13_8	13	27	0.00771498	KRT13	ENST00000336861	0	0	0	1	0	0.5	0	7	1	20	0.5	13.5	24.7057	24.7057
KRT24_1	42	3.625	0.00932388	KRT24	ENST00000264651	21	21	11	11	16	16	56	56	60	60	58	58	3.52884	3.52884
KRT7_11	-17	-6.66667	0.00925378	KRT7	ENST00000550153	3	18	5	22	4	20	0	4	0	2	0	3	-6.87978	6.87978
KRT80_2	-566	-2.40273	0.00836529	KRT80	ENST00000313234	23	959	17	980	20	969.5	5	370	7	437	6	403.5	-2.50203	2.50203
KRT81_1	-4805	-5.19467	6.53746e-11	KRT81	ENST00000327741	5828	5828	6073	6073	5950.5	5950.5	1060	1060	1231	1231	1145.5	1145.5	-5.41	5.41
KRT86_3	-243.5	-4.74615	4.80215e-06	KRT86	ENST00000293525	15	286	23	331	19	308.5	5	47	12	83	8.5	65	-4.98267	4.98267
LAMA3_12	122.5	3.02479	0.00423885	LAMA3	ENST00000586751	0	61	0	60	0	60.5	0	140	1	226	0.5	183	2.89361	2.89361
LAMA3_3	205.5	2.81858	0.00370948	LAMA3	ENST00000313654	0	121	0	105	0	113	1	367	0	270	0.5	318.5	2.73409	2.73409
LAMB2_1	-209.5	-2.64314	0.00700833	LAMB2	ENST00000469665	39	327	50	347	44.5	337	16	136	17	119	16.5	127.5	-2.74206	2.74206
LAMB2_11	-274.5	-2.71563	0.00955512	LAMB2	ENST00000498377	49	455	38	414	43.5	434.5	20	191	9	129	14.5	160	-2.79859	2.79859
LAMB2_5	-1286.5	-2.66107	0.00146411	LAMB2	ENST00000305544	93	2232	84	1890	88.5	2061	30	670	49	879	39.5	774.5	-2.76563	2.76563
LAMB3_3	72	5	0.000453925	LAMB3	ENST00000356082	1	24	0	12	0.5	18	2	67	5	113	3.5	90	4.83908	4.83908
LAMC2_2	20.5	7.83333	0.00404618	LAMC2	ENST00000493293	0	3	1	3	0.5	3	4	16	9	31	6.5	23.5	7.47237	7.47237
LAMC2_4	203	28.0667	6.5643e-20	LAMC2	ENST00000264144	1	6	5	9	3	7.5	70	193	79	228	74.5	210.5	26.7632	26.7632
LAMP3_1	-35.5	-5.17647	0.00273976	LAMP3	ENST00000265598	15	36	21	52	18	44	8	10	5	7	6.5	8.5	-5.38315	5.38315
LAMTOR4_7	173.5	2.70098	0.00509413	LAMTOR4	ENST00000341942	1	99	1	105	1	102	5	298	6	253	5.5	275.5	2.60473	2.60473
LARP4_12	-40.5	-6.0625	0.000282424	LARP4	ENST00000548697	3	49	4	48	3.5	48.5	0	6	0	10	0	8	-6.33971	6.33971
LCP1_3	2883	2.92264	8.34919e-05	LCP1	ENST00000323076	5	1630	4	1369	4.5	1499.5	12	4086	10	4679	11	4382.5	2.81824	2.81824
LCP1_5	738.5	2.4134	0.00654879	LCP1	ENST00000398576	1	488	1	557	1	522.5	3	1295	2	1227	2.5	1261	2.32043	2.32043
LDB1_1	224	4.04762	0.000203719	LDB1	ENST00000425280	0	56	1	91	0.5	73.5	6	347	4	248	5	297.5	3.88293	3.88293
LDHA_15	2024.5	2.67038	0.00654879	LDHA	ENST00000430553	5	1113	5	1311	5	1212	8	2321	19	4152	13.5	3236.5	2.54234	2.54234
LDHA_22	1297.5	2.61381	0.00205681	LDHA	ENST00000422447	4	765	4	843	4	804	11	2308	11	1895	11	2101.5	2.52011	2.52011
LDLRAD4_11	-175	-4.24074	6.98552e-06	LDLRAD4	ENST00000592657	203	228	208	230	205.5	229	47	52	54	56	50.5	54	-4.40889	4.40889
LDLRAD4_5	-51	-6.1	9.41357e-05	LDLRAD4	ENST00000587440	57	68	50	54	53.5	61	10	11	9	9	9.5	10	-6.2879	6.2879
LDLRAD4_7	-45	-4	0.00477842	LDLRAD4	ENST00000586207	32	70	17	50	24.5	60	3	15	3	15	3	15	-4.12744	4.12744
LEO1_1	-33.5	-5.46667	0.00788868	LEO1	ENST00000315141	4	44	3	38	3.5	41	0	2	1	13	0.5	7.5	-5.78718	5.78718
LEPREL1_10	13.5	28	0.00430172	LEPREL1	ENST00000427335	0	1	0	0	0	0.5	0	8	1	20	0.5	14	27.6565	27.6565
LEPREL1_6	119.5	60.75	4.14363e-17	LEPREL1	ENST00000319332	0	1	1	3	0.5	2	15	128	10	115	12.5	121.5	57.5244	57.5244
LHFPL2_2	-239	-2.71326	0.00307776	LHFPL2	ENST00000515007	0	389	0	368	0	378.5	0	137	0	142	0	139.5	-2.81585	2.81585
LHFPL2_5	-36	-4.42857	0.0049897	LHFPL2	ENST00000502722	3	40	6	53	4.5	46.5	0	9	1	12	0.5	10.5	-4.64215	4.64215
LHFPL2_8	-216	-2.71429	0.00564422	LHFPL2	ENST00000380345	0	303	0	381	0	342	0	118	0	134	0	126	-2.83573	2.83573
LHX4_3	274	3.02963	0.000439615	LHX4	ENST00000263726	123	145	103	125	113	135	269	366	324	452	296.5	409	2.91672	2.91672
LIFR_5	-1272.5	-2.52487	0.00259623	LIFR	ENST00000263409	1226	2050	1316	2164	1271	2107	478	777	533	892	505.5	834.5	-2.62971	2.62971
LIMA1_1	-383.5	-8.10185	9.10239e-13	LIMA1	ENST00000341247	2	472	2	403	2	437.5	0	56	0	52	0	54	-8.37836	8.37836
LIMA1_14	-74.5	-4.38636	0.000861299	LIMA1	ENST00000551691	1	78	2	115	1.5	96.5	0	19	1	25	0.5	22	-4.6059	4.6059
LIMA1_16	-106.5	-2.97222	0.00401746	LIMA1	ENST00000394943	0	168	0	153	0	160.5	0	58	0	50	0	54	-3.07398	3.07398
LIMA1_4	-251.5	-3.74863	6.72649e-05	LIMA1	ENST00000552783	4	387	3	299	3.5	343	2	101	1	82	1.5	91.5	-3.8617	3.8617
LIMCH1_11	-129	-2.96947	0.00220455	LIMCH1	ENST00000513024	1	198	1	191	1	194.5	0	59	0	72	0	65.5	-3.09036	3.09036
LINC00511_4	25.5	52	1.08552e-06	LINC00511	ENST00000453722	0	0	1	1	0.5	0.5	24	27	22	25	23	26	48.3295	48.3295
LINC00639_3	-76.5	-13.75	3.51378e-09	LINC00639	ENST00000553932	5	79	4	86	4.5	82.5	0	6	0	6	0	6	-14.2998	14.2998
LINC00883_1	-295	-2.80982	0.0015803	LINC00883	ENST00000466734	405	445	419	471	412	458	138	154	154	172	146	163	-2.92544	2.92544
LINC01016_2	145	30	7.2366e-17	LINC01016	ENST00000506222	4	6	3	4	3.5	5	96	155	100	145	98	150	29.1392	29.1392
LINC01137_1	-85	-3.61538	0.00121386	LINC01137	ENST00000424989	120	120	115	115	117.5	117.5	27	27	38	38	32.5	32.5	-3.77	3.77
LIPH_4	-400.5	-4.36555	4.36616e-07	LIPH	ENST00000296252	228	554	183	485	205.5	519.5	33	108	42	130	37.5	119	-4.53412	4.53412
LMOD1_1	-54.5	-4.20588	0.00401033	LMOD1	ENST00000367288	76	76	67	67	71.5	71.5	10	10	24	24	17	17	-4.41096	4.41096
LRIG1_4	1311.5	2.94296	0.000175406	LRIG1	ENST00000273261	5	752	8	598	6.5	675	16	2098	13	1875	14.5	1986.5	2.85122	2.85122
LRP2_2	-420.5	-4.70485	7.35796e-08	LRP2	ENST00000263816	379	548	388	520	383.5	534	72	104	83	123	77.5	113.5	-4.89262	4.89262
LRPAP1_1	105.5	3.70513	0.00574521	LRPAP1	ENST00000509198	4	54	1	24	2.5	39	13	182	7	107	10	144.5	3.64844	3.64844
LRRC37A3_3	-57.5	-6.22727	3.72717e-05	LRRC37A3	ENST00000334962	4	72	5	65	4.5	68.5	2	12	0	10	1	11	-6.43619	6.43619
LRRFIP2_5	45.5	4.03333	0.00391814	LRRFIP2	ENST00000416425	0	18	0	12	0	15	1	65	2	56	1.5	60.5	3.92239	3.92239
LTB_3	36.5	6.61538	0.000842216	LTB	ENST00000482429	1	3	4	10	2.5	6.5	16	48	11	38	13.5	43	6.26698	6.26698
LTBP3_10	-108.5	-4.1	0.000287323	LTBP3	ENST00000301873	5	135	10	152	7.5	143.5	2	42	1	28	1.5	35	-4.24132	4.24132
LTBP3_22	-130.5	-3.088	0.00145523	LTBP3	ENST00000532932	15	189	17	197	16	193	4	60	5	65	4.5	62.5	-3.21269	3.21269
LYN_2	-103.5	-3.00971	0.00397732	LYN	ENST00000520220	43	155	38	155	40.5	155	19	56	10	47	14.5	51.5	-3.11697	3.11697
LYPD3_2	-502	-4.77444	3.44534e-08	LYPD3	ENST00000244333	225	628	239	642	232	635	40	123	58	143	49	133	-4.97064	4.97064
LYPD6B_6	-38	-4.8	0.00182625	LYPD6B	ENST00000409876	2	52	1	44	1.5	48	0	11	0	9	0	10	-4.9537	4.9537
MAGED2_9	-169.5	-3.26	0.00351952	MAGED2	ENST00000396224	8	309	3	180	5.5	244.5	1	59	2	91	1.5	75	-3.37301	3.37301
MAML2_1	-36	-5.23529	0.00202209	MAML2	ENST00000524717	37	37	52	52	44.5	44.5	7	7	10	10	8.5	8.5	-5.49919	5.49919
MAN1A1_2	240.5	2.94737	0.000650518	MAN1A1	ENST00000368468	109	132	99	115	104	123.5	301	365	308	363	304.5	364	2.84612	2.84612
MAN2C1_16	-128	-3.37037	0.00335545	MAN2C1	ENST00000565683	5	213	3	151	4	182	0	36	1	72	0.5	54	-3.51216	3.51216
MAOA_4	124.5	12.3182	7.33595e-11	MAOA	ENST00000338702	5	12	3	10	4	11	30	112	43	159	36.5	135.5	11.8424	11.8424
MAPK12_9	-257	-2.67427	0.00341571	MAPK12	ENST00000497036	310	420	298	401	304	410.5	116	152	126	155	121	153.5	-2.77519	2.77519
MAPK3_15	-237.5	-3.82738	3.12068e-05	MAPK3	ENST00000484663	6	331	8	312	7	321.5	2	92	1	76	1.5	84	-3.95847	3.95847
MAPT_12	111.5	7.75758	2.29274e-06	MAPT	ENST00000576518	6	26	1	7	3.5	16.5	16	125	16	131	16	128	7.63032	7.63032
MAPT_13	95.5	3.14607	0.00405196	MAPT	ENST00000340799	0	57	0	32	0	44.5	0	136	0	144	0	140	3.05949	3.05949
MAPT_16	93	3.61972	0.00111814	MAPT	ENST00000351559	0	45	0	26	0	35.5	0	117	0	140	0	128.5	3.51195	3.51195
MAPT_17	114	3.65116	0.000614285	MAPT	ENST00000446361	0	56	0	30	0	43	0	147	0	167	0	157	3.54984	3.54984
MAPT_2	90.5	3.29114	0.00229771	MAPT	ENST00000535772	0	48	0	31	0	39.5	0	120	0	140	0	130	3.18803	3.18803
MAPT_4	46	4.68	0.00105661	MAPT	ENST00000570299	0	12	0	13	0	12.5	1	51	1	66	1	58.5	4.48329	4.48329
MAPT_7	86	3.64615	0.000666814	MAPT	ENST00000262410	0	36	0	29	0	32.5	0	112	0	125	0	118.5	3.51998	3.51998
MAPT_8	81.5	3.43284	0.00168393	MAPT	ENST00000344290	0	34	0	33	0	33.5	0	115	0	115	0	115	3.30795	3.30795
MARC1_2	-209.5	-2.75314	0.00981322	MARC1	ENST00000496110	34	406	20	252	27	329	9	106	9	133	9	119.5	-2.84322	2.84322
MARS_17	1401	2.67184	0.00126622	MARS	ENST00000545888	11	859	13	817	12	838	28	1853	37	2625	32.5	2239	2.56238	2.56238
MARS_30	1852	2.89851	9.91687e-05	MARS	ENST00000537638	34	1033	31	918	32.5	975.5	80	2729	83	2926	81.5	2827.5	2.79477	2.79477
MAT1A_2	67.5	28	9.32139e-11	MAT1A	ENST00000372213	1	1	3	4	2	2.5	16	72	20	68	18	70	26.3967	26.3967
MATN2_12	-267	-3.26271	0.00105026	MATN2	ENST00000521952	6	420	4	350	5	385	1	141	1	95	1	118	-3.35676	3.35676
MATN2_18	-81.5	-4.13462	0.000752174	MATN2	ENST00000517321	4	94	6	121	5	107.5	0	21	1	31	0.5	26	-4.33815	4.33815
MATN2_3	-926.5	-4.45065	2.31291e-06	MATN2	ENST00000523490	26	1174	31	1216	28.5	1195	8	325	4	212	6	268.5	-4.59548	4.59548
MB_8	-119	-3.16364	0.00256225	MB	ENST00000401702	0	159	1	189	0.5	174	0	61	0	49	0	55	-3.28483	3.28483
MBD5_8	-105	-3.8	0.00182625	MBD5	ENST00000416015	28	126	30	159	29	142.5	8	48	3	27	5.5	37.5	-3.92997	3.92997
MBOAT2_6	-1184.5	-2.39107	0.00568659	MBOAT2	ENST00000305997	1070	2102	938	1970	1004	2036	370	841	357	862	363.5	851.5	-2.48063	2.48063
MCF2L2_3	-25.5	-5.63636	0.00274751	MCF2L2	ENST00000414362	25	33	23	29	24	31	1	4	3	7	2	5.5	-5.88615	5.88615
MCF2L_12	-34.5	-4.63158	0.00300133	MCF2L	ENST00000375604	1	45	3	43	2	44	0	10	0	9	0	9.5	-4.79751	4.79751
MCF2L_28	-106.5	-3.91781	0.0067437	MCF2L	ENST00000535094	3	102	11	184	7	143	1	21	3	52	2	36.5	-4.16434	4.16434
MECOM_17	-126	-3.73913	0.000908038	MECOM	ENST00000494292	9	197	5	147	7	172	1	31	3	61	2	46	-3.89925	3.89925
MGAT4B_19	-102	-4.1875	0.0016563	MGAT4B	ENST00000523108	4	179	2	89	3	134	0	36	0	28	0	32	-4.27746	4.27746
MGP_2	2796	2.6818	0.000455115	MGP	ENST00000539261	317	1795	293	1530	305	1662.5	786	4549	761	4368	773.5	4458.5	2.59209	2.59209
MICAL2_6	338	3.96491	2.26197e-06	MICAL2	ENST00000530691	49	115	61	113	55	114	206	423	209	481	207.5	452	3.81248	3.81248
MINOS1_2	358	5.33939	8.31004e-07	MINOS1	ENST00000498642	5	74	3	91	4	82.5	9	318	22	563	15.5	440.5	5.08007	5.08007
MIR4435-1HG_16	-457	-2.54653	0.00386097	MIR4435-1HG	ENST00000409569	226	768	193	737	209.5	752.5	82	287	91	304	86.5	295.5	-2.64438	2.64438
MIR4435-1HG_2	-21.5	-15.3333	9.91687e-05	MIR4435-1HG	ENST00000441075	9	25	6	21	7.5	23	0	2	0	1	0	1.5	-15.7132	15.7132
MIR503HG_1	199.5	50.875	3.49567e-22	MIR503HG	ENST00000445415	1	2	3	6	2	4	131	221	98	186	114.5	203.5	48.2203	48.2203
MIR503HG_2	454	114.5	1.50919e-37	MIR503HG	ENST00000440570	1	3	1	5	1	4	126	405	129	511	127.5	458	108.874	108.874
MIR503HG_3	476	40.6667	1.03091e-34	MIR503HG	ENST00000457876	8	14	7	10	7.5	12	279	473	301	503	290	488	39.3749	39.3749
MIR503HG_4	511	40.3077	4.05617e-35	MIR503HG	ENST00000441492	6	13	9	13	7.5	13	259	471	334	577	296.5	524	38.7026	38.7026
MIR503HG_5	167	21.875	4.02526e-17	MIR503HG	ENST00000414769	1	8	1	8	1	8	53	176	46	174	49.5	175	21.071	21.071
MLPH_15	-60.5	-4.45714	0.00406704	MLPH	ENST00000437893	2	54	5	102	3.5	78	0	14	0	21	0	17.5	-4.70935	4.70935
MLPH_19	-146.5	-2.91503	0.0099127	MLPH	ENST00000436965	18	259	16	187	17	223	7	91	3	62	5	76.5	-2.9916	2.9916
MMD_2	-1332.5	-3.60508	2.38004e-06	MMD	ENST00000262065	1604	1903	1514	1785	1559	1844	407	474	467	549	437	511.5	-3.74699	3.74699
MMD_3	-32.5	-4.82353	0.00439162	MMD	ENST00000577038	29	34	42	48	35.5	41	8	8	9	9	8.5	8.5	-5.04928	5.04928
MON2_6	-128.5	-3.27434	0.00107056	MON2	ENST00000546600	1	168	2	202	1.5	185	0	57	0	56	0	56.5	-3.41064	3.41064
MORF4L1_10	272	2.83784	0.00131532	MORF4L1	ENST00000558830	0	157	0	139	0	148	2	451	2	389	2	420	2.74533	2.74533
MPDZ_2	-25.5	-4.92308	0.00853944	MPDZ	ENST00000540202	2	35	5	29	3.5	32	1	9	0	4	0.5	6.5	-5.03614	5.03614
MPPED2_4	636	2.43729	0.00438737	MPPED2	ENST00000358117	151	467	114	418	132.5	442.5	294	991	373	1166	333.5	1078.5	2.34649	2.34649
MRPL11_1	121.5	3.45455	0.00142501	MRPL11	ENST00000534488	0	48	0	51	0	49.5	1	127	2	215	1.5	171	3.29775	3.29775
MRPL11_2	57.5	4.83333	0.00317932	MRPL11	ENST00000528272	0	15	0	15	0	15	1	44	3	101	2	72.5	4.60035	4.60035
MRPL52_10	39.5	4.29167	0.00327342	MRPL52	ENST00000311892	1	15	1	9	1	12	5	50	9	53	7	51.5	4.16863	4.16863
MRPS2_3	145	3.81553	0.00241366	MRPS2	ENST00000485333	0	37	2	66	1	51.5	8	246	4	147	6	196.5	3.66367	3.66367
MSMO1_1	184	6.84127	9.40709e-06	MSMO1	ENST00000393766	0	21	0	42	0	31.5	3	137	7	294	5	215.5	6.43689	6.43689
MSTO1_12	137	3.44643	0.00584917	MSTO1	ENST00000368341	1	36	4	76	2.5	56	9	163	10	223	9.5	193	3.26025	3.26025
MT1F_1	-305	-3.77273	1.75254e-05	MT1F	ENST00000334350	125	424	133	406	129	415	31	93	44	127	37.5	110	-3.93229	3.93229
MT2A_1	-1818.5	-2.69795	0.000666213	MT2A	ENST00000245185	475	2874	531	2905	503	2889.5	179	1004	220	1138	199.5	1071	-2.80717	2.80717
MT2A_3	-43	-4.44	0.00377849	MT2A	ENST00000563985	7	45	15	66	11	55.5	1	13	3	12	2	12.5	-4.63731	4.63731
MTFP1_5	207	2.82379	0.00256225	MTFP1	ENST00000355143	6	131	4	96	5	113.5	13	341	11	300	12	320.5	2.74053	2.74053
MTHFD1L_9	1211	2.73994	0.000391047	MTHFD1L	ENST00000367321	350	710	326	682	338	696	838	1810	922	2004	880	1907	2.63677	2.63677
MTHFD2_8	7635	2.4206	0.00211412	MTHFD2	ENST00000394053	689	5592	644	5157	666.5	5374.5	1303	12131	1393	13888	1348	13009.5	2.33007	2.33007
MTO1_5	45	4.21429	0.00776461	MTO1	ENST00000523763	1	21	0	7	0.5	14	3	50	6	68	4.5	59	4.11727	4.11727
MXRA8_1	-82.5	-5.02439	4.88745e-05	MXRA8	ENST00000474033	8	99	13	107	10.5	103	3	21	2	20	2.5	20.5	-5.22078	5.22078
MYB_11	362.5	3.75665	8.07315e-06	MYB	ENST00000527615	3	135	3	128	3	131.5	11	432	16	556	13.5	494	3.60802	3.60802
MYBL1_3	781	3.85558	1.0693e-06	MYBL1	ENST00000522677	161	299	125	248	143	273.5	544	956	671	1153	607.5	1054.5	3.71586	3.71586
MYBL2_1	118	3.33663	0.00362223	MYBL2	ENST00000396863	8	67	3	34	5.5	50.5	23	194	15	143	19	168.5	3.26789	3.26789
MYBL2_2	8197.5	2.58943	0.00113191	MYBL2	ENST00000217026	782	5890	506	4425	644	5157.5	1761	13954	1497	12756	1629	13355	2.51051	2.51051
MYC_3	940	2.5297	0.0019927	MYC	ENST00000259523	10	623	7	606	8.5	614.5	16	1429	17	1680	16.5	1554.5	2.4317	2.4317
MYC_4	213.5	4.61864	1.24148e-06	MYC	ENST00000520751	0	54	0	64	0	59	3	282	2	263	2.5	272.5	4.43868	4.43868
MYL6B_11	54.5	3.79487	0.00398633	MYL6B	ENST00000548548	3	22	2	17	2.5	19.5	4	62	8	86	6	74	3.65463	3.65463
MYO15B_18	-22	-5	0.00809739	MYO15B	ENST00000580262	6	29	6	26	6	27.5	0	5	2	6	1	5.5	-5.19515	5.19515
MYO15B_25	-308.5	-3.62553	3.46051e-05	MYO15B	ENST00000578382	82	416	87	436	84.5	426	20	102	30	133	25	117.5	-3.78269	3.78269
MYO15B_5	-149	-3.05517	0.00130253	MYO15B	ENST00000584516	42	231	42	212	42	221.5	16	74	15	71	15.5	72.5	-3.16525	3.16525
MYO16_3	-18	-6.14286	0.00929256	MYO16	ENST00000356711	0	24	0	19	0	21.5	0	2	0	5	0	3.5	-6.43276	6.43276
MYO1C_19	-255	-3.17949	0.00233608	MYO1C	ENST00000575158	2	459	1	285	1.5	372	0	131	0	103	0	117	-3.26085	3.26085
MYOF_5	442	2.83023	0.00202128	MYOF	ENST00000463743	2	256	2	227	2	241.5	9	798	4	569	6.5	683.5	2.74552	2.74552
MYOF_8	4999.5	2.60498	0.000711541	MYOF	ENST00000358334	42	3395	41	2835	41.5	3115	94	7437	85	8792	89.5	8114.5	2.511	2.511
NAB2_5	235.5	3.23223	0.00025761	NAB2	ENST00000357680	0	107	0	104	0	105.5	1	295	2	387	1.5	341	3.10203	3.10203
NAV3_11	-40	-4.2	0.00369142	NAV3	ENST00000552895	0	57	0	48	0	52.5	0	12	0	13	0	12.5	-4.35221	4.35221
NAV3_16	-45.5	-8.58333	1.85699e-05	NAV3	ENST00000550788	2	44	5	59	3.5	51.5	2	6	0	6	1	6	-8.96093	8.96093
NAV3_17	-31	-4.64706	0.00372056	NAV3	ENST00000266692	0	39	0	40	0	39.5	0	8	0	9	0	8.5	-4.83596	4.83596
NBEA_1	-2102.5	-6.69012	6.2538e-07	NBEA	ENST00000379939	25	2597	26	2347	25.5	2472	1	191	6	548	3.5	369.5	-7.03473	7.03473
NBEA_3	-229	-2.7026	0.00660544	NBEA	ENST00000379922	3	350	4	377	3.5	363.5	1	107	3	162	2	134.5	-2.82733	2.82733
NBL1_9	24.5	13.25	5.75878e-05	NBL1	ENST00000375136	0	2	0	2	0	2	0	25	0	28	0	26.5	12.7393	12.7393
NBPF1_7	1126.5	3.38161	7.42042e-06	NBPF1	ENST00000449853	444	514	385	432	414.5	473	1294	1499	1489	1700	1391.5	1599.5	3.26124	3.26124
NCALD_29	-21	-11.5	0.000345581	NCALD	ENST00000395923	0	25	0	21	0	23	0	1	0	3	0	2	-12.082	12.082
NCALD_3	-17	-7.8	0.00463212	NCALD	ENST00000311028	0	18	0	21	0	19.5	0	3	0	2	0	2.5	-8.07418	8.07418
NCDN_4	-949	-2.4736	0.00525741	NCDN	ENST00000373243	65	1745	48	1441	56.5	1593	17	665	18	623	17.5	644	-2.55677	2.55677
NCOA7_12	77.5	3.87037	0.00157262	NCOA7	ENST00000368357	2	36	0	18	1	27	13	103	7	106	10	104.5	3.77294	3.77294
NCOR2_13	-239.5	-3.57527	0.000160026	NCOR2	ENST00000420698	12	382	9	283	10.5	332.5	1	76	3	110	2	93	-3.71187	3.71187
NDUFA3_1	82	3.52308	0.00119845	NDUFA3	ENST00000451517	0	37	0	28	0	32.5	4	116	5	113	4.5	114.5	3.41201	3.41201
NDUFA4L2_1	26	8.42857	0.00109406	NDUFA4L2	ENST00000393825	0	2	0	5	0	3.5	1	21	1	38	1	29.5	7.92068	7.92068
NDUFA4L2_5	16	9	0.00327342	NDUFA4L2	ENST00000557276	2	2	2	2	2	2	17	17	19	19	18	18	8.65338	8.65338
NDUFAF6_5	-125.5	-3.32407	0.00598398	NDUFAF6	ENST00000517976	6	171	7	188	6.5	179.5	0	32	2	76	1	54	-3.50012	3.50012
NDUFB8_2_2	123.5	3.09322	0.0014818	NDUFB8_2	ENST00000529437	46	59	50	59	48	59	167	198	137	167	152	182.5	2.98656	2.98656
NECAB1_5	305	12.7308	3.8684e-16	NECAB1	ENST00000417640	19	32	12	20	15.5	26	141	322	180	340	160.5	331	12.3575	12.3575
NEDD4L_2	-99.5	-5.32609	7.43439e-06	NEDD4L	ENST00000435432	2	133	1	112	1.5	122.5	0	23	0	23	0	23	-5.51252	5.51252
NEDD4L_6	-283	-3.72115	0.000106463	NEDD4L	ENST00000456173	12	420	9	354	10.5	387	6	122	3	86	4.5	104	-3.83171	3.83171
NELL2_1	-54.5	-4.89286	0.000844371	NELL2	ENST00000547636	1	67	2	70	1.5	68.5	0	9	2	19	1	14	-5.13929	5.13929
NELL2_10	-73	-5.05556	0.000333108	NELL2	ENST00000437801	0	71	1	111	0.5	91	0	19	0	17	0	18	-5.28377	5.28377
NELL2_11	-68.5	-5.02941	0.000128186	NELL2	ENST00000551601	0	95	0	76	0	85.5	0	18	0	16	0	17	-5.1914	5.1914
NELL2_12	-66.5	-7.65	3.16045e-06	NELL2	ENST00000550313	1	78	1	75	1	76.5	0	12	0	8	0	10	-7.89039	7.89039
NELL2_13	-56.5	-7.27778	0.000829783	NELL2	ENST00000552993	1	94	0	37	0.5	65.5	0	5	0	13	0	9	-7.53354	7.53354
NELL2_14	-57	-4.93103	0.000911076	NELL2	ENST00000333837	0	85	0	58	0	71.5	0	18	0	11	0	14.5	-5.04758	5.04758
NELL2_16	-290.5	-11.9623	1.71933e-14	NELL2	ENST00000452445	3	335	3	299	3	317	0	19	1	34	0.5	26.5	-12.4999	12.4999
NELL2_18	-58	-5.14286	0.000443265	NELL2	ENST00000549668	0	59	1	85	0.5	72	0	13	0	15	0	14	-5.38755	5.38755
NELL2_20	-20	-6.71429	0.00930829	NELL2	ENST00000547172	0	18	0	29	0	23.5	0	5	0	2	0	3.5	-6.94402	6.94402
NELL2_3	-26	-6.77778	0.000841563	NELL2	ENST00000546415	0	32	0	29	0	30.5	0	4	0	5	0	4.5	-7.04799	7.04799
NELL2_5	-59.5	-4.83871	0.000306994	NELL2	ENST00000549027	0	82	0	68	0	75	0	16	0	15	0	15.5	-5.00184	5.00184
NELL2_8	-64	-5.41379	7.84741e-05	NELL2	ENST00000429094	0	77	0	80	0	78.5	0	15	0	14	0	14.5	-5.61957	5.61957
NET1_2	-186.5	-2.82843	0.00578325	NET1	ENST00000449083	3	260	4	317	3.5	288.5	2	113	1	91	1.5	102	-2.93827	2.93827
NET1_7	-341	-4.72678	3.88387e-05	NET1	ENST00000484741	9	330	19	535	14	432.5	3	110	2	73	2.5	91.5	-4.92183	4.92183
NEU1_1	-165.5	-3.2517	0.00105747	NEU1	ENST00000495807	35	251	36	227	35.5	239	11	56	16	91	13.5	73.5	-3.3941	3.3941
NF2_1	-140	-3.8	0.000200383	NF2	ENST00000361452	2	163	2	217	2	190	0	48	0	52	0	50	-3.97138	3.97138
NFIX_7	-120.5	-2.83969	0.00457149	NFIX	ENST00000360105	0	187	0	185	0	186	0	60	0	71	0	65.5	-2.95536	2.95536
NFIX_9	-156.5	-3.31852	0.00305066	NFIX	ENST00000397661	4	289	1	159	2.5	224	2	58	2	77	2	67.5	-3.42268	3.42268
NHS_3	-69	-4.63158	0.00164227	NHS	ENST00000380060	5	85	5	91	5	88	0	10	1	28	0.5	19	-4.88422	4.88422
NHSL2_2	-114.5	-4.31884	6.45383e-05	NHSL2	ENST00000540800	44	166	31	132	37.5	149	10	38	10	31	10	34.5	-4.4518	4.4518
NINJ1_5	-99.5	-4.75472	8.67509e-05	NINJ1	ENST00000490564	5	154	4	98	4.5	126	0	24	0	29	0	26.5	-4.90974	4.90974
NKAIN1_4	54.5	4.20588	0.00272503	NKAIN1	ENST00000373736	0	13	0	21	0	17	4	79	1	64	2.5	71.5	4.02781	4.02781
NME1_5	1665	3.50564	4.78532e-06	NME1	ENST00000393196	3	613	3	716	3	664.5	5	2294	7	2365	6	2329.5	3.36493	3.36493
NME1_6	159.5	4.12745	0.00335545	NME1	ENST00000511355	1	56	0	46	0.5	51	0	109	4	312	2	210.5	3.93237	3.93237
NMRK1_3	33.5	5.78571	0.0030226	NMRK1	ENST00000490321	2	5	7	9	4.5	7	18	28	28	53	23	40.5	5.46246	5.46246
NONO_8	393	2.52031	0.00776838	NONO	ENST00000486613	1	245	1	272	1	258.5	4	545	7	758	5.5	651.5	2.41073	2.41073
NOS1AP_4	70.5	4.35714	0.00105747	NOS1AP	ENST00000530878	0	21	0	21	0	21	2	111	2	72	2	91.5	4.22294	4.22294
NOTCH3_5	-1242.5	-2.70439	0.000760734	NOTCH3	ENST00000263388	922	2075	850	1868	886	1971.5	342	706	331	752	336.5	729	-2.80518	2.80518
NPEPL1_9	-77.5	-3.92453	0.00171475	NPEPL1	ENST00000527587	9	108	8	100	8.5	104	1	18	3	35	2	26.5	-4.10838	4.10838
NPIPA7_2_4	-30	-6.45455	0.00240275	NPIPA7_2	ENST00000530217	6	44	7	27	6.5	35.5	3	8	0	3	1.5	5.5	-6.55316	6.55316
NPM3_3	453.5	2.58566	0.00310366	NPM3	ENST00000370110	5	267	6	305	5.5	286	18	721	23	758	20.5	739.5	2.48218	2.48218
NPM3_4	302.5	3.05782	0.00545556	NPM3	ENST00000474993	5	204	2	90	3.5	147	15	440	19	459	17	449.5	2.9864	2.9864
NPRL3_2	64	5.92308	0.0041356	NPRL3	ENST00000399951	0	15	0	11	0	13	1	35	5	119	3	77	5.64415	5.64415
NPTX1_3	30	4.33333	0.00637849	NPTX1	ENST00000306773	3	10	3	8	3	9	18	39	10	39	14	39	4.19077	4.19077
NPY1R_7	1940.5	45.1023	4.99052e-45	NPY1R	ENST00000296533	14	36	29	52	21.5	44	1066	2028	988	1941	1027	1984.5	43.1719	43.1719
NRBP2_2	-107	-3.74359	0.000932148	NRBP2	ENST00000529747	2	124	2	168	2	146	0	30	0	48	0	39	-3.93608	3.93608
NRIP1_2	3567.5	3.13112	9.66406e-05	NRIP1	ENST00000318948	17	1436	19	1912	18	1674	53	5216	50	5267	51.5	5241.5	2.99914	2.99914
NRIP1_3	1956	3.74719	0.00164227	NRIP1	ENST00000400199	12	1050	3	374	7.5	712	22	2246	29	3090	25.5	2668	3.65678	3.65678
NT5C2_6	461.5	3.39119	7.47484e-05	NT5C2	ENST00000423468	2	223	1	163	1.5	193	22	710	17	599	19.5	654.5	3.2934	3.2934
NTN1_1	56	3.87179	0.00477842	NTN1	ENST00000173229	0	15	0	24	0	19.5	0	64	0	87	0	75.5	3.68015	3.68015
NTN1_2	63.5	4.84848	0.000204728	NTN1	ENST00000538852	0	21	0	12	0	16.5	0	77	0	83	0	80	4.71235	4.71235
NTN1_3	60	4.15789	0.00089079	NTN1	ENST00000546090	0	20	0	18	0	19	0	79	0	79	0	79	4.01229	4.01229
NTRK2_7	16	17	0.000768104	NTRK2	ENST00000395882	0	2	0	0	0	1	0	17	0	17	0	17	17.0087	17.0087
NUMA1_17	-148.5	-3.04828	0.00141076	NUMA1	ENST00000544238	10	230	7	212	8.5	221	3	75	2	70	2.5	72.5	-3.15706	3.15706
NUP54_11	140.5	3.89691	3.63094e-05	NUP54	ENST00000264883	0	49	0	48	0	48.5	2	170	2	208	2	189	3.74324	3.74324
NUP62_4	-62	-3.69565	0.00277671	NUP62	ENST00000597723	3	93	2	77	2.5	85	0	22	0	24	0	23	-3.82877	3.82877
NUPR1_1	606	5.848	8.45245e-09	NUPR1	ENST00000324873	39	110	51	140	45	125	207	580	317	882	262	731	5.57241	5.57241
NVL_15	-72.5	-6	0.00176396	NVL	ENST00000468673	14	131	5	43	9.5	87	1	14	1	15	1	14.5	-6.11841	6.11841
NVL_16	-1003	-6.98806	4.7361e-07	NVL	ENST00000281701	24	1274	28	1067	26	1170.5	1	86	5	249	3	167.5	-7.33836	7.33836
NXNL2_1	31	4.44444	0.00554392	NXNL2	ENST00000487646	7	11	6	7	6.5	9	20	40	22	40	21	40	4.31625	4.31625
NXPH1_5	-282.5	-9.07143	1.81869e-12	NXPH1	ENST00000405863	162	289	172	346	167	317.5	19	31	20	39	19.5	35	-9.48311	9.48311
NXPH3_2	52.5	8.5	3.89163e-05	NXPH3	ENST00000328741	7	11	3	3	5	7	46	69	34	50	40	59.5	8.40483	8.40483
OAT_2	-6114	-2.39319	0.00374264	OAT	ENST00000368845	305	10608	294	10397	299.5	10502.5	121	4251	144	4526	132.5	4388.5	-2.48632	2.48632
OAT_3	-84.5	-3.72581	0.00234133	OAT	ENST00000476917	5	135	3	96	4	115.5	1	36	0	26	0.5	31	-3.8258	3.8258
OAT_4	-173	-3.52555	0.000160026	OAT	ENST00000483711	28	269	20	214	24	241.5	6	67	8	70	7	68.5	-3.64748	3.64748
OAT_5	-121.5	-4	0.00409186	OAT	ENST00000492376	12	167	14	157	13	162	4	59	1	22	2.5	40.5	-4.09282	4.09282
OAT_7	-116.5	-4.5303	5.01889e-05	OAT	ENST00000467675	7	143	7	156	7	149.5	0	24	1	42	0.5	33	-4.75023	4.75023
OBSL1_16	-224	-3.61988	4.77787e-05	OBSL1	ENST00000265317	3	323	4	296	3.5	309.5	0	87	1	84	0.5	85.5	-3.75055	3.75055
ODAM_1	-49	-15	2.18013e-06	ODAM	ENST00000396094	24	58	14	47	19	52.5	2	7	0	0	1	3.5	-15.065	15.065
OLFM1_7	12	25	0.00440625	OLFM1	ENST00000371801	0	0	1	1	0.5	0.5	7	9	12	16	9.5	12.5	23.015	23.015
OLFML2A_1	71	4.15556	0.00464843	OLFML2A	ENST00000331715	0	15	2	30	1	22.5	5	69	10	118	7.5	93.5	3.92197	3.92197
OLFML2A_2	1567	4.63995	3.04072e-09	OLFML2A	ENST00000373580	9	450	16	411	12.5	430.5	68	2033	80	1962	74	1997.5	4.47861	4.47861
OLFML3_2	59.5	120	1.38625e-12	OLFML3	ENST00000320334	0	0	0	1	0	0.5	0	53	0	67	0	60	111.014	111.014
OLFML3_3	76.5	52	1.95868e-12	OLFML3	ENST00000369551	0	2	0	1	0	1.5	1	91	0	65	0.5	78	50.9646	50.9646
OLFML3_4	64	129	5.81478e-13	OLFML3	ENST00000393300	0	1	0	0	0	0.5	0	54	0	75	0	64.5	128.44	128.44
OPN3_2	460.5	3.97097	1.30968e-06	OPN3	ENST00000366554	18	173	15	137	16.5	155	52	594	69	637	60.5	615.5	3.83705	3.83705
OSTF1_1	1013.5	2.63336	0.000881854	OSTF1	ENST00000346234	642	642	599	599	620.5	620.5	1625	1625	1643	1643	1634	1634	2.53901	2.53901
OTOF_7	15.5	32	0.000271879	OTOF	ENST00000338581	0	0	0	1	0	0.5	0	15	0	17	0	16	29.6518	29.6518
P2RY6_9	-182	-4.46667	6.84371e-06	P2RY6	ENST00000393590	36	215	40	254	38	234.5	6	44	10	61	8	52.5	-4.67488	4.67488
P4HA2_14	65	6.2	0.00021612	P4HA2	ENST00000428369	0	6	1	19	0.5	12.5	4	73	6	82	5	77.5	5.84702	5.84702
P4HA2_15	447	3.98	1.0693e-06	P4HA2	ENST00000401867	24	159	17	141	20.5	150	58	589	56	605	57	597	3.84015	3.84015
P4HA2_16	108.5	10.4348	5.68802e-09	P4HA2	ENST00000417528	0	8	1	15	0.5	11.5	9	127	9	113	9	120	9.95368	9.95368
P4HA2_21	85.5	3.94828	0.00187816	P4HA2	ENST00000379086	1	40	0	18	0.5	29	3	126	3	103	3	114.5	3.8688	3.8688
P4HA2_6	705.5	4.99717	7.90565e-09	P4HA2	ENST00000360568	12	205	8	148	10	176.5	30	815	37	949	33.5	882	4.83097	4.83097
P4HA2_8	36.5	9.11111	7.17807e-05	P4HA2	ENST00000467587	0	3	0	6	0	4.5	6	48	5	34	5.5	41	8.71076	8.71076
PABPC4_8	-195.5	-4.07874	0.000143475	PABPC4	ENST00000525669	7	260	9	258	8	259	1	80	0	47	0.5	63.5	-4.20194	4.20194
PAG1_3	-255	-4.1677	2.91009e-06	PAG1	ENST00000220597	308	337	304	334	306	335.5	76	80	79	81	77.5	80.5	-4.32754	4.32754
PAK1_3	229.5	3.78182	0.000124986	PAK1	ENST00000530617	1	106	0	59	0.5	82.5	8	274	14	350	11	312	3.66807	3.66807
PALMD_2	-88	-20.5556	1.41532e-11	PALMD	ENST00000263174	8	97	6	88	7	92.5	0	5	0	4	0	4.5	-21.2344	21.2344
PALMD_3	-21.5	-44	8.35339e-06	PALMD	ENST00000496843	5	24	5	20	5	22	0	0	0	1	0	0.5	-46.9301	46.9301
PAPSS2_5	138.5	4.5974	0.00100444	PAPSS2	ENST00000361175	0	45	0	32	0	38.5	0	97	2	257	1	177	4.39579	4.39579
PAQR5_1	-174	-7.10526	1.876e-08	PAQR5	ENST00000395407	4	216	2	189	3	202.5	0	19	1	38	0.5	28.5	-7.43308	7.43308
PAX9_1	442	2.80777	0.000643865	PAX9	ENST00000361487	53	257	51	232	52	244.5	161	640	170	733	165.5	686.5	2.70382	2.70382
PCBP1-AS1_22	-50	-3.77778	0.00463091	PCBP1-AS1	ENST00000416395	44	66	51	70	47.5	68	12	16	14	20	13	18	-3.93996	3.93996
PCDH10_1	-398.5	-2.44384	0.00782014	PCDH10	ENST00000264360	651	704	581	645	616	674.5	245	269	251	283	248	276	-2.53529	2.53529
PCDH1_1	-273.5	-3.70792	0.000149665	PCDH1	ENST00000287008	13	419	12	330	12.5	374.5	3	74	5	128	4	101	-3.86373	3.86373
PCK2_11	209.5	3.61875	0.000257382	PCK2	ENST00000557969	1	85	2	75	1.5	80	3	216	7	363	5	289.5	3.46688	3.46688
PCK2_12	207	3.2139	0.000257382	PCK2	ENST00000559250	2	95	2	92	2	93.5	4	311	3	290	3.5	300.5	3.10033	3.10033
PCK2_13	391	6.24832	3.26539e-06	PCK2	ENST00000558096	2	106	0	43	1	74.5	3	338	5	593	4	465.5	6.06445	6.06445
PCK2_6	105	3.33333	0.00364627	PCK2	ENST00000559503	1	48	1	42	1	45	1	105	2	195	1.5	150	3.18952	3.18952
PCK2_9	527.5	5.50855	4.18049e-07	PCK2	ENST00000396973	4	98	9	136	6.5	117	27	470	34	819	30.5	644.5	5.23059	5.23059
PCP4_4	37	19.5	1.78919e-06	PCP4	ENST00000328619	2	4	0	0	1	2	6	31	8	47	7	39	19.3907	19.3907
PDLIM3_11	29.5	6.36364	0.0013484	PDLIM3	ENST00000504011	3	7	3	4	3	5.5	15	27	19	43	17	35	6.1497	6.1497
PDLIM3_8	29	10.6667	4.18154e-05	PDLIM3	ENST00000514142	1	3	2	3	1.5	3	9	31	8	33	8.5	32	10.2633	10.2633
PDP1_5	-171.5	-3.10429	0.00211052	PDP1	ENST00000520728	10	296	5	210	7.5	253	3	67	2	96	2.5	81.5	-3.21987	3.21987
PDZD2_6	-63.5	-3.39623	0.00514684	PDZD2	ENST00000282493	0	91	0	89	0	90	0	24	0	29	0	26.5	-3.53489	3.53489
PDZK1_2	46	3.62857	0.00820286	PDZK1	ENST00000443667	2	21	2	14	2	17.5	7	58	7	69	7	63.5	3.51187	3.51187
PEG10_4	310	3.73128	8.09625e-06	PEG10	ENST00000482108	63	117	54	110	58.5	113.5	196	393	249	454	222.5	423.5	3.58995	3.58995
PER3_5	-108	-3.27368	0.00098083	PER3	ENST00000361923	7	162	7	149	7	155.5	2	42	2	53	2	47.5	-3.40562	3.40562
PGK1_1	144.5	3.44915	0.000167776	PGK1	ENST00000537456	0	59	0	59	0	59	2	197	2	210	2	203.5	3.31865	3.31865
PGLYRP2_3	16	11.6667	0.00538437	PGLYRP2	ENST00000292609	0	2	0	1	0	1.5	0	11	2	24	1	17.5	11.2519	11.2519
PGLYRP2_4	52.5	16	8.69886e-08	PGLYRP2	ENST00000340880	0	4	0	3	0	3.5	4	64	5	48	4.5	56	15.5581	15.5581
PGM5_2	-15.5	-16.5	0.00637075	PGM5	ENST00000396396	0	10	1	23	0.5	16.5	0	2	0	0	0	1	-16.8819	16.8819
PGM5_7	-17	-6.66667	0.00996349	PGM5	ENST00000496758	2	21	3	19	2.5	20	1	1	2	5	1.5	3	-7.04935	7.04935
PGR_8	3239	10.2941	1.2665e-20	PGR	ENST00000325455	295	370	247	327	271	348.5	2369	3288	2908	3887	2638.5	3587.5	9.91228	9.91228
PHGDH_1	956.5	2.59151	0.00201635	PHGDH	ENST00000462324	7	665	7	537	7	601	23	1353	20	1762	21.5	1557.5	2.49602	2.49602
PHGDH_2	837.5	3.9646	2.2079e-06	PHGDH	ENST00000369407	0	293	0	272	0	282.5	3	1273	2	967	2.5	1120	3.83912	3.83912
PHGR1_2	29	5.14286	0.00402131	PHGR1	ENST00000448599	10	10	4	4	7	7	34	34	38	38	36	36	5.02537	5.02537
PHLDB2_1	-102	-13.75	1.35329e-10	PHLDB2	ENST00000393923	2	117	3	103	2.5	110	0	9	0	7	0	8	-14.1902	14.1902
PHLDB2_10	-36.5	-4.65	0.0025224	PHLDB2	ENST00000481953	0	45	0	48	0	46.5	0	8	0	12	0	10	-4.86307	4.86307
PHLDB2_12	-44.5	-5.2381	0.000478167	PHLDB2	ENST00000412622	0	53	0	57	0	55	0	9	0	12	0	10.5	-5.46958	5.46958
PHLDB2_15	-29	-4.625	0.00532645	PHLDB2	ENST00000478922	0	36	0	38	0	37	0	9	0	7	0	8	-4.78931	4.78931
PHLDB2_2	-54	-7	8.84988e-05	PHLDB2	ENST00000393925	0	51	0	75	0	63	0	6	0	12	0	9	-7.39359	7.39359
PHLDB2_3	-16	-11.6667	0.00167221	PHLDB2	ENST00000470699	0	19	1	16	0.5	17.5	0	2	0	1	0	1.5	-11.9563	11.9563
PHLDB2_4	-40.5	-5.05	0.000964031	PHLDB2	ENST00000498699	0	56	0	45	0	50.5	0	10	0	10	0	10	-5.22222	5.22222
PHLDB2_6	-13.5	-14.5	0.00334936	PHLDB2	ENST00000478584	0	17	0	12	0	14.5	0	1	0	1	0	1	-14.9587	14.9587
PHLDB2_7	-74.5	-8.45	4.0384e-07	PHLDB2	ENST00000495180	1	87	0	82	0.5	84.5	0	11	0	9	0	10	-8.73817	8.73817
PI4KAP1_10	-51.5	-7.05882	0.000155514	PI4KAP1	ENST00000438765	3	75	1	45	2	60	0	5	0	12	0	8.5	-7.35108	7.35108
PI4KAP1_2	-39	-5.10526	0.00130253	PI4KAP1	ENST00000452110	3	43	6	54	4.5	48.5	0	8	1	11	0.5	9.5	-5.34863	5.34863
PI4KAP1_8	-163	-3.93694	6.64244e-05	PI4KAP1	ENST00000452435	27	201	24	236	25.5	218.5	9	60	6	51	7.5	55.5	-4.09022	4.09022
PI4KAP2_13	-123.5	-4.74242	9.81793e-06	PI4KAP2	ENST00000480319	42	156	40	157	41	156.5	13	26	17	40	15	33	-4.95614	4.95614
PI4KAP2_2	-44	-6.5	0.00108335	PI4KAP2	ENST00000477296	1	34	5	70	3	52	0	9	0	7	0	8	-6.8112	6.8112
PIAS3_7	-185.5	-2.60606	0.00897851	PIAS3	ENST00000369299	13	328	8	274	10.5	301	2	100	5	131	3.5	115.5	-2.70771	2.70771
PIH1D1_11	29	5.83333	0.00371359	PIH1D1	ENST00000597577	0	3	0	9	0	6	2	40	1	30	1.5	35	5.53829	5.53829
PIK3IP1_2	-126	-6.86047	2.01258e-06	PIK3IP1	ENST00000480654	2	134	3	161	2.5	147.5	0	12	1	31	0.5	21.5	-7.24324	7.24324
PIK3IP1_3	-35	-4.18182	0.00611741	PIK3IP1	ENST00000487265	0	47	0	45	0	46	0	9	0	13	0	11	-4.36223	4.36223
PIK3IP1_4	-145	-4.41176	5.63379e-05	PIK3IP1	ENST00000441972	3	205	2	170	2.5	187.5	1	29	2	56	1.5	42.5	-4.60852	4.60852
PIK3IP1_5	-40.5	-8.36364	8.64482e-05	PIK3IP1	ENST00000402249	1	36	2	56	1.5	46	0	5	0	6	0	5.5	-8.77867	8.77867
PIK3R1_18	-696.5	-2.84016	0.000995787	PIK3R1	ENST00000320694	53	1236	27	914	40	1075	6	344	9	413	7.5	378.5	-2.9405	2.9405
PIM1_2	354.5	2.42084	0.00728148	PIM1	ENST00000373509	180	248	188	251	184	249.5	453	602	456	606	454.5	604	2.33071	2.33071
PKIB_2	3931	17.5865	2.21841e-29	PKIB	ENST00000392490	8	254	5	220	6.5	237	80	4204	92	4132	86	4168	16.9872	16.9872
PKIB_3	817.5	12.5141	2.35338e-17	PKIB	ENST00000392491	0	61	0	81	0	71	4	985	2	792	3	888.5	12.0277	12.0277
PKIB_5	5430.5	13.7327	2.92604e-24	PKIB	ENST00000258014	19	496	10	357	14.5	426.5	119	5722	143	5992	131	5857	13.2977	13.2977
PKIB_6	162	3.1457	0.00278427	PKIB	ENST00000368452	0	63	0	88	0	75.5	0	192	0	283	0	237.5	2.99372	2.99372
PKIB_7	187	5.675	3.44784e-07	PKIB	ENST00000368446	1	38	1	42	1	40	6	265	5	189	5.5	227	5.4825	5.4825
PKIB_8	1134.5	13.3989	3.69911e-20	PKIB	ENST00000368448	1	78	1	105	1	91.5	13	1207	16	1245	14.5	1226	12.8275	12.8275
PKM_8	-1121	-3.13118	6.04423e-05	PKM	ENST00000563275	3	1745	2	1549	2.5	1647	0	482	0	570	0	526	-3.25208	3.25208
PKP1_1	-29.5	-9.42857	0.000299036	PKP1	ENST00000475988	1	39	1	27	1	33	0	1	1	6	0.5	3.5	-9.93492	9.93492
PKP1_4	-674	-11.0597	9.80414e-17	PKP1	ENST00000367324	13	733	18	749	15.5	741	3	75	2	59	2.5	67	-11.4476	11.4476
PLA2G4D_2	17.5	18.5	0.000324965	PLA2G4D	ENST00000290472	1	1	1	1	1	1	10	20	7	17	8.5	18.5	17.8601	17.8601
PLA2G6_16	-99.5	-3.16304	0.00488581	PLA2G6	ENST00000332509	2	134	3	157	2.5	145.5	0	34	1	58	0.5	46	-3.31982	3.31982
PLA2R1_2	-744.5	-2.78537	0.000677523	PLA2R1	ENST00000283243	335	1153	331	1170	333	1161.5	112	398	98	436	105	417	-2.89687	2.89687
PLAC1_1	20	14.3333	0.00033122	PLAC1	ENST00000473897	0	1	0	2	0	1.5	2	17	4	26	3	21.5	13.5491	13.5491
PLAC1_3	520.5	261.25	7.80157e-40	PLAC1	ENST00000359237	0	1	1	3	0.5	2	63	434	94	611	78.5	522.5	245.738	245.738
PLAT_8	15.5	32	0.000310369	PLAT	ENST00000429710	0	1	0	0	0	0.5	0	17	0	15	0	16	32.0761	32.0761
PLBD1_2	-489.5	-2.55892	0.00477842	PLBD1	ENST00000240617	304	765	331	842	317.5	803.5	116	277	131	351	123.5	314	-2.67116	2.67116
PLCB1_1	130.5	4.48	8.80861e-05	PLCB1	ENST00000404098	1	26	2	49	1.5	37.5	16	170	14	166	15	168	4.26718	4.26718
PLCD3_1	62.5	5.46429	0.000150566	PLCD3	ENST00000546350	0	12	0	16	0	14	1	87	1	66	1	76.5	5.25599	5.25599
PLCD3_13	55.5	6.04545	7.54728e-05	PLCD3	ENST00000542173	0	12	0	10	0	11	1	55	4	78	2.5	66.5	5.81202	5.81202
PLCD3_5	53	6.88889	2.71965e-05	PLCD3	ENST00000590644	0	8	0	10	0	9	0	67	0	57	0	62	6.62297	6.62297
PLCD3_7	121	3.12281	0.00428894	PLCD3	ENST00000540511	1	43	2	71	1.5	57	3	169	5	187	4	178	2.97564	2.97564
PLCE1_1	-19.5	-7.5	0.00269672	PLCE1	ENST00000260766	0	22	0	23	0	22.5	1	4	0	2	0.5	3	-7.71731	7.71731
PLCE1_2	-29.5	-12.8	0.000447082	PLCE1	ENST00000371385	0	20	0	44	0	32	0	1	0	4	0	2.5	-13.7225	13.7225
PLCE1_4	-22	-15.6667	0.000278724	PLCE1	ENST00000371375	0	19	0	28	0	23.5	0	0	0	3	0	1.5	-16.8871	16.8871
PLCG1_10	-295	-2.79878	0.0099127	PLCG1	ENST00000461641	2	583	0	335	1	459	0	174	0	154	0	164	-2.87148	2.87148
PLCH1_2	-371.5	-2.58761	0.0040725	PLCH1	ENST00000460012	26	623	28	588	27	605.5	9	211	12	257	10.5	234	-2.69178	2.69178
PLCL1_5	36	4.78947	0.00204416	PLCL1	ENST00000435320	2	12	2	7	2	9.5	9	46	4	45	6.5	45.5	4.66004	4.66004
PLD3_25	-192	-4.72816	0.00019517	PLD3	ENST00000409419	4	338	1	149	2.5	243.5	0	54	0	49	0	51.5	-4.83113	4.83113
PLEC_6	-833.5	-2.5127	0.00592029	PLEC	ENST00000354958	17	1617	15	1152	16	1384.5	6	522	7	580	6.5	551	-2.59671	2.59671
PLEKHB2_11	-172.5	-3.94872	0.0016748	PLEKHB2	ENST00000409612	2	149	5	313	3.5	231	0	51	1	66	0.5	58.5	-4.17048	4.17048
PLEKHG1_2	48	6.33333	0.000120676	PLEKHG1	ENST00000358517	0	6	0	12	0	9	0	55	0	59	0	57	6.01808	6.01808
PLEKHG5_3	66	5	0.00111098	PLEKHG5	ENST00000489097	0	22	0	11	0	16.5	3	56	5	109	4	82.5	4.82953	4.82953
PLEKHH2_1	-35.5	-6.46154	0.00034326	PLEKHH2	ENST00000282406	12	48	12	36	12	42	3	6	4	7	3.5	6.5	-6.68871	6.68871
PLEKHN1_3	-59.5	-6.66667	0.000211263	PLEKHN1	ENST00000379409	10	71	8	69	9	70	0	4	2	17	1	10.5	-7.04858	7.04858
PLIN5_1	207	2.48921	0.00837463	PLIN5	ENST00000381848	102	151	94	127	98	139	242	351	241	341	241.5	346	2.40611	2.40611
PLXNB3_11	-93.5	-3.96825	0.00357362	PLXNB3	ENST00000361971	9	154	1	96	5	125	0	19	1	44	0.5	31.5	-4.1335	4.1335
PLXNC1_1	-455.5	-6.95425	1.19819e-11	PLXNC1	ENST00000258526	348	586	254	478	301	532	45	71	48	82	46.5	76.5	-7.20886	7.20886
PMAIP1_3	772.5	3.20399	3.08768e-05	PMAIP1	ENST00000316660	160	368	121	333	140.5	350.5	373	1083	411	1163	392	1123	3.0882	3.0882
PMP22_1	-68.5	-16.2222	2.40316e-06	PMP22	ENST00000426385	1	107	0	39	0.5	73	0	6	0	3	0	4.5	-16.3878	16.3878
PMP22_2	-92	-7.13333	1.78919e-06	PMP22	ENST00000395936	0	90	1	124	0.5	107	0	16	0	14	0	15	-7.43604	7.43604
PMP22_3	-404	-8.69524	4.0186e-12	PMP22	ENST00000395938	0	490	0	423	0	456.5	0	38	0	67	0	52.5	-9.07851	9.07851
PMP22_4	-297.5	-10.5968	1.28782e-13	PMP22	ENST00000494511	2	388	1	269	1.5	328.5	1	28	0	34	0.5	31	-10.96	10.96
PMP22_5	-32.5	-8.22222	0.00073056	PMP22	ENST00000471150	0	33	1	41	0.5	37	0	8	0	1	0	4.5	-8.37774	8.37774
PMP22_6	-51	-12.3333	3.57768e-07	PMP22	ENST00000580497	2	54	5	57	3.5	55.5	0	3	1	6	0.5	4.5	-12.9477	12.9477
PMP22_7	-378.5	-8.88542	1.75978e-13	PMP22	ENST00000312280	0	450	0	403	0	426.5	0	40	0	56	0	48	-9.25298	9.25298
PMP22_8	-71	-9.35294	2.69462e-05	PMP22	ENST00000580584	0	50	2	109	1	79.5	0	6	0	11	0	8.5	-9.93338	9.93338
PNPLA7_4	-67.5	-5.82143	3.56252e-05	PNPLA7	ENST00000492278	21	86	13	77	17	81.5	3	11	6	17	4.5	14	-6.07087	6.07087
PNPLA7_7	-219.5	-4.75214	1.4333e-06	PNPLA7	ENST00000406427	23	306	15	250	19	278	6	47	11	70	8.5	58.5	-4.94468	4.94468
PNPT1_1	105.5	3.17526	0.00221254	PNPT1	ENST00000415489	0	50	0	47	0	48.5	1	123	2	185	1.5	154	3.0432	3.0432
PNPT1_2	284	3.79803	2.41256e-05	PNPT1	ENST00000260604	1	111	1	92	1	101.5	4	432	3	339	3.5	385.5	3.68386	3.68386
POC1B_1	281	3.00714	0.000727461	POC1B	ENST00000539190	10	166	7	114	8.5	140	20	399	18	443	19	421	2.91184	2.91184
POC1B_12	601	2.91401	0.000376618	POC1B	ENST00000549591	18	319	20	309	19	314	35	797	57	1033	46	915	2.79731	2.79731
POC5_11	-41.5	-4.45833	0.00248047	POC5	ENST00000503835	2	49	3	58	2.5	53.5	0	13	0	11	0	12	-4.6323	4.6323
PODXL_7	70	3.5	0.00478174	PODXL	ENST00000484346	0	22	0	34	0	28	0	99	0	97	0	98	3.34499	3.34499
PODXL_9	352.5	2.95291	0.00124551	PODXL	ENST00000537928	0	183	0	178	0	180.5	1	616	0	450	0.5	533	2.85857	2.85857
POLA2_2	182	3.21951	0.00111372	POLA2	ENST00000527618	3	104	3	60	3	82	11	243	16	285	13.5	264	3.12467	3.12467
POLA2_6	144.5	3.65138	0.00295125	POLA2	ENST00000532469	2	75	1	34	1.5	54.5	7	147	22	251	14.5	199	3.53899	3.53899
POLD2_15	214	3.69182	7.85214e-05	POLD2	ENST00000223361	1	68	2	91	1.5	79.5	8	297	7	290	7.5	293.5	3.53764	3.53764
POMT1_3	-82	-3.12987	0.00532337	POMT1	ENST00000462375	25	129	17	112	21	120.5	6	33	8	44	7	38.5	-3.25513	3.25513
POP5_5	-39.5	-3.72414	0.00973372	POP5	ENST00000543355	3	55	2	53	2.5	54	0	16	0	13	0	14.5	-3.85234	3.85234
POR_11	-68	-4.77778	0.000316878	POR	ENST00000471238	3	81	4	91	3.5	86	0	21	0	15	0	18	-4.94715	4.94715
PPARA_1	-68	-3.95652	0.00101218	PPARA	ENST00000396000	0	96	0	86	0	91	0	22	0	24	0	23	-4.10507	4.10507
PPARA_2	-74.5	-3.81132	0.00385498	PPARA	ENST00000262735	0	92	0	110	0	101	0	33	0	20	0	26.5	-3.9418	3.9418
PPARA_3	-61.5	-3.27778	0.00793184	PPARA	ENST00000407236	0	88	0	89	0	88.5	0	28	0	26	0	27	-3.40039	3.40039
PPFIBP2_10	-21	-6.25	0.00418381	PPFIBP2	ENST00000532112	2	29	2	21	2	25	0	4	0	4	0	4	-6.45074	6.45074
PPFIBP2_23	-101	-7.96552	8.44541e-08	PPFIBP2	ENST00000530181	5	129	5	102	5	115.5	0	13	0	16	0	14.5	-8.26017	8.26017
PPFIBP2_3	-141	-4.97183	0.000317553	PPFIBP2	ENST00000529664	16	161	20	192	18	176.5	4	51	1	20	2.5	35.5	-5.11285	5.11285
PPFIBP2_4	-84	-7.72	4.82691e-07	PPFIBP2	ENST00000529575	4	92	7	101	5.5	96.5	0	13	0	12	0	12.5	-8.02036	8.02036
PPIG_2	-47.5	-3.79412	0.00698411	PPIG	ENST00000414307	11	75	9	54	10	64.5	3	19	2	15	2.5	17	-3.90189	3.90189
PPME1_4	171.5	3.3986	0.00120866	PPME1	ENST00000539021	7	78	6	65	6.5	71.5	15	175	28	311	21.5	243	3.25691	3.25691
PPP1CC_5	-22	-5	0.00967028	PPP1CC	ENST00000546933	3	25	3	30	3	27.5	0	5	0	6	0	5.5	-5.22348	5.22348
PPP4R4_1	44.5	4.17857	0.00877644	PPP4R4	ENST00000304338	8	8	18	20	13	14	51	61	52	56	51.5	58.5	3.96584	3.96584
PPP6R3_12	-188.5	-3.17919	0.000941038	PPP6R3	ENST00000529710	2	256	3	294	2.5	275	0	93	0	80	0	86.5	-3.3022	3.3022
PRELID1_5	1411	2.70308	0.00565193	PRELID1	ENST00000303204	5	692	6	965	5.5	828.5	18	2615	14	1864	16	2239.5	2.60026	2.60026
PRELID1_7	249.5	2.81455	0.00340452	PRELID1	ENST00000502670	2	162	1	113	1.5	137.5	4	322	7	452	5.5	387	2.71517	2.71517
PRICKLE2_2	-479	-3.67598	7.25914e-06	PRICKLE2	ENST00000295902	371	692	375	624	373	658	106	171	120	187	113	179	-3.8146	3.8146
PRKAG2-AS1_1	37.5	5.16667	0.00684294	PRKAG2-AS1	ENST00000467458	5	5	8	13	6.5	9	49	58	28	35	38.5	46.5	4.93061	4.93061
PRKAR1A_6	-826.5	-2.99157	0.000916071	PRKAR1A	ENST00000536854	8	1025	9	1458	8.5	1241.5	2	381	2	449	2	415	-3.13416	3.13416
PRKG1_3	-94	-3.98413	0.000349115	PRKG1	ENST00000373980	21	127	13	124	17	125.5	5	25	11	38	8	31.5	-4.16059	4.16059
PRMT3_1	214	2.92793	0.000806113	PRMT3	ENST00000529592	11	117	9	105	10	111	28	323	35	327	31.5	325	2.82503	2.82503
PROCR_1	87	3.25974	0.00234386	PROCR	ENST00000216968	44	44	33	33	38.5	38.5	132	132	119	119	125.5	125.5	3.16114	3.16114
PROM2_1	-129.5	-3.87778	8.34919e-05	PROM2	ENST00000463580	2	190	2	159	2	174.5	0	39	0	51	0	45	-4.02906	4.02906
PROM2_10	-145.5	-2.94	0.00335545	PROM2	ENST00000478295	10	227	7	214	8.5	220.5	1	60	2	90	1.5	75	-3.06762	3.06762
PROM2_8	-1256	-3.2651	2.3054e-05	PROM2	ENST00000487138	23	1783	27	1838	25	1810.5	10	534	8	575	9	554.5	-3.39594	3.39594
PRR5_1	-69	-5.18182	8.81868e-05	PRR5	ENST00000477331	3	85	5	86	4	85.5	1	18	0	15	0.5	16.5	-5.36709	5.36709
PRR5_11	-53	-3.46512	0.0072586	PRR5	ENST00000492289	33	79	25	70	29	74.5	11	22	8	21	9.5	21.5	-3.58733	3.58733
PRR5_5	-223.5	-2.78088	0.00237806	PRR5	ENST00000495017	69	372	62	326	65.5	349	24	118	29	133	26.5	125.5	-2.8855	2.8855
PRRT2_1	-12	-13	0.00879784	PRRT2	ENST00000300797	3	12	2	14	2.5	13	0	0	1	2	0.5	1	-13.9531	13.9531
PRSS23_7	3068	10.297	1.81381e-18	PRSS23	ENST00000280258	69	397	45	263	57	330	425	3150	479	3646	452	3398	9.97099	9.97099
PSAT1_2	894.5	4.56375	2.58791e-08	PSAT1	ENST00000376588	107	270	72	232	89.5	251	385	1006	487	1285	436	1145.5	4.39174	4.39174
PSCA_3	-21	-11.5	0.000286178	PSCA	ENST00000301258	15	24	10	22	12.5	23	2	2	0	2	1	2	-11.9214	11.9214
PSD4_5	-782.5	-2.39607	0.00667243	PSD4	ENST00000441564	209	1384	203	1302	206	1343	65	548	69	573	67	560.5	-2.48674	2.48674
PSMA3_4	954	3.34975	3.71039e-05	PSMA3	ENST00000557508	2	360	3	452	2.5	406	9	1346	14	1374	11.5	1360	3.21148	3.21148
PSMC3_8	-176	-3.46154	0.000665102	PSMC3	ENST00000531653	3	287	1	208	2	247.5	0	81	0	62	0	71.5	-3.55868	3.55868
PSMC6_18	143.5	3.15789	0.00555478	PSMC6	ENST00000556813	0	78	0	55	0	66.5	2	265	1	155	1.5	210	3.08501	3.08501
PSMD2_18	591	3.83453	0.00162024	PSMD2	ENST00000417952	0	151	1	266	0.5	208.5	3	524	9	1075	6	799.5	3.61771	3.61771
PSME3_9	-88	-4.25926	0.000447681	PSME3	ENST00000589469	3	101	5	129	4	115	0	21	0	33	0	27	-4.4723	4.4723
PSMG1_4	269	2.85517	0.00244964	PSMG1	ENST00000481921	1	127	3	163	2	145	13	439	10	389	11.5	414	2.74198	2.74198
PSPH_2	436	2.54064	0.00288904	PSPH	ENST00000437355	13	296	7	270	10	283	17	705	15	733	16	719	2.44963	2.44963
PTCH1_11	126.5	3.45631	0.000471577	PTCH1	ENST00000331920	5	63	3	40	4	51.5	13	171	12	185	12.5	178	3.35282	3.35282
PTCH1_13	129	3.52941	0.00021612	PTCH1	ENST00000375290	5	48	6	54	5.5	51	20	178	17	182	18.5	180	3.39052	3.39052
PTGER3_8	109	3.0566	0.00164867	PTGER3	ENST00000370924	48	54	49	52	48.5	53	122	147	156	177	139	162	2.93771	2.93771
PTK7_1	-124	-3.61053	0.000203719	PTK7	ENST00000493339	9	172	11	171	10	171.5	3	42	4	53	3.5	47.5	-3.7615	3.7615
PTK7_15	-394.5	-8.23853	5.69833e-13	PTK7	ENST00000349241	4	462	3	436	3.5	449	0	58	0	51	0	54.5	-8.52876	8.52876
PTK7_3	-197	-4.07812	1.69207e-05	PTK7	ENST00000470471	7	279	4	243	5.5	261	1	70	1	58	1	64	-4.21176	4.21176
PTMA_12	1162	2.5514	0.00181266	PTMA	ENST00000409321	13	841	10	657	11.5	749	31	1934	26	1888	28.5	1911	2.46944	2.46944
PTMA_5	825	3.34375	6.84293e-05	PTMA	ENST00000466801	11	427	6	277	8.5	352	29	1068	31	1286	30	1177	3.23722	3.23722
PTTG1IP_4	495.5	2.61664	0.0055518	PTTG1IP	ENST00000445724	0	364	0	249	0	306.5	2	895	1	709	1.5	802	2.54662	2.54662
PUF60_17	-654.5	-2.4306	0.00906224	PUF60	ENST00000526683	9	1175	8	1049	8.5	1112	2	491	2	424	2	457.5	-2.51294	2.51294
PVALB_1	-254	-4.55245	1.43532e-06	PVALB	ENST00000406910	14	373	10	278	12	325.5	2	66	2	77	2	71.5	-4.71196	4.71196
PVALB_2	-135	-6.4	8.78719e-08	PVALB	ENST00000467935	6	155	7	165	6.5	160	0	27	0	23	0	25	-6.63728	6.63728
PVALB_4	-164.5	-4.13333	0.00124551	PVALB	ENST00000404171	2	193	6	241	4	217	0	28	2	77	1	52.5	-4.37033	4.37033
PXMP4_2	-66.5	-3.77083	0.00276189	PXMP4	ENST00000409299	37	94	32	87	34.5	90.5	6	27	6	21	6	24	-3.89521	3.89521
QARS_17	-216.5	-2.60967	0.00936567	QARS	ENST00000494984	3	322	4	380	3.5	351	0	114	1	155	0.5	134.5	-2.73048	2.73048
RAB27B_2	-1067.5	-2.76446	0.00070897	RAB27B	ENST00000262094	1491	1660	1533	1685	1512	1672.5	489	538	618	672	553.5	605	-2.88075	2.88075
RAB31_2	22	45	6.67071e-06	RAB31	ENST00000578737	0	0	1	1	0.5	0.5	12	20	15	25	13.5	22.5	41.6373	41.6373
RAB31_4	10784	8.94109	9.10871e-20	RAB31	ENST00000578921	1135	1424	1050	1292	1092.5	1358	9440	11961	9584	12323	9512	12142	8.62285	8.62285
RAB31_9	19	7.33333	0.00592029	RAB31	ENST00000581109	1	4	0	2	0.5	3	8	16	15	28	11.5	22	7.09365	7.09365
RAB40B_10	-240	-4.77953	4.18154e-05	RAB40B	ENST00000571995	14	268	20	339	17	303.5	1	39	4	88	2.5	63.5	-5.04245	5.04245
RAB43_2	-74.5	-5.96667	0.000362073	RAB43	ENST00000476465	3	59	4	120	3.5	89.5	0	17	0	13	0	15	-6.24955	6.24955
RAB5A_6	22.5	5.09091	0.00830716	RAB5A	ENST00000476544	1	4	1	7	1	5.5	4	28	6	28	5	28	4.85344	4.85344
RAD51C_4	43	4.07143	0.00551345	RAD51C	ENST00000476741	1	16	0	12	0.5	14	6	66	4	48	5	57	3.96074	3.96074
RAI14_23	168	4.11111	0.00229702	RAI14	ENST00000512629	0	58	0	50	0	54	2	120	4	324	3	222	3.91597	3.91597
RAMP1_4	81.5	2.87356	0.00722292	RAMP1	ENST00000254661	12	45	14	42	13	43.5	32	118	24	132	28	125	2.76642	2.76642
RAP1B_32	101.5	3.44578	0.00325698	RAP1B	ENST00000453560	1	54	0	29	0.5	41.5	3	113	4	173	3.5	143	3.33541	3.33541
RAP1GAP_11	-1513.5	-2.98362	0.000109884	RAP1GAP	ENST00000495204	42	2268	61	2285	51.5	2276.5	16	717	20	809	18	763	-3.104	3.104
RAP2C-AS1_1	-40.5	-4.375	0.0053677	RAP2C-AS1	ENST00000441399	44	52	43	53	43.5	52.5	14	16	7	8	10.5	12	-4.49963	4.49963
RAPH1_3	-642	-2.68504	0.00138157	RAPH1	ENST00000319170	662	1072	569	974	615.5	1023	223	355	246	407	234.5	381	-2.78864	2.78864
RASGRF1_8	-198	-3.32941	0.000321599	RASGRF1	ENST00000560334	11	266	15	300	13	283	3	88	4	82	3.5	85	-3.46117	3.46117
RASSF10_1	-55	-12	1.52662e-06	RASSF10	ENST00000340901	46	46	74	74	60	60	5	5	5	5	5	5	-12.5688	12.5688
RBBP7_1	2004.5	2.82393	0.000176178	RBBP7	ENST00000465244	60	1109	56	1089	58	1099	156	3116	166	3091	161	3103.5	2.72093	2.72093
RBBP7_10	2527.5	2.59716	0.00084633	RBBP7	ENST00000416035	37	1560	43	1605	40	1582.5	102	3869	120	4351	111	4110	2.49557	2.49557
RBBP7_11	5374	3.19526	1.70093e-05	RBBP7	ENST00000404022	19	2806	13	2090	16	2448	57	7744	50	7900	53.5	7822	3.09331	3.09331
RBBP7_5	1064	2.33417	0.00617606	RBBP7	ENST00000330735	7	799	7	796	7	797.5	16	1858	17	1865	16.5	1861.5	2.24803	2.24803
RBBP7_6	587	3.01027	0.000540386	RBBP7	ENST00000425696	3	257	4	327	3.5	292	11	775	14	983	12.5	879	2.87602	2.87602
RBBP8_5	118.5	2.71739	0.00532645	RBBP8	ENST00000583057	2	72	4	66	3	69	11	176	13	199	12	187.5	2.61654	2.61654
RBKS_1	-28.5	-6.18182	0.00112001	RBKS	ENST00000449378	1	35	2	33	1.5	34	1	7	0	4	0.5	5.5	-6.36003	6.36003
RBM24_8	99.5	8.10714	1.04382e-07	RBM24	ENST00000379052	3	18	1	10	2	14	14	114	9	113	11.5	113.5	7.89324	7.89324
RBM28_7	56	5.66667	0.000189674	RBM28	ENST00000488249	2	16	2	8	2	12	13	59	11	77	12	68	5.50458	5.50458
RBP7_1	14	29	0.000750036	RBP7	ENST00000294435	0	0	0	1	0	0.5	4	13	2	16	3	14.5	26.8391	26.8391
RECQL4_2	120	5.5283	1.3169e-05	RECQL4	ENST00000531875	0	30	0	23	0	26.5	5	183	3	110	4	146.5	5.39038	5.39038
REL_1	-45	-3.57143	0.00944073	REL	ENST00000394479	20	62	22	63	21	62.5	5	15	10	20	7.5	17.5	-3.72531	3.72531
RELL1_1	-123.5	-3.16667	0.00121619	RELL1	ENST00000454158	75	199	55	162	65	180.5	16	52	21	62	18.5	57	-3.28404	3.28404
RERE_9	-708	-4.90083	3.96687e-07	RERE	ENST00000337907	4	1105	2	674	3	889.5	0	156	0	207	0	181.5	-5.06377	5.06377
RERG_1	494.5	6.81765	1.60049e-10	RERG	ENST00000546331	4	107	1	63	2.5	85	12	579	13	580	12.5	579.5	6.62998	6.62998
RERG_3	101.5	3.30682	0.000834017	RERG	ENST00000538313	0	44	0	44	0	44	0	151	0	140	0	145.5	3.18832	3.18832
RERG_4	26	11.4	0.000577265	RERG	ENST00000545567	0	2	0	3	0	2.5	1	38	0	19	0.5	28.5	11.0058	11.0058
RERG_6	153.5	5.26389	3.26715e-06	RERG	ENST00000256953	0	41	0	31	0	36	0	141	1	238	0.5	189.5	5.05716	5.05716
RERG_7	112	8.46667	1.03e-06	RERG	ENST00000537647	0	8	1	22	0.5	15	3	104	6	150	4.5	127	7.9709	7.9709
RERG_8	184	5.27907	5.44275e-05	RERG	ENST00000536465	0	51	0	35	0	43	1	306	0	148	0.5	227	5.17292	5.17292
RET_2	538	2.74675	0.000954908	RET	ENST00000340058	98	298	115	318	106.5	308	277	866	264	826	270.5	846	2.644	2.644
REXO2_1	86	3.38889	0.00368221	REXO2	ENST00000539119	0	43	0	29	0	36	5	142	3	102	4	122	3.30376	3.30376
RGS10_4	368	2.81728	0.000941038	RGS10	ENST00000369103	21	201	18	204	19.5	202.5	60	595	60	546	60	570.5	2.71599	2.71599
RGS16_1	108	3.42697	0.000375458	RGS16	ENST00000367558	47	47	42	42	44.5	44.5	142	142	163	163	152.5	152.5	3.30061	3.30061
RHBDF2_4	29	5.14286	0.00300514	RHBDF2	ENST00000587640	0	8	0	6	0	7	3	40	1	32	2	36	4.99609	4.99609
RHBDF2_8	43	5.3	0.000502406	RHBDF2	ENST00000589582	0	9	0	11	0	10	2	48	1	58	1.5	53	5.07101	5.07101
RHBDL3_1	-19.5	-7.5	0.00496357	RHBDL3	ENST00000269051	0	18	0	27	0	22.5	0	4	0	2	0	3	-7.7686	7.7686
RHBG_11	-12.5	-13.5	0.00606231	RHBG	ENST00000466013	0	16	0	11	0	13.5	0	1	0	1	0	1	-13.9204	13.9204
RHEBL1_4	19.5	5.875	0.00745389	RHEBL1	ENST00000550797	0	5	0	3	0	4	5	25	2	22	3.5	23.5	5.72239	5.72239
RHOBTB3_1	100	3.8169	0.00208394	RHOBTB3	ENST00000510313	26	50	13	21	19.5	35.5	86	148	82	123	84	135.5	3.7433	3.7433
RHOBTB3_10	6276	2.76119	0.000172512	RHOBTB3	ENST00000379982	2024	3688	1916	3439	1970	3563.5	5391	9467	5614	10212	5502.5	9839.5	2.65973	2.65973
RHOBTB3_15	53.5	5.11538	0.0004236	RHOBTB3	ENST00000506817	9	15	5	11	7	13	39	75	34	58	36.5	66.5	4.97393	4.97393
RHOBTB3_6	43.5	3.80645	0.00676607	RHOBTB3	ENST00000504949	3	14	4	17	3.5	15.5	24	51	27	67	25.5	59	3.63793	3.63793
RHOC_13	284.5	2.94198	0.00109334	RHOC	ENST00000369636	0	130	1	163	0.5	146.5	4	399	5	463	4.5	431	2.81523	2.81523
RIPK1_3	-98	-3.36145	0.00315115	RIPK1	ENST00000479389	2	147	3	132	2.5	139.5	0	29	1	54	0.5	41.5	-3.51484	3.51484
RLN2_3	35	11	1.31412e-05	RLN2	ENST00000381627	0	3	0	4	0	3.5	3	33	2	44	2.5	38.5	10.4927	10.4927
RMST_1	34.5	24	1.02346e-06	RMST	ENST00000541282	2	2	1	1	1.5	1.5	19	27	21	45	20	36	23.2314	23.2314
RMST_5	263	6.1068	1.13514e-09	RMST	ENST00000538559	47	57	41	46	44	51.5	262	312	248	317	255	314.5	5.90354	5.90354
RNF150_4	265	2.5727	0.00555746	RNF150	ENST00000515673	107	168	111	169	109	168.5	233	375	303	492	268	433.5	2.46748	2.46748
RNF41_10	55	5.58333	0.00786611	RNF41	ENST00000548225	5	19	1	5	3	12	9	37	23	97	16	67	5.42381	5.42381
RNF43_1	-2492.5	-5.23534	9.41078e-11	RNF43	ENST00000584437	516	3154	482	3008	499	3081	97	529	113	648	105	588.5	-5.44763	5.44763
RNF43_4	-28.5	-6.7	0.000666814	RNF43	ENST00000500597	0	36	0	31	0	33.5	0	6	0	4	0	5	-6.89631	6.89631
RNF43_8	-29.5	-5.21429	0.00305066	RNF43	ENST00000580014	5	32	7	41	6	36.5	1	7	1	7	1	7	-5.43914	5.43914
RNF8_3	98.5	4.39655	0.00108873	RNF8	ENST00000229866	0	32	0	26	0	29	2	171	1	84	1.5	127.5	4.29391	4.29391
ROGDI_9	-67	-4.72222	0.000731338	ROGDI	ENST00000586504	5	104	3	66	4	85	0	21	0	15	0	18	-4.8382	4.8382
ROR1_4	-148	-7.57778	6.12834e-09	ROR1	ENST00000371079	64	157	65	184	64.5	170.5	14	25	11	20	12.5	22.5	-7.86553	7.86553
RORB_2	-22.5	-5.5	0.00527001	RORB	ENST00000376896	19	30	21	25	20	27.5	6	6	4	4	5	5	-5.65769	5.65769
RORC_4	-65.5	-10.3571	1.9994e-06	RORC	ENST00000356728	20	67	23	78	21.5	72.5	2	11	2	3	2	7	-10.6041	10.6041
RP1-228P16.3_2	-13.5	-14.5	0.00568659	RP1-228P16.3	ENST00000552958	19	19	10	10	14.5	14.5	1	1	1	1	1	1	-14.881	14.881
RP11-1055B8.4_1	-125	-2.70068	0.00898944	RP11-1055B8.4	ENST00000571724	141	187	167	210	154	198.5	57	67	69	80	63	73.5	-2.81771	2.81771
RP11-106M3.2_1	-29	-5.83333	0.00155803	RP11-106M3.2	ENST00000379915	38	38	32	32	35	35	7	7	5	5	6	6	-6.00768	6.00768
RP11-1084I9.1_2	-34	-12.3333	1.02618e-05	RP11-1084I9.1	ENST00000383019	33	33	41	41	37	37	3	3	3	3	3	3	-12.8579	12.8579
RP11-125B21.2_4	13.5	10	0.00708534	RP11-125B21.2	ENST00000416826	2	2	0	1	1	1.5	10	16	7	14	8.5	15	9.77181	9.77181
RP11-165E7.1_1	-18.5	-10.25	0.00158614	RP11-165E7.1	ENST00000588778	18	18	23	23	20.5	20.5	3	3	1	1	2	2	-10.5345	10.5345
RP11-167H9.6_1	139	3.41739	0.000425588	RP11-167H9.6	ENST00000498005	32	62	20	53	26	57.5	59	219	60	174	59.5	196.5	3.31216	3.31216
RP11-191G24.1_1	17.5	8	0.00311577	RP11-191G24.1	ENST00000415031	3	3	2	2	2.5	2.5	19	19	21	21	20	20	7.75117	7.75117
RP11-191G24.1_2	36.5	4.47619	0.00319176	RP11-191G24.1	ENST00000426017	13	13	8	8	10.5	10.5	49	49	45	45	47	47	4.3552	4.3552
RP11-218M22.1_3	40	4.33333	0.00335138	RP11-218M22.1	ENST00000318291	8	15	3	9	5.5	12	16	55	12	49	14	52	4.22	4.22
RP11-225N10.1_1	27	11.8	0.00013229	RP11-225N10.1	ENST00000488882	3	3	2	2	2.5	2.5	36	36	23	23	29.5	29.5	11.5252	11.5252
RP11-279F6.1_2	-644	-21.4444	4.6126e-24	RP11-279F6.1	ENST00000559477	296	724	245	627	270.5	675.5	10	25	18	38	14	31.5	-22.3441	22.3441
RP11-279F6.1_4	-41	-9.2	0.000152136	RP11-279F6.1	ENST00000560882	3	63	1	29	2	46	0	4	0	6	0	5	-9.47708	9.47708
RP11-279F6.1_6	-517.5	-26.2439	8.94928e-19	RP11-279F6.1	ENST00000498938	125	546	127	530	126	538	2	9	14	32	8	20.5	-27.6979	27.6979
RP11-307C19.1_1	-18	-10	0.00218303	RP11-307C19.1	ENST00000561283	17	17	23	23	20	20	1	1	3	3	2	2	-10.5996	10.5996
RP11-316M1.12_1	-22	-8.33333	0.00791832	RP11-316M1.12	ENST00000560481	12	36	6	14	9	25	2	4	1	2	1.5	3	-8.42662	8.42662
RP11-321G12.1_1	33	7	0.000274286	RP11-321G12.1	ENST00000559821	5	6	4	5	4.5	5.5	32	43	30	34	31	38.5	6.78814	6.78814
RP11-332H18.4_2	239	4.12418	5.78495e-06	RP11-332H18.4	ENST00000590421	37	78	44	75	40.5	76.5	164	345	145	286	154.5	315.5	3.98592	3.98592
RP11-356J5.12_2	36.5	7.63636	0.000253543	RP11-356J5.12	ENST00000529938	0	3	2	8	1	5.5	8	48	6	36	7	42	7.26225	7.26225
RP11-356J5.12_4	65	27	4.83889e-09	RP11-356J5.12	ENST00000419895	0	0	2	5	1	2.5	12	51	19	84	15.5	67.5	24.8828	24.8828
RP11-366M4.3_2	-28.5	-29.5	3.00595e-06	RP11-366M4.3	ENST00000507152	21	25	21	34	21	29.5	0	0	2	2	1	1	-31.752	31.752
RP11-400K9.4_1	-134.5	-5.20312	1.16327e-06	RP11-400K9.4	ENST00000426023	173	173	160	160	166.5	166.5	26	26	38	38	32	32	-5.42501	5.42501
RP11-428L9.2_1	-185	-3.93651	4.78294e-05	RP11-428L9.2	ENST00000456526	228	228	268	268	248	248	68	68	58	58	63	63	-4.09007	4.09007
RP11-434D9.1_6	17	12.3333	0.00231805	RP11-434D9.1	ENST00000504068	1	3	0	0	0.5	1.5	4	14	9	23	6.5	18.5	12.2502	12.2502
RP11-444D3.1_4	48	4.2	0.00247283	RP11-444D3.1	ENST00000540811	4	19	3	11	3.5	15	20	59	24	67	22	63	4.07797	4.07797
RP11-459E5.1_1	15	16	0.00150849	RP11-459E5.1	ENST00000523627	0	0	2	2	1	1	9	17	13	15	11	16	14.8812	14.8812
RP11-459E5.1_2	148.5	10.9	8.16955e-10	RP11-459E5.1	ENST00000521141	9	9	21	21	15	15	138	138	189	189	163.5	163.5	10.2947	10.2947
RP11-496D24.2_1	-21	-15	0.000306994	RP11-496D24.2	ENST00000569621	27	27	18	18	22.5	22.5	3	3	0	0	1.5	1.5	-15.0111	15.0111
RP11-700H6.1_1	-25	-51	1.21347e-06	RP11-700H6.1	ENST00000501718	26	26	25	25	25.5	25.5	1	1	0	0	0.5	0.5	-51.3847	51.3847
RP11-734K21.2_1	-20	-11	0.000948164	RP11-734K21.2	ENST00000463302	17	23	14	21	15.5	22	3	4	0	0	1.5	2	-11.0722	11.0722
RP11-77P16.4_2	-108.5	-3.28421	0.000976502	RP11-77P16.4	ENST00000504808	138	170	118	142	128	156	30	44	43	51	36.5	47.5	-3.40614	3.40614
RP11-834C11.12_1	59	5.91667	5.52416e-05	RP11-834C11.12	ENST00000513209	10	10	14	14	12	12	72	72	70	70	71	71	5.6653	5.6653
RP11-834C11.3_1	59	9.42857	1.02065e-06	RP11-834C11.3	ENST00000515617	5	5	9	9	7	7	63	63	69	69	66	66	8.97227	8.97227
RP3-461P17.10_1	-18.5	-8.4	0.0083094	RP3-461P17.10	ENST00000424705	14	14	28	28	21	21	2	2	3	3	2.5	2.5	-8.88374	8.88374
RP5-1139I1.1_1	30	16	1.42528e-05	RP5-1139I1.1	ENST00000428222	0	0	4	4	2	2	33	33	31	31	32	32	14.8674	14.8674
RPL13_9	907.5	3.17365	9.77622e-05	RPL13	ENST00000467736	1	372	1	463	1	417.5	6	1310	7	1340	6.5	1325	3.04305	3.04305
RPL22L1_2	744	2.84615	0.000312648	RPL22L1	ENST00000295830	30	439	15	367	22.5	403	42	1110	49	1184	45.5	1147	2.74762	2.74762
RPL22L1_4	492.5	2.84112	0.00305066	RPL22L1	ENST00000463836	4	254	2	281	3	267.5	9	909	6	611	7.5	760	2.74703	2.74703
RPL34_3	-194.5	-3.61074	7.31235e-05	RPL34	ENST00000502534	2	261	2	277	2	269	0	73	0	76	0	74.5	-3.75558	3.75558
RPL36A_4	571.5	4.44277	2.69272e-06	RPL36A	ENST00000471855	1	131	5	201	3	166	11	763	11	712	11	737.5	4.24964	4.24964
RPL37A_9	415.5	3.42982	0.00959095	RPL37A	ENST00000456586	0	164	0	178	0	171	1	308	4	865	2.5	586.5	3.25147	3.25147
RPS15A_10	527	2.53198	0.00746823	RPS15A	ENST00000562935	4	418	2	270	3	344	11	925	10	817	10.5	871	2.46283	2.46283
RPS18_2	652	2.78142	0.000662719	RPS18	ENST00000474626	1	351	1	381	1	366	4	971	5	1065	4.5	1018	2.67095	2.67095
RPS24_5	162.5	2.60099	0.00868119	RPS24	ENST00000466129	21	105	19	98	20	101.5	37	224	48	304	42.5	264	2.49687	2.49687
RPS3_9	1783.5	3.60365	2.31627e-05	RPS3	ENST00000526248	4	560	6	810	5	685	23	2548	19	2389	21	2468.5	3.45038	3.45038
RPS5_1	1510	2.73264	0.00208221	RPS5	ENST00000598495	2	772	3	971	2.5	871.5	4	1954	8	2809	6	2381.5	2.60654	2.60654
RPS6KA2_2	85.5	3.06024	0.00522536	RPS6KA2	ENST00000510118	0	39	0	44	0	41.5	0	111	0	143	0	127	2.92959	2.92959
RPS6KA2_9	53	4.53333	0.00138878	RPS6KA2	ENST00000503859	0	12	0	18	0	15	0	57	0	79	0	68	4.31265	4.31265
RRM2_10	313.5	3.0625	0.000367735	RRM2	ENST00000459969	2	171	1	133	1.5	152	8	488	7	443	7.5	465.5	2.96756	2.96756
RUNX2_4	80	9.88889	5.61057e-08	RUNX2	ENST00000359524	0	8	0	10	0	9	0	79	0	99	0	89	9.45261	9.45261
RUNX2_6	77	12.8462	4.75681e-09	RUNX2	ENST00000371438	0	7	0	6	0	6.5	0	87	0	80	0	83.5	12.4231	12.4231
RUNX2_7	84.5	9.89474	9.89802e-08	RUNX2	ENST00000371432	0	13	0	6	0	9.5	0	81	0	107	0	94	9.62279	9.62279
RUNX2_8	19	13.6667	0.00035034	RUNX2	ENST00000478660	0	1	0	2	0	1.5	5	19	2	22	3.5	20.5	12.9716	12.9716
S1PR3_1	-1036.5	-7.73052	1.82323e-14	S1PR3	ENST00000358157	59	1165	73	1216	66	1190.5	9	154	8	154	8.5	154	-8.03329	8.03329
S1PR3_2	-346.5	-4.98276	4.26302e-08	S1PR3	ENST00000375846	27	450	33	417	30	433.5	6	79	5	95	5.5	87	-5.1806	5.1806
SALL4_4	-371.5	-3.35873	8.32321e-05	SALL4	ENST00000217086	235	510	259	548	247	529	78	141	88	174	83	157.5	-3.50311	3.50311
SAMD9_1	190	11.8571	3.1219e-13	SAMD9	ENST00000379958	12	19	7	16	9.5	17.5	92	172	111	243	101.5	207.5	11.3977	11.3977
SAP18_3	146.5	3.61607	0.00272269	SAP18	ENST00000492245	0	36	1	76	0.5	56	5	183	7	222	6	202.5	3.42679	3.42679
SARS_3	58.5	5.5	0.000339855	SARS	ENST00000477544	0	13	0	13	0	13	4	88	3	55	3.5	71.5	5.33338	5.33338
SARS_4	157.5	2.71196	0.0067686	SARS	ENST00000471705	16	83	19	101	17.5	92	36	222	56	277	46	249.5	2.59376	2.59376
SAT1_6	-68	-3.77551	0.00168393	SAT1	ENST00000379253	22	90	21	95	21.5	92.5	3	23	5	26	4	24.5	-3.93138	3.93138
SATB1_16	-258	-3.43396	7.54903e-05	SATB1	ENST00000338745	45	381	40	347	42.5	364	13	102	14	110	13.5	106	-3.56338	3.56338
SBF2_4	-24	-7.85714	0.000619705	SBF2	ENST00000530741	4	29	4	26	4	27.5	0	3	0	4	0	3.5	-8.1765	8.1765
SCARB1_9	543.5	2.52028	0.00464843	SCARB1	ENST00000339570	13	370	12	345	12.5	357.5	19	760	30	1042	24.5	901	2.41908	2.41908
SCARB2_4	-17.5	-6.83333	0.00665067	SCARB2	ENST00000502908	8	19	11	22	9.5	20.5	2	2	3	4	2.5	3	-7.1861	7.1861
SCLY_15	18.5	10.25	0.00315115	SCLY	ENST00000480357	0	1	1	3	0.5	2	4	14	3	27	3.5	20.5	9.59873	9.59873
SCN11A_4	-19.5	-10.75	0.00578325	SCN11A	ENST00000302328	0	13	0	30	0	21.5	0	3	0	1	0	2	-11.1609	11.1609
SCNN1B_9	-70	-4.5	0.000876076	SCNN1B	ENST00000343070	29	98	26	82	27.5	90	8	25	5	15	6.5	20	-4.62252	4.62252
SCNN1G_1	-159.5	-3.98131	3.19461e-05	SCNN1G	ENST00000300061	234	234	192	192	213	213	53	53	54	54	53.5	53.5	-4.11983	4.11983
SCP2_4	-186	-2.56303	0.00955488	SCP2	ENST00000478631	7	333	11	277	9	305	3	117	4	121	3.5	119	-2.65346	2.65346
SDC2_1	50	6.88235	7.84741e-05	SDC2	ENST00000522911	1	10	0	7	0.5	8.5	10	69	6	48	8	58.5	6.70801	6.70801
SDC2_6	3957	3.48321	1.52662e-06	SDC2	ENST00000302190	556	1748	444	1439	500	1593.5	1772	5352	1796	5749	1784	5550.5	3.36324	3.36324
SDC4_2	-3992	-2.40786	0.00348191	SDC4	ENST00000372733	3515	6996	3199	6659	3357	6827.5	1345	2709	1461	2962	1403	2835.5	-2.50119	2.50119
SDK2_1	555.5	5.20833	6.28088e-05	SDK2	ENST00000392650	4	198	0	66	2	132	6	591	9	784	7.5	687.5	5.09029	5.09029
SDK2_3	371	11.1644	1.16837e-15	SDK2	ENST00000479356	1	44	0	29	0.5	36.5	13	390	10	425	11.5	407.5	10.8216	10.8216
SDK2_6	51	3.42857	0.00915877	SDK2	ENST00000410094	0	18	0	24	0	21	0	68	0	76	0	72	3.279	3.279
SEC61G_2	777.5	2.78736	0.000517328	SEC61G	ENST00000450622	5	452	7	418	6	435	14	1085	14	1340	14	1212.5	2.67996	2.67996
SELENBP1_11	-300	-6.76923	2.09386e-05	SELENBP1	ENST00000465273	12	378	11	326	11.5	352	3	79	0	25	1.5	52	-6.90248	6.90248
SELENBP1_19	-374.5	-4.09504	9.08171e-05	SELENBP1	ENST00000458566	4	456	6	535	5	495.5	3	152	1	90	2	121	-4.23238	4.23238
SELENBP1_4	-3425.5	-3.87133	2.4973e-07	SELENBP1	ENST00000474352	128	4991	123	4246	125.5	4618.5	45	1176	37	1210	41	1193	-4.00931	4.00931
SEMA3B_15	48	5.17391	0.000755454	SEMA3B	ENST00000419007	2	14	1	9	1.5	11.5	5	47	10	72	7.5	59.5	4.9923	4.9923
SEMA3C_11	6683.5	2.54944	0.000897811	SEMA3C	ENST00000265361	2071	4696	1699	3931	1885	4313.5	4578	10452	5002	11542	4790	10997	2.45985	2.45985
SEMA3E_3	-194.5	-5.05208	3.92655e-07	SEMA3E	ENST00000307792	94	252	77	233	85.5	242.5	7	40	12	56	9.5	48	-5.26421	5.26421
SEMA3G_2	74	9.22222	1.50131e-07	SEMA3G	ENST00000231721	7	10	8	8	7.5	9	66	75	81	91	73.5	83	8.8932	8.8932
SEMA6D_10	-26.5	-5.41667	0.00465462	SEMA6D	ENST00000316364	0	27	0	38	0	32.5	0	5	0	7	0	6	-5.68818	5.68818
SEMA6D_5	-47.5	-9.63636	3.01111e-06	SEMA6D	ENST00000389433	1	51	1	55	1	53	0	6	0	5	0	5.5	-9.99282	9.99282
SEMA6D_8	-32	-8.11111	0.00269013	SEMA6D	ENST00000389425	4	41	3	32	3.5	36.5	1	9	0	0	0.5	4.5	-8.14057	8.14057
SEPP1_1	-810	-2.73448	0.0029073	SEPP1	ENST00000512980	18	1067	40	1487	29	1277	16	453	12	481	14	467	-2.85932	2.85932
SEPP1_12	-183	-2.90625	0.00677367	SEPP1	ENST00000514985	3	327	3	231	3	279	1	111	0	81	0.5	96	-2.98434	2.98434
SEPSECS_8	-107.5	-2.74797	0.00913904	SEPSECS	ENST00000302922	4	162	3	176	3.5	169	1	64	1	59	1	61.5	-2.85427	2.85427
SEPT2_33	92.5	3.80303	0.000665102	SEPT2	ENST00000411484	0	42	0	24	0	33	3	125	3	126	3	125.5	3.69995	3.69995
SEPT3_7	847.5	3.37395	1.69317e-05	SEPT3	ENST00000396425	176	405	140	309	158	357	512	1135	574	1274	543	1204.5	3.2602	3.2602
SEPT5_10	62	10.5385	7.42721e-07	SEPT5	ENST00000455843	1	4	1	9	1	6.5	8	58	10	79	9	68.5	9.95971	9.95971
SEPT5_3	36	4.6	0.00538347	SEPT5	ENST00000431044	4	13	3	7	3.5	10	13	54	5	38	9	46	4.50369	4.50369
SEPT9_38	-172	-2.92179	0.00815251	SEPT9	ENST00000449803	3	218	5	305	4	261.5	0	69	1	110	0.5	89.5	-3.07366	3.07366
SEPT9_46	-138	-3.0146	0.00439764	SEPT9	ENST00000592420	20	196	22	217	21	206.5	6	79	4	58	5	68.5	-3.12185	3.12185
SERPINA3_4	327.5	4.92216	0.00066691	SERPINA3	ENST00000393080	1	41	5	126	3	83.5	9	376	8	446	8.5	411	4.64004	4.64004
SERPINI1_3	-85	-11	1.10029e-08	SERPINI1	ENST00000446050	10	98	15	89	12.5	93.5	1	10	2	7	1.5	8.5	-11.3415	11.3415
SET_2	119.5	4.14474	5.75878e-05	SET	ENST00000480536	2	33	2	43	2	38	9	140	12	175	10.5	157.5	3.95901	3.95901
SETD5_18	331.5	3.56977	0.000716025	SETD5	ENST00000493918	1	177	0	81	0.5	129	4	411	6	510	5	460.5	3.47534	3.47534
SFXN2_13	1207	3.39484	1.09439e-05	SFXN2	ENST00000369893	91	472	97	536	94	504	256	1616	297	1806	276.5	1711	3.25636	3.25636
SFXN2_5	54	5.69565	0.000614285	SFXN2	ENST00000480358	0	11	0	12	0	11.5	4	84	2	47	3	65.5	5.52257	5.52257
SFXN2_7	165	3.94643	0.00269013	SFXN2	ENST00000459894	5	83	1	29	3	56	10	176	17	266	13.5	221	3.84706	3.84706
SGK1_1	15.5	8.75	0.00498991	SGK1	ENST00000528577	0	3	0	1	0	2	0	18	0	17	0	17.5	8.59492	8.59492
SGK1_17	50.5	15.4286	7.30485e-08	SGK1	ENST00000413996	1	5	0	2	0.5	3.5	3	54	3	54	3	54	15.1011	15.1011
SGK1_8	71.5	12.9167	1.97431e-07	SGK1	ENST00000474427	1	2	4	10	2.5	6	12	82	10	73	11	77.5	12.1581	12.1581
SGK3_13	106	3.14141	0.00137771	SGK3	ENST00000345714	0	56	0	43	0	49.5	0	146	0	165	0	155.5	3.03484	3.03484
SGK3_3	376	12.75	1.234e-15	SGK3	ENST00000521198	2	42	1	22	1.5	32	13	381	21	435	17	408	12.4	12.4
SGK3_4	23.5	10.4	0.000583001	SGK3	ENST00000523401	0	1	0	4	0	2.5	2	20	2	32	2	26	9.72876	9.72876
SGK3_6	104.5	3.13265	0.0063507	SGK3	ENST00000396596	0	67	0	31	0	49	0	150	0	157	0	153.5	3.05696	3.05696
SGPP2_1	-422	-2.42327	0.00885328	SGPP2	ENST00000321276	715	715	722	722	718.5	718.5	289	289	304	304	296.5	296.5	-2.51852	2.51852
SH3D19_13	142	3.81188	0.000155421	SH3D19	ENST00000409598	0	58	0	43	0	50.5	2	155	3	230	2.5	192.5	3.67023	3.67023
SHMT2_17	175	2.67464	0.00796846	SHMT2	ENST00000414700	0	100	0	109	0	104.5	1	229	1	330	1	279.5	2.5579	2.5579
SHMT2_32	2687.5	3.12032	3.78113e-05	SHMT2	ENST00000554467	46	1448	31	1087	38.5	1267.5	106	3652	101	4258	103.5	3955	3.01432	3.01432
SIAH2_2	2788	3.52651	1.32682e-06	SIAH2	ENST00000312960	1037	1199	866	1008	951.5	1103.5	3304	3855	3344	3928	3324	3891.5	3.40639	3.40639
SIDT1_11	-137	-5.89286	2.02101e-07	SIDT1	ENST00000463226	4	157	5	173	4.5	165	1	29	0	27	0.5	28	-6.12334	6.12334
SIDT1_6	-568	-2.737	0.00225486	SIDT1	ENST00000264852	10	824	15	966	12.5	895	10	344	7	310	8.5	327	-2.84595	2.84595
SIPA1L1_3	154	3.05333	0.00136127	SIPA1L1	ENST00000554960	12	87	11	63	11.5	75	49	201	63	257	56	229	2.94754	2.94754
SIVA1_4	309	2.68852	0.00299335	SIVA1	ENST00000329967	1	215	1	151	1	183	2	463	2	521	2	492	2.60174	2.60174
SLA_8	25	51	1.23133e-06	SLA	ENST00000338087	1	1	0	0	0.5	0.5	17	25	16	26	16.5	25.5	50.9964	50.9964
SLBP_5	635.5	2.94343	0.00201363	SLBP	ENST00000318386	0	384	0	270	0	327	0	722	2	1203	1	962.5	2.83212	2.83212
SLC12A2_4	-3296	-3.32768	7.54661e-06	SLC12A2	ENST00000262461	753	4902	691	4522	722	4712	227	1411	213	1421	220	1416	-3.4504	3.4504
SLC12A2_6	-157	-4.10891	0.000195397	SLC12A2	ENST00000343225	22	178	30	237	26	207.5	4	36	7	65	5.5	50.5	-4.32614	4.32614
SLC12A4_11	39.5	14.1667	7.71331e-06	SLC12A4	ENST00000570802	1	2	2	4	1.5	3	6	53	3	32	4.5	42.5	13.5748	13.5748
SLC12A4_17	23	6.75	0.00238845	SLC12A4	ENST00000422611	1	3	1	5	1	4	8	31	4	23	6	27	6.469	6.469
SLC16A2_3	-106.5	-4.55	4.61333e-05	SLC16A2	ENST00000276033	1	158	1	115	1	136.5	0	28	0	32	0	30	-4.70593	4.70593
SLC19A2_1	136	8.15789	9.02638e-08	SLC19A2	ENST00000367804	1	13	2	25	1.5	19	14	122	23	188	18.5	155	7.7157	7.7157
SLC19A2_2	12748	5.79428	5.35736e-13	SLC19A2	ENST00000236137	480	2817	393	2501	436.5	2659	2282	15636	2273	15178	2277.5	15407	5.59528	5.59528
SLC1A5_4	150.5	3.26316	0.000427163	SLC1A5	ENST00000594991	15	69	14	64	14.5	66.5	49	192	53	242	51	217	3.13631	3.13631
SLC22A5_2	1601	3.20523	2.49426e-05	SLC22A5	ENST00000461013	262	827	220	625	241	726	764	2280	848	2374	806	2327	3.10118	3.10118
SLC22A5_3	595.5	3.28161	4.77787e-05	SLC22A5	ENST00000245407	28	256	33	266	30.5	261	97	905	88	808	92.5	856.5	3.16352	3.16352
SLC22A5_4	368.5	3.07022	0.000189362	SLC22A5	ENST00000475308	34	181	35	175	34.5	178	103	515	124	578	113.5	546.5	2.95366	2.95366
SLC22A5_6	44	3.75	0.00637849	SLC22A5	ENST00000448810	1	18	1	14	1	16	6	54	8	66	7	60	3.61771	3.61771
SLC23A1_5	-31	-16.5	7.24073e-06	SLC23A1	ENST00000353963	2	29	2	37	2	33	0	1	0	3	0	2	-17.4706	17.4706
SLC24A3_1	-792.5	-4.30898	2.05541e-07	SLC24A3	ENST00000328041	1075	1075	989	989	1032	1032	205	205	274	274	239.5	239.5	-4.48645	4.48645
SLC25A17_3	-100.5	-3.48148	0.00100809	SLC25A17	ENST00000491545	2	161	2	121	2	141	0	36	0	45	0	40.5	-3.6077	3.6077
SLC25A19_7	85	3.2973	0.00853944	SLC25A19	ENST00000442286	4	51	2	23	3	37	9	109	13	135	11	122	3.21093	3.21093
SLC2A4_2	76.5	7.12	1.39739e-06	SLC2A4	ENST00000317370	3	14	1	11	2	12.5	9	86	4	92	6.5	89	6.88114	6.88114
SLC35B1_8	134.5	3.35965	0.000299036	SLC35B1	ENST00000515850	1	56	1	58	1	57	5	191	5	192	5	191.5	3.23324	3.23324
SLC37A2_3	-41.5	-7.38462	4.98806e-05	SLC37A2	ENST00000526405	20	48	22	48	21	48	5	6	5	7	5	6.5	-7.68532	7.68532
SLC38A11_6	68.5	4.18605	0.000505548	SLC38A11	ENST00000303735	18	23	13	20	15.5	21.5	54	87	57	93	55.5	90	4.03804	4.03804
SLC39A11_6	-96.5	-3.09783	0.00996568	SLC39A11	ENST00000580557	10	141	7	144	8.5	142.5	1	30	2	62	1.5	46	-3.25155	3.25155
SLC39A6_1	33475.5	2.49125	0.00118783	SLC39A6	ENST00000269187	4690	24237	3928	20659	4309	22448	11243	53678	11712	58169	11477.5	55923.5	2.40357	2.40357
SLC3A2_21	240	3.26415	0.0055518	SLC3A2	ENST00000538682	6	146	2	66	4	106	9	267	14	425	11.5	346	3.16696	3.16696
SLC3A2_23	381.5	3.19253	0.000172632	SLC3A2	ENST00000338663	4	204	2	144	3	174	6	548	7	563	6.5	555.5	3.09338	3.09338
SLC3A2_3	253	3.0823	0.00069556	SLC3A2	ENST00000546312	5	146	3	97	4	121.5	9	346	11	403	10	374.5	2.98429	2.98429
SLC3A2_6	143.5	2.73939	0.00634894	SLC3A2	ENST00000541649	18	97	8	68	13	82.5	32	198	33	254	32.5	226	2.64592	2.64592
SLC43A2_11	31.5	5.2	0.00240641	SLC43A2	ENST00000382147	0	7	0	8	0	7.5	0	32	1	46	0.5	39	4.96884	4.96884
SLC4A10_2	32.5	4.25	0.00617606	SLC4A10	ENST00000272716	2	12	1	8	1.5	10	3	45	2	40	2.5	42.5	4.13118	4.13118
SLC4A8_13	-82.5	-7.875	0.000337515	SLC4A8	ENST00000453097	10	128	6	61	8	94.5	2	19	0	5	1	12	-7.93055	7.93055
SLC4A8_8	-151.5	-4.83544	3.8239e-06	SLC4A8	ENST00000546875	91	188	94	194	92.5	191	17	45	15	34	16	39.5	-5.00299	5.00299
SLC6A14_2	-407	-2.51866	0.00631217	SLC6A14	ENST00000371900	703	743	568	607	635.5	675	236	243	269	293	252.5	268	-2.61261	2.61261
SLC6A9_7	847.5	3.07721	0.000115405	SLC6A9	ENST00000372310	117	390	122	426	119.5	408	324	1126	381	1385	352.5	1255.5	2.94962	2.94962
SLC7A11_2	1320	19.8571	5.18909e-24	SLC7A11	ENST00000280612	54	57	82	83	68	70	1168	1229	1464	1551	1316	1390	18.9265	18.9265
SLC7A5_3	9075.5	6.11296	1.09043e-13	SLC7A5	ENST00000261622	175	1798	152	1752	163.5	1775	898	9966	984	11735	941	10850.5	5.87582	5.87582
SLC9A1_3	-55	-6.78947	7.27927e-05	SLC9A1	ENST00000545949	3	67	3	62	3	64.5	0	5	0	14	0	9.5	-7.14033	7.14033
SLC9A3R1_5	165	4.02752	0.000229255	SLC9A3R1	ENST00000581356	3	75	1	34	2	54.5	13	208	11	231	12	219.5	3.92805	3.92805
SLCO4C1_1	-143	-4.14286	1.78224e-05	SLCO4C1	ENST00000310954	186	186	191	191	188.5	188.5	42	42	49	49	45.5	45.5	-4.31369	4.31369
SLIT1_4	-108.5	-16.5	4.51029e-10	SLIT1	ENST00000266058	42	149	29	82	35.5	115.5	3	8	2	6	2.5	7	-16.8747	16.8747
SLIT2_10	-106	-4.11765	0.000123896	SLIT2	ENST00000504154	36	153	29	127	32.5	140	14	36	5	32	9.5	34	-4.25318	4.25318
SLITRK4_2	43	7.61538	2.74765e-05	SLITRK4	ENST00000381779	4	7	4	6	4	6.5	26	47	26	52	26	49.5	7.34433	7.34433
SLITRK6_1	-128.5	-3.70526	0.00021612	SLITRK6	ENST00000400286	184	184	168	168	176	176	53	53	42	42	47.5	47.5	-3.82755	3.82755
SMARCA4_3	-545.5	-3.00183	0.00150428	SMARCA4	ENST00000590574	4	661	8	975	6	818	2	273	2	272	2	272.5	-3.13912	3.13912
SMARCA4_8	597	2.88924	0.0048889	SMARCA4	ENST00000585799	1	254	2	378	1.5	316	7	714	14	1112	10.5	913	2.74435	2.74435
SMOX_8	25.5	4.64286	0.00907249	SMOX	ENST00000494098	0	8	0	6	0	7	2	37	1	28	1.5	32.5	4.51403	4.51403
SMPD1_3	-86.5	-3.66154	0.00809669	SMPD1	ENST00000527275	3	125	3	113	3	119	1	45	0	20	0.5	32.5	-3.75172	3.75172
SMPDL3B_3	294.5	2.82919	0.00135636	SMPDL3B	ENST00000373888	18	152	16	170	17	161	49	472	39	439	44	455.5	2.72199	2.72199
SMYD3_16	-56.5	-6.38095	3.99645e-05	SMYD3	ENST00000541742	5	72	3	62	4	67	0	8	0	13	0	10.5	-6.65428	6.65428
SNCG_2	-283	-3.16031	0.000306725	SNCG	ENST00000348795	24	454	15	374	19.5	414	6	121	5	141	5.5	131	-3.27705	3.27705
SNCG_4	-223.5	-3.20197	0.00291249	SNCG	ENST00000465679	17	251	36	399	26.5	325	5	84	10	119	7.5	101.5	-3.37036	3.37036
SNF8_3	62.5	4.37838	0.00125211	SNF8	ENST00000510558	0	13	1	24	0.5	18.5	3	78	3	84	3	81	4.16574	4.16574
SNRPA1_4	135	2.6875	0.00840702	SNRPA1	ENST00000540017	2	88	1	72	1.5	80	8	238	5	192	6.5	215	2.60628	2.60628
SNRPA1_9	185	2.8593	0.00656654	SNRPA1	ENST00000254193	0	93	0	106	0	99.5	2	341	1	228	1.5	284.5	2.76328	2.76328
SNTN_1	-28.5	-4.8	0.00898919	SNTN	ENST00000343837	31	40	27	32	29	36	4	4	7	11	5.5	7.5	-5.03329	5.03329
SNX21_6	-37.5	-4.40909	0.00770315	SNX21	ENST00000372547	1	37	2	60	1.5	48.5	0	10	0	12	0	11	-4.63127	4.63127
SNX5_2	925.5	2.41082	0.00732766	SNX5	ENST00000377768	23	651	31	661	27	656	69	1323	101	1840	85	1581.5	2.30985	2.30985
SOCS2_8	-44.5	-4.2963	0.00256225	SOCS2	ENST00000548537	7	53	7	63	7	58	3	12	3	15	3	13.5	-4.49025	4.49025
SOGA2_15	-69.5	-4.08889	0.00246027	SOGA2	ENST00000306329	10	113	5	71	7.5	92	5	25	3	20	4	22.5	-4.19548	4.19548
SOX3_1	111	3.13462	0.00234133	SOX3	ENST00000370536	56	56	48	48	52	52	131	131	195	195	163	163	3.00989	3.00989
SOX5_5	510.5	3.09221	0.000108332	SOX5	ENST00000546136	97	245	95	243	96	244	275	713	298	796	286.5	754.5	2.97363	2.97363
SOX6_1	23.5	12.75	0.000129972	SOX6	ENST00000396356	0	2	0	2	0	2	0	21	0	30	0	25.5	12.2147	12.2147
SOX6_5	20.5	11.25	0.000456991	SOX6	ENST00000352083	0	2	0	2	0	2	0	19	0	26	0	22.5	10.7844	10.7844
SOX6_7	21	7	0.00256225	SOX6	ENST00000316399	0	5	0	2	0	3.5	0	23	0	26	0	24.5	6.83892	6.83892
SOX9-AS1_14	-20	-7.66667	0.00215368	SOX9-AS1	ENST00000434703	18	22	20	24	19	23	2	2	4	4	3	3	-8.05352	8.05352
SP110_4	-61	-4.2973	0.00310366	SP110	ENST00000258381	5	104	3	55	4	79.5	0	17	0	20	0	18.5	-4.42127	4.42127
SPATS2L_14	100	4.27869	0.000838702	SPATS2L	ENST00000409988	0	35	0	26	0	30.5	0	86	1	175	0.5	130.5	4.10148	4.10148
SPATS2L_2	22.5	7.42857	0.00421494	SPATS2L	ENST00000366118	0	2	0	5	0	3.5	2	33	1	19	1.5	26	7.09792	7.09792
SPATS2L_25	107	3.57831	0.00314742	SPATS2L	ENST00000409385	0	46	0	37	0	41.5	1	193	0	104	0.5	148.5	3.49115	3.49115
SPG21_11	-80.5	-4.5	0.00159132	SPG21	ENST00000557795	3	136	2	71	2.5	103.5	0	26	0	20	0	23	-4.59973	4.59973
SQSTM1_4	-94.5	-3.22353	0.0066142	SQSTM1	ENST00000485412	4	108	7	166	5.5	137	2	37	2	48	2	42.5	-3.38667	3.38667
SRCIN1_5	-81.5	-3.14474	0.00493426	SRCIN1	ENST00000264659	27	117	22	122	24.5	119.5	9	33	7	43	8	38	-3.28071	3.28071
SRI_7	46	6.11111	0.000264057	SRI	ENST00000486860	0	12	0	6	0	9	3	62	2	48	2.5	55	5.98243	5.98243
SRSF5_11	-122	-3.97561	0.00312506	SRSF5	ENST00000394366	4	119	7	207	5.5	163	0	25	1	57	0.5	41	-4.21877	4.21877
SSB_10	-58.5	-3.65909	0.00526108	SSB	ENST00000422006	2	92	1	69	1.5	80.5	0	18	0	26	0	22	-3.79964	3.79964
SSBP2_12	-112.5	-4.26087	7.31235e-05	SSBP2	ENST00000504136	13	134	16	160	14.5	147	3	35	2	34	2.5	34.5	-4.43693	4.43693
SSBP2_19	-1282.5	-3.62002	3.13968e-06	SSBP2	ENST00000320672	258	1827	239	1717	248.5	1772	61	431	66	548	63.5	489.5	-3.76785	3.76785
SSBP4_8	51.5	3.71053	0.00650486	SSBP4	ENST00000601444	0	25	0	13	0	19	2	76	2	65	2	70.5	3.62467	3.62467
SSPO_15	-271.5	-5.98165	1.4158e-06	SSPO	ENST00000378016	65	334	55	318	60	326	8	31	18	78	13	54.5	-6.28604	6.28604
SSR1_2	195.5	3.69655	3.15064e-05	SSR1	ENST00000397511	0	71	0	74	0	72.5	1	267	2	269	1.5	268	3.55693	3.55693
SSR2_10	473	3.80712	4.49783e-06	SSR2	ENST00000480567	0	156	0	181	0	168.5	3	606	4	677	3.5	641.5	3.65039	3.65039
SSR4_1	209	4.45455	1.14898e-06	SSR4	ENST00000486204	1	61	2	60	1.5	60.5	5	247	9	292	7	269.5	4.28074	4.28074
ST6GALNAC2_8	-95	-3.5	0.00557734	ST6GALNAC2	ENST00000589997	102	158	71	108	86.5	133	34	48	20	28	27	38	-3.58053	3.58053
STARD10_12	-238	-2.92713	0.00229841	STARD10	ENST00000543089	6	315	10	408	8	361.5	0	113	1	134	0.5	123.5	-3.06172	3.06172
STARD10_9	-219	-4.12857	0.000130162	STARD10	ENST00000536290	8	353	6	225	7	289	0	51	1	89	0.5	70	-4.28599	4.28599
STARD4_7	15.5	16.5	0.00087263	STARD4	ENST00000502322	0	1	0	1	0	1	2	15	3	18	2.5	16.5	15.8478	15.8478
STC1_2	-876.5	-2.44876	0.00484979	STC1	ENST00000290271	876	1476	876	1487	876	1481.5	328	551	392	659	360	605	-2.54977	2.54977
STC2_1	20.5	7.83333	0.00168038	STC2	ENST00000520593	1	2	2	4	1.5	3	12	22	12	25	12	23.5	7.43703	7.43703
STC2_2	95	4.27586	9.14372e-05	STC2	ENST00000520648	19	31	15	27	17	29	51	113	66	135	58.5	124	4.11774	4.11774
STC2_4	4102.5	3.53163	1.03e-06	STC2	ENST00000265087	1418	1746	1194	1495	1306	1620.5	4221	5386	4703	6060	4462	5723	3.40514	3.40514
STEAP4_3	89.5	60.6667	1.44084e-13	STEAP4	ENST00000380079	0	0	2	3	1	1.5	49	105	30	77	39.5	91	56.5781	56.5781
STIP1_7	-251.5	-3.17749	0.00104139	STIP1	ENST00000537479	3	309	3	425	3	367	0	118	0	113	0	115.5	-3.31666	3.31666
STK32C_3	33	10.4286	3.99645e-05	STK32C	ENST00000456004	1	3	2	4	1.5	3.5	14	29	21	44	17.5	36.5	9.92898	9.92898
STON1-GTF2A1L_1	-72.5	-5.39394	0.0002029	STON1-GTF2A1L	ENST00000309827	0	82	0	96	0	89	0	10	0	23	0	16.5	-5.68393	5.68393
STON1-GTF2A1L_3	-70	-6	2.8243e-05	STON1-GTF2A1L	ENST00000402114	0	79	0	89	0	84	0	11	0	17	0	14	-6.28401	6.28401
STON1-GTF2A1L_4	-80.5	-6.55172	4.98768e-06	STON1-GTF2A1L	ENST00000394751	0	88	0	102	0	95	0	12	0	17	0	14.5	-6.85687	6.85687
STON1-GTF2A1L_5	-58	-5.46154	0.000201765	STON1-GTF2A1L	ENST00000394754	0	69	0	73	0	71	0	9	0	17	0	13	-5.72942	5.72942
STON1-GTF2A1L_7	-71.5	-6.72	3.29616e-05	STON1-GTF2A1L	ENST00000405008	0	76	0	92	0	84	0	7	0	18	0	12.5	-7.09552	7.09552
STON1_3	-45.5	-4.13793	0.0055924	STON1	ENST00000404752	3	49	6	71	4.5	60	2	16	1	13	1.5	14.5	-4.31273	4.31273
STON1_4	-47.5	-8.91667	4.33432e-05	STON1	ENST00000406226	5	70	4	37	4.5	53.5	0	5	0	7	0	6	-9.19734	9.19734
STRA6_15	-111.5	-9.25926	3.83271e-09	STRA6	ENST00000323940	11	134	11	116	11	125	2	14	2	13	2	13.5	-9.57773	9.57773
STRA6_16	-148	-10.8667	2.72325e-10	STRA6	ENST00000569936	41	201	30	125	35.5	163	6	12	7	18	6.5	15	-11.2519	11.2519
STRA6_19	-27	-8.71429	0.0013545	STRA6	ENST00000563965	1	41	1	20	1	30.5	0	2	1	5	0.5	3.5	-9.04736	9.04736
STRA6_3	-32	-5.57143	0.00698411	STRA6	ENST00000572785	3	54	1	24	2	39	0	8	1	6	0.5	7	-5.67758	5.67758
STRA6_6	-75	-11	7.89455e-08	STRA6	ENST00000535552	6	81	5	84	5.5	82.5	3	10	1	5	2	7.5	-11.317	11.317
STRA6_8	-31	-6.16667	0.000798131	STRA6	ENST00000575272	24	38	21	36	22.5	37	4	4	5	8	4.5	6	-6.46077	6.46077
SUB1_12	141.5	5.22388	0.000196939	SUB1	ENST00000511175	1	43	0	24	0.5	33.5	9	238	3	112	6	175	5.13953	5.13953
SUB1_8	112	6.74359	1.02844e-06	SUB1	ENST00000511988	1	15	1	24	1	19.5	10	147	7	116	8.5	131.5	6.46165	6.46165
SULT1A4_5	-11.5	-24	0.00368917	SULT1A4	ENST00000562941	8	12	3	12	5.5	12	1	1	0	0	0.5	0.5	-24.1988	24.1988
SUMF2_2	128.5	2.64744	0.00744046	SUMF2	ENST00000342190	0	79	0	77	0	78	1	186	2	227	1.5	206.5	2.54337	2.54337
SUMF2_3	-61	-3.59574	0.00379392	SUMF2	ENST00000451338	2	86	2	83	2	84.5	0	25	0	22	0	23.5	-3.72402	3.72402
SUMF2_5	95.5	3.01053	0.00803405	SUMF2	ENST00000498777	2	41	2	54	2	47.5	11	164	8	122	9.5	143	2.89724	2.89724
SUMO1_6	100	3.08333	0.00205122	SUMO1	ENST00000409627	0	53	0	43	0	48	2	131	3	165	2.5	148	2.97091	2.97091
SUOX_17	-140.5	-3.40171	0.0036043	SUOX	ENST00000356124	9	260	6	138	7.5	199	2	63	2	54	2	58.5	-3.48362	3.48362
SUSD2_2	-275.5	-3.71429	1.76938e-05	SUSD2	ENST00000358321	41	383	50	371	45.5	377	11	96	15	107	13	101.5	-3.86061	3.86061
SUSD3_2	18	13	0.00108274	SUSD3	ENST00000375472	0	1	0	2	0	1.5	5	23	2	16	3.5	19.5	12.432	12.432
SUSD4_1	151.5	2.96753	0.00118532	SUSD4	ENST00000343846	2	81	3	73	2.5	77	7	226	5	231	6	228.5	2.86261	2.86261
SYBU_16	195	8.09091	2.04114e-05	SYBU	ENST00000527707	0	10	3	45	1.5	27.5	11	232	10	213	10.5	222.5	7.62068	7.62068
SYBU_29	366	3.90476	3.26715e-06	SYBU	ENST00000533895	4	142	3	110	3.5	126	11	459	12	525	11.5	492	3.771	3.771
SYBU_32	1201.5	3.68192	5.1726e-06	SYBU	ENST00000399066	17	487	13	409	15	448	34	1350	47	1949	40.5	1649.5	3.53832	3.53832
SYBU_38	1190	5.13194	5.86704e-10	SYBU	ENST00000529175	8	274	9	302	8.5	288	36	1443	34	1513	35	1478	4.93002	4.93002
SYNDIG1_2	79	5.15789	0.000145166	SYNDIG1	ENST00000376862	14	14	24	24	19	19	83	83	113	113	98	98	4.8966	4.8966
SYNE1_41	-124	-3.66667	0.000160026	SYNE1	ENST00000478916	29	170	37	171	33	170.5	12	42	14	51	13	46.5	-3.81866	3.81866
SYNE3_2	27.5	6.5	0.00194651	SYNE3	ENST00000553340	3	7	1	3	2	5	5	25	5	40	5	32.5	6.31142	6.31142
SYNE3_3	32.5	8.22222	0.000229041	SYNE3	ENST00000334258	1	7	0	2	0.5	4.5	2	31	4	43	3	37	8.04767	8.04767
SYNRG_9	-74.5	-3.25758	0.00527001	SYNRG	ENST00000585472	2	121	2	94	2	107.5	0	32	1	34	0.5	33	-3.3696	3.3696
SYT17_7	-165.5	-3.43382	0.000397498	SYT17	ENST00000355377	100	233	98	234	99	233.5	17	54	27	82	22	68	-3.58776	3.58776
SYTL2_11	-2709	-6.01203	1.31293e-12	SYTL2	ENST00000316356	89	3495	61	3004	75	3249.5	14	518	15	563	14.5	540.5	-6.23258	6.23258
SYTL2_13	-183	-4.73469	1.29087e-06	SYTL2	ENST00000532221	91	255	84	209	87.5	232	17	47	21	51	19	49	-4.90393	4.90393
SYTL2_16	-283.5	-4.08152	9.91687e-05	SYTL2	ENST00000527523	6	317	7	434	6.5	375.5	1	66	2	118	1.5	92	-4.2989	4.2989
SYTL2_17	-516.5	-5.28631	3.5875e-09	SYTL2	ENST00000525423	0	657	0	617	0	637	0	124	0	117	0	120.5	-5.47776	5.47776
SYTL2_2	-498	-5.22034	4.82435e-09	SYTL2	ENST00000359152	0	667	0	565	0	616	0	115	0	121	0	118	-5.40776	5.40776
SYTL2_20	-1957	-6.21867	6.74938e-12	SYTL2	ENST00000389959	54	2367	58	2297	56	2332	10	311	16	439	13	375	-6.48642	6.48642
SYTL2_22	-126.5	-7.325	6.60129e-05	SYTL2	ENST00000532995	10	145	8	148	9	146.5	0	6	3	34	1.5	20	-7.77084	7.77084
SYTL2_24	-203	-3.85915	0.00161439	SYTL2	ENST00000438197	4	314	2	234	3	274	1	96	0	46	0.5	71	-3.94382	3.94382
SYTL2_26	-204.5	-4.89524	1.03095e-06	SYTL2	ENST00000526999	56	297	41	217	48.5	257	9	46	12	59	10.5	52.5	-5.07201	5.07201
SYTL2_27	-122	-3.34615	0.00476806	SYTL2	ENST00000525692	10	138	16	210	13	174	2	38	6	66	4	52	-3.52964	3.52964
SYTL2_30	-2379.5	-5.4311	2.32464e-11	SYTL2	ENST00000525702	253	3061	213	2772	233	2916.5	56	515	55	559	55.5	537	-5.63572	5.63572
SYTL2_4	-49	-6.76471	0.00457149	SYTL2	ENST00000528566	15	68	9	47	12	57.5	0	1	4	16	2	8.5	-7.16445	7.16445
SYTL2_7	-266.5	-6.0283	1.5437e-07	SYTL2	ENST00000529662	35	351	26	288	30.5	319.5	4	35	8	71	6	53	-6.30007	6.30007
SYTL4_1	288	4.06383	7.54728e-05	SYTL4	ENST00000372989	6	123	3	65	4.5	94	19	316	24	448	21.5	382	3.93911	3.93911
SYTL5_1	155	8.2093	4.43029e-10	SYTL5	ENST00000456733	0	27	0	16	0	21.5	2	161	2	192	2	176.5	7.96173	7.96173
SYTL5_2	202	5.69767	1.36595e-08	SYTL5	ENST00000297875	1	46	1	40	1	43	3	245	3	245	3	245	5.50168	5.50168
TACC1_24	-142	-3.04317	0.00145523	TACC1	ENST00000522955	17	224	13	199	15	211.5	5	62	9	77	7	69.5	-3.16301	3.16301
TACC1_4	-331.5	-3.53053	0.00343419	TACC1	ENST00000276520	5	616	2	309	3.5	462.5	0	91	2	171	1	131	-3.6536	3.6536
TAGLN_1	-24	-5.36364	0.00543249	TAGLN	ENST00000278968	8	27	9	32	8.5	29.5	1	4	3	7	2	5.5	-5.63269	5.63269
TAMM41_2	29.5	4.93333	0.00297027	TAMM41	ENST00000457498	0	8	0	7	0	7.5	2	35	2	39	2	37	4.75541	4.75541
TARBP2_16	-83	-4.53191	0.00012749	TARBP2	ENST00000550147	4	103	4	110	4	106.5	0	23	0	24	0	23.5	-4.71442	4.71442
TARS_12	373.5	3.00268	0.00730294	TARS	ENST00000505012	3	249	1	124	2	186.5	4	433	10	687	7	560	2.90875	2.90875
TARS_3	664	2.56974	0.00280069	TARS	ENST00000509410	8	486	5	360	6.5	423	20	1115	18	1059	19	1087	2.49065	2.49065
TBCA_7	132.5	4.68056	5.01237e-05	TBCA	ENST00000520361	2	50	1	22	1.5	36	9	169	11	168	10	168.5	4.57471	4.57471
TBX3_1	-135	-4.29268	2.84543e-05	TBX3	ENST00000552054	53	167	62	185	57.5	176	10	45	15	37	12.5	41	-4.45282	4.45282
TBX3_3	-1122.5	-3.96565	3.51373e-07	TBX3	ENST00000349155	229	1529	207	1473	218	1501	49	367	68	390	58.5	378.5	-4.11853	4.11853
TEF_3	-154.5	-4.12121	0.00266959	TEF	ENST00000406644	2	133	6	275	4	204	0	34	0	65	0	49.5	-4.37575	4.37575
TENC1_1	-463.5	-3.75893	5.72544e-06	TENC1	ENST00000552168	29	622	25	641	27	631.5	8	154	10	182	9	168	-3.91494	3.91494
TENC1_11	-271	-3.08462	0.000888854	TENC1	ENST00000314276	7	385	8	417	7.5	401	3	105	6	155	4.5	130	-3.22613	3.22613
TENC1_14	-89.5	-3.55714	0.00748018	TENC1	ENST00000551583	0	92	5	157	2.5	124.5	0	26	2	44	1	35	-3.75838	3.75838
TENC1_21	-143	-5.68852	1.52197e-07	TENC1	ENST00000549700	1	172	1	175	1	173.5	0	27	0	34	0	30.5	-5.92878	5.92878
TENC1_4	-171.5	-5.63514	3.1008e-07	TENC1	ENST00000552570	2	245	1	172	1.5	208.5	0	38	0	36	0	37	-5.80815	5.80815
TENC1_7	-161	-3.75214	0.00218426	TENC1	ENST00000379902	4	301	1	138	2.5	219.5	2	58	1	59	1.5	58.5	-3.84283	3.84283
TEX15_1	120.5	3.73864	0.000224745	TEX15	ENST00000256246	38	38	50	50	44	44	168	173	156	156	162	164.5	3.58785	3.58785
TFAP2A_12	-177	-2.69378	0.00555037	TFAP2A	ENST00000478375	48	282	56	281	52	281.5	16	108	17	101	16.5	104.5	-2.79407	2.79407
TFEB_13	-166	-3.67742	9.58585e-05	TFEB	ENST00000373033	14	237	6	219	10	228	6	66	5	58	5.5	62	-3.80543	3.80543
TFF1_1	5156	3.03473	2.60624e-05	TFF1	ENST00000291527	2648	2648	2420	2420	2534	2534	7264	7264	8116	8116	7690	7690	2.92278	2.92278
TFF2_1	20	21	0.000126667	TFF2	ENST00000291526	1	2	0	0	0.5	1	5	17	8	25	6.5	21	20.8915	20.8915
TGFB2_2	-191.5	-18.4091	1.66593e-16	TGFB2	ENST00000366930	9	220	6	185	7.5	202.5	0	8	0	14	0	11	-19.2091	19.2091
TGFB2_3	-70	-6.6	9.944e-06	TGFB2	ENST00000366929	3	78	2	87	2.5	82.5	0	10	0	15	0	12.5	-6.90817	6.90817
TGFB3_3	-688.5	-4.4598	5.43638e-07	TGFB3	ENST00000238682	38	1035	17	740	27.5	887.5	5	212	6	186	5.5	199	-4.59302	4.59302
TGFB3_6	-43.5	-3.80645	0.00637075	TGFB3	ENST00000556674	62	62	56	56	59	59	13	13	18	18	15.5	15.5	-3.96391	3.96391
TGFBR3_5	254.5	5.50442	9.80951e-09	TGFBR3	ENST00000212355	8	62	11	51	9.5	56.5	41	298	36	324	38.5	311	5.31396	5.31396
THBS3_1	-147.5	-4.20652	0.000279878	THBS3	ENST00000486260	9	181	8	206	8.5	193.5	0	28	3	64	1.5	46	-4.43	4.43
THBS3_9	-151.5	-4.29348	3.38957e-05	THBS3	ENST00000541990	7	173	7	222	7	197.5	1	49	1	43	1	46	-4.47007	4.47007
THOC1_7	159.5	2.88757	0.00432941	THOC1	ENST00000584470	17	99	11	70	14	84.5	36	277	36	211	36	244	2.81022	2.81022
THOC5_16	51	4.92308	0.00062147	THOC5	ENST00000475187	1	17	0	9	0.5	13	3	63	4	65	3.5	64	4.79431	4.79431
TIGD6_2	-29.5	-6.36364	0.000941038	TIGD6	ENST00000515406	4	33	7	37	5.5	35	0	7	0	4	0	5.5	-6.56832	6.56832
TIMM44_8	74.5	4.23913	0.000450228	TIMM44	ENST00000598968	0	21	0	25	0	23	5	104	4	91	4.5	97.5	4.07747	4.07747
TIMM50_2	42.5	5.47368	0.000439104	TIMM50	ENST00000597782	0	10	0	9	0	9.5	2	57	3	47	2.5	52	5.29714	5.29714
TIMP2_2	-77	-3.26471	0.00732476	TIMP2	ENST00000262768	8	119	7	103	7.5	111	1	25	4	43	2.5	34	-3.4076	3.4076
TIPARP_3	474.5	2.83559	0.000645661	TIPARP	ENST00000295924	12	251	14	266	13	258.5	22	680	28	786	25	733	2.72206	2.72206
TKT_5	384.5	3.02902	0.000946407	TKT	ENST00000462138	0	231	0	148	0	189.5	2	622	2	526	2	574	2.94863	2.94863
TLE2_7	-32	-4.55556	0.00676607	TLE2	ENST00000262953	2	49	1	33	1.5	41	1	7	1	11	1	9	-4.72697	4.72697
TM4SF1_1	-252	-30.6471	1.08221e-21	TM4SF1	ENST00000305366	32	243	33	278	32.5	260.5	0	5	2	12	1	8.5	-32.2983	32.2983
TMBIM6_24	282.5	2.68155	0.00446053	TMBIM6	ENST00000553022	2	204	1	132	1.5	168	3	429	5	472	4	450.5	2.59972	2.59972
TMCC3_4	-210	-2.59696	0.00634894	TMCC3	ENST00000261226	71	365	75	318	73	341.5	30	123	33	140	31.5	131.5	-2.69476	2.69476
TMEM132E_1	-122.5	-7.44737	5.89686e-08	TMEM132E	ENST00000321639	110	125	134	158	122	141.5	17	20	17	18	17	19	-7.75443	7.75443
TMEM135_10	-18	-8.2	0.00311389	TMEM135	ENST00000535167	2	21	3	20	2.5	20.5	0	1	0	4	0	2.5	-8.66146	8.66146
TMEM135_4	-861	-3.72038	2.89806e-06	TMEM135	ENST00000340353	370	1171	399	1184	384.5	1177.5	101	283	125	350	113	316.5	-3.87602	3.87602
TMEM147_1	157	2.81503	0.00581091	TMEM147	ENST00000595467	2	78	3	95	2.5	86.5	8	271	7	216	7.5	243.5	2.71026	2.71026
TMEM150C_1	-5210.5	-4.23634	1.33371e-08	TMEM150C	ENST00000515780	3118	7138	2913	6503	3015.5	6820.5	728	1544	743	1676	735.5	1610	-4.39644	4.39644
TMEM150C_2	-123	-3.10256	0.00155313	TMEM150C	ENST00000449862	41	192	38	171	39.5	181.5	11	54	13	63	12	58.5	-3.22191	3.22191
TMEM150C_3	-48.5	-6.38889	0.000257382	TMEM150C	ENST00000508701	5	47	7	68	6	57.5	0	6	2	12	1	9	-6.74615	6.74615
TMEM164_4	3445.5	4.32899	0.000798131	TMEM164	ENST00000372073	2	586	8	1484	5	1035	12	3506	22	5455	17	4480.5	4.07598	4.07598
TMEM18_8	37.5	7.25	0.000627572	TMEM18	ENST00000461640	0	9	0	3	0	6	2	31	6	56	4	43.5	7.0545	7.0545
TMEM205_13	-327	-3.01231	0.000799068	TMEM205	ENST00000588560	71	565	57	414	64	489.5	20	152	27	173	23.5	162.5	-3.11573	3.11573
TMEM205_14	-145	-4.29545	0.000155421	TMEM205	ENST00000588321	19	175	25	203	22	189	5	28	9	60	7	44	-4.52148	4.52148
TMEM205_2	-724	-2.47604	0.00680475	TMEM205	ENST00000593256	182	1300	165	1129	173.5	1214.5	60	410	90	571	75	490.5	-2.57679	2.57679
TMEM205_5	-58	-7.44444	1.05751e-05	TMEM205	ENST00000586956	6	73	5	61	5.5	67	1	11	0	7	0.5	9	-7.65323	7.65323
TMEM206_3	105	3.41379	0.00611741	TMEM206	ENST00000535273	0	58	0	29	0	43.5	2	181	2	116	2	148.5	3.351	3.351
TMEM229B_1	819	4.65625	8.91741e-09	TMEM229B	ENST00000557006	0	241	0	207	0	224	2	1040	1	1046	1.5	1043	4.49673	4.49673
TMEM229B_2	42	6.25	0.000546357	TMEM229B	ENST00000555994	0	11	0	5	0	8	3	38	5	62	4	50	6.06124	6.06124
TMEM229B_6	160	3.71186	0.0010808	TMEM229B	ENST00000555638	3	73	1	45	2	59	3	153	7	285	5	219	3.57445	3.57445
TMEM255B_1	27	55	9.24451e-07	TMEM255B	ENST00000488362	1	1	0	0	0.5	0.5	10	31	12	24	11	27.5	55.237	55.237
TMEM255B_6	34.5	5.92857	0.00268974	TMEM255B	ENST00000375353	6	11	2	3	4	7	13	32	21	51	17	41.5	5.79462	5.79462
TMEM258_4	137	4.18605	1.17606e-05	TMEM258	ENST00000541893	0	47	0	39	0	43	3	180	3	180	3	180	4.04558	4.04558
TMEM26_5	125.5	14.2105	1.89476e-11	TMEM26	ENST00000399298	5	9	7	10	6	9.5	55	109	70	161	62.5	135	13.5806	13.5806
TMEM26_6	14.5	30	0.00335648	TMEM26	ENST00000488505	1	1	0	0	0.5	0.5	10	21	3	9	6.5	15	30.3733	30.3733
TMEM45A_7	-22	-6.5	0.00622828	TMEM45A	ENST00000403410	3	21	3	31	3	26	0	2	1	6	0.5	4	-6.90057	6.90057
TMEM50B_4	-278.5	-2.50135	0.00936567	TMEM50B	ENST00000420455	9	466	7	462	8	464	3	194	4	177	3.5	185.5	-2.59327	2.59327
TMEM63C_4	-76.5	-4.55814	0.000829783	TMEM63C	ENST00000298351	95	107	78	89	86.5	98	13	13	25	30	19	21.5	-4.77285	4.77285
TMEM64_7	9525	4.48837	1.49933e-09	TMEM64	ENST00000458549	134	2984	119	2477	126.5	2730.5	538	12197	538	12314	538	12255.5	4.33712	4.33712
TMEM92_2	17	9.5	0.00402469	TMEM92	ENST00000300433	4	4	0	0	2	2	14	20	14	18	14	19	9.51979	9.51979
TMPRSS3_1	29	9.28571	0.000197549	TMPRSS3	ENST00000398397	0	6	0	1	0	3.5	0	30	0	35	0	32.5	9.16738	9.16738
TMPRSS3_2	70.5	3.35	0.00361707	TMPRSS3	ENST00000476848	9	34	10	26	9.5	30	10	90	18	111	14	100.5	3.2324	3.2324
TMTC2_1	-217.5	-3.14286	0.00176939	TMTC2	ENST00000546590	2	313	2	325	2	319	1	120	0	83	0.5	101.5	-3.24799	3.24799
TMUB2_14	-89	-3.09412	0.00522614	TMUB2	ENST00000446571	7	117	8	146	7.5	131.5	1	40	2	45	1.5	42.5	-3.23165	3.23165
TNC_16	-49	-3.9697	0.00386496	TNC	ENST00000423613	0	70	0	61	0	65.5	0	19	0	14	0	16.5	-4.09279	4.09279
TNC_2	-32	-4.36842	0.0069416	TNC	ENST00000542877	0	42	0	41	0	41.5	0	12	0	7	0	9.5	-4.49855	4.49855
TNC_7	-40.5	-4.68182	0.00311577	TNC	ENST00000340094	0	64	0	39	0	51.5	0	11	0	11	0	11	-4.81715	4.81715
TNC_8	-17	-12.3333	0.00109808	TNC	ENST00000534839	0	17	2	20	1	18.5	0	1	0	2	0	1.5	-12.9739	12.9739
TNFRSF19_1	-692.5	-9.00578	3.69193e-15	TNFRSF19	ENST00000382263	266	862	226	696	246	779	26	89	33	84	29.5	86.5	-9.30572	9.30572
TNRC18_10	-957	-2.59766	0.00897851	TNRC18	ENST00000430969	0	1926	0	1186	0	1556	0	510	0	688	0	599	-2.68514	2.68514
TNS3_1	-736	-2.79512	0.00856606	TNS3	ENST00000311160	9	1144	13	1148	11	1146	2	268	6	552	4	410	-2.93273	2.93273
TOLLIP_8	-96.5	-2.82075	0.00831346	TOLLIP	ENST00000525159	2	164	1	135	1.5	149.5	0	54	0	52	0	53	-2.91662	2.91662
TOMM5_2	990	2.48649	0.00264001	TOMM5	ENST00000321301	267	731	208	601	237.5	666	479	1669	471	1643	475	1656	2.40403	2.40403
TOP3B_2	52.5	3.91667	0.00430462	TOP3B	ENST00000398793	0	16	0	20	0	18	2	57	3	84	2.5	70.5	3.73501	3.73501
TP53INP1_2	-191.5	-8.66	2.72325e-10	TP53INP1	ENST00000342697	24	182	35	251	29.5	216.5	7	25	8	25	7.5	25	-9.04558	9.04558
TP53INP1_3	-182	-6.35294	1.59166e-08	TP53INP1	ENST00000448464	32	233	27	199	29.5	216	9	27	11	41	10	34	-6.61766	6.61766
TPD52L1_10	210	3.89655	1.06046e-05	TPD52L1	ENST00000532423	2	73	4	72	3	72.5	11	262	11	303	11	282.5	3.74555	3.74555
TPD52L1_11	190.5	10.0714	6.69085e-10	TPD52L1	ENST00000532978	7	31	5	11	6	21	56	228	51	195	53.5	211.5	9.89851	9.89851
TPD52L1_12	2255	7.90658	1.86487e-14	TPD52L1	ENST00000368402	15	283	16	370	15.5	326.5	90	2647	93	2516	91.5	2581.5	7.58264	7.58264
TPD52L1_16	583.5	7.98802	3.64406e-13	TPD52L1	ENST00000528193	3	97	2	70	2.5	83.5	17	583	26	751	21.5	667	7.71088	7.71088
TPD52L1_4	482	12.7561	2.40291e-11	TPD52L1	ENST00000392482	2	63	0	19	1	41	11	496	15	550	13	523	12.5176	12.5176
TPD52L1_6	69.5	10.2667	3.18787e-06	TPD52L1	ENST00000576089	5	13	2	2	3.5	7.5	23	79	22	75	22.5	77	10.1744	10.1744
TPD52L1_7	1538	8.55774	3.69193e-15	TPD52L1	ENST00000527711	10	246	7	161	8.5	203.5	56	1753	62	1730	59	1741.5	8.30834	8.30834
TPM1_11	168	3.97345	1.57086e-05	TPM1	ENST00000558264	1	63	1	50	1	56.5	9	223	6	226	7.5	224.5	3.84253	3.84253
TPM3_10	511	2.54614	0.00771118	TPM3	ENST00000368531	2	278	3	383	2.5	330.5	9	806	8	877	8.5	841.5	2.43459	2.43459
TPO_16	-98	-2.9798	0.00335545	TPO	ENST00000422464	112	155	104	140	108	147.5	38	46	40	53	39	49.5	-3.09466	3.09466
TRA2B_9	127	3.13445	0.00290288	TRA2B	ENST00000485530	0	52	0	67	0	59.5	1	152	2	221	1.5	186.5	2.988	2.988
TRAF3IP2_5	81	2.92857	0.00684294	TRAF3IP2	ENST00000340026	0	47	0	37	0	42	1	116	1	130	1	123	2.82826	2.82826
TRAM2_1	-424	-2.54182	0.00580159	TRAM2	ENST00000182527	699	699	699	699	699	699	290	290	260	260	275	275	-2.63497	2.63497
TRAP1_16	125	2.9685	0.00688636	TRAP1	ENST00000574941	5	59	3	68	4	63.5	11	143	17	234	14	188.5	2.83084	2.83084
TRAPPC12_16	-90	-3.36842	0.00272503	TRAPPC12	ENST00000382110	2	147	1	109	1.5	128	0	32	1	44	0.5	38	-3.49457	3.49457
TRERF1_3	-1615.5	-3.28017	6.72649e-05	TRERF1	ENST00000372922	42	2435	38	2213	40	2324	12	561	20	856	16	708.5	-3.42105	3.42105
TRERF1_5	-1761.5	-6.5832	6.58744e-08	TRERF1	ENST00000541110	35	1954	39	2200	37	2077	9	421	4	210	6.5	315.5	-6.7831	6.7831
TRIM54_4	-53	-4.65517	0.000712127	TRIM54	ENST00000380075	13	63	7	72	10	67.5	0	13	1	16	0.5	14.5	-4.86067	4.86067
TRIQK_12	-107.5	-3.33696	0.000961269	TRIQK	ENST00000520686	2	169	2	138	2	153.5	0	44	0	48	0	46	-3.45626	3.45626
TRPC6_7	40	4.2	0.00931807	TRPC6	ENST00000344327	6	19	3	6	4.5	12.5	18	47	20	58	19	52.5	4.11232	4.11232
TSFM_3	134.5	2.55491	0.00992602	TSFM	ENST00000454289	0	88	0	85	0	86.5	1	202	2	240	1.5	221	2.45588	2.45588
TSGA10_9	-37.5	-5.6875	0.0015043	TSGA10	ENST00000393483	15	51	8	40	11.5	45.5	0	4	3	12	1.5	8	-5.96775	5.96775
TSPAN12_3	-117.5	-3.9375	0.000120517	TSPAN12	ENST00000222747	74	174	55	141	64.5	157.5	18	33	19	47	18.5	40	-4.09377	4.09377
TSPAN1_5	-516	-4.23511	6.18207e-07	TSPAN1	ENST00000372003	125	684	110	667	117.5	675.5	28	138	22	181	25	159.5	-4.41312	4.41312
TSPAN1_7	-54.5	-9.38462	5.29633e-06	TSPAN1	ENST00000470318	8	67	6	55	7	61	0	3	0	10	0	6.5	-9.86686	9.86686
TSPAN5_5	148.5	3.67568	0.000185185	TSPAN5	ENST00000305798	2	66	0	45	1	55.5	1	222	2	186	1.5	204	3.57459	3.57459
TSPAN5_9	123.5	4.57971	1.75287e-05	TSPAN5	ENST00000508798	0	31	0	38	0	34.5	0	133	2	183	1	158	4.37323	4.37323
TSPAN8_4	-32	-8.11111	0.00112843	TSPAN8	ENST00000546561	4	51	0	22	2	36.5	0	4	1	5	0.5	4.5	-8.32443	8.32443
TSPAN9_4	-889	-2.55556	0.00256225	TSPAN9	ENST00000011898	8	1516	6	1405	7	1460.5	3	577	8	566	5.5	571.5	-2.64899	2.64899
TSPEAR_2	32.5	8.22222	0.000555717	TSPEAR	ENST00000397916	1	5	1	4	1	4.5	13	24	12	50	12.5	37	7.86845	7.86845
TSPYL2_4	-665.5	-2.47072	0.00513785	TSPYL2	ENST00000375442	97	1201	83	1035	90	1118	37	450	26	455	31.5	452.5	-2.55873	2.55873
TTC12_10	-34.5	-5.6	0.00483704	TTC12	ENST00000393020	4	58	2	26	3	42	0	7	0	8	0	7.5	-5.74321	5.74321
TTC12_4	-72.5	-5.26471	0.00062163	TTC12	ENST00000478125	6	62	13	117	9.5	89.5	2	18	1	16	1.5	17	-5.51969	5.51969
TTC6_1	-180	-3.10526	0.000885098	TTC6	ENST00000553443	69	294	50	237	59.5	265.5	16	80	14	91	15	85.5	-3.21752	3.21752
TUBA1A_6	5959.5	2.91347	5.92676e-05	TUBA1A	ENST00000301071	160	3198	163	3031	161.5	3114.5	557	8912	540	9236	548.5	9074	2.80723	2.80723
TUBA1B_2	2245.5	2.8512	0.00026798	TUBA1B	ENST00000547765	0	1210	0	1216	0	1213	1	2961	3	3956	2	3458.5	2.73391	2.73391
TUBA3E_1	21.5	44	7.71331e-06	TUBA3E	ENST00000312988	0	0	1	1	0.5	0.5	21	21	23	23	22	22	40.792	40.792
TUBE1_2	37.5	5.16667	0.000920125	TUBE1	ENST00000604743	1	9	2	9	1.5	9	10	49	11	44	10.5	46.5	4.98389	4.98389
TWF1_3	178	6.5625	4.30395e-07	TWF1	ENST00000546506	0	36	0	28	0	32	3	142	4	278	3.5	210	6.28863	6.28863
UBE2L3_3	-116.5	-3.87654	0.00571274	UBE2L3	ENST00000458578	8	162	12	152	10	157	3	59	0	22	1.5	40.5	-3.96635	3.96635
UBE4A_1	-79	-3.13514	0.00707825	UBE4A	ENST00000545354	3	108	3	124	3	116	0	31	0	43	0	37	-3.27957	3.27957
UBXN10_1	22	12	0.000370228	UBXN10	ENST00000375099	4	4	0	0	2	2	24	24	24	24	24	24	12.0062	12.0062
UBXN1_14	163	3.32857	0.000650518	UBXN1	ENST00000526919	1	85	0	55	0.5	70	2	201	3	265	2.5	233	3.21836	3.21836
UFC1_5	37.5	3.88462	0.0067437	UFC1	ENST00000483191	1	15	1	11	1	13	9	51	9	50	9	50.5	3.76397	3.76397
UGDH_10	1064.5	3.2387	6.0793e-05	UGDH	ENST00000507089	1	454	0	497	0.5	475.5	6	1690	6	1390	6	1540	3.1229	3.1229
UGDH_3	74.5	4.04082	0.00207277	UGDH	ENST00000510490	0	23	0	26	0	24.5	3	122	1	76	2	99	3.90963	3.90963
UGT2B15_1	25	26	6.60895e-06	UGT2B15	ENST00000338206	2	2	0	0	1	1	26	26	26	26	26	26	26.0134	26.0134
UGT2B17_1	12	25	0.00607466	UGT2B17	ENST00000317746	0	0	1	1	0.5	0.5	16	16	9	9	12.5	12.5	23.4024	23.4024
ULBP1_1	108.5	2.68217	0.00788868	ULBP1	ENST00000229708	69	69	60	60	64.5	64.5	157	157	189	189	173	173	2.58277	2.58277
ULK1_2	15	11	0.00457285	ULK1	ENST00000541761	0	0	1	3	0.5	1.5	5	14	6	19	5.5	16.5	10.1657	10.1657
USP24_4	48.5	3.77143	0.00732476	USP24	ENST00000407756	0	19	0	16	0	17.5	2	78	1	54	1.5	66	3.66362	3.66362
USP28_16	-102	-3.24176	0.00362824	USP28	ENST00000537706	3	180	1	115	2	147.5	0	44	0	47	0	45.5	-3.34156	3.34156
USP28_4	-76.5	-3.73214	0.00284529	USP28	ENST00000538475	1	92	1	117	1	104.5	0	21	0	35	0	28	-3.92178	3.92178
USP28_6	-132	-4.03448	0.000260246	USP28	ENST00000540438	2	219	1	132	1.5	175.5	0	46	0	41	0	43.5	-4.1432	4.1432
UTRN_5	-1011.5	-3.96628	4.84518e-07	UTRN	ENST00000367545	1011	1417	923	1288	967	1352.5	245	342	252	340	248.5	341	-4.11061	4.11061
VASH2_6	-242.5	-2.9877	0.0010012	VASH2	ENST00000366968	72	348	78	381	75	364.5	18	124	22	120	20	122	-3.10597	3.10597
VEGFA_12	467	2.3675	0.00809739	VEGFA	ENST00000497139	41	343	39	340	40	341.5	91	756	111	861	101	808.5	2.27605	2.27605
VEGFA_16	1465.5	2.85859	0.000210705	VEGFA	ENST00000480614	292	823	290	754	291	788.5	780	1999	1006	2509	893	2254	2.74827	2.74827
VEGFA_7	220	3.93333	4.64466e-05	VEGFA	ENST00000476772	2	83	3	67	2.5	75	3	231	8	359	5.5	295	3.7787	3.7787
VIL1_2	-45.5	-5.33333	0.0012615	VIL1	ENST00000248444	37	58	30	54	33.5	56	13	15	6	6	9.5	10.5	-5.46063	5.46063
VILL_4	-23	-8.66667	0.00796846	VILL	ENST00000486616	6	35	3	17	4.5	26	0	0	1	6	0.5	3	-9.15522	9.15522
VILL_9	-20	-14.3333	0.000237334	VILL	ENST00000484717	0	20	1	23	0.5	21.5	0	1	0	2	0	1.5	-15.0714	15.0714
VKORC1_1	37	4.21739	0.00820657	VKORC1	ENST00000498155	0	8	1	15	0.5	11.5	4	41	3	56	3.5	48.5	3.99745	3.99745
VMP1_6	620	2.59588	0.00202209	VMP1	ENST00000587470	55	392	55	385	55	388.5	147	902	182	1115	164.5	1008.5	2.49302	2.49302
VPS35_8	229	7.02632	1.48531e-05	VPS35	ENST00000569950	0	40	0	36	0	38	9	391	2	143	5.5	267	6.87412	6.87412
VTCN1_1	-50	-11	9.01093e-07	VTCN1	ENST00000328189	0	54	0	56	0	55	0	4	0	6	0	5	-11.498	11.498
VTCN1_2	-18	-7	0.00429205	VTCN1	ENST00000463461	0	22	0	20	0	21	0	3	0	3	0	3	-7.25539	7.25539
VTCN1_3	-33	-12	1.10105e-05	VTCN1	ENST00000539893	0	39	0	33	0	36	0	3	0	3	0	3	-12.4212	12.4212
VTCN1_4	-157.5	-40.375	2.43467e-15	VTCN1	ENST00000369458	1	117	3	206	2	161.5	0	3	0	5	0	4	-42.6729	42.6729
VTCN1_6	-68	-12.3333	1.02564e-06	VTCN1	ENST00000359008	1	96	0	52	0.5	74	0	3	0	9	0	6	-12.8553	12.8553
VWF_6	89	4.78723	0.000113327	VWF	ENST00000261405	20	20	27	27	23.5	23.5	89	93	129	132	109	112.5	4.56126	4.56126
WBP1_14	-69.5	-8.31579	1.41885e-06	WBP1	ENST00000484744	7	72	11	86	9	79	1	11	1	8	1	9.5	-8.62261	8.62261
WBP2_14	-66.5	-3.82979	0.00207398	WBP2	ENST00000433525	1	87	1	93	1	90	0	19	0	28	0	23.5	-4.00441	4.00441
WBSCR22_10	382	8.71717	7.6436e-14	WBSCR22	ENST00000423497	0	48	1	51	0.5	49.5	13	440	10	423	11.5	431.5	8.39076	8.39076
WDR61_3	170.5	2.705	0.00667243	WDR61	ENST00000558459	0	102	0	98	0	100	1	220	1	321	1	270.5	2.59258	2.59258
WDR75_6	95	2.9	0.00637075	WDR75	ENST00000314761	0	43	0	57	0	50	1	144	1	146	1	145	2.77781	2.77781
WDYHV1_5	90.5	3.96721	0.000200693	WDYHV1	ENST00000287387	0	33	0	28	0	30.5	1	116	1	126	1	121	3.82778	3.82778
WDYHV1_8	80.5	3.47692	0.00491881	WDYHV1	ENST00000518125	0	33	0	32	0	32.5	1	138	0	88	0.5	113	3.37258	3.37258
WISP2_1	106.5	72	2.42512e-17	WISP2	ENST00000372868	0	2	0	1	0	1.5	1	94	2	122	1.5	108	69.9462	69.9462
WISP2_3	52	105	7.21743e-08	WISP2	ENST00000465000	0	1	0	0	0	0.5	0	25	3	80	1.5	52.5	103.414	103.414
WISP2_5	35.5	36.5	8.17552e-08	WISP2	ENST00000497421	0	2	0	0	0	1	8	40	5	33	6.5	36.5	36.6231	36.6231
WIZ_3	-312.5	-3.41313	7.18061e-05	WIZ	ENST00000389282	13	484	9	400	11	442	1	123	1	136	1	129.5	-3.53666	3.53666
WNK2_17	-64.5	-3.15	0.00931852	WNK2	ENST00000453718	7	99	5	90	6	94.5	1	27	2	33	1.5	30	-3.27469	3.27469
WNT2B_2	-16.5	-34	0.000160026	WNT2B	ENST00000369684	6	19	2	15	4	17	0	1	0	0	0	0.5	-34.1307	34.1307
WNT7B_1	-177.5	-2.5708	0.00926056	WNT7B	ENST00000339464	149	307	151	274	150	290.5	59	114	61	112	60	113	-2.66297	2.66297
WRB_13	-54.5	-3.79487	0.00511561	WRB	ENST00000487869	6	73	5	75	5.5	74	0	14	2	25	1	19.5	-3.97576	3.97576
WWC1_12	100.5	3.36471	0.00108436	WWC1	ENST00000517425	1	39	1	46	1	42.5	8	150	6	136	7	143	3.23524	3.23524
XBP1_6	4407	3.71534	8.93916e-06	XBP1	ENST00000344347	12	2018	8	1228	10	1623	39	5177	62	6883	50.5	6030	3.59583	3.59583
XG_6	-172	-5.77778	9.42434e-08	XG	ENST00000426774	8	234	7	182	7.5	208	2	37	1	35	1.5	36	-5.96627	5.96627
YARS_1	411.5	3.02709	0.000671791	YARS	ENST00000487404	11	189	12	217	11.5	203	26	511	41	718	33.5	614.5	2.89324	2.89324
YARS_2	153	4.0297	6.38937e-05	YARS	ENST00000490826	2	41	2	60	2	50.5	8	204	7	203	7.5	203.5	3.85409	3.85409
YARS_3	493.5	2.42836	0.00621922	YARS	ENST00000478828	16	364	11	327	13.5	345.5	26	746	33	932	29.5	839	2.33566	2.33566
YARS_4	2103	2.34205	0.00509695	YARS	ENST00000373477	62	1669	53	1465	57.5	1567	101	3309	123	4031	112	3670	2.25447	2.25447
YARS_7	139.5	2.69091	0.00538347	YARS	ENST00000470377	5	79	6	86	5.5	82.5	12	222	12	222	12	222	2.58746	2.58746
YARS_9	425.5	3.06553	0.00107639	YARS	ENST00000469100	13	228	7	184	10	206	29	755	20	508	24.5	631.5	2.98148	2.98148
YEATS4_4	165	3.70492	0.000203858	YEATS4	ENST00000548020	3	49	6	73	4.5	61	14	212	15	240	14.5	226	3.53553	3.53553
YIPF3_17	-130.5	-3.25	0.00138157	YIPF3	ENST00000506469	1	164	2	213	1.5	188.5	0	52	0	64	0	58	-3.40148	3.40148
YPEL3_1	-76	-5.22222	0.00428894	YPEL3	ENST00000570099	1	60	4	128	2.5	94	1	25	0	11	0.5	18	-5.43282	5.43282
YPEL3_4	-38.5	-5.8125	0.00363875	YPEL3	ENST00000398841	1	65	0	28	0.5	46.5	0	8	0	8	0	8	-5.94548	5.94548
ZBTB22_1	-364	-3.9004	3.82952e-05	ZBTB22	ENST00000418724	2	541	1	438	1.5	489.5	0	147	0	104	0	125.5	-4.01348	4.01348
ZCCHC24_1	-756	-3.54975	7.42807e-06	ZCCHC24	ENST00000372336	881	1057	906	1048	893.5	1052.5	251	292	253	301	252	296.5	-3.6869	3.6869
ZFAS1_5	600.5	3.29637	7.74835e-05	ZFAS1	ENST00000458653	0	237	0	286	0	261.5	2	774	3	950	2.5	862	3.15395	3.15395
ZMAT1_3	-31	-9.85714	4.18807e-05	ZMAT1	ENST00000488347	5	36	6	33	5.5	34.5	0	4	0	3	0	3.5	-10.175	10.175
ZMAT1_5	-309.5	-3.05648	0.000549003	ZMAT1	ENST00000494068	230	466	201	454	215.5	460	50	127	88	174	69	150.5	-3.18693	3.18693
ZMAT1_6	-90.5	-4.23214	0.000897811	ZMAT1	ENST00000372782	34	108	34	129	34	118.5	4	18	11	38	7.5	28	-4.45638	4.45638
ZNF217_1	-647	-2.36931	0.00877644	ZNF217	ENST00000437222	33	1146	31	1093	32	1119.5	9	436	11	509	10	472.5	-2.46363	2.46363
ZNF385B_13	89.5	5.16279	3.34143e-05	ZNF385B	ENST00000409343	3	28	1	15	2	21.5	9	108	6	114	7.5	111	5.02502	5.02502
ZNF521_6	229	66.4286	3.11125e-28	ZNF521	ENST00000361524	0	2	1	5	0.5	3.5	23	211	41	254	32	232.5	62.7929	62.7929
ZNF555_3	-76.5	-3.42857	0.0052547	ZNF555	ENST00000334241	49	98	55	118	52	108	13	24	23	39	18	31.5	-3.59787	3.59787
ZNF697_1	-237.5	-2.50316	0.00936567	ZNF697	ENST00000421812	420	420	371	371	395.5	395.5	143	143	173	173	158	158	-2.60046	2.60046
ZNF704_5	-1385	-3.34349	1.1359e-05	ZNF704	ENST00000327835	1855	2016	1778	1936	1816.5	1976	523	551	565	631	544	591	-3.47604	3.47604
ZNF768_2	83.5	5.63889	0.000174613	ZNF768	ENST00000562803	0	12	0	24	0	18	3	76	5	127	4	101.5	5.32365	5.32365
ZNF804A_1	-43	-3.77419	0.00698411	ZNF804A	ENST00000302277	56	56	61	61	58.5	58.5	13	13	18	18	15.5	15.5	-3.9441	3.9441
ZNF81_5	-158.5	-3.03205	0.004987	ZNF81	ENST00000338637	4	275	1	198	2.5	236.5	1	91	1	65	1	78	-3.11364	3.11364
ZSWIM6_1	598.5	2.43182	0.00435451	ZSWIM6	ENST00000252744	437	437	399	399	418	418	986	986	1047	1047	1016.5	1016.5	2.34393	2.34393
ZSWIM8_22	-226	-4.64516	9.33965e-06	ZSWIM8	ENST00000433366	1	231	4	345	2.5	288	0	63	0	61	0	62	-4.85661	4.85661
AL589765.1_1	-12	#DIV/0!	0.000681615	AL589765.1	ENST00000442233	14	14	10	10	12	12	0	0	0	0	0	0	#DIV/0!	#DIV/0!
BNC2_4	22.5	#DIV/0!	6.68848e-07	BNC2	ENST00000380672	0	0	0	0	0	0	13	20	16	25	14.5	22.5	#DIV/0!	#DIV/0!
CAPN13_8	-9	#DIV/0!	0.00829535	CAPN13	ENST00000458085	0	7	2	11	1	9	0	0	0	0	0	0	#DIV/0!	#DIV/0!
CCDC162P_2	-12	#DIV/0!	0.000916071	CCDC162P	ENST00000368966	3	15	4	9	3.5	12	0	0	0	0	0	0	#DIV/0!	#DIV/0!
CD34_3	10.5	#DIV/0!	0.00169242	CD34	ENST00000367036	0	0	0	0	0	0	2	10	3	11	2.5	10.5	#DIV/0!	#DIV/0!
CD74_6	-11.5	#DIV/0!	0.0014513	CD74	ENST00000353334	1	9	3	14	2	11.5	0	0	0	0	0	0	#DIV/0!	#DIV/0!
CHRD_16	-14	#DIV/0!	0.00020044	CHRD	ENST00000460627	0	12	1	16	0.5	14	0	0	0	0	0	0	#DIV/0!	#DIV/0!
CLC_1	-14	#DIV/0!	0.000476962	CLC	ENST00000221804	19	19	9	9	14	14	0	0	0	0	0	0	#DIV/0!	#DIV/0!
CLDN25_1	18.5	#DIV/0!	6.84985e-06	CLDN25	ENST00000453129	0	0	0	0	0	0	19	19	18	18	18.5	18.5	#DIV/0!	#DIV/0!
DOCK2_13	-9	#DIV/0!	0.00947739	DOCK2	ENST00000520450	2	12	0	6	1	9	0	0	0	0	0	0	#DIV/0!	#DIV/0!
GNE_2	-121	#DIV/0!	7.89833e-21	GNE	ENST00000396594	23	114	32	128	27.5	121	0	0	0	0	0	0	#DIV/0!	#DIV/0!
GSAP_9	-9.5	#DIV/0!	0.00415725	GSAP	ENST00000434084	2	11	2	8	2	9.5	0	0	0	0	0	0	#DIV/0!	#DIV/0!
HOPX_3	-18	#DIV/0!	1.32577e-05	HOPX	ENST00000337881	4	16	5	20	4.5	18	0	0	0	0	0	0	#DIV/0!	#DIV/0!
KIFC3_33	-26	#DIV/0!	1.18423e-07	KIFC3	ENST00000562903	2	24	2	28	2	26	0	0	0	0	0	0	#DIV/0!	#DIV/0!
LINC00930_1	-9	#DIV/0!	0.00555999	LINC00930	ENST00000557075	9	10	7	8	8	9	0	0	0	0	0	0	#DIV/0!	#DIV/0!
LINC01016_1	36.5	#DIV/0!	1.37894e-09	LINC01016	ENST00000533304	0	0	0	0	0	0	31	42	22	31	26.5	36.5	#DIV/0!	#DIV/0!
MYT1_3	10	#DIV/0!	0.00637881	MYT1	ENST00000536311	0	0	0	0	0	0	1	6	0	14	0.5	10	#DIV/0!	#DIV/0!
NDP_2	-15.5	#DIV/0!	0.000123387	NDP	ENST00000378062	17	20	10	11	13.5	15.5	0	0	0	0	0	0	#DIV/0!	#DIV/0!
NPY5R_1	10	#DIV/0!	0.00290963	NPY5R	ENST00000506953	0	0	0	0	0	0	1	11	0	9	0.5	10	#DIV/0!	#DIV/0!
OLFML3_1	150	#DIV/0!	2.89034e-24	OLFML3	ENST00000491700	0	0	0	0	0	0	2	136	2	164	2	150	#DIV/0!	#DIV/0!
PEX5L_3	-8.5	#DIV/0!	0.0089329	PEX5L	ENST00000467460	8	10	7	7	7.5	8.5	0	0	0	0	0	0	#DIV/0!	#DIV/0!
PGLYRP2_1	12	#DIV/0!	0.000573254	PGLYRP2	ENST00000601792	0	0	0	0	0	0	2	12	1	12	1.5	12	#DIV/0!	#DIV/0!
PGLYRP2_2	9	#DIV/0!	0.00838223	PGLYRP2	ENST00000594637	0	0	0	0	0	0	1	11	1	7	1	9	#DIV/0!	#DIV/0!
PTGS2_2	12.5	#DIV/0!	0.000716025	PTGS2	ENST00000367468	0	0	0	0	0	0	3	15	4	10	3.5	12.5	#DIV/0!	#DIV/0!
PYGL_4	8.5	#DIV/0!	0.00815716	PYGL	ENST00000553872	0	0	0	0	0	0	2	8	2	9	2	8.5	#DIV/0!	#DIV/0!
RIMBP2_5	-18	#DIV/0!	1.02181e-05	RIMBP2	ENST00000261655	12	17	6	19	9	18	0	0	0	0	0	0	#DIV/0!	#DIV/0!
RP11-356J5.12_5	11	#DIV/0!	0.00182625	RP11-356J5.12	ENST00000527511	0	0	0	0	0	0	8	13	8	9	8	11	#DIV/0!	#DIV/0!
RP11-503N18.1_1	11	#DIV/0!	0.00781845	RP11-503N18.1	ENST00000511731	0	0	0	0	0	0	4	5	12	17	8	11	#DIV/0!	#DIV/0!
SCN11A_2	-43	#DIV/0!	2.91944e-09	SCN11A	ENST00000444237	8	59	1	27	4.5	43	0	0	0	0	0	0	#DIV/0!	#DIV/0!
SLC47A1_12	13	#DIV/0!	0.00031433	SLC47A1	ENST00000436810	0	0	0	0	0	0	2	11	2	15	2	13	#DIV/0!	#DIV/0!
VGLL1_4	-10.5	#DIV/0!	0.0022758	VGLL1	ENST00000370634	6	9	7	12	6.5	10.5	0	0	0	0	0	0	#DIV/0!	#DIV/0!
WISP2_2	110	#DIV/0!	2.57872e-16	WISP2	ENST00000372865	0	0	0	0	0	0	2	69	5	151	3.5	110	#DIV/0!	#DIV/0!
WISP2_4	96.5	#DIV/0!	3.84969e-18	WISP2	ENST00000471629	0	0	0	0	0	0	13	82	18	111	15.5	96.5	#DIV/0!	#DIV/0!
ZDHHC22_3	33	#DIV/0!	3.26511e-09	ZDHHC22	ENST00000319374	0	0	0	0	0	0	33	35	31	31	32	33	#DIV/0!	#DIV/0!

## Sheet: transcription Gene ontology 
Gene Name	Transcript ID	GO	Control - Unique transcript Means	Treatment - Unique transcript Means	Control -Rounded Unique transcript Means	Treatment -Rounded Unique transcript Means	AS event	SE	,RI	A3'	A5'	sub_RI	AP	AT	SE	,RI	A3'SS	A5'SS	sub_RI	AP	AT	SE	,RI	A3'SS	A5'SS	sub_RI	AP	AT
CAV1	ENST00000393467	negative regulation of transcription from RNA polymerase II promoter	3	26.5	3	27	AP/AT,A3'SS(Exon2),	0	0	1	0	0	1	1	0	0	3	0	0	3	3	0	0	27	0	0	27	27
DICER1	ENST00000527414	negative regulation of transcription from RNA polymerase II promoter	1.5	0	2	0	AP/AT,sub_RI(Exon26),	0	0	0	0	1	1	1	0	0	0	0	2	2	2	0	0	0	0	0	0	0
CITED4	ENST00000372638	regulation of transcription, DNA-templated	18	85.5	18	86	only one coding protein transcript	0	0	0	0	0	0	0	0	0	0	0	0	0	0	0	0	0	0	0	0	0
BTG2	ENST00000290551	transcription, DNA-templated	937.5	208	938	208	only one coding protein transcript	0	0	0	0	0	0	0	0	0	0	0	0	0	0	0	0	0	0	0	0	0
EGR3	ENST00000317216	transcription, DNA-templated	19.5	427	20	427	SE(Exon2),	1	0	0	0	0	0	0	20	0	0	0	0	0	0	427	0	0	0	0	0	0
CITED2	ENST00000367651	positive regulation of transcription from RNA polymerase II promoter	432	1142	432	1142	AP,SE(Exon1),	1	0	0	0	0	1	0	432	0	0	0	0	432	0	1142	0	0	0	0	1142	0
ABLIM3	ENST00000326685	transcription, DNA-templated	0	0	0	0	AT,SE(Exon14),SE(Exon12),SE(Exon11),	3	0	0	0	0	0	1	0	0	0	0	0	0	0	0	0	0	0	0	0	0
ABLIM3	ENST00000309868	transcription, DNA-templated	0	0	0	0	AP/AT,	0	0	0	0	0	1	1	0	0	0	0	0	0	0	0	0	0	0	0	0	0
ABLIM3	ENST00000515171	transcription, DNA-templated	0	0	0	0	AP/AT,SE(Exon15),SE(Exon14),SE(Exon12),SE(Exon11),sub_RI(Exon4),A3'SS(Exon2),	4	0	1	0	1	1	1	0	0	0	0	0	0	0	0	0	0	0	0	0	0
ABLIM3	ENST00000504238	transcription, DNA-templated	0	0	0	0	AP/AT,SE(Exon15),SE(Exon14),SE(Exon12),SE(Exon11),A3'SS(Exon2),	4	0	1	0	0	1	1	0	0	0	0	0	0	0	0	0	0	0	0	0	0
ABLIM3	ENST00000517451	transcription, DNA-templated	3	0.5	3	1	AP,A3'SS(Exon16),	0	0	1	0	0	1	0	0	0	3	0	0	3	0	0	0	1	0	0	1	0
ABLIM3	ENST00000356541	transcription, DNA-templated	0	0	0	0	AP,SE(Exon22),A3'SS(Exon23),A5'SS(Exon21),A3'SS(Exon16),	1	0	2	1	0	1	0	0	0	0	0	0	0	0	0	0	0	0	0	0	0
APEX1	ENST00000398030	transcription, DNA-templated	0.5	6	1	6	AT,SE(Exon4),RI(Exon1),	1	1	0	0	0	0	1	1	1	0	0	0	0	1	6	6	0	0	0	0	6
ERBB4	ENST00000436443	transcription, DNA-templated	3	2	3	2	AP,	0	0	0	0	0	1	0	0	0	0	0	0	3	0	0	0	0	0	0	2	0
EFEMP1	ENST00000394555	regulation of transcription, DNA-templated	2.5	0	3	0	SE(Exon13),SE(Exon12),RI(Exon8),	2	1	0	0	0	0	0	6	3	0	0	0	0	0	0	0	0	0	0	0	0
EFEMP1	ENST00000355426	regulation of transcription, DNA-templated	2.5	0	3	0	AP/AT,SE(Exon12),RI(Exon8),	1	1	0	0	0	1	1	3	3	0	0	0	3	3	0	0	0	0	0	0	0
BCL9L	ENST00000532899	regulation of nucleic acid-templated transcription	38	10.5	38	11	AP/AT,SE/sub_RI(Exon8),A5'SS(Exon8),A3'SS(Exon7),	1	0	1	1	1	1	1	38	0	38	38	38	38	38	11	0	11	11	11	11	11
ELL2	ENST00000237853	transcription, DNA-templated	306	802	306	802	AP,SE/sub_RI(Exon6),SE/sub_RI(Exon6),sub_RI(Exon6),RI(Exon3),	2	1	0	0	3	1	0	612	306	0	0	918	306	0	1604	802	0	0	2406	802	0
CELSR2	ENST00000271332	regulation of transcription, DNA-templated	1293.5	3348	1294	3348	only one coding protein transcript	0	0	0	0	0	0	0	0	0	0	0	0	0	0	0	0	0	0	0	0	0
AFF3	ENST00000409236	transcription, DNA-templated	5	0	5	0	RI(Exon8),RI(Exon8),RI(Exon8),RI(Exon8),RI(Exon8),RI(Exon8),RI(Exon8),RI(Exon8),RI(Exon8),RI(Exon8),RI(Exon8),RI(Exon8),RI(Exon8),RI(Exon8),RI(Exon8),RI(Exon8),RI(Exon8),RI(Exon8),RI(Exon8),sub_RI(Exon5),RI(Exon8),RI(Exon8),RI(Exon8),RI(Exon8),	0	22	0	0	1	0	0	0	110	0	0	5	0	0	0	0	0	0	0	0	0
ARNT2	ENST00000533983	regulation of transcription, DNA-templated	4	0	4	0	AP/AT,sub_RI(Exon2),	0	0	0	0	1	1	1	0	0	0	0	4	4	4	0	0	0	0	0	0	0
ESR1	ENST00000338799	positive regulation of transcription from RNA polymerase II promoter	9.5	1	10	1	AP/AT,SE(Exon3),SE/sub_RI(Exon2),	2	0	0	0	1	1	1	20	0	0	0	10	10	10	2	0	0	0	1	1	1
CCNL2	ENST00000488340	regulation of transcription, DNA-templated	4.5	1	5	1	AP/AT,SE/sub_RI(Exon7),A5'SS(Exon7),RI(Exon4),	1	1	0	1	1	1	1	5	5	0	5	5	5	5	1	1	0	1	1	1	1
CLU	ENST00000405140	positive regulation of NF-kappaB transcription factor activity	0.5	0	1	0	AP/AT,sub_RI(Exon9),RI(Exon5),	0	1	0	0	1	1	1	0	1	0	0	1	1	1	0	0	0	0	0	0	0
CLU	ENST00000523500	positive regulation of NF-kappaB transcription factor activity	7.5	1	8	1	AP/AT,A5'SS(Exon9),RI(Exon5),	0	1	0	1	0	1	1	0	8	0	8	0	8	8	0	1	0	1	0	1	1
CREB3L1	ENST00000534787	positive regulation of transcription from RNA polymerase II promoter	0	0	0	0	AP/AT,A5'SS(Exon2),	0	0	0	1	0	1	1	0	0	0	0	0	0	0	0	0	0	0	0	0	0
CREB3L1	ENST00000530518	regulation of transcription, DNA-templated	1.5	1.5	2	2	AP/AT,A3'SS(Exon3),	0	0	1	0	0	1	1	0	0	2	0	0	2	2	0	0	2	0	0	2	2
ANKRD2	ENST00000307518	negative regulation of transcription from RNA polymerase II promoter	0	0	0	0	AT,	0	0	0	0	0	0	1	0	0	0	0	0	0	0	0	0	0	0	0	0	0
EPAS1	ENST00000263734	regulation of transcription, DNA-templated	20	5.5	20	6	AT,	0	0	0	0	0	0	1	0	0	0	0	0	0	20	0	0	0	0	0	0	6
CBX6	ENST00000407418	transcription, DNA-templated	3899	987.5	3899	988	AP,	0	0	0	0	0	1	0	0	0	0	0	0	3899	0	0	0	0	0	0	988	0
CALCOCO1	ENST00000548263	transcription, DNA-templated	168.5	67.5	169	68	AP/AT,SE(Exon17),SE(Exon16),RI(Exon12),RI(Exon1),	2	2	0	0	0	1	1	338	338	0	0	0	169	169	136	136	0	0	0	68	68
ELP2	ENST00000539560	transcription, DNA-templated	1	8	1	8	AP/AT,SE(Exon6),A3'SS(Exon20),	1	0	1	0	0	1	1	1	0	1	0	0	1	1	8	0	8	0	0	8	8
CXCL10	ENST00000306602	positive regulation of transcription from RNA polymerase II promoter	9	65.5	9	66	only one coding protein transcript	0	0	0	0	0	0	0	0	0	0	0	0	0	0	0	0	0	0	0	0	0
EBF2	ENST00000520164	regulation of transcription, DNA-templated	3	24	3	24	AT,	0	0	0	0	0	0	1	0	0	0	0	0	0	3	0	0	0	0	0	0	24
INSR	ENST00000341500	regulation of transcription, DNA-templated	270	102	270	102	AT,	0	0	0	0	0	0	1	0	0	0	0	0	0	270	0	0	0	0	0	0	102
GAL	ENST00000265643	positive regulation of transcription from RNA polymerase II promoter	50	174.5	50	175	only one coding protein transcript	0	0	0	0	0	0	0	0	0	0	0	0	0	0	0	0	0	0	0	0	0
MAML2	ENST00000524717	transcription, DNA-templated	44.5	8.5	45	9	AT,	0	0	0	0	0	0	1	0	0	0	0	0	0	45	0	0	0	0	0	0	9
NPM3	ENST00000370110	rRNA transcription	5.5	20.5	6	21	only one coding protein transcript	0	0	0	0	0	0	0	0	0	0	0	0	0	0	0	0	0	0	0	0	0
PAX9	ENST00000361487	regulation of transcription, DNA-templated	52	165.5	52	166	AP,	0	0	0	0	0	1	0	0	0	0	0	0	52	0	0	0	0	0	0	166	0
HIVEP2	ENST00000367603	transcription, DNA-templated	3	0.5	3	1	AT,	0	0	0	0	0	0	1	0	0	0	0	0	0	3	0	0	0	0	0	0	1
LDB1	ENST00000425280	positive regulation of transcription from RNA polymerase II promoter	0.5	5	1	5	AP/AT,	0	0	0	0	0	1	1	0	0	0	0	0	1	1	0	0	0	0	0	5	5
MYB	ENST00000527615	regulation of transcription, DNA-templated	3	13.5	3	14	AP/AT,SE(Exon15),SE(Exon10),A5'SS(Exon16),	2	0	0	1	0	1	1	6	0	0	3	0	3	3	28	0	0	14	0	14	14
FZD4	ENST00000531380	positive regulation of sequence-specific DNA binding transcription factor activity	467.5	46.5	468	47	only one coding protein transcript	0	0	0	0	0	0	0	0	0	0	0	0	0	0	0	0	0	0	0	0	0
KIT	ENST00000288135	positive regulation of sequence-specific DNA binding transcription factor activity	0.5	6	1	6	No Splice	0	0	0	0	0	0	0	0	0	0	0	0	0	0	0	0	0	0	0	0	0
NFIX	ENST00000397661	regulation of transcription, DNA-templated	2.5	2	3	2	AT,SE(Exon11),SE(Exon3),SE(Exon2),	3	0	0	0	0	0	1	9	0	0	0	0	0	3	6	0	0	0	0	0	2
NFIX	ENST00000360105	regulation of transcription, DNA-templated	0	0	0	0	AP/AT,SE(Exon11),SE(Exon9),	2	0	0	0	0	1	1	0	0	0	0	0	0	0	0	0	0	0	0	0	0
FOS	ENST00000303562	regulation of transcription, DNA-templated	10	123	10	123	AP,	0	0	0	0	0	1	0	0	0	0	0	0	10	0	0	0	0	0	0	123	0
FOS	ENST00000554617	regulation of transcription from RNA polymerase II promoter	0	6.5	0	7	AP/AT,A5'SS(Exon2),	0	0	0	1	0	1	1	0	0	0	0	0	0	0	0	0	0	7	0	7	7
FOS	ENST00000555347	regulation of transcription, DNA-templated	1	10.5	1	11	AP/AT,A3'SS(Exon3),	0	0	1	0	0	1	1	0	0	1	0	0	1	1	0	0	11	0	0	11	11
FZD7	ENST00000286201	positive regulation of transcription, DNA-templated	317	795	317	795	only one coding protein transcript	0	0	0	0	0	0	0	0	0	0	0	0	0	0	0	0	0	0	0	0	0
IRF6	ENST00000367021	regulation of transcription, DNA-templated	615	100	615	100	AP/AT,A5'SS(Exon8),	0	0	0	1	0	1	1	0	0	0	615	0	615	615	0	0	0	100	0	100	100
LEO1	ENST00000315141	transcription, DNA-templated	3.5	0.5	4	1	AP/AT,	0	0	0	0	0	1	1	0	0	0	0	0	4	4	0	0	0	0	0	1	1
GTF2IRD2B	ENST00000418185	transcription, DNA-templated	1.5	0	2	0	AP/AT,SE(Exon8),	1	0	0	0	0	1	1	2	0	0	0	0	2	2	0	0	0	0	0	0	0
JDP2	ENST00000267569	regulation of transcription, DNA-templated	2.5	6.5	3	7	AP/AT,	0	0	0	0	0	1	1	0	0	0	0	0	3	3	0	0	0	0	0	7	7
MYBL2	ENST00000217026	transcription from RNA polymerase II promoter	644	1629	644	1629	AP,sub_RI(Exon2),	0	0	0	0	1	1	0	0	0	0	0	644	644	0	0	0	0	0	1629	1629	0
MYBL2	ENST00000396863	transcription from RNA polymerase II promoter	5.5	19	6	19	AT,	0	0	0	0	0	0	1	0	0	0	0	0	0	6	0	0	0	0	0	0	19
HOXB13	ENST00000290295	regulation of transcription, DNA-templated	285.5	91.5	286	92	only one coding protein transcript	0	0	0	0	0	0	0	0	0	0	0	0	0	0	0	0	0	0	0	0	0
KAT2B	ENST00000263754	positive regulation of transcription from RNA polymerase II promoter	332.5	126.5	333	127	only one coding protein transcript	0	0	0	0	0	0	0	0	0	0	0	0	0	0	0	0	0	0	0	0	0
HIC2	ENST00000407598	transcription, DNA-templated	1.5	0	2	0	AP/AT,	0	0	0	0	0	1	1	0	0	0	0	0	2	2	0	0	0	0	0	0	0
HIC2	ENST00000443632	transcription, DNA-templated	0	0	0	0	AP,	0	0	0	0	0	1	0	0	0	0	0	0	0	0	0	0	0	0	0	0	0
NOTCH3	ENST00000263388	regulation of transcription, DNA-templated	886	336.5	886	337	AP,sub_RI(Exon11),SE/sub_RI(Exon3),SE/sub_RI(Exon3),SE/sub_RI(Exon3),SE/sub_RI(Exon3),sub_RI(Exon3),	4	0	0	0	6	1	0	3544	0	0	0	5316	886	0	1348	0	0	0	2022	337	0
LHX4	ENST00000263726	regulation of transcription, DNA-templated	113	296.5	113	297	only one coding protein transcript	0	0	0	0	0	0	0	0	0	0	0	0	0	0	0	0	0	0	0	0	0
FAM129B	ENST00000373312	positive regulation of transcription, DNA-templated	7.5	1.5	8	2	AP/AT,	0	0	0	0	0	1	1	0	0	0	0	0	8	8	0	0	0	0	0	2	2
FOXC1	ENST00000380874	positive regulation of transcription from RNA polymerase II promoter	88.5	277	89	277	only one coding protein transcript	0	0	0	0	0	0	0	0	0	0	0	0	0	0	0	0	0	0	0	0	0
GLIS2	ENST00000262366	positive regulation of transcription from RNA polymerase II promoter	2.5	1	3	1	AP,	0	0	0	0	0	1	0	0	0	0	0	0	3	0	0	0	0	0	0	1	0
NCOA7	ENST00000368357	transcription, DNA-templated	1	10	1	10	AP/AT,SE(Exon12),SE(Exon1),	2	0	0	0	0	1	1	2	0	0	0	0	1	1	20	0	0	0	0	10	10
LRRFIP2	ENST00000416425	regulation of transcription, DNA-templated	0	1.5	0	2	AP/AT,SE(Exon22),SE(Exon20),SE(Exon17),SE(Exon16),SE(Exon15),SE(Exon14),	6	0	0	0	0	1	1	0	0	0	0	0	0	0	12	0	0	0	0	2	2
HSF1	ENST00000534314	regulation of transcription, DNA-templated	4	0.5	4	1	AP/AT,SE(Exon5),A5'SS(Exon9),A3'SS(Exon3),	1	0	1	1	0	1	1	4	0	4	4	0	4	4	1	0	1	1	0	1	1
MYBL1	ENST00000522677	regulation of transcription, DNA-templated	143	607.5	143	608	AT,	0	0	0	0	0	0	1	0	0	0	0	0	0	143	0	0	0	0	0	0	608
HOXC6	ENST00000504315	regulation of transcription, DNA-templated	18.5	133.5	19	134	AP/AT,SE(Exon1),	1	0	0	0	0	1	1	19	0	0	0	0	19	19	134	0	0	0	0	134	134
HOXC6	ENST00000243108	regulation of transcription, DNA-templated	0.5	3	1	3	AP,	0	0	0	0	0	1	0	0	0	0	0	0	1	0	0	0	0	0	0	3	0
NEDD4L	ENST00000435432	negative regulation of transcription from RNA polymerase II promoter	1.5	0	2	0	AP/AT,SE(Exon18),SE(Exon5),SE(Exon4),RI(Exon12),A5'SS(Exon2),	3	1	0	1	0	1	1	6	2	0	2	0	2	2	0	0	0	0	0	0	0
NEDD4L	ENST00000456173	negative regulation of transcription from RNA polymerase II promoter	10.5	4.5	11	5	AP/AT,SE(Exon18),SE(Exon6),SE(Exon5),RI(Exon12),	3	1	0	0	0	1	1	33	11	0	0	0	11	11	15	5	0	0	0	5	5
MORF4L1	ENST00000558830	regulation of transcription, DNA-templated	0	2	0	2	AP/AT,SE(Exon4),SE(Exon2),A5'SS(Exon10),	2	0	0	1	0	1	1	0	0	0	0	0	0	0	4	0	0	2	0	2	2
HR	ENST00000381418	transcription, DNA-templated	3.5	22	4	22	sub_RI(Exon2),	0	0	0	0	1	0	0	0	0	0	0	4	0	0	0	0	0	0	22	0	0
FST	ENST00000256759	negative regulation of transcription from RNA polymerase II promoter	0	1	0	1	No Splice	0	0	0	0	0	0	0	0	0	0	0	0	0	0	0	0	0	0	0	0	0
NUPR1	ENST00000324873	transcription, DNA-templated	45	262	45	262	A5'SS(Exon2),	0	0	0	1	0	0	0	0	0	0	45	0	0	0	0	0	0	262	0	0	0
MECOM	ENST00000494292	regulation of transcription, DNA-templated	7	2	7	2	AP,SE(Exon19),SE(Exon18),SE(Exon17),SE(Exon8),RI(Exon13),	4	1	0	0	0	1	0	28	7	0	0	0	7	0	8	2	0	0	0	2	0
GRHL3	ENST00000361548	transcription from RNA polymerase II promoter	1	0	1	0	No Splice	0	0	0	0	0	0	0	0	0	0	0	0	0	0	0	0	0	0	0	0	0
GRHL3	ENST00000350501	transcription from RNA polymerase II promoter	1	0	1	0	AP/AT,	0	0	0	0	0	1	1	0	0	0	0	0	1	1	0	0	0	0	0	0	0
GRHL3	ENST00000356046	transcription from RNA polymerase II promoter	0.5	0	1	0	AP,SE(Exon1),	1	0	0	0	0	1	0	1	0	0	0	0	1	0	0	0	0	0	0	0	0
GRHL3	ENST00000236255	transcription from RNA polymerase II promoter	0	0	0	0	AP/AT,	0	0	0	0	0	1	1	0	0	0	0	0	0	0	0	0	0	0	0	0	0
HEY1	ENST00000354724	positive regulation of transcription from RNA polymerase II promoter	0.5	0	1	0	No Splice	0	0	0	0	0	0	0	0	0	0	0	0	0	0	0	0	0	0	0	0	0
NRIP1	ENST00000400199	transcription, DNA-templated	7.5	25.5	8	26	AT,SE(Exon2),	1	0	0	0	0	0	1	8	0	0	0	0	0	8	26	0	0	0	0	0	26
NRIP1	ENST00000318948	transcription, DNA-templated	18	51.5	18	52	AT,	0	0	0	0	0	0	1	0	0	0	0	0	0	18	0	0	0	0	0	0	52
MARS	ENST00000537638	rRNA transcription	32.5	81.5	33	82	AP/AT,A3'SS(Exon14),	0	0	1	0	0	1	1	0	0	33	0	0	33	33	0	0	82	0	0	82	82
FOXO4	ENST00000374259	regulation of transcription, DNA-templated	123	56.5	123	57	AP,	0	0	0	0	0	1	0	0	0	0	0	0	123	0	0	0	0	0	0	57	0
NUP54	ENST00000264883	viral transcription	0	2	0	2	A3'SS(Exon10),	0	0	1	0	0	0	0	0	0	0	0	0	0	0	0	0	2	0	0	0	0
MYC	ENST00000259523	regulation of transcription, DNA-templated	8.5	16.5	9	17	AP/AT,A3'SS(Exon3),	0	0	1	0	0	1	1	0	0	9	0	0	9	9	0	0	17	0	0	17	17
UBE2L3	ENST00000458578	transcription, DNA-templated	10	1.5	10	2	AP,SE(Exon1),	1	0	0	0	0	1	0	10	0	0	0	0	10	0	2	0	0	0	0	2	0
SGK3	ENST00000521198	regulation of sequence-specific DNA binding transcription factor activity	1.5	17	2	17	AP/AT,SE(Exon1),	1	0	0	0	0	1	1	2	0	0	0	0	2	2	17	0	0	0	0	17	17
SGK3	ENST00000345714	regulation of sequence-specific DNA binding transcription factor activity	0	0	0	0	AP,A3'SS(Exon2),	0	0	1	0	0	1	0	0	0	0	0	0	0	0	0	0	0	0	0	0	0
SGK3	ENST00000396596	regulation of sequence-specific DNA binding transcription factor activity	0	0	0	0	AT,	0	0	0	0	0	0	1	0	0	0	0	0	0	0	0	0	0	0	0	0	0
CD74	ENST00000353334	positive regulation of transcription, DNA-templated	2	0	2	0	AP,SE(Exon3),	1	0	0	0	0	1	0	2	0	0	0	0	2	0	0	0	0	0	0	0	0
TGFB3	ENST00000238682	positive regulation of transcription from RNA polymerase II promoter	27.5	5.5	28	6	AP,	0	0	0	0	0	1	0	0	0	0	0	0	28	0	0	0	0	0	0	6	0
PRKAR1A	ENST00000536854	regulation of transcription from RNA polymerase II promoter	8.5	2	9	2	AP,SE(Exon3),A3'SS(Exon2),	1	0	1	0	0	1	0	9	0	9	0	0	9	0	2	0	2	0	0	2	0
VGLL1	ENST00000370634	regulation of transcription, DNA-templated	6.5	0	7	0	AP,	0	0	0	0	0	1	0	0	0	0	0	0	7	0	0	0	0	0	0	0	0
RNF8	ENST00000229866	negative regulation of transcription elongation from RNA polymerase II promoter	0	1.5	0	2	AP/AT,sub_RI(Exon6),A3'SS(Exon3),	0	0	1	0	1	1	1	0	0	0	0	0	0	0	0	0	2	0	2	2	2
SGK1	ENST00000413996	regulation of sequence-specific DNA binding transcription factor activity	0.5	3	1	3	AP/AT,SE/sub_RI(Exon12),	1	0	0	0	1	1	1	1	0	0	0	1	1	1	3	0	0	0	3	3	3
SGK1	ENST00000528577	regulation of sequence-specific DNA binding transcription factor activity	0	0	0	0	AP/AT,SE/sub_RI(Exon12),	1	0	0	0	1	1	1	0	0	0	0	0	0	0	0	0	0	0	0	0	0
SOX3	ENST00000370536	regulation of transcription, DNA-templated	52	163	52	163	only one coding protein transcript	0	0	0	0	0	0	0	0	0	0	0	0	0	0	0	0	0	0	0	0	0
SOX6	ENST00000316399	regulation of transcription, DNA-templated	0	0	0	0	AT,A5'SS(Exon3),	0	0	0	1	0	0	1	0	0	0	0	0	0	0	0	0	0	0	0	0	0
SOX6	ENST00000396356	regulation of transcription, DNA-templated	0	0	0	0	AT,A5'SS(Exon3),	0	0	0	1	0	0	1	0	0	0	0	0	0	0	0	0	0	0	0	0	0
TSPYL2	ENST00000375442	transcription, DNA-templated	90	31.5	90	32	AP/AT,	0	0	0	0	0	1	1	0	0	0	0	0	90	90	0	0	0	0	0	32	32
PER3	ENST00000361923	transcription, DNA-templated	7	2	7	2	AP,A5'&3'SS(Exon19),A5'SS(Exon13),A3'SS(Exon6),A3'SS(Exon2),	0	0	2	2	0	1	0	0	0	14	14	0	7	0	0	0	4	4	0	2	0
WBP2	ENST00000433525	positive regulation of transcription from RNA polymerase II promoter	1	0	1	0	AP/AT,SE(Exon9),SE(Exon5),	2	0	0	0	0	1	1	2	0	0	0	0	1	1	0	0	0	0	0	0	0
RHEBL1	ENST00000550797	positive regulation of NF-kappaB transcription factor activity	0	3.5	0	4	AP,A5'SS(Exon4),A3'SS(Exon3),	0	0	1	1	0	1	0	0	0	0	0	0	0	0	0	0	4	4	0	4	0
SRSF5	ENST00000394366	termination of RNA polymerase II transcription	5.5	0.5	6	1	AP/AT,SE(Exon7),SE(Exon2),SE(Exon1),	3	0	0	0	0	1	1	18	0	0	0	0	6	6	3	0	0	0	0	1	1
TARBP2	ENST00000550147	regulation of viral transcription	4	0	4	0	AP,SE(Exon2),A3'SS(Exon5),	1	0	1	0	0	1	0	4	0	4	0	0	4	0	0	0	0	0	0	0	0
ZNF81	ENST00000338637	regulation of transcription, DNA-templated	2.5	1	3	1	SE(Exon2),	1	0	0	0	0	0	0	3	0	0	0	0	0	0	1	0	0	0	0	0	0
ZNF768	ENST00000562803	transcription from RNA polymerase II promoter	0	4	0	4	A3'SS(Exon1),22,	0	0	1	0	0	0	0	0	0	0	0	0	0	0	0	0	4	0	0	0	0
MYT1	ENST00000536311	regulation of transcription, DNA-templated	0	0.5	0	1	AT,A3'SS(Exon12),	0	0	1	0	0	0	1	0	0	0	0	0	0	0	0	0	1	0	0	0	1
TSFM	ENST00000454289	regulation of DNA-templated transcription, elongation	0	1.5	0	2	AP/AT,A5'SS(Exon6),	0	0	0	1	0	1	1	0	0	0	0	0	0	0	0	0	0	2	0	2	2
RORB	ENST00000376896	regulation of transcription, DNA-templated	20	5	20	5	AP,	0	0	0	0	0	1	0	0	0	0	0	0	20	0	0	0	0	0	0	5	0
SOX5	ENST00000546136	transcription, DNA-templated	96	286.5	96	287	AT,A5'SS(Exon14),	0	0	0	1	0	0	1	0	0	0	96	0	0	96	0	0	0	287	0	0	287
PIK3R1	ENST00000320694	positive regulation of transcription from RNA polymerase II promoter	40	7.5	40	8	AP/AT,	0	0	0	0	0	1	1	0	0	0	0	0	40	40	0	0	0	0	0	8	8
ZNF704	ENST00000327835	regulation of transcription from RNA polymerase II promoter	1816.5	544	1817	544	AP/AT,	0	0	0	0	0	1	1	0	0	0	0	0	1817	1817	0	0	0	0	0	544	544
SALL4	ENST00000217086	transcription, DNA-templated	247	83	247	83	No Splice	0	0	0	0	0	0	0	0	0	0	0	0	0	0	0	0	0	0	0	0	0
PIM1	ENST00000373509	negative regulation of sequence-specific DNA binding transcription factor activity	184	454.5	184	455	only one coding protein transcript	0	0	0	0	0	0	0	0	0	0	0	0	0	0	0	0	0	0	0	0	0
PTCH1	ENST00000331920	negative regulation of sequence-specific DNA binding transcription factor activity	4	12.5	4	13	AP/AT,SE(Exon24),SE/sub_RI(Exon25),	2	0	0	0	1	1	1	8	0	0	0	4	4	4	26	0	0	0	13	13	13
SSBP2	ENST00000320672	transcription from RNA polymerase II promoter	248.5	63.5	249	64	No Splice	0	0	0	0	0	0	0	0	0	0	0	0	0	0	0	0	0	0	0	0	0
WDR75	ENST00000314761	transcription, DNA-templated	0	1	0	1	AT,	0	0	0	0	0	0	1	0	0	0	0	0	0	0	0	0	0	0	0	0	1
BUD23	ENST00000423497	transcription, DNA-templated	0.5	11.5	1	12	AP/AT,sub_RI(Exon10),	0	0	0	0	1	1	1	0	0	0	0	1	1	1	0	0	0	0	12	12	12
TEF	ENST00000406644	regulation of transcription, DNA-templated	4	0	4	0	AP/AT,	0	0	0	0	0	1	1	0	0	0	0	0	4	4	0	0	0	0	0	0	0
RERE	ENST00000337907	regulation of transcription, DNA-templated	3	0	3	0	AT,SE(Exon17),sub_RI(Exon23),	1	0	0	0	1	0	1	3	0	0	0	3	0	3	0	0	0	0	0	0	0
ZNF521	ENST00000361524	transcription, DNA-templated	0.5	32	1	32	AT,RI(Exon5),	0	1	0	0	0	0	1	0	1	0	0	0	0	1	0	32	0	0	0	0	32
RUNX2	ENST00000371438	regulation of transcription, DNA-templated	0	0	0	0	AP,RI(Exon1),	0	1	0	0	0	1	0	0	0	0	0	0	0	0	0	0	0	0	0	0	0
RUNX2	ENST00000478660	regulation of transcription, DNA-templated	0	3.5	0	4	AP/AT,SE(Exon8),SE(Exon6),sub_RI(Exon7),A3'SS(Exon3),	2	0	1	0	1	1	1	0	0	0	0	0	0	0	8	0	4	0	4	4	4
RUNX2	ENST00000359524	regulation of transcription, DNA-templated	0	0	0	0	AP,A3'SS(Exon3),	0	0	1	0	0	1	0	0	0	0	0	0	0	0	0	0	0	0	0	0	0
RUNX2	ENST00000371432	regulation of transcription, DNA-templated	0	0	0	0	AT,SE(Exon8),	1	0	0	0	0	0	1	0	0	0	0	0	0	0	0	0	0	0	0	0	0
PGR	ENST00000325455	regulation of transcription, DNA-templated	271	2638.5	271	2639	AT,	0	0	0	0	0	0	1	0	0	0	0	0	0	271	0	0	0	0	0	0	2639
RPL34	ENST00000502534	viral transcription	2	0	2	0	AP/AT,SE(Exon2),	1	0	0	0	0	1	1	2	0	0	0	0	2	2	0	0	0	0	0	0	0
ZNF697	ENST00000421812	transcription, DNA-templated	395.5	158	396	158	only one coding protein transcript	0	0	0	0	0	0	0	0	0	0	0	0	0	0	0	0	0	0	0	0	0
AC012531.3	ENST00000513209	regulation of transcription, DNA-templated	12	71	12	71	only one coding protein transcript	0	0	0	0	0	0	0	0	0	0	0	0	0	0	0	0	0	0	0	0	0
SMARCA4	ENST00000590574	positive regulation of sequence-specific DNA binding transcription factor activity	6	2	6	2	AP,SE(Exon27),	1	0	0	0	0	1	0	6	0	0	0	0	6	0	2	0	0	0	0	2	0
REL	ENST00000394479	regulation of transcription, DNA-templated	21	7.5	21	8	AP/AT,	0	0	0	0	0	1	1	0	0	0	0	0	21	21	0	0	0	0	0	8	8
NDP	ENST00000378062	positive regulation of transcription, DNA-templated	13.5	0	14	0	only one coding protein transcript	0	0	0	0	0	0	0	0	0	0	0	0	0	0	0	0	0	0	0	0	0
ZBTB22	ENST00000418724	transcription, DNA-templated	1.5	0	2	0	No Splice	0	0	0	0	0	0	0	0	0	0	0	0	0	0	0	0	0	0	0	0	0
YEATS4	ENST00000548020	regulation of transcription, DNA-templated	4.5	14.5	5	15	AP/AT,SE(Exon4),SE(Exon3),	2	0	0	0	0	1	1	10	0	0	0	0	5	5	30	0	0	0	0	15	15
BNC2	ENST00000380672	transcription, DNA-templated	0	14.5	0	15	AP/AT,SE(Exon10),SE(Exon6),SE(Exon2),A3'SS(Exon7),RI(Exon3),	3	1	1	0	0	1	1	0	0	0	0	0	0	0	45	15	15	0	0	15	15
TLE2	ENST00000262953	regulation of transcription, DNA-templated	1.5	1	2	1	AP/AT,SE(Exon1),A5'SS(Exon21),A5'SS(Exon15),	1	0	0	2	0	1	1	2	0	0	4	0	2	2	1	0	0	2	0	1	1
TP53INP1	ENST00000448464	regulation of transcription, DNA-templated	29.5	10	30	10	AT,	0	0	0	0	0	0	1	0	0	0	0	0	0	30	0	0	0	0	0	0	10
TP53INP1	ENST00000342697	regulation of transcription, DNA-templated	29.5	7.5	30	8	No Splice	0	0	0	0	0	0	0	0	0	0	0	0	0	0	0	0	0	0	0	0	0
PUF60	ENST00000526683	transcription, DNA-templated	8.5	2	9	2	AP,SE(Exon14),SE(Exon13),RI(Exon5),	2	1	0	0	0	1	0	18	9	0	0	0	9	0	4	2	0	0	0	2	0
TBX3	ENST00000349155	regulation of transcription, DNA-templated	218	58.5	218	59	No Splice	0	0	0	0	0	0	0	0	0	0	0	0	0	0	0	0	0	0	0	0	0
ZNF555	ENST00000334241	regulation of transcription, DNA-templated	52	18	52	18	No Splice	0	0	0	0	0	0	0	0	0	0	0	0	0	0	0	0	0	0	0	0	0
TRERF1	ENST00000372922	transcription, DNA-templated	40	16	40	16	AP/AT,A3'SS(Exon17),RI(Exon14),A3'SS(Exon11),	0	1	2	0	0	1	1	0	40	80	0	0	40	40	0	16	32	0	0	16	16
RET	ENST00000340058	positive regulation of transcription, DNA-templated	106.5	270.5	107	271	AP/AT,A5'SS(Exon19),	0	0	0	1	0	1	1	0	0	0	107	0	107	107	0	0	0	271	0	271	271
PPARA	ENST00000407236	positive regulation of transcription from RNA polymerase II promoter	0	0	0	0	AP/AT,A3'SS(Exon2),	0	0	1	0	0	1	1	0	0	0	0	0	0	0	0	0	0	0	0	0	0
PPARA	ENST00000262735	positive regulation of transcription from RNA polymerase II promoter	0	0	0	0	AP,SE(Exon3),	1	0	0	0	0	1	0	0	0	0	0	0	0	0	0	0	0	0	0	0	0
SATB1	ENST00000338745	transcription, DNA-templated	42.5	13.5	43	14	AP/AT,A5'SS(Exon11),	0	0	0	1	0	1	1	0	0	0	43	0	43	43	0	0	0	14	0	14	14
STON1-GTF2A1L	ENST00000405008	regulation of nucleic acid-templated transcription	0	0	0	0	No Splice	0	0	0	0	0	0	0	0	0	0	0	0	0	0	0	0	0	0	0	0	0
STON1-GTF2A1L	ENST00000394754	regulation of nucleic acid-templated transcription	0	0	0	0	AP,	0	0	0	0	0	1	0	0	0	0	0	0	0	0	0	0	0	0	0	0	0
STON1-GTF2A1L	ENST00000394751	transcription initiation from RNA polymerase II promoter	0	0	0	0	AP/AT,SE(Exon7),SE(Exon6),A3'SS(Exon2),	2	0	1	0	0	1	1	0	0	0	0	0	0	0	0	0	0	0	0	0	0
RORC	ENST00000356728	regulation of transcription, DNA-templated	21.5	2	22	2	AT,	0	0	0	0	0	0	1	0	0	0	0	0	0	22	0	0	0	0	0	0	2
XBP1	ENST00000344347	regulation of transcription, DNA-templated	10	50.5	10	51	AP/AT,A5'SS(Exon2),	0	0	0	1	0	1	1	0	0	0	10	0	10	10	0	0	0	51	0	51	51
SP110	ENST00000258381	transcription, DNA-templated	4	0	4	0	AT,SE(Exon5),sub_RI(Exon2),	1	0	0	0	1	0	1	4	0	0	0	4	0	4	0	0	0	0	0	0	0
TFEB	ENST00000373033	regulation of transcription, DNA-templated	10	5.5	10	6	AP,SE(Exon15),SE(Exon14),SE(Exon13),SE(Exon12),SE(Exon11),SE(Exon10),RI(Exon8),	6	1	0	0	0	1	0	60	10	0	0	0	10	0	36	6	0	0	0	6	0
HOPX	ENST00000337881	transcription, DNA-templated	4.5	0	5	0	AP,SE(Exon5),SE(Exon4),SE(Exon2),RI(Exon6),	3	1	0	0	0	1	0	15	5	0	0	0	5	0	0	0	0	0	0	0	0
SIAH2	ENST00000312960	negative regulation of nucleic acid-templated transcription	951.5	3324	952	3324	AT,	0	0	0	0	0	0	1	0	0	0	0	0	0	952	0	0	0	0	0	0	3324
															5317	860	201	994	6960	9648	5060	5119	1024	230	1034	6126	6832	8699
																				SE	RI	A3'SS	A5'SS	sub_RI	AP	AT
																			Treatment	5119	1024	230	1034	6126	6832	8699
																			Control	5317	860	201	994	6960	9648	5060
																			chi Square sig.	Non_sig.	Sig.	Non_sig.	Non_sig.	Sig.	Sig.	Sig.
Alternative Splicing events description
(ES)	Exon Skipping
(RI)	Retained Intron
(A3'SS)	Alternative 3' splice site
(A5'SS)	Alternative 5' splice site
(sub_RI)	sub-Retained Intron
(AP)	Alternative promoter
(AT)	Alternative Terminator

## Sheet: Table legend
		Supplementary Materials - File S4: The data related to differentially expressed transcripts identification and gene ontology analysis of the example data for Chi square test
	Sheet title	Sheet Description
1	c vs. t_MCF7_Gen_Summary	Summary data of Control sample vs.Treated sample of MCF7 cell line under Genistein treatment
2	Diff. Experessed transcripts	Differentially Experessed transcripts
3	transcription Gene ontology	Gene ontology of Differentially Experessed transcripts
