# Supplementary material for: SpliceDetector: a software for detection of alternative splicing events in human and model organisms directly from transcript IDs
Source: Sci Rep. 2018 Mar 22;8:5063. doi: 10.1038/s41598-018-23245-1 (PMC5864913; doi:10.1038/s41598-018-23245-1)
Supplement: Supplementary file 3 — Supplementary Dataset S5 [file 41598_2018_23245_MOESM3_ESM.xlsx]

## Sheet: Table legend
Supplementary Materials - File S5: Differentially expressed genes resulted from paclitaxel treatment on ovarian cancerous tissue
Baggerley's test: Treatment vs. Control
FDR corrected p-value <= 0.01 & RPKM Fold Change >= 2.5

## Sheet: Baggerley's test
Feature ID	Baggerley's test: treatment vs control - FDR p-value correction	Gene name	Transcript ID	c - Means	t - Means	abs(RPKM_ Fold Change)
RNASEH1_4	0.00324901	RNASEH1	ENST00000436842	15.3333	28	2.50322
FAM50A_2	1.69834e-06	FAM50A	ENST00000478509	18.6667	38.3333	2.50357
COPS5_3	0.00794366	COPS5	ENST00000521509	13.6667	28.3333	2.51089
AMPD2_5	2.73863e-05	AMPD2	ENST00000476688	73	148	2.51827
TMEM121_3	0.000757004	TMEM121	ENST00000431372	19.3333	37.6667	2.51995
TMEM123_8	1.25125e-60	TMEM123	ENST00000361236	1130	376	2.52012
TIA1_12	0.00837105	TIA1	ENST00000495774	78.3333	26.6667	2.5329
ZNF608_4	0.00307455	ZNF608	ENST00000504926	415.667	130	2.53488
SMIM7_1	8.24812e-05	SMIM7	ENST00000597711	61.6667	112	2.54169
NARS2_7	0.000622458	NARS2	ENST00000525345	46.3333	14.6667	2.54176
FAM122B_7	2.1418e-05	FAM122B	ENST00000298090	108.333	37.6667	2.5433
COA4_2	9.00595e-05	COA4	ENST00000545127	14.6667	30.3333	2.54907
PRKCQ_3	0.000201218	PRKCQ	ENST00000397176	63	21.6667	2.54961
SLTM_23	9.89898e-07	SLTM	ENST00000558052	21.3333	43.3333	2.55488
TMEM214_5	7.31513e-06	TMEM214	ENST00000321326	67.6667	126.667	2.56051
CDK16_14	6.67039e-09	CDK16	ENST00000523344	81.6667	155.667	2.56665
COL26A1_3	2.07316e-07	COL26A1	ENST00000397927	26.3333	51.3333	2.57175
ELMO2_4	0.00960381	ELMO2	ENST00000460474	10.3333	20	2.58816
COPG1_4	0.000913067	COPG1	ENST00000515725	102	218.667	2.58855
PHTF2_4	0.00442028	PHTF2	ENST00000450574	13.6667	25.3333	2.59983
OBFC1_1	0.000365304	OBFC1	ENST00000369764	12	25.3333	2.60011
PAK1_14	0.00192767	PAK1	ENST00000530358	26	8	2.60891
TMEM237_11	4.34128e-07	TMEM237	ENST00000495329	185.667	58.3333	2.61572
TBRG1_11	0.00225837	TBRG1	ENST00000284290	99	27.3333	2.61957
PEX1_9	3.66451e-10	PEX1	ENST00000248633	32	63	2.62236
ABHD14A-ACY1_3	1.68258e-06	ABHD14A-ACY1	ENST00000463721	24	45.6667	2.62394
MPST_1	0.000297584	MPST	ENST00000404393	105.667	32.3333	2.62908
WDSUB1_3	0.000257883	WDSUB1	ENST00000358147	29.6667	60	2.6316
MORN1_4	0.00240789	MORN1	ENST00000378525	10.6667	23.3333	2.63469
REXO2_7	0.00112255	REXO2	ENST00000538403	11	23	2.63511
ANP32E_5	0.00999549	ANP32E	ENST00000369115	12.6667	24	2.63531
STRADA_18	0.00019945	STRADA	ENST00000579340	11.6667	22.6667	2.63964
TTI2_1	4.48454e-05	TTI2	ENST00000431156	46.3333	13.3333	2.647
HMGN1_2	0.000171964	HMGN1	ENST00000436324	138	42	2.64983
ZNF345_11	0.00715436	ZNF345	ENST00000589046	8.33333	18.6667	2.65148
INTS10_2	0.00999549	INTS10	ENST00000523772	22.6667	7.33333	2.65901
USB1_2	0.00120728	USB1	ENST00000539737	11.3333	23.3333	2.66095
RRP12_9	0.000499404	RRP12	ENST00000490815	10	20	2.66607
DCUN1D5_4	1.14212e-05	DCUN1D5	ENST00000525420	21.3333	44.6667	2.66857
DHRS4L2_1	0	DHRS4L2	ENST00000335125	43	94.6667	2.67038
COPS3_16	2.38856e-09	COPS3	ENST00000579716	26.3333	54.3333	2.6718
C7orf25_3	0.00497501	C7orf25	ENST00000447342	11.3333	25.3333	2.67269
NT5DC2_11	4.49565e-13	NT5DC2	ENST00000307076	100.667	205	2.67455
SLC2A5_6	0.00173804	SLC2A5	ENST00000377414	9.33333	21.3333	2.68147
TBC1D15_4	0.000826965	TBC1D15	ENST00000462788	12	25	2.69323
MFSD10_4	1.32622e-06	MFSD10	ENST00000507272	44.3333	91.6667	2.69651
RP11-89K21.1_4	0.00379139	RP11-89K21.1	ENST00000444871	33	10	2.70218
PDHB_7	4.87547e-07	PDHB	ENST00000461692	180.333	408.333	2.70464
AMZ2_4	0.000531673	AMZ2	ENST00000584837	9.66667	20	2.70499
SLC3A2_21	0	SLC3A2	ENST00000538682	84.3333	176.667	2.70758
MAPK3_14	1.8263e-06	MAPK3	ENST00000466521	29	60.6667	2.71321
DMKN_54	0.00138976	DMKN	ENST00000469960	101.333	29	2.71901
COX4I1_5	1.98137e-05	COX4I1	ENST00000567266	16.3333	34	2.72011
PSMA3_9	0.000968812	PSMA3	ENST00000556321	9	20.6667	2.73831
TARS2_10	0.00298406	TARS2	ENST00000369053	8.33333	19	2.73862
CKAP2L_1	9.00595e-05	CKAP2L	ENST00000474331	13.3333	28.3333	2.73983
DCXR_13	2.87527e-11	DCXR	ENST00000581584	30	63	2.73986
NCAPH2_8	0.00508564	NCAPH2	ENST00000420993	56.3333	112	2.74089
RBM17_1	0.00315982	RBM17	ENST00000467080	25.3333	56.3333	2.74745
STK32C_7	0.00324515	STK32C	ENST00000368625	23.6667	6.66667	2.74824
STRA13_7	8.96439e-07	STRA13	ENST00000392359	110	220.333	2.74974
AHCYL2_11	0	AHCYL2	ENST00000325006	49.3333	104	2.75063
BTG3_6	0.000136478	BTG3	ENST00000471860	14.3333	27.6667	2.76947
DMXL1_15	1.65914e-08	DMXL1	ENST00000505312	199.667	64.3333	2.7726
RANBP3_29	7.0975e-07	RANBP3	ENST00000592621	38.3333	11	2.77674
CTNND1_18	0.00027973	CTNND1	ENST00000534647	25.3333	52.3333	2.78026
WHSC1_13	0.0016505	WHSC1	ENST00000511904	12.6667	26	2.79189
DDX39B_23	3.41384e-18	DDX39B	ENST00000427214	154.667	42	2.79211
NUDT9_5	1.95438e-06	NUDT9	ENST00000302174	26.6667	52.3333	2.79688
PABPC1L_12	4.9689e-06	PABPC1L	ENST00000481196	105.333	30.6667	2.79747
RPS29_6	0.00761263	RPS29	ENST00000557367	9.66667	21.3333	2.80213
REEP5_6	0.000655542	REEP5	ENST00000261482	9	21	2.8114
ADPGK_14	6.69968e-06	ADPGK	ENST00000563907	16.6667	37	2.82758
YWHAE_5	3.69884e-09	YWHAE	ENST00000573026	164	350.667	2.82813
TBC1D31_14	0.000757974	TBC1D31	ENST00000518866	9.66667	22	2.82892
NELFCD_6	0.00339243	NELFCD	ENST00000602795	348.333	97	2.83502
ABI3BP_26	0.00505219	ABI3BP	ENST00000470336	42	12.6667	2.83759
PACS2_5	0.00205261	PACS2	ENST00000551743	11.6667	26.6667	2.84131
DPAGT1_12	0.00124676	DPAGT1	ENST00000442480	45	13.3333	2.84418
MLH3_4	0.000732594	MLH3	ENST00000556257	22	48.3333	2.84478
CCT4_2	0.00823344	CCT4	ENST00000461370	15	32	2.8549
PI4KB_9	0.000103765	PI4KB	ENST00000430800	22.6667	49.3333	2.85899
TTC3_16	0.00162014	TTC3	ENST00000414818	37	75.6667	2.86205
GEMIN2_8	0.00414123	GEMIN2	ENST00000534684	8.66667	19.6667	2.86248
LINC00888_1	2.27499e-10	LINC00888	ENST00000468380	32	72.6667	2.86647
RAB5B_6	0.00314552	RAB5B	ENST00000549505	2152.33	628	2.88533
PPP2R2A_22	0.000668122	PPP2R2A	ENST00000315985	8.66667	21	2.88763
SERF1A_6	0.000256845	SERF1A	ENST00000513436	25.3333	6.66667	2.89999
PLCB1_9	0.00501428	PLCB1	ENST00000494924	6.33333	15	2.90998
CRYAB_13	3.60191e-12	CRYAB	ENST00000531198	26.6667	60.6667	2.911
PDCD4_5	3.98604e-05	PDCD4	ENST00000462577	75.6667	19.6667	2.91159
SDHAP1_7	0.00115292	SDHAP1	ENST00000413474	8.33333	18.6667	2.94295
TMEM191C_10	0.00244686	TMEM191C	ENST00000415764	9.66667	21.6667	2.94442
ADAT1_1	0.000537678	ADAT1	ENST00000307921	12.3333	30.3333	2.95571
RP11-23J9.4_2	0.00431428	RP11-23J9.4	ENST00000529787	15	34.3333	2.96755
NAP1L1_26	5.09871e-06	NAP1L1	ENST00000544816	14.6667	32.6667	2.96985
CD59_13	1.12004e-05	CD59	ENST00000525763	12.3333	29	2.97375
HDAC9_20	0.00262229	HDAC9	ENST00000417496	8.33333	17.6667	2.97595
ASPRV1_1	0.000684128	ASPRV1	ENST00000320256	41.6667	104.667	2.98074
HNRNPH3_12	0	HNRNPH3	ENST00000469172	44.6667	109	2.98663
SLC25A51_4	0.000129328	SLC25A51	ENST00000496760	9.66667	23.3333	3.00074
ST5_14	0.00320243	ST5	ENST00000530559	12.3333	30	3.00432
XPO1_20	1.41375e-05	XPO1	ENST00000420673	31.3333	8.66667	3.01467
NUBPL_8	0.00292982	NUBPL	ENST00000547839	16.3333	41.6667	3.01531
DHDDS_23	2.19625e-07	DHDDS	ENST00000374185	16	37.3333	3.02682
NPEPL1_6	2.19625e-07	NPEPL1	ENST00000525068	16.3333	37.6667	3.05419
GATM_2	6.36765e-10	GATM	ENST00000558336	200.667	55.6667	3.05731
ZNF19_10	0.00837034	ZNF19	ENST00000569717	9.66667	20.6667	3.06598
C17orf70_3	4.77938e-09	C17orf70	ENST00000537152	25	55.3333	3.10848
CUEDC1_11	0.00959385	CUEDC1	ENST00000581391	17.3333	46.6667	3.14875
PCMTD1_2	3.31928e-05	PCMTD1	ENST00000360540	490	124	3.14893
MMP19_3	0.00901489	MMP19	ENST00000548882	157	38	3.15218
AC079807.2_2	0.00274959	AC079807.2	ENST00000417692	7	15.6667	3.15932
ATG4B_7	1.04846e-07	ATG4B	ENST00000465399	16.3333	38.6667	3.16265
ARNT2_6	0.000216121	ARNT2	ENST00000525505	34.3333	8	3.16605
SFXN4_5	7.71792e-06	SFXN4	ENST00000369131	17.6667	44.3333	3.18154
CDKL5_3	0.00771522	CDKL5	ENST00000379989	5.66667	14.6667	3.18403
ARPC1B_18	0.000807724	ARPC1B	ENST00000463078	16.3333	36.3333	3.18932
ALDH1L1_9	0.00896911	ALDH1L1	ENST00000273450	12.3333	32.3333	3.19228
ECD_7	0.00360149	ECD	ENST00000484976	17.3333	39.6667	3.20575
PRMT5_1	0.000677347	PRMT5	ENST00000557015	8.33333	20	3.21912
SUCLA2_8	0	SUCLA2	ENST00000543413	41	98.6667	3.24679
FAM86B1_20	0.00370163	FAM86B1	ENST00000529146	6.66667	16.3333	3.25856
HDGF_5	1.03565e-10	HDGF	ENST00000465180	155	421.333	3.25901
KCTD15_5	0.00304475	KCTD15	ENST00000590385	6.66667	17	3.26051
RPL18_7	6.69968e-06	RPL18	ENST00000549370	8247.67	1790.33	3.26223
GNAI2_6	4.95722e-06	GNAI2	ENST00000451956	10.3333	27.6667	3.27872
PPFIA1_16	0	PPFIA1	ENST00000532504	43.6667	109.667	3.28201
UBXN4_6	0.0062084	UBXN4	ENST00000470687	6	15	3.28749
GSTA4_5	0.00944651	GSTA4	ENST00000370960	5.33333	15	3.29223
ZCCHC9_9	0.00162014	ZCCHC9	ENST00000506458	6.33333	16.6667	3.31645
KIAA0586_4	0.000692562	KIAA0586	ENST00000556134	8.33333	20	3.33201
RBPMS2_2	1.45092e-07	RBPMS2	ENST00000300069	12	33.3333	3.3424
GTPBP3_13	0.00865159	GTPBP3	ENST00000596166	5	13.6667	3.35512
TFDP1_9	0.00379139	TFDP1	ENST00000464794	10.6667	31.6667	3.36163
AAK1_6	4.01582e-05	AAK1	ENST00000406297	15	35.6667	3.38114
GUSB_7	7.32182e-13	GUSB	ENST00000430730	53	135.667	3.38312
FANCI_12	3.93508e-05	FANCI	ENST00000570225	9	23.6667	3.42533
RNF10_9	1.54792e-05	RNF10	ENST00000536869	10	29	3.42879
UCHL5_3	8.61597e-05	UCHL5	ENST00000367450	9	23.3333	3.46944
DHPS_18	0.00033133	DHPS	ENST00000593473	11.3333	29.3333	3.46967
YPEL5_3	4.88834e-13	YPEL5	ENST00000402708	80.6667	19.3333	3.48121
PDCD2L_3	0.0024491	PDCD2L	ENST00000589589	5	12.6667	3.48831
ETF1_2	0.00915193	ETF1	ENST00000514005	6.33333	16.3333	3.49428
RBM39_22	5.3119e-07	RBM39	ENST00000434927	13	36	3.49636
YTHDC1_2	1.52535e-05	YTHDC1	ENST00000510746	11.3333	32	3.50462
TXNL4A_11	0.00379139	TXNL4A	ENST00000585474	9.66667	24.6667	3.50683
PVRL3_5	8.21612e-09	PVRL3	ENST00000493615	22.6667	59.6667	3.51157
RABGGTB_14	3.1308e-11	RABGGTB	ENST00000470201	18.6667	49.6667	3.53961
CSNK1E_11	2.36022e-06	CSNK1E	ENST00000430335	13	36.3333	3.55575
APOC1_10	0.00461759	APOC1	ENST00000592535	37.3333	7.66667	3.56229
ADAMTS9_1	0.00251186	ADAMTS9	ENST00000475557	151.333	32.6667	3.5945
CREB5_3	1.60976e-07	CREB5	ENST00000482692	9.33333	26.6667	3.59663
BAIAP2_30	0.00166248	BAIAP2	ENST00000570913	4	12	3.80443
UBA1_8	0.000467236	UBA1	ENST00000442035	19.6667	54.6667	3.8104
FBXO8_1	4.21073e-11	FBXO8	ENST00000503293	14	42.6667	3.81198
NTMT1_5	0	NTMT1	ENST00000372483	31.3333	93.6667	3.82431
STT3A_15	0	STT3A	ENST00000531491	22.6667	64.6667	3.8668
WDR90_21	0.00410462	WDR90	ENST00000550902	4	12.6667	3.89302
TOMM5_1	0.00984873	TOMM5	ENST00000377773	9	23.6667	3.91703
CUEDC1_7	8.01109e-06	CUEDC1	ENST00000360238	42.6667	133.333	3.92182
HPS4_9	8.41547e-05	HPS4	ENST00000491142	5	15	3.92332
YWHAE_6	0	YWHAE	ENST00000573196	102	322	3.92453
NADSYN1_18	0.00787531	NADSYN1	ENST00000527963	13.6667	3	3.95088
SPCS2_8	2.66088e-12	SPCS2	ENST00000530257	30.6667	88.3333	3.96278
RP11-452F19.3_1	0.00926588	RP11-452F19.3	ENST00000450784	3.33333	11.3333	3.96585
ATP5F1_6	8.12527e-09	ATP5F1	ENST00000468818	59.3333	201	3.97632
GPS1_15	0.00352788	GPS1	ENST00000578642	4.66667	17	3.99561
PMFBP1_6	0.00163221	PMFBP1	ENST00000537465	15.3333	3	4.03027
PPP6C_1	0	PPP6C	ENST00000415905	36.6667	117	4.03446
CAPN12_1	7.52529e-06	CAPN12	ENST00000597987	8	27.6667	4.05825
CCDC77_11	0.00928529	CCDC77	ENST00000535052	16.3333	3.66667	4.12553
DUS4L_10	1.62813e-06	DUS4L	ENST00000422290	6	20	4.1357
FBXO9_4	0.00198201	FBXO9	ENST00000473318	4.33333	13.6667	4.17409
EVA1C_11	0.00505603	EVA1C	ENST00000300255	3.66667	12	4.1832
CTSL_6	8.1394e-06	CTSL	ENST00000342020	15.3333	51.6667	4.18573
TBC1D15_3	3.13749e-05	TBC1D15	ENST00000483828	7	19.6667	4.19683
NPIPA7_2_4	1.15568e-05	NPIPA7_2	ENST00000530217	10.6667	32.6667	4.19684
RP11-498B4.5_1	0.00840879	RP11-498B4.5	ENST00000433600	17	3	4.20792
ZNF124_6	0.0021615	ZNF124	ENST00000543802	16.6667	2.66667	4.2193
ALDH3A2_2	7.34154e-11	ALDH3A2	ENST00000476965	204.667	34.3333	4.22489
TIMMDC1_6	1.07431e-05	TIMMDC1	ENST00000486418	9.33333	33	4.23413
RASAL1_5	1.1838e-05	RASAL1	ENST00000547810	6.33333	20.6667	4.23624
WDR90_10	0.000170175	WDR90	ENST00000546896	5.33333	17	4.23645
AKT2_9	0.000122951	AKT2	ENST00000423127	4.33333	15	4.25293
PTBP1_5	4.81654e-05	PTBP1	ENST00000586481	35.3333	118	4.26117
MT1G_1	0.0032219	MT1G	ENST00000379811	10.6667	35.6667	4.26577
EYA3_3	9.12064e-08	EYA3	ENST00000495923	8.33333	28	4.27609
MTERF_5	2.34827e-05	MTERF	ENST00000406735	14.6667	49.6667	4.27694
FAM63B_2	0.00536083	FAM63B	ENST00000450403	3	10	4.31777
ARHGAP4_14	7.3885e-05	ARHGAP4	ENST00000442172	41.3333	7	4.37081
NUMA1_13	3.5277e-05	NUMA1	ENST00000543937	6.66667	22	4.45487
RANBP3_6	4.6048e-06	RANBP3	ENST00000587411	10.6667	36.6667	4.47355
UBE2E3_1	1.96574e-20	UBE2E3	ENST00000392415	190	33.3333	4.4913
DDIT3_4	0.00115672	DDIT3	ENST00000551116	3	10.6667	4.58745
MLLT10_10	0.000115489	MLLT10	ENST00000495130	3.66667	13.6667	4.74074
GALNT11_6	0	GALNT11	ENST00000491061	15	57	4.75095
SEPHS1_4	1.49509e-05	SEPHS1	ENST00000413411	10.6667	37.3333	4.77512
STK19_9	0.00264966	STK19	ENST00000466336	4.33333	14.6667	4.78756
DUS3L_2	0.00967134	DUS3L	ENST00000585587	2.33333	9.66667	4.81799
SHARPIN_8	0.0086279	SHARPIN	ENST00000531375	2.33333	8	4.84211
KDM3A_4	8.86392e-05	KDM3A	ENST00000485171	6	21	4.84592
SUCLA2_1	1.87914e-06	SUCLA2	ENST00000544100	5	17.6667	4.98571
NAV2_8	2.19977e-15	NAV2	ENST00000528923	49.3333	7.33333	5.0174
CCDC171_9	0.0069075	CCDC171	ENST00000297641	3	11.6667	5.01891
NMRAL1_14	1.17869e-10	NMRAL1	ENST00000572232	11.3333	42.3333	5.03637
CAV2_3	0.00520935	CAV2	ENST00000495841	4.33333	16.3333	5.10797
MRPL35_4	2.65409e-07	MRPL35	ENST00000254644	22.6667	3.33333	5.32642
EIF4A3_5	0.00288955	EIF4A3	ENST00000576573	2.66667	11	5.34683
ISCA2_1	2.28335e-07	ISCA2	ENST00000554924	5.33333	22.3333	5.40867
ACRBP_2	0.00532489	ACRBP	ENST00000535884	10.3333	1.33333	5.60011
CLTCL1_3	7.18717e-07	CLTCL1	ENST00000505027	6	27.3333	5.63727
ARHGAP8_6	0.00128409	ARHGAP8	ENST00000498310	14.6667	2.33333	5.69426
MRPL35_1	8.80251e-06	MRPL35	ENST00000605125	3.66667	17.3333	5.76216
EVL_11	2.82271e-08	EVL	ENST00000553694	6.33333	28.3333	5.95303
CALCOCO2_13	1.55206e-05	CALCOCO2	ENST00000416445	3.33333	16	5.9808
MRPS18C_6	0.00975239	MRPS18C	ENST00000509970	1.66667	8.66667	6.08645
RP11-166D19.1_6	0.00884188	RP11-166D19.1	ENST00000531381	145	16	6.11092
SNRNP200_5	0.00960381	SNRNP200	ENST00000493271	2.33333	9.66667	6.11947
PLAGL1_2	1.36562e-05	PLAGL1	ENST00000367572	22	3	6.167
CLU_2	0.000721732	CLU	ENST00000522413	60.3333	329.333	6.22356
SPTSSB_1	0.000198499	SPTSSB	ENST00000359175	79.6667	8.33333	6.46352
C22orf29_3	0.00112253	C22orf29	ENST00000407472	24.3333	3	6.54966
LRCOL1_2	0.000384223	LRCOL1	ENST00000544018	12.3333	1.33333	6.62768
CACNA1B_9	0.00149205	CACNA1B	ENST00000371365	1.66667	9	6.81747
PGM2_7	0.0057595	PGM2	ENST00000510084	1.33333	7.33333	6.89161
RP11-1223D19.1_6	0.00519447	RP11-1223D19.1	ENST00000564038	1.33333	7	7.37855
PRKCZ_21	0.00787767	PRKCZ	ENST00000484419	1.33333	8	7.59138
MEG3_2	2.92223e-05	MEG3	ENST00000424076	14	1.33333	8.14997
LINC01117_1	0.00177769	LINC01117	ENST00000443670	1.33333	10	8.32271
CYCS_3	0.000177214	CYCS	ENST00000409764	1.33333	9.33333	8.72338
TRIO_23	0.00949437	TRIO	ENST00000512303	1	7.33333	8.86643
LHX1_4	0.000151473	LHX1	ENST00000557970	10.3333	1	9.4571
INVS_8	0.00414325	INVS	ENST00000460636	1	8	9.63028
APLNR_2	9.94672e-14	APLNR	ENST00000606794	29.3333	2.33333	10.1682
CSRNP2_1	0.00173804	CSRNP2	ENST00000548981	9	0.666667	11.584
ZNF250_11	0.00628498	ZNF250	ENST00000528028	0.666667	6	13.5453
PLEKHA3P1_1	0.00130794	PLEKHA3P1	ENST00000598554	7.33333	0.333333	14.0265
GART_5	0.00489363	GART	ENST00000497313	1.33333	16.6667	14.5712
THAP7-AS1_2	8.80251e-06	THAP7-AS1	ENST00000452284	1	12.3333	16.0569
ALG10_2	0.00837105	ALG10	ENST00000266483	6.66667	0.333333	21.6599
