# Supplementary material for: SpliceDetector: a software for detection of alternative splicing events in human and model organisms directly from transcript IDs
Source: Sci Rep. 2018 Mar 22;8:5063. doi: 10.1038/s41598-018-23245-1 (PMC5864913; doi:10.1038/s41598-018-23245-1)
Supplement: Supplementary file 4 — Supplementary Dataset S6 [file 41598_2018_23245_MOESM4_ESM.xlsx]

## Sheet: Sheet1
Ensembl Transcript ID
ENST00000225740
ENST00000494157
ENST00000479677
ENST00000395555
ENST00000468746
ENST00000444455
ENST00000457500
ENST00000439102
ENST00000487650
ENST00000485231
ENST00000485472
ENST00000575103
ENST00000426645
ENST00000575860
ENST00000574162

## Sheet: Results for test data
Ensembl Transcript ID	Splice events
ENST00000225740	SE(Exon11),
ENST00000494157	AT,SE(Exon11),SE(Exon10),
ENST00000479677	AT,SE(Exon11),SE(Exon10),RI(Exon8),
ENST00000395555	AT,SE(Exon11),SE(Exon5),A5'SS(Exon4),
ENST00000468746	AT,SE(Exon11),SE(Exon3),
ENST00000444455	AP/AT,A5'SS(Exon11),
ENST00000457500	AP/AT,RI(Exon10),
ENST00000439102	AP/AT,
ENST00000487650	AP/AT,A5'SS(Exon6),A3'SS(Exon5),
ENST00000485231	AP/AT,SE(Exon11),SE(Exon10),A5'&3'SS(Exon8),
ENST00000485472	AP/AT,A5'SS(Exon9),A5'SS(Exon6),A3'SS(Exon5),
ENST00000575103	AP/AT,A5'SS(Exon11),A3'SS(Exon10),
ENST00000426645	AP/AT,A5'&3'SS(Exon10),
ENST00000575860	AP/AT,A5'SS(Exon10),A3'SS(Exon9),
ENST00000574162	AP/AT,SE/sub_RI(Exon11),

## Sheet: Table legend
		Supplementary Materials - File S6: Excel Data for testing
	Sheet title	Sheet Description
1	Sheet1	Data for testing
2	Software Results for test data	SpliceDetector Software Results for test data
