# Supplementary material for: SpliceDetector: a software for detection of alternative splicing events in human and model organisms directly from transcript IDs
Source: Sci Rep. 2018 Mar 22;8:5063. doi: 10.1038/s41598-018-23245-1 (PMC5864913; doi:10.1038/s41598-018-23245-1)
Supplement: Supplementary file 5 — S7 [file 41598_2018_23245_MOESM5_ESM.zip]

Archive with 1 entries (1 files):
- S7.GTF
