# Supplementary material for: SpliceDetector: a software for detection of alternative splicing events in human and model organisms directly from transcript IDs
Source: Sci Rep. 2018 Mar 22;8:5063. doi: 10.1038/s41598-018-23245-1 (PMC5864913; doi:10.1038/s41598-018-23245-1)
Supplement: Supplementary file 5 — S7 [file 41598_2018_23245_MOESM5_ESM.zip › S7.GTF]

"##description: evidence-based annotation of the human genome (GRCh38), version 27 (Ensembl 90)"
##provider: GENCODE
##contact: gencode-help@sanger.ac.uk
##format: gtf
##date: 2017-08-01
chr1	ENSEMBL	UTR	944151	944581	.	+	.	"gene_id ""ENSG00000187634.11""	transcript_id ""ENST00000618181.4""	gene_type ""protein_coding""	gene_name ""SAMD11""	transcript_type ""protein_coding""	transcript_name ""SAMD11-213""	exon_number 11	exon_id ""ENSE00003737986.1""	level 3	protein_id ""ENSP00000480870.1""	transcript_support_level ""5""	tag ""basic""	tag ""appris_alternative_2""	havana_gene ""OTTHUMG00000040719.10""	"
chr1	ENSEMBL	transcript	925741	944581	.	+	.	"gene_id ""ENSG00000187634.11""	transcript_id ""ENST00000622503.4""	gene_type ""protein_coding""	gene_name ""SAMD11""	transcript_type ""protein_coding""	transcript_name ""SAMD11-217""	level 3	protein_id ""ENSP00000482138.1""	transcript_support_level ""5""	tag ""basic""	tag ""appris_alternative_2""	havana_gene ""OTTHUMG00000040719.10""	"
chr1	ENSEMBL	exon	925741	925800	.	+	.	"gene_id ""ENSG00000187634.11""	transcript_id ""ENST00000622503.4""	gene_type ""protein_coding""	gene_name ""SAMD11""	transcript_type ""protein_coding""	transcript_name ""SAMD11-217""	exon_number 1	exon_id ""ENSE00003734555.1""	level 3	protein_id ""ENSP00000482138.1""	transcript_support_level ""5""	tag ""basic""	tag ""appris_alternative_2""	havana_gene ""OTTHUMG00000040719.10""	"
chr1	ENSEMBL	exon	925922	926013	.	+	.	"gene_id ""ENSG00000187634.11""	transcript_id ""ENST00000622503.4""	gene_type ""protein_coding""	gene_name ""SAMD11""	transcript_type ""protein_coding""	transcript_name ""SAMD11-217""	exon_number 2	exon_id ""ENSE00001763717.1""	level 3	protein_id ""ENSP00000482138.1""	transcript_support_level ""5""	tag ""basic""	tag ""appris_alternative_2""	havana_gene ""OTTHUMG00000040719.10""	"
chr1	ENSEMBL	CDS	925942	926013	.	+	0	"gene_id ""ENSG00000187634.11""	transcript_id ""ENST00000622503.4""	gene_type ""protein_coding""	gene_name ""SAMD11""	transcript_type ""protein_coding""	transcript_name ""SAMD11-217""	exon_number 2	exon_id ""ENSE00001763717.1""	level 3	protein_id ""ENSP00000482138.1""	transcript_support_level ""5""	tag ""basic""	tag ""appris_alternative_2""	havana_gene ""OTTHUMG00000040719.10""	"
chr1	ENSEMBL	start_codon	925942	925944	.	+	0	"gene_id ""ENSG00000187634.11""	transcript_id ""ENST00000622503.4""	gene_type ""protein_coding""	gene_name ""SAMD11""	transcript_type ""protein_coding""	transcript_name ""SAMD11-217""	exon_number 2	exon_id ""ENSE00001763717.1""	level 3	protein_id ""ENSP00000482138.1""	transcript_support_level ""5""	tag ""basic""	tag ""appris_alternative_2""	havana_gene ""OTTHUMG00000040719.10""	"
chr1	ENSEMBL	exon	930155	930336	.	+	.	"gene_id ""ENSG00000187634.11""	transcript_id ""ENST00000622503.4""	gene_type ""protein_coding""	gene_name ""SAMD11""	transcript_type ""protein_coding""	transcript_name ""SAMD11-217""	exon_number 3	exon_id ""ENSE00002727207.1""	level 3	protein_id ""ENSP00000482138.1""	transcript_support_level ""5""	tag ""basic""	tag ""appris_alternative_2""	havana_gene ""OTTHUMG00000040719.10""	"
chr1	ENSEMBL	CDS	930155	930336	.	+	0	"gene_id ""ENSG00000187634.11""	transcript_id ""ENST00000622503.4""	gene_type ""protein_coding""	gene_name ""SAMD11""	transcript_type ""protein_coding""	transcript_name ""SAMD11-217""	exon_number 3	exon_id ""ENSE00002727207.1""	level 3	protein_id ""ENSP00000482138.1""	transcript_support_level ""5""	tag ""basic""	tag ""appris_alternative_2""	havana_gene ""OTTHUMG00000040719.10""	"
chr1	ENSEMBL	exon	931039	931089	.	+	.	"gene_id ""ENSG00000187634.11""	transcript_id ""ENST00000622503.4""	gene_type ""protein_coding""	gene_name ""SAMD11""	transcript_type ""protein_coding""	transcript_name ""SAMD11-217""	exon_number 4	exon_id ""ENSE00002696520.1""	level 3	protein_id ""ENSP00000482138.1""	transcript_support_level ""5""	tag ""basic""	tag ""appris_alternative_2""	havana_gene ""OTTHUMG00000040719.10""	"
chr1	ENSEMBL	CDS	931039	931089	.	+	1	"gene_id ""ENSG00000187634.11""	transcript_id ""ENST00000622503.4""	gene_type ""protein_coding""	gene_name ""SAMD11""	transcript_type ""protein_coding""	transcript_name ""SAMD11-217""	exon_number 4	exon_id ""ENSE00002696520.1""	level 3	protein_id ""ENSP00000482138.1""	transcript_support_level ""5""	tag ""basic""	tag ""appris_alternative_2""	havana_gene ""OTTHUMG00000040719.10""	"
chr1	ENSEMBL	exon	935772	935896	.	+	.	"gene_id ""ENSG00000187634.11""	transcript_id ""ENST00000622503.4""	gene_type ""protein_coding""	gene_name ""SAMD11""	transcript_type ""protein_coding""	transcript_name ""SAMD11-217""	exon_number 5	exon_id ""ENSE00002703998.1""	level 3	protein_id ""ENSP00000482138.1""	transcript_support_level ""5""	tag ""basic""	tag ""appris_alternative_2""	havana_gene ""OTTHUMG00000040719.10""	"
chr1	ENSEMBL	CDS	935772	935896	.	+	1	"gene_id ""ENSG00000187634.11""	transcript_id ""ENST00000622503.4""	gene_type ""protein_coding""	gene_name ""SAMD11""	transcript_type ""protein_coding""	transcript_name ""SAMD11-217""	exon_number 5	exon_id ""ENSE00002703998.1""	level 3	protein_id ""ENSP00000482138.1""	transcript_support_level ""5""	tag ""basic""	tag ""appris_alternative_2""	havana_gene ""OTTHUMG00000040719.10""	"
chr1	ENSEMBL	exon	939040	939129	.	+	.	"gene_id ""ENSG00000187634.11""	transcript_id ""ENST00000622503.4""	gene_type ""protein_coding""	gene_name ""SAMD11""	transcript_type ""protein_coding""	transcript_name ""SAMD11-217""	exon_number 6	exon_id ""ENSE00002686739.1""	level 3	protein_id ""ENSP00000482138.1""	transcript_support_level ""5""	tag ""basic""	tag ""appris_alternative_2""	havana_gene ""OTTHUMG00000040719.10""	"
chr1	ENSEMBL	CDS	939040	939129	.	+	2	"gene_id ""ENSG00000187634.11""	transcript_id ""ENST00000622503.4""	gene_type ""protein_coding""	gene_name ""SAMD11""	transcript_type ""protein_coding""	transcript_name ""SAMD11-217""	exon_number 6	exon_id ""ENSE00002686739.1""	level 3	protein_id ""ENSP00000482138.1""	transcript_support_level ""5""	tag ""basic""	tag ""appris_alternative_2""	havana_gene ""OTTHUMG00000040719.10""	"
chr1	ENSEMBL	exon	939272	939460	.	+	.	"gene_id ""ENSG00000187634.11""	transcript_id ""ENST00000622503.4""	gene_type ""protein_coding""	gene_name ""SAMD11""	transcript_type ""protein_coding""	transcript_name ""SAMD11-217""	exon_number 7	exon_id ""ENSE00003753333.1""	level 3	protein_id ""ENSP00000482138.1""	transcript_support_level ""5""	tag ""basic""	tag ""appris_alternative_2""	havana_gene ""OTTHUMG00000040719.10""	"
chr1	ENSEMBL	CDS	939272	939460	.	+	2	"gene_id ""ENSG00000187634.11""	transcript_id ""ENST00000622503.4""	gene_type ""protein_coding""	gene_name ""SAMD11""	transcript_type ""protein_coding""	transcript_name ""SAMD11-217""	exon_number 7	exon_id ""ENSE00003753333.1""	level 3	protein_id ""ENSP00000482138.1""	transcript_support_level ""5""	tag ""basic""	tag ""appris_alternative_2""	havana_gene ""OTTHUMG00000040719.10""	"
chr1	ENSEMBL	exon	941144	941306	.	+	.	"gene_id ""ENSG00000187634.11""	transcript_id ""ENST00000622503.4""	gene_type ""protein_coding""	gene_name ""SAMD11""	transcript_type ""protein_coding""	transcript_name ""SAMD11-217""	exon_number 8	exon_id ""ENSE00003477353.1""	level 3	protein_id ""ENSP00000482138.1""	transcript_support_level ""5""	tag ""basic""	tag ""appris_alternative_2""	havana_gene ""OTTHUMG00000040719.10""	"
chr1	ENSEMBL	CDS	941144	941306	.	+	2	"gene_id ""ENSG00000187634.11""	transcript_id ""ENST00000622503.4""	gene_type ""protein_coding""	gene_name ""SAMD11""	transcript_type ""protein_coding""	transcript_name ""SAMD11-217""	exon_number 8	exon_id ""ENSE00003477353.1""	level 3	protein_id ""ENSP00000482138.1""	transcript_support_level ""5""	tag ""basic""	tag ""appris_alternative_2""	havana_gene ""OTTHUMG00000040719.10""	"
chr1	ENSEMBL	exon	942136	942251	.	+	.	"gene_id ""ENSG00000187634.11""	transcript_id ""ENST00000622503.4""	gene_type ""protein_coding""	gene_name ""SAMD11""	transcript_type ""protein_coding""	transcript_name ""SAMD11-217""	exon_number 9	exon_id ""ENSE00003681266.1""	level 3	protein_id ""ENSP00000482138.1""	transcript_support_level ""5""	tag ""basic""	tag ""appris_alternative_2""	havana_gene ""OTTHUMG00000040719.10""	"
chr1	ENSEMBL	CDS	942136	942251	.	+	1	"gene_id ""ENSG00000187634.11""	transcript_id ""ENST00000622503.4""	gene_type ""protein_coding""	gene_name ""SAMD11""	transcript_type ""protein_coding""	transcript_name ""SAMD11-217""	exon_number 9	exon_id ""ENSE00003681266.1""	level 3	protein_id ""ENSP00000482138.1""	transcript_support_level ""5""	tag ""basic""	tag ""appris_alternative_2""	havana_gene ""OTTHUMG00000040719.10""	"
chr1	ENSEMBL	exon	942410	942488	.	+	.	"gene_id ""ENSG00000187634.11""	transcript_id ""ENST00000622503.4""	gene_type ""protein_coding""	gene_name ""SAMD11""	transcript_type ""protein_coding""	transcript_name ""SAMD11-217""	exon_number 10	exon_id ""ENSE00003675531.1""	level 3	protein_id ""ENSP00000482138.1""	transcript_support_level ""5""	tag ""basic""	tag ""appris_alternative_2""	havana_gene ""OTTHUMG00000040719.10""	"
chr1	ENSEMBL	CDS	942410	942488	.	+	2	"gene_id ""ENSG00000187634.11""	transcript_id ""ENST00000622503.4""	gene_type ""protein_coding""	gene_name ""SAMD11""	transcript_type ""protein_coding""	transcript_name ""SAMD11-217""	exon_number 10	exon_id ""ENSE00003675531.1""	level 3	protein_id ""ENSP00000482138.1""	transcript_support_level ""5""	tag ""basic""	tag ""appris_alternative_2""	havana_gene ""OTTHUMG00000040719.10""	"
chr1	ENSEMBL	exon	942559	943058	.	+	.	"gene_id ""ENSG00000187634.11""	transcript_id ""ENST00000622503.4""	gene_type ""protein_coding""	gene_name ""SAMD11""	transcript_type ""protein_coding""	transcript_name ""SAMD11-217""	exon_number 11	exon_id ""ENSE00002728091.1""	level 3	protein_id ""ENSP00000482138.1""	transcript_support_level ""5""	tag ""basic""	tag ""appris_alternative_2""	havana_gene ""OTTHUMG00000040719.10""	"
chr1	ENSEMBL	CDS	942559	943058	.	+	1	"gene_id ""ENSG00000187634.11""	transcript_id ""ENST00000622503.4""	gene_type ""protein_coding""	gene_name ""SAMD11""	transcript_type ""protein_coding""	transcript_name ""SAMD11-217""	exon_number 11	exon_id ""ENSE00002728091.1""	level 3	protein_id ""ENSP00000482138.1""	transcript_support_level ""5""	tag ""basic""	tag ""appris_alternative_2""	havana_gene ""OTTHUMG00000040719.10""	"
chr1	ENSEMBL	exon	943253	943377	.	+	.	"gene_id ""ENSG00000187634.11""	transcript_id ""ENST00000622503.4""	gene_type ""protein_coding""	gene_name ""SAMD11""	transcript_type ""protein_coding""	transcript_name ""SAMD11-217""	exon_number 12	exon_id ""ENSE00002733131.1""	level 3	protein_id ""ENSP00000482138.1""	transcript_support_level ""5""	tag ""basic""	tag ""appris_alternative_2""	havana_gene ""OTTHUMG00000040719.10""	"
chr1	ENSEMBL	CDS	943253	943377	.	+	2	"gene_id ""ENSG00000187634.11""	transcript_id ""ENST00000622503.4""	gene_type ""protein_coding""	gene_name ""SAMD11""	transcript_type ""protein_coding""	transcript_name ""SAMD11-217""	exon_number 12	exon_id ""ENSE00002733131.1""	level 3	protein_id ""ENSP00000482138.1""	transcript_support_level ""5""	tag ""basic""	tag ""appris_alternative_2""	havana_gene ""OTTHUMG00000040719.10""	"
chr1	ENSEMBL	exon	943698	943808	.	+	.	"gene_id ""ENSG00000187634.11""	transcript_id ""ENST00000622503.4""	gene_type ""protein_coding""	gene_name ""SAMD11""	transcript_type ""protein_coding""	transcript_name ""SAMD11-217""	exon_number 13	exon_id ""ENSE00002692620.1""	level 3	protein_id ""ENSP00000482138.1""	transcript_support_level ""5""	tag ""basic""	tag ""appris_alternative_2""	havana_gene ""OTTHUMG00000040719.10""	"
chr1	ENSEMBL	CDS	943698	943808	.	+	0	"gene_id ""ENSG00000187634.11""	transcript_id ""ENST00000622503.4""	gene_type ""protein_coding""	gene_name ""SAMD11""	transcript_type ""protein_coding""	transcript_name ""SAMD11-217""	exon_number 13	exon_id ""ENSE00002692620.1""	level 3	protein_id ""ENSP00000482138.1""	transcript_support_level ""5""	tag ""basic""	tag ""appris_alternative_2""	havana_gene ""OTTHUMG00000040719.10""	"
chr1	ENSEMBL	exon	943908	944581	.	+	.	"gene_id ""ENSG00000187634.11""	transcript_id ""ENST00000622503.4""	gene_type ""protein_coding""	gene_name ""SAMD11""	transcript_type ""protein_coding""	transcript_name ""SAMD11-217""	exon_number 14	exon_id ""ENSE00003737986.1""	level 3	protein_id ""ENSP00000482138.1""	transcript_support_level ""5""	tag ""basic""	tag ""appris_alternative_2""	havana_gene ""OTTHUMG00000040719.10""	"
chr1	ENSEMBL	CDS	943908	944150	.	+	0	"gene_id ""ENSG00000187634.11""	transcript_id ""ENST00000622503.4""	gene_type ""protein_coding""	gene_name ""SAMD11""	transcript_type ""protein_coding""	transcript_name ""SAMD11-217""	exon_number 14	exon_id ""ENSE00003737986.1""	level 3	protein_id ""ENSP00000482138.1""	transcript_support_level ""5""	tag ""basic""	tag ""appris_alternative_2""	havana_gene ""OTTHUMG00000040719.10""	"
chr1	ENSEMBL	stop_codon	944151	944153	.	+	0	"gene_id ""ENSG00000187634.11""	transcript_id ""ENST00000622503.4""	gene_type ""protein_coding""	gene_name ""SAMD11""	transcript_type ""protein_coding""	transcript_name ""SAMD11-217""	exon_number 14	exon_id ""ENSE00003737986.1""	level 3	protein_id ""ENSP00000482138.1""	transcript_support_level ""5""	tag ""basic""	tag ""appris_alternative_2""	havana_gene ""OTTHUMG00000040719.10""	"
chr1	ENSEMBL	UTR	925741	925800	.	+	.	"gene_id ""ENSG00000187634.11""	transcript_id ""ENST00000622503.4""	gene_type ""protein_coding""	gene_name ""SAMD11""	transcript_type ""protein_coding""	transcript_name ""SAMD11-217""	exon_number 1	exon_id ""ENSE00003734555.1""	level 3	protein_id ""ENSP00000482138.1""	transcript_support_level ""5""	tag ""basic""	tag ""appris_alternative_2""	havana_gene ""OTTHUMG00000040719.10""	"
chr1	ENSEMBL	UTR	925922	925941	.	+	.	"gene_id ""ENSG00000187634.11""	transcript_id ""ENST00000622503.4""	gene_type ""protein_coding""	gene_name ""SAMD11""	transcript_type ""protein_coding""	transcript_name ""SAMD11-217""	exon_number 2	exon_id ""ENSE00001763717.1""	level 3	protein_id ""ENSP00000482138.1""	transcript_support_level ""5""	tag ""basic""	tag ""appris_alternative_2""	havana_gene ""OTTHUMG00000040719.10""	"
chr1	ENSEMBL	UTR	944151	944581	.	+	.	"gene_id ""ENSG00000187634.11""	transcript_id ""ENST00000622503.4""	gene_type ""protein_coding""	gene_name ""SAMD11""	transcript_type ""protein_coding""	transcript_name ""SAMD11-217""	exon_number 14	exon_id ""ENSE00003737986.1""	level 3	protein_id ""ENSP00000482138.1""	transcript_support_level ""5""	tag ""basic""	tag ""appris_alternative_2""	havana_gene ""OTTHUMG00000040719.10""	"
chr1	ENSEMBL	transcript	925741	944581	.	+	.	"gene_id ""ENSG00000187634.11""	transcript_id ""ENST00000618323.4""	gene_type ""protein_coding""	gene_name ""SAMD11""	transcript_type ""protein_coding""	transcript_name ""SAMD11-214""	level 3	protein_id ""ENSP00000480678.1""	transcript_support_level ""5""	tag ""basic""	havana_gene ""OTTHUMG00000040719.10""	"
chr1	ENSEMBL	exon	925741	925800	.	+	.	"gene_id ""ENSG00000187634.11""	transcript_id ""ENST00000618323.4""	gene_type ""protein_coding""	gene_name ""SAMD11""	transcript_type ""protein_coding""	transcript_name ""SAMD11-214""	exon_number 1	exon_id ""ENSE00003734555.1""	level 3	protein_id ""ENSP00000480678.1""	transcript_support_level ""5""	tag ""basic""	havana_gene ""OTTHUMG00000040719.10""	"
chr1	ENSEMBL	exon	925922	926013	.	+	.	"gene_id ""ENSG00000187634.11""	transcript_id ""ENST00000618323.4""	gene_type ""protein_coding""	gene_name ""SAMD11""	transcript_type ""protein_coding""	transcript_name ""SAMD11-214""	exon_number 2	exon_id ""ENSE00001763717.1""	level 3	protein_id ""ENSP00000480678.1""	transcript_support_level ""5""	tag ""basic""	havana_gene ""OTTHUMG00000040719.10""	"
chr1	ENSEMBL	CDS	925942	926013	.	+	0	"gene_id ""ENSG00000187634.11""	transcript_id ""ENST00000618323.4""	gene_type ""protein_coding""	gene_name ""SAMD11""	transcript_type ""protein_coding""	transcript_name ""SAMD11-214""	exon_number 2	exon_id ""ENSE00001763717.1""	level 3	protein_id ""ENSP00000480678.1""	transcript_support_level ""5""	tag ""basic""	havana_gene ""OTTHUMG00000040719.10""	"
chr1	ENSEMBL	start_codon	925942	925944	.	+	0	"gene_id ""ENSG00000187634.11""	transcript_id ""ENST00000618323.4""	gene_type ""protein_coding""	gene_name ""SAMD11""	transcript_type ""protein_coding""	transcript_name ""SAMD11-214""	exon_number 2	exon_id ""ENSE00001763717.1""	level 3	protein_id ""ENSP00000480678.1""	transcript_support_level ""5""	tag ""basic""	havana_gene ""OTTHUMG00000040719.10""	"
chr1	ENSEMBL	exon	930155	930336	.	+	.	"gene_id ""ENSG00000187634.11""	transcript_id ""ENST00000618323.4""	gene_type ""protein_coding""	gene_name ""SAMD11""	transcript_type ""protein_coding""	transcript_name ""SAMD11-214""	exon_number 3	exon_id ""ENSE00002727207.1""	level 3	protein_id ""ENSP00000480678.1""	transcript_support_level ""5""	tag ""basic""	havana_gene ""OTTHUMG00000040719.10""	"
chr1	ENSEMBL	CDS	930155	930336	.	+	0	"gene_id ""ENSG00000187634.11""	transcript_id ""ENST00000618323.4""	gene_type ""protein_coding""	gene_name ""SAMD11""	transcript_type ""protein_coding""	transcript_name ""SAMD11-214""	exon_number 3	exon_id ""ENSE00002727207.1""	level 3	protein_id ""ENSP00000480678.1""	transcript_support_level ""5""	tag ""basic""	havana_gene ""OTTHUMG00000040719.10""	"
chr1	ENSEMBL	exon	931039	931089	.	+	.	"gene_id ""ENSG00000187634.11""	transcript_id ""ENST00000618323.4""	gene_type ""protein_coding""	gene_name ""SAMD11""	transcript_type ""protein_coding""	transcript_name ""SAMD11-214""	exon_number 4	exon_id ""ENSE00002696520.1""	level 3	protein_id ""ENSP00000480678.1""	transcript_support_level ""5""	tag ""basic""	havana_gene ""OTTHUMG00000040719.10""	"
chr1	ENSEMBL	CDS	931039	931089	.	+	1	"gene_id ""ENSG00000187634.11""	transcript_id ""ENST00000618323.4""	gene_type ""protein_coding""	gene_name ""SAMD11""	transcript_type ""protein_coding""	transcript_name ""SAMD11-214""	exon_number 4	exon_id ""ENSE00002696520.1""	level 3	protein_id ""ENSP00000480678.1""	transcript_support_level ""5""	tag ""basic""	havana_gene ""OTTHUMG00000040719.10""	"
chr1	ENSEMBL	exon	935772	935805	.	+	.	"gene_id ""ENSG00000187634.11""	transcript_id ""ENST00000618323.4""	gene_type ""protein_coding""	gene_name ""SAMD11""	transcript_type ""protein_coding""	transcript_name ""SAMD11-214""	exon_number 5	exon_id ""ENSE00003751838.1""	level 3	protein_id ""ENSP00000480678.1""	transcript_support_level ""5""	tag ""basic""	havana_gene ""OTTHUMG00000040719.10""	"
chr1	ENSEMBL	CDS	935772	935805	.	+	1	"gene_id ""ENSG00000187634.11""	transcript_id ""ENST00000618323.4""	gene_type ""protein_coding""	gene_name ""SAMD11""	transcript_type ""protein_coding""	transcript_name ""SAMD11-214""	exon_number 5	exon_id ""ENSE00003751838.1""	level 3	protein_id ""ENSP00000480678.1""	transcript_support_level ""5""	tag ""basic""	havana_gene ""OTTHUMG00000040719.10""	"
chr1	ENSEMBL	exon	941172	941306	.	+	.	"gene_id ""ENSG00000187634.11""	transcript_id ""ENST00000618323.4""	gene_type ""protein_coding""	gene_name ""SAMD11""	transcript_type ""protein_coding""	transcript_name ""SAMD11-214""	exon_number 6	exon_id ""ENSE00003738391.1""	level 3	protein_id ""ENSP00000480678.1""	transcript_support_level ""5""	tag ""basic""	havana_gene ""OTTHUMG00000040719.10""	"
chr1	ENSEMBL	CDS	941172	941306	.	+	0	"gene_id ""ENSG00000187634.11""	transcript_id ""ENST00000618323.4""	gene_type ""protein_coding""	gene_name ""SAMD11""	transcript_type ""protein_coding""	transcript_name ""SAMD11-214""	exon_number 6	exon_id ""ENSE00003738391.1""	level 3	protein_id ""ENSP00000480678.1""	transcript_support_level ""5""	tag ""basic""	havana_gene ""OTTHUMG00000040719.10""	"
chr1	ENSEMBL	exon	942136	942251	.	+	.	"gene_id ""ENSG00000187634.11""	transcript_id ""ENST00000618323.4""	gene_type ""protein_coding""	gene_name ""SAMD11""	transcript_type ""protein_coding""	transcript_name ""SAMD11-214""	exon_number 7	exon_id ""ENSE00003744446.1""	level 3	protein_id ""ENSP00000480678.1""	transcript_support_level ""5""	tag ""basic""	havana_gene ""OTTHUMG00000040719.10""	"
chr1	ENSEMBL	CDS	942136	942251	.	+	0	"gene_id ""ENSG00000187634.11""	transcript_id ""ENST00000618323.4""	gene_type ""protein_coding""	gene_name ""SAMD11""	transcript_type ""protein_coding""	transcript_name ""SAMD11-214""	exon_number 7	exon_id ""ENSE00003744446.1""	level 3	protein_id ""ENSP00000480678.1""	transcript_support_level ""5""	tag ""basic""	havana_gene ""OTTHUMG00000040719.10""	"
chr1	ENSEMBL	exon	942410	942488	.	+	.	"gene_id ""ENSG00000187634.11""	transcript_id ""ENST00000618323.4""	gene_type ""protein_coding""	gene_name ""SAMD11""	transcript_type ""protein_coding""	transcript_name ""SAMD11-214""	exon_number 8	exon_id ""ENSE00003720974.1""	level 3	protein_id ""ENSP00000480678.1""	transcript_support_level ""5""	tag ""basic""	havana_gene ""OTTHUMG00000040719.10""	"
chr1	ENSEMBL	CDS	942410	942488	.	+	1	"gene_id ""ENSG00000187634.11""	transcript_id ""ENST00000618323.4""	gene_type ""protein_coding""	gene_name ""SAMD11""	transcript_type ""protein_coding""	transcript_name ""SAMD11-214""	exon_number 8	exon_id ""ENSE00003720974.1""	level 3	protein_id ""ENSP00000480678.1""	transcript_support_level ""5""	tag ""basic""	havana_gene ""OTTHUMG00000040719.10""	"
chr1	ENSEMBL	exon	942559	943058	.	+	.	"gene_id ""ENSG00000187634.11""	transcript_id ""ENST00000618323.4""	gene_type ""protein_coding""	gene_name ""SAMD11""	transcript_type ""protein_coding""	transcript_name ""SAMD11-214""	exon_number 9	exon_id ""ENSE00003719443.1""	level 3	protein_id ""ENSP00000480678.1""	transcript_support_level ""5""	tag ""basic""	havana_gene ""OTTHUMG00000040719.10""	"
chr1	ENSEMBL	CDS	942559	942852	.	+	0	"gene_id ""ENSG00000187634.11""	transcript_id ""ENST00000618323.4""	gene_type ""protein_coding""	gene_name ""SAMD11""	transcript_type ""protein_coding""	transcript_name ""SAMD11-214""	exon_number 9	exon_id ""ENSE00003719443.1""	level 3	protein_id ""ENSP00000480678.1""	transcript_support_level ""5""	tag ""basic""	havana_gene ""OTTHUMG00000040719.10""	"
chr1	ENSEMBL	stop_codon	942853	942855	.	+	0	"gene_id ""ENSG00000187634.11""	transcript_id ""ENST00000618323.4""	gene_type ""protein_coding""	gene_name ""SAMD11""	transcript_type ""protein_coding""	transcript_name ""SAMD11-214""	exon_number 9	exon_id ""ENSE00003719443.1""	level 3	protein_id ""ENSP00000480678.1""	transcript_support_level ""5""	tag ""basic""	havana_gene ""OTTHUMG00000040719.10""	"
chr1	ENSEMBL	exon	943253	943377	.	+	.	"gene_id ""ENSG00000187634.11""	transcript_id ""ENST00000618323.4""	gene_type ""protein_coding""	gene_name ""SAMD11""	transcript_type ""protein_coding""	transcript_name ""SAMD11-214""	exon_number 10	exon_id ""ENSE00003735853.1""	level 3	protein_id ""ENSP00000480678.1""	transcript_support_level ""5""	tag ""basic""	havana_gene ""OTTHUMG00000040719.10""	"
chr1	ENSEMBL	exon	943698	943808	.	+	.	"gene_id ""ENSG00000187634.11""	transcript_id ""ENST00000618323.4""	gene_type ""protein_coding""	gene_name ""SAMD11""	transcript_type ""protein_coding""	transcript_name ""SAMD11-214""	exon_number 11	exon_id ""ENSE00003751941.1""	level 3	protein_id ""ENSP00000480678.1""	transcript_support_level ""5""	tag ""basic""	havana_gene ""OTTHUMG00000040719.10""	"
chr1	ENSEMBL	exon	943908	944581	.	+	.	"gene_id ""ENSG00000187634.11""	transcript_id ""ENST00000618323.4""	gene_type ""protein_coding""	gene_name ""SAMD11""	transcript_type ""protein_coding""	transcript_name ""SAMD11-214""	exon_number 12	exon_id ""ENSE00003744954.1""	level 3	protein_id ""ENSP00000480678.1""	transcript_support_level ""5""	tag ""basic""	havana_gene ""OTTHUMG00000040719.10""	"
chr1	ENSEMBL	UTR	925741	925800	.	+	.	"gene_id ""ENSG00000187634.11""	transcript_id ""ENST00000618323.4""	gene_type ""protein_coding""	gene_name ""SAMD11""	transcript_type ""protein_coding""	transcript_name ""SAMD11-214""	exon_number 1	exon_id ""ENSE00003734555.1""	level 3	protein_id ""ENSP00000480678.1""	transcript_support_level ""5""	tag ""basic""	havana_gene ""OTTHUMG00000040719.10""	"
chr1	ENSEMBL	UTR	925922	925941	.	+	.	"gene_id ""ENSG00000187634.11""	transcript_id ""ENST00000618323.4""	gene_type ""protein_coding""	gene_name ""SAMD11""	transcript_type ""protein_coding""	transcript_name ""SAMD11-214""	exon_number 2	exon_id ""ENSE00001763717.1""	level 3	protein_id ""ENSP00000480678.1""	transcript_support_level ""5""	tag ""basic""	havana_gene ""OTTHUMG00000040719.10""	"
chr1	ENSEMBL	UTR	942853	943058	.	+	.	"gene_id ""ENSG00000187634.11""	transcript_id ""ENST00000618323.4""	gene_type ""protein_coding""	gene_name ""SAMD11""	transcript_type ""protein_coding""	transcript_name ""SAMD11-214""	exon_number 9	exon_id ""ENSE00003719443.1""	level 3	protein_id ""ENSP00000480678.1""	transcript_support_level ""5""	tag ""basic""	havana_gene ""OTTHUMG00000040719.10""	"
chr1	ENSEMBL	UTR	943253	943377	.	+	.	"gene_id ""ENSG00000187634.11""	transcript_id ""ENST00000618323.4""	gene_type ""protein_coding""	gene_name ""SAMD11""	transcript_type ""protein_coding""	transcript_name ""SAMD11-214""	exon_number 10	exon_id ""ENSE00003735853.1""	level 3	protein_id ""ENSP00000480678.1""	transcript_support_level ""5""	tag ""basic""	havana_gene ""OTTHUMG00000040719.10""	"
chr1	ENSEMBL	UTR	943698	943808	.	+	.	"gene_id ""ENSG00000187634.11""	transcript_id ""ENST00000618323.4""	gene_type ""protein_coding""	gene_name ""SAMD11""	transcript_type ""protein_coding""	transcript_name ""SAMD11-214""	exon_number 11	exon_id ""ENSE00003751941.1""	level 3	protein_id ""ENSP00000480678.1""	transcript_support_level ""5""	tag ""basic""	havana_gene ""OTTHUMG00000040719.10""	"
chr1	ENSEMBL	UTR	943908	944581	.	+	.	"gene_id ""ENSG00000187634.11""	transcript_id ""ENST00000618323.4""	gene_type ""protein_coding""	gene_name ""SAMD11""	transcript_type ""protein_coding""	transcript_name ""SAMD11-214""	exon_number 12	exon_id ""ENSE00003744954.1""	level 3	protein_id ""ENSP00000480678.1""	transcript_support_level ""5""	tag ""basic""	havana_gene ""OTTHUMG00000040719.10""	"
chr1	ENSEMBL	transcript	925741	944581	.	+	.	"gene_id ""ENSG00000187634.11""	transcript_id ""ENST00000616016.4""	gene_type ""protein_coding""	gene_name ""SAMD11""	transcript_type ""protein_coding""	transcript_name ""SAMD11-210""	level 3	protein_id ""ENSP00000478421.1""	transcript_support_level ""5""	tag ""basic""	havana_gene ""OTTHUMG00000040719.10""	"
chr1	ENSEMBL	exon	925741	925800	.	+	.	"gene_id ""ENSG00000187634.11""	transcript_id ""ENST00000616016.4""	gene_type ""protein_coding""	gene_name ""SAMD11""	transcript_type ""protein_coding""	transcript_name ""SAMD11-210""	exon_number 1	exon_id ""ENSE00003734555.1""	level 3	protein_id ""ENSP00000478421.1""	transcript_support_level ""5""	tag ""basic""	havana_gene ""OTTHUMG00000040719.10""	"
chr1	ENSEMBL	exon	925922	926013	.	+	.	"gene_id ""ENSG00000187634.11""	transcript_id ""ENST00000616016.4""	gene_type ""protein_coding""	gene_name ""SAMD11""	transcript_type ""protein_coding""	transcript_name ""SAMD11-210""	exon_number 2	exon_id ""ENSE00001763717.1""	level 3	protein_id ""ENSP00000478421.1""	transcript_support_level ""5""	tag ""basic""	havana_gene ""OTTHUMG00000040719.10""	"
chr1	ENSEMBL	CDS	925942	926013	.	+	0	"gene_id ""ENSG00000187634.11""	transcript_id ""ENST00000616016.4""	gene_type ""protein_coding""	gene_name ""SAMD11""	transcript_type ""protein_coding""	transcript_name ""SAMD11-210""	exon_number 2	exon_id ""ENSE00001763717.1""	level 3	protein_id ""ENSP00000478421.1""	transcript_support_level ""5""	tag ""basic""	havana_gene ""OTTHUMG00000040719.10""	"
chr1	ENSEMBL	start_codon	925942	925944	.	+	0	"gene_id ""ENSG00000187634.11""	transcript_id ""ENST00000616016.4""	gene_type ""protein_coding""	gene_name ""SAMD11""	transcript_type ""protein_coding""	transcript_name ""SAMD11-210""	exon_number 2	exon_id ""ENSE00001763717.1""	level 3	protein_id ""ENSP00000478421.1""	transcript_support_level ""5""	tag ""basic""	havana_gene ""OTTHUMG00000040719.10""	"
chr1	ENSEMBL	exon	930155	930336	.	+	.	"gene_id ""ENSG00000187634.11""	transcript_id ""ENST00000616016.4""	gene_type ""protein_coding""	gene_name ""SAMD11""	transcript_type ""protein_coding""	transcript_name ""SAMD11-210""	exon_number 3	exon_id ""ENSE00002727207.1""	level 3	protein_id ""ENSP00000478421.1""	transcript_support_level ""5""	tag ""basic""	havana_gene ""OTTHUMG00000040719.10""	"
chr1	ENSEMBL	CDS	930155	930336	.	+	0	"gene_id ""ENSG00000187634.11""	transcript_id ""ENST00000616016.4""	gene_type ""protein_coding""	gene_name ""SAMD11""	transcript_type ""protein_coding""	transcript_name ""SAMD11-210""	exon_number 3	exon_id ""ENSE00002727207.1""	level 3	protein_id ""ENSP00000478421.1""	transcript_support_level ""5""	tag ""basic""	havana_gene ""OTTHUMG00000040719.10""	"
chr1	ENSEMBL	exon	931039	931089	.	+	.	"gene_id ""ENSG00000187634.11""	transcript_id ""ENST00000616016.4""	gene_type ""protein_coding""	gene_name ""SAMD11""	transcript_type ""protein_coding""	transcript_name ""SAMD11-210""	exon_number 4	exon_id ""ENSE00002696520.1""	level 3	protein_id ""ENSP00000478421.1""	transcript_support_level ""5""	tag ""basic""	havana_gene ""OTTHUMG00000040719.10""	"
chr1	ENSEMBL	CDS	931039	931089	.	+	1	"gene_id ""ENSG00000187634.11""	transcript_id ""ENST00000616016.4""	gene_type ""protein_coding""	gene_name ""SAMD11""	transcript_type ""protein_coding""	transcript_name ""SAMD11-210""	exon_number 4	exon_id ""ENSE00002696520.1""	level 3	protein_id ""ENSP00000478421.1""	transcript_support_level ""5""	tag ""basic""	havana_gene ""OTTHUMG00000040719.10""	"
chr1	ENSEMBL	exon	935772	935896	.	+	.	"gene_id ""ENSG00000187634.11""	transcript_id ""ENST00000616016.4""	gene_type ""protein_coding""	gene_name ""SAMD11""	transcript_type ""protein_coding""	transcript_name ""SAMD11-210""	exon_number 5	exon_id ""ENSE00002703998.1""	level 3	protein_id ""ENSP00000478421.1""	transcript_support_level ""5""	tag ""basic""	havana_gene ""OTTHUMG00000040719.10""	"
chr1	ENSEMBL	CDS	935772	935896	.	+	1	"gene_id ""ENSG00000187634.11""	transcript_id ""ENST00000616016.4""	gene_type ""protein_coding""	gene_name ""SAMD11""	transcript_type ""protein_coding""	transcript_name ""SAMD11-210""	exon_number 5	exon_id ""ENSE00002703998.1""	level 3	protein_id ""ENSP00000478421.1""	transcript_support_level ""5""	tag ""basic""	havana_gene ""OTTHUMG00000040719.10""	"
chr1	ENSEMBL	exon	939040	939129	.	+	.	"gene_id ""ENSG00000187634.11""	transcript_id ""ENST00000616016.4""	gene_type ""protein_coding""	gene_name ""SAMD11""	transcript_type ""protein_coding""	transcript_name ""SAMD11-210""	exon_number 6	exon_id ""ENSE00002686739.1""	level 3	protein_id ""ENSP00000478421.1""	transcript_support_level ""5""	tag ""basic""	havana_gene ""OTTHUMG00000040719.10""	"
chr1	ENSEMBL	CDS	939040	939129	.	+	2	"gene_id ""ENSG00000187634.11""	transcript_id ""ENST00000616016.4""	gene_type ""protein_coding""	gene_name ""SAMD11""	transcript_type ""protein_coding""	transcript_name ""SAMD11-210""	exon_number 6	exon_id ""ENSE00002686739.1""	level 3	protein_id ""ENSP00000478421.1""	transcript_support_level ""5""	tag ""basic""	havana_gene ""OTTHUMG00000040719.10""	"
chr1	ENSEMBL	exon	939275	939460	.	+	.	"gene_id ""ENSG00000187634.11""	transcript_id ""ENST00000616016.4""	gene_type ""protein_coding""	gene_name ""SAMD11""	transcript_type ""protein_coding""	transcript_name ""SAMD11-210""	exon_number 7	exon_id ""ENSE00002715021.1""	level 3	protein_id ""ENSP00000478421.1""	transcript_support_level ""5""	tag ""basic""	havana_gene ""OTTHUMG00000040719.10""	"
chr1	ENSEMBL	CDS	939275	939460	.	+	2	"gene_id ""ENSG00000187634.11""	transcript_id ""ENST00000616016.4""	gene_type ""protein_coding""	gene_name ""SAMD11""	transcript_type ""protein_coding""	transcript_name ""SAMD11-210""	exon_number 7	exon_id ""ENSE00002715021.1""	level 3	protein_id ""ENSP00000478421.1""	transcript_support_level ""5""	tag ""basic""	havana_gene ""OTTHUMG00000040719.10""	"
chr1	ENSEMBL	exon	942136	942251	.	+	.	"gene_id ""ENSG00000187634.11""	transcript_id ""ENST00000616016.4""	gene_type ""protein_coding""	gene_name ""SAMD11""	transcript_type ""protein_coding""	transcript_name ""SAMD11-210""	exon_number 8	exon_id ""ENSE00003715873.1""	level 3	protein_id ""ENSP00000478421.1""	transcript_support_level ""5""	tag ""basic""	havana_gene ""OTTHUMG00000040719.10""	"
chr1	ENSEMBL	CDS	942136	942251	.	+	2	"gene_id ""ENSG00000187634.11""	transcript_id ""ENST00000616016.4""	gene_type ""protein_coding""	gene_name ""SAMD11""	transcript_type ""protein_coding""	transcript_name ""SAMD11-210""	exon_number 8	exon_id ""ENSE00003715873.1""	level 3	protein_id ""ENSP00000478421.1""	transcript_support_level ""5""	tag ""basic""	havana_gene ""OTTHUMG00000040719.10""	"
chr1	ENSEMBL	exon	942410	942488	.	+	.	"gene_id ""ENSG00000187634.11""	transcript_id ""ENST00000616016.4""	gene_type ""protein_coding""	gene_name ""SAMD11""	transcript_type ""protein_coding""	transcript_name ""SAMD11-210""	exon_number 9	exon_id ""ENSE00003744743.1""	level 3	protein_id ""ENSP00000478421.1""	transcript_support_level ""5""	tag ""basic""	havana_gene ""OTTHUMG00000040719.10""	"
chr1	ENSEMBL	CDS	942410	942488	.	+	0	"gene_id ""ENSG00000187634.11""	transcript_id ""ENST00000616016.4""	gene_type ""protein_coding""	gene_name ""SAMD11""	transcript_type ""protein_coding""	transcript_name ""SAMD11-210""	exon_number 9	exon_id ""ENSE00003744743.1""	level 3	protein_id ""ENSP00000478421.1""	transcript_support_level ""5""	tag ""basic""	havana_gene ""OTTHUMG00000040719.10""	"
chr1	ENSEMBL	exon	942559	943058	.	+	.	"gene_id ""ENSG00000187634.11""	transcript_id ""ENST00000616016.4""	gene_type ""protein_coding""	gene_name ""SAMD11""	transcript_type ""protein_coding""	transcript_name ""SAMD11-210""	exon_number 10	exon_id ""ENSE00003730594.1""	level 3	protein_id ""ENSP00000478421.1""	transcript_support_level ""5""	tag ""basic""	havana_gene ""OTTHUMG00000040719.10""	"
chr1	ENSEMBL	CDS	942559	942692	.	+	2	"gene_id ""ENSG00000187634.11""	transcript_id ""ENST00000616016.4""	gene_type ""protein_coding""	gene_name ""SAMD11""	transcript_type ""protein_coding""	transcript_name ""SAMD11-210""	exon_number 10	exon_id ""ENSE00003730594.1""	level 3	protein_id ""ENSP00000478421.1""	transcript_support_level ""5""	tag ""basic""	havana_gene ""OTTHUMG00000040719.10""	"
chr1	ENSEMBL	stop_codon	942693	942695	.	+	0	"gene_id ""ENSG00000187634.11""	transcript_id ""ENST00000616016.4""	gene_type ""protein_coding""	gene_name ""SAMD11""	transcript_type ""protein_coding""	transcript_name ""SAMD11-210""	exon_number 10	exon_id ""ENSE00003730594.1""	level 3	protein_id ""ENSP00000478421.1""	transcript_support_level ""5""	tag ""basic""	havana_gene ""OTTHUMG00000040719.10""	"
chr1	ENSEMBL	exon	943253	943377	.	+	.	"gene_id ""ENSG00000187634.11""	transcript_id ""ENST00000616016.4""	gene_type ""protein_coding""	gene_name ""SAMD11""	transcript_type ""protein_coding""	transcript_name ""SAMD11-210""	exon_number 11	exon_id ""ENSE00003735853.1""	level 3	protein_id ""ENSP00000478421.1""	transcript_support_level ""5""	tag ""basic""	havana_gene ""OTTHUMG00000040719.10""	"
chr1	ENSEMBL	exon	943698	943808	.	+	.	"gene_id ""ENSG00000187634.11""	transcript_id ""ENST00000616016.4""	gene_type ""protein_coding""	gene_name ""SAMD11""	transcript_type ""protein_coding""	transcript_name ""SAMD11-210""	exon_number 12	exon_id ""ENSE00003751941.1""	level 3	protein_id ""ENSP00000478421.1""	transcript_support_level ""5""	tag ""basic""	havana_gene ""OTTHUMG00000040719.10""	"
chr1	ENSEMBL	exon	943908	944581	.	+	.	"gene_id ""ENSG00000187634.11""	transcript_id ""ENST00000616016.4""	gene_type ""protein_coding""	gene_name ""SAMD11""	transcript_type ""protein_coding""	transcript_name ""SAMD11-210""	exon_number 13	exon_id ""ENSE00003744954.1""	level 3	protein_id ""ENSP00000478421.1""	transcript_support_level ""5""	tag ""basic""	havana_gene ""OTTHUMG00000040719.10""	"
chr1	ENSEMBL	UTR	925741	925800	.	+	.	"gene_id ""ENSG00000187634.11""	transcript_id ""ENST00000616016.4""	gene_type ""protein_coding""	gene_name ""SAMD11""	transcript_type ""protein_coding""	transcript_name ""SAMD11-210""	exon_number 1	exon_id ""ENSE00003734555.1""	level 3	protein_id ""ENSP00000478421.1""	transcript_support_level ""5""	tag ""basic""	havana_gene ""OTTHUMG00000040719.10""	"
chr1	ENSEMBL	UTR	925922	925941	.	+	.	"gene_id ""ENSG00000187634.11""	transcript_id ""ENST00000616016.4""	gene_type ""protein_coding""	gene_name ""SAMD11""	transcript_type ""protein_coding""	transcript_name ""SAMD11-210""	exon_number 2	exon_id ""ENSE00001763717.1""	level 3	protein_id ""ENSP00000478421.1""	transcript_support_level ""5""	tag ""basic""	havana_gene ""OTTHUMG00000040719.10""	"
chr1	ENSEMBL	UTR	942693	943058	.	+	.	"gene_id ""ENSG00000187634.11""	transcript_id ""ENST00000616016.4""	gene_type ""protein_coding""	gene_name ""SAMD11""	transcript_type ""protein_coding""	transcript_name ""SAMD11-210""	exon_number 10	exon_id ""ENSE00003730594.1""	level 3	protein_id ""ENSP00000478421.1""	transcript_support_level ""5""	tag ""basic""	havana_gene ""OTTHUMG00000040719.10""	"
chr1	ENSEMBL	UTR	943253	943377	.	+	.	"gene_id ""ENSG00000187634.11""	transcript_id ""ENST00000616016.4""	gene_type ""protein_coding""	gene_name ""SAMD11""	transcript_type ""protein_coding""	transcript_name ""SAMD11-210""	exon_number 11	exon_id ""ENSE00003735853.1""	level 3	protein_id ""ENSP00000478421.1""	transcript_support_level ""5""	tag ""basic""	havana_gene ""OTTHUMG00000040719.10""	"
chr1	ENSEMBL	UTR	943698	943808	.	+	.	"gene_id ""ENSG00000187634.11""	transcript_id ""ENST00000616016.4""	gene_type ""protein_coding""	gene_name ""SAMD11""	transcript_type ""protein_coding""	transcript_name ""SAMD11-210""	exon_number 12	exon_id ""ENSE00003751941.1""	level 3	protein_id ""ENSP00000478421.1""	transcript_support_level ""5""	tag ""basic""	havana_gene ""OTTHUMG00000040719.10""	"
chr1	ENSEMBL	UTR	943908	944581	.	+	.	"gene_id ""ENSG00000187634.11""	transcript_id ""ENST00000616016.4""	gene_type ""protein_coding""	gene_name ""SAMD11""	transcript_type ""protein_coding""	transcript_name ""SAMD11-210""	exon_number 13	exon_id ""ENSE00003744954.1""	level 3	protein_id ""ENSP00000478421.1""	transcript_support_level ""5""	tag ""basic""	havana_gene ""OTTHUMG00000040719.10""	"
chr1	ENSEMBL	transcript	925741	944581	.	+	.	"gene_id ""ENSG00000187634.11""	transcript_id ""ENST00000618779.4""	gene_type ""protein_coding""	gene_name ""SAMD11""	transcript_type ""protein_coding""	transcript_name ""SAMD11-215""	level 3	protein_id ""ENSP00000484256.1""	transcript_support_level ""5""	tag ""basic""	tag ""appris_alternative_2""	havana_gene ""OTTHUMG00000040719.10""	"
chr1	ENSEMBL	exon	925741	925800	.	+	.	"gene_id ""ENSG00000187634.11""	transcript_id ""ENST00000618779.4""	gene_type ""protein_coding""	gene_name ""SAMD11""	transcript_type ""protein_coding""	transcript_name ""SAMD11-215""	exon_number 1	exon_id ""ENSE00003734555.1""	level 3	protein_id ""ENSP00000484256.1""	transcript_support_level ""5""	tag ""basic""	tag ""appris_alternative_2""	havana_gene ""OTTHUMG00000040719.10""	"
chr1	ENSEMBL	exon	925922	926013	.	+	.	"gene_id ""ENSG00000187634.11""	transcript_id ""ENST00000618779.4""	gene_type ""protein_coding""	gene_name ""SAMD11""	transcript_type ""protein_coding""	transcript_name ""SAMD11-215""	exon_number 2	exon_id ""ENSE00001763717.1""	level 3	protein_id ""ENSP00000484256.1""	transcript_support_level ""5""	tag ""basic""	tag ""appris_alternative_2""	havana_gene ""OTTHUMG00000040719.10""	"
chr1	ENSEMBL	CDS	925942	926013	.	+	0	"gene_id ""ENSG00000187634.11""	transcript_id ""ENST00000618779.4""	gene_type ""protein_coding""	gene_name ""SAMD11""	transcript_type ""protein_coding""	transcript_name ""SAMD11-215""	exon_number 2	exon_id ""ENSE00001763717.1""	level 3	protein_id ""ENSP00000484256.1""	transcript_support_level ""5""	tag ""basic""	tag ""appris_alternative_2""	havana_gene ""OTTHUMG00000040719.10""	"
chr1	ENSEMBL	start_codon	925942	925944	.	+	0	"gene_id ""ENSG00000187634.11""	transcript_id ""ENST00000618779.4""	gene_type ""protein_coding""	gene_name ""SAMD11""	transcript_type ""protein_coding""	transcript_name ""SAMD11-215""	exon_number 2	exon_id ""ENSE00001763717.1""	level 3	protein_id ""ENSP00000484256.1""	transcript_support_level ""5""	tag ""basic""	tag ""appris_alternative_2""	havana_gene ""OTTHUMG00000040719.10""	"
chr1	ENSEMBL	exon	930155	930336	.	+	.	"gene_id ""ENSG00000187634.11""	transcript_id ""ENST00000618779.4""	gene_type ""protein_coding""	gene_name ""SAMD11""	transcript_type ""protein_coding""	transcript_name ""SAMD11-215""	exon_number 3	exon_id ""ENSE00002727207.1""	level 3	protein_id ""ENSP00000484256.1""	transcript_support_level ""5""	tag ""basic""	tag ""appris_alternative_2""	havana_gene ""OTTHUMG00000040719.10""	"
chr1	ENSEMBL	CDS	930155	930336	.	+	0	"gene_id ""ENSG00000187634.11""	transcript_id ""ENST00000618779.4""	gene_type ""protein_coding""	gene_name ""SAMD11""	transcript_type ""protein_coding""	transcript_name ""SAMD11-215""	exon_number 3	exon_id ""ENSE00002727207.1""	level 3	protein_id ""ENSP00000484256.1""	transcript_support_level ""5""	tag ""basic""	tag ""appris_alternative_2""	havana_gene ""OTTHUMG00000040719.10""	"
chr1	ENSEMBL	exon	931039	931089	.	+	.	"gene_id ""ENSG00000187634.11""	transcript_id ""ENST00000618779.4""	gene_type ""protein_coding""	gene_name ""SAMD11""	transcript_type ""protein_coding""	transcript_name ""SAMD11-215""	exon_number 4	exon_id ""ENSE00002696520.1""	level 3	protein_id ""ENSP00000484256.1""	transcript_support_level ""5""	tag ""basic""	tag ""appris_alternative_2""	havana_gene ""OTTHUMG00000040719.10""	"
chr1	ENSEMBL	CDS	931039	931089	.	+	1	"gene_id ""ENSG00000187634.11""	transcript_id ""ENST00000618779.4""	gene_type ""protein_coding""	gene_name ""SAMD11""	transcript_type ""protein_coding""	transcript_name ""SAMD11-215""	exon_number 4	exon_id ""ENSE00002696520.1""	level 3	protein_id ""ENSP00000484256.1""	transcript_support_level ""5""	tag ""basic""	tag ""appris_alternative_2""	havana_gene ""OTTHUMG00000040719.10""	"
chr1	ENSEMBL	exon	935772	935896	.	+	.	"gene_id ""ENSG00000187634.11""	transcript_id ""ENST00000618779.4""	gene_type ""protein_coding""	gene_name ""SAMD11""	transcript_type ""protein_coding""	transcript_name ""SAMD11-215""	exon_number 5	exon_id ""ENSE00002703998.1""	level 3	protein_id ""ENSP00000484256.1""	transcript_support_level ""5""	tag ""basic""	tag ""appris_alternative_2""	havana_gene ""OTTHUMG00000040719.10""	"
chr1	ENSEMBL	CDS	935772	935896	.	+	1	"gene_id ""ENSG00000187634.11""	transcript_id ""ENST00000618779.4""	gene_type ""protein_coding""	gene_name ""SAMD11""	transcript_type ""protein_coding""	transcript_name ""SAMD11-215""	exon_number 5	exon_id ""ENSE00002703998.1""	level 3	protein_id ""ENSP00000484256.1""	transcript_support_level ""5""	tag ""basic""	tag ""appris_alternative_2""	havana_gene ""OTTHUMG00000040719.10""	"
chr1	ENSEMBL	exon	939040	939129	.	+	.	"gene_id ""ENSG00000187634.11""	transcript_id ""ENST00000618779.4""	gene_type ""protein_coding""	gene_name ""SAMD11""	transcript_type ""protein_coding""	transcript_name ""SAMD11-215""	exon_number 6	exon_id ""ENSE00002686739.1""	level 3	protein_id ""ENSP00000484256.1""	transcript_support_level ""5""	tag ""basic""	tag ""appris_alternative_2""	havana_gene ""OTTHUMG00000040719.10""	"
chr1	ENSEMBL	CDS	939040	939129	.	+	2	"gene_id ""ENSG00000187634.11""	transcript_id ""ENST00000618779.4""	gene_type ""protein_coding""	gene_name ""SAMD11""	transcript_type ""protein_coding""	transcript_name ""SAMD11-215""	exon_number 6	exon_id ""ENSE00002686739.1""	level 3	protein_id ""ENSP00000484256.1""	transcript_support_level ""5""	tag ""basic""	tag ""appris_alternative_2""	havana_gene ""OTTHUMG00000040719.10""	"
chr1	ENSEMBL	exon	941144	941306	.	+	.	"gene_id ""ENSG00000187634.11""	transcript_id ""ENST00000618779.4""	gene_type ""protein_coding""	gene_name ""SAMD11""	transcript_type ""protein_coding""	transcript_name ""SAMD11-215""	exon_number 7	exon_id ""ENSE00003477353.1""	level 3	protein_id ""ENSP00000484256.1""	transcript_support_level ""5""	tag ""basic""	tag ""appris_alternative_2""	havana_gene ""OTTHUMG00000040719.10""	"
chr1	ENSEMBL	CDS	941144	941306	.	+	2	"gene_id ""ENSG00000187634.11""	transcript_id ""ENST00000618779.4""	gene_type ""protein_coding""	gene_name ""SAMD11""	transcript_type ""protein_coding""	transcript_name ""SAMD11-215""	exon_number 7	exon_id ""ENSE00003477353.1""	level 3	protein_id ""ENSP00000484256.1""	transcript_support_level ""5""	tag ""basic""	tag ""appris_alternative_2""	havana_gene ""OTTHUMG00000040719.10""	"
chr1	ENSEMBL	exon	942136	942251	.	+	.	"gene_id ""ENSG00000187634.11""	transcript_id ""ENST00000618779.4""	gene_type ""protein_coding""	gene_name ""SAMD11""	transcript_type ""protein_coding""	transcript_name ""SAMD11-215""	exon_number 8	exon_id ""ENSE00003681266.1""	level 3	protein_id ""ENSP00000484256.1""	transcript_support_level ""5""	tag ""basic""	tag ""appris_alternative_2""	havana_gene ""OTTHUMG00000040719.10""	"
chr1	ENSEMBL	CDS	942136	942251	.	+	1	"gene_id ""ENSG00000187634.11""	transcript_id ""ENST00000618779.4""	gene_type ""protein_coding""	gene_name ""SAMD11""	transcript_type ""protein_coding""	transcript_name ""SAMD11-215""	exon_number 8	exon_id ""ENSE00003681266.1""	level 3	protein_id ""ENSP00000484256.1""	transcript_support_level ""5""	tag ""basic""	tag ""appris_alternative_2""	havana_gene ""OTTHUMG00000040719.10""	"
chr1	ENSEMBL	exon	942410	942488	.	+	.	"gene_id ""ENSG00000187634.11""	transcript_id ""ENST00000618779.4""	gene_type ""protein_coding""	gene_name ""SAMD11""	transcript_type ""protein_coding""	transcript_name ""SAMD11-215""	exon_number 9	exon_id ""ENSE00003675531.1""	level 3	protein_id ""ENSP00000484256.1""	transcript_support_level ""5""	tag ""basic""	tag ""appris_alternative_2""	havana_gene ""OTTHUMG00000040719.10""	"
chr1	ENSEMBL	CDS	942410	942488	.	+	2	"gene_id ""ENSG00000187634.11""	transcript_id ""ENST00000618779.4""	gene_type ""protein_coding""	gene_name ""SAMD11""	transcript_type ""protein_coding""	transcript_name ""SAMD11-215""	exon_number 9	exon_id ""ENSE00003675531.1""	level 3	protein_id ""ENSP00000484256.1""	transcript_support_level ""5""	tag ""basic""	tag ""appris_alternative_2""	havana_gene ""OTTHUMG00000040719.10""	"
chr1	ENSEMBL	exon	942559	943058	.	+	.	"gene_id ""ENSG00000187634.11""	transcript_id ""ENST00000618779.4""	gene_type ""protein_coding""	gene_name ""SAMD11""	transcript_type ""protein_coding""	transcript_name ""SAMD11-215""	exon_number 10	exon_id ""ENSE00002728091.1""	level 3	protein_id ""ENSP00000484256.1""	transcript_support_level ""5""	tag ""basic""	tag ""appris_alternative_2""	havana_gene ""OTTHUMG00000040719.10""	"
chr1	ENSEMBL	CDS	942559	943058	.	+	1	"gene_id ""ENSG00000187634.11""	transcript_id ""ENST00000618779.4""	gene_type ""protein_coding""	gene_name ""SAMD11""	transcript_type ""protein_coding""	transcript_name ""SAMD11-215""	exon_number 10	exon_id ""ENSE00002728091.1""	level 3	protein_id ""ENSP00000484256.1""	transcript_support_level ""5""	tag ""basic""	tag ""appris_alternative_2""	havana_gene ""OTTHUMG00000040719.10""	"
chr1	ENSEMBL	exon	943253	943377	.	+	.	"gene_id ""ENSG00000187634.11""	transcript_id ""ENST00000618779.4""	gene_type ""protein_coding""	gene_name ""SAMD11""	transcript_type ""protein_coding""	transcript_name ""SAMD11-215""	exon_number 11	exon_id ""ENSE00002733131.1""	level 3	protein_id ""ENSP00000484256.1""	transcript_support_level ""5""	tag ""basic""	tag ""appris_alternative_2""	havana_gene ""OTTHUMG00000040719.10""	"
chr1	ENSEMBL	CDS	943253	943377	.	+	2	"gene_id ""ENSG00000187634.11""	transcript_id ""ENST00000618779.4""	gene_type ""protein_coding""	gene_name ""SAMD11""	transcript_type ""protein_coding""	transcript_name ""SAMD11-215""	exon_number 11	exon_id ""ENSE00002733131.1""	level 3	protein_id ""ENSP00000484256.1""	transcript_support_level ""5""	tag ""basic""	tag ""appris_alternative_2""	havana_gene ""OTTHUMG00000040719.10""	"
chr1	ENSEMBL	exon	943698	943808	.	+	.	"gene_id ""ENSG00000187634.11""	transcript_id ""ENST00000618779.4""	gene_type ""protein_coding""	gene_name ""SAMD11""	transcript_type ""protein_coding""	transcript_name ""SAMD11-215""	exon_number 12	exon_id ""ENSE00002692620.1""	level 3	protein_id ""ENSP00000484256.1""	transcript_support_level ""5""	tag ""basic""	tag ""appris_alternative_2""	havana_gene ""OTTHUMG00000040719.10""	"
chr1	ENSEMBL	CDS	943698	943808	.	+	0	"gene_id ""ENSG00000187634.11""	transcript_id ""ENST00000618779.4""	gene_type ""protein_coding""	gene_name ""SAMD11""	transcript_type ""protein_coding""	transcript_name ""SAMD11-215""	exon_number 12	exon_id ""ENSE00002692620.1""	level 3	protein_id ""ENSP00000484256.1""	transcript_support_level ""5""	tag ""basic""	tag ""appris_alternative_2""	havana_gene ""OTTHUMG00000040719.10""	"
chr1	ENSEMBL	exon	943908	944581	.	+	.	"gene_id ""ENSG00000187634.11""	transcript_id ""ENST00000618779.4""	gene_type ""protein_coding""	gene_name ""SAMD11""	transcript_type ""protein_coding""	transcript_name ""SAMD11-215""	exon_number 13	exon_id ""ENSE00003737986.1""	level 3	protein_id ""ENSP00000484256.1""	transcript_support_level ""5""	tag ""basic""	tag ""appris_alternative_2""	havana_gene ""OTTHUMG00000040719.10""	"
chr1	ENSEMBL	CDS	943908	944150	.	+	0	"gene_id ""ENSG00000187634.11""	transcript_id ""ENST00000618779.4""	gene_type ""protein_coding""	gene_name ""SAMD11""	transcript_type ""protein_coding""	transcript_name ""SAMD11-215""	exon_number 13	exon_id ""ENSE00003737986.1""	level 3	protein_id ""ENSP00000484256.1""	transcript_support_level ""5""	tag ""basic""	tag ""appris_alternative_2""	havana_gene ""OTTHUMG00000040719.10""	"
chr1	ENSEMBL	stop_codon	944151	944153	.	+	0	"gene_id ""ENSG00000187634.11""	transcript_id ""ENST00000618779.4""	gene_type ""protein_coding""	gene_name ""SAMD11""	transcript_type ""protein_coding""	transcript_name ""SAMD11-215""	exon_number 13	exon_id ""ENSE00003737986.1""	level 3	protein_id ""ENSP00000484256.1""	transcript_support_level ""5""	tag ""basic""	tag ""appris_alternative_2""	havana_gene ""OTTHUMG00000040719.10""	"
chr1	ENSEMBL	UTR	925741	925800	.	+	.	"gene_id ""ENSG00000187634.11""	transcript_id ""ENST00000618779.4""	gene_type ""protein_coding""	gene_name ""SAMD11""	transcript_type ""protein_coding""	transcript_name ""SAMD11-215""	exon_number 1	exon_id ""ENSE00003734555.1""	level 3	protein_id ""ENSP00000484256.1""	transcript_support_level ""5""	tag ""basic""	tag ""appris_alternative_2""	havana_gene ""OTTHUMG00000040719.10""	"
chr1	ENSEMBL	UTR	925922	925941	.	+	.	"gene_id ""ENSG00000187634.11""	transcript_id ""ENST00000618779.4""	gene_type ""protein_coding""	gene_name ""SAMD11""	transcript_type ""protein_coding""	transcript_name ""SAMD11-215""	exon_number 2	exon_id ""ENSE00001763717.1""	level 3	protein_id ""ENSP00000484256.1""	transcript_support_level ""5""	tag ""basic""	tag ""appris_alternative_2""	havana_gene ""OTTHUMG00000040719.10""	"
chr1	ENSEMBL	UTR	944151	944581	.	+	.	"gene_id ""ENSG00000187634.11""	transcript_id ""ENST00000618779.4""	gene_type ""protein_coding""	gene_name ""SAMD11""	transcript_type ""protein_coding""	transcript_name ""SAMD11-215""	exon_number 13	exon_id ""ENSE00003737986.1""	level 3	protein_id ""ENSP00000484256.1""	transcript_support_level ""5""	tag ""basic""	tag ""appris_alternative_2""	havana_gene ""OTTHUMG00000040719.10""	"
chr1	ENSEMBL	transcript	925741	944581	.	+	.	"gene_id ""ENSG00000187634.11""	transcript_id ""ENST00000616125.4""	gene_type ""protein_coding""	gene_name ""SAMD11""	transcript_type ""protein_coding""	transcript_name ""SAMD11-211""	level 3	protein_id ""ENSP00000484643.1""	transcript_support_level ""5""	tag ""basic""	tag ""appris_alternative_2""	havana_gene ""OTTHUMG00000040719.10""	"
chr1	ENSEMBL	exon	925741	925800	.	+	.	"gene_id ""ENSG00000187634.11""	transcript_id ""ENST00000616125.4""	gene_type ""protein_coding""	gene_name ""SAMD11""	transcript_type ""protein_coding""	transcript_name ""SAMD11-211""	exon_number 1	exon_id ""ENSE00003734555.1""	level 3	protein_id ""ENSP00000484643.1""	transcript_support_level ""5""	tag ""basic""	tag ""appris_alternative_2""	havana_gene ""OTTHUMG00000040719.10""	"
chr1	ENSEMBL	exon	925922	926013	.	+	.	"gene_id ""ENSG00000187634.11""	transcript_id ""ENST00000616125.4""	gene_type ""protein_coding""	gene_name ""SAMD11""	transcript_type ""protein_coding""	transcript_name ""SAMD11-211""	exon_number 2	exon_id ""ENSE00001763717.1""	level 3	protein_id ""ENSP00000484643.1""	transcript_support_level ""5""	tag ""basic""	tag ""appris_alternative_2""	havana_gene ""OTTHUMG00000040719.10""	"
chr1	ENSEMBL	CDS	925942	926013	.	+	0	"gene_id ""ENSG00000187634.11""	transcript_id ""ENST00000616125.4""	gene_type ""protein_coding""	gene_name ""SAMD11""	transcript_type ""protein_coding""	transcript_name ""SAMD11-211""	exon_number 2	exon_id ""ENSE00001763717.1""	level 3	protein_id ""ENSP00000484643.1""	transcript_support_level ""5""	tag ""basic""	tag ""appris_alternative_2""	havana_gene ""OTTHUMG00000040719.10""	"
chr1	ENSEMBL	start_codon	925942	925944	.	+	0	"gene_id ""ENSG00000187634.11""	transcript_id ""ENST00000616125.4""	gene_type ""protein_coding""	gene_name ""SAMD11""	transcript_type ""protein_coding""	transcript_name ""SAMD11-211""	exon_number 2	exon_id ""ENSE00001763717.1""	level 3	protein_id ""ENSP00000484643.1""	transcript_support_level ""5""	tag ""basic""	tag ""appris_alternative_2""	havana_gene ""OTTHUMG00000040719.10""	"
chr1	ENSEMBL	exon	930155	930336	.	+	.	"gene_id ""ENSG00000187634.11""	transcript_id ""ENST00000616125.4""	gene_type ""protein_coding""	gene_name ""SAMD11""	transcript_type ""protein_coding""	transcript_name ""SAMD11-211""	exon_number 3	exon_id ""ENSE00002727207.1""	level 3	protein_id ""ENSP00000484643.1""	transcript_support_level ""5""	tag ""basic""	tag ""appris_alternative_2""	havana_gene ""OTTHUMG00000040719.10""	"
chr1	ENSEMBL	CDS	930155	930336	.	+	0	"gene_id ""ENSG00000187634.11""	transcript_id ""ENST00000616125.4""	gene_type ""protein_coding""	gene_name ""SAMD11""	transcript_type ""protein_coding""	transcript_name ""SAMD11-211""	exon_number 3	exon_id ""ENSE00002727207.1""	level 3	protein_id ""ENSP00000484643.1""	transcript_support_level ""5""	tag ""basic""	tag ""appris_alternative_2""	havana_gene ""OTTHUMG00000040719.10""	"
chr1	ENSEMBL	exon	931039	931089	.	+	.	"gene_id ""ENSG00000187634.11""	transcript_id ""ENST00000616125.4""	gene_type ""protein_coding""	gene_name ""SAMD11""	transcript_type ""protein_coding""	transcript_name ""SAMD11-211""	exon_number 4	exon_id ""ENSE00002696520.1""	level 3	protein_id ""ENSP00000484643.1""	transcript_support_level ""5""	tag ""basic""	tag ""appris_alternative_2""	havana_gene ""OTTHUMG00000040719.10""	"
chr1	ENSEMBL	CDS	931039	931089	.	+	1	"gene_id ""ENSG00000187634.11""	transcript_id ""ENST00000616125.4""	gene_type ""protein_coding""	gene_name ""SAMD11""	transcript_type ""protein_coding""	transcript_name ""SAMD11-211""	exon_number 4	exon_id ""ENSE00002696520.1""	level 3	protein_id ""ENSP00000484643.1""	transcript_support_level ""5""	tag ""basic""	tag ""appris_alternative_2""	havana_gene ""OTTHUMG00000040719.10""	"
chr1	ENSEMBL	exon	935772	935896	.	+	.	"gene_id ""ENSG00000187634.11""	transcript_id ""ENST00000616125.4""	gene_type ""protein_coding""	gene_name ""SAMD11""	transcript_type ""protein_coding""	transcript_name ""SAMD11-211""	exon_number 5	exon_id ""ENSE00002703998.1""	level 3	protein_id ""ENSP00000484643.1""	transcript_support_level ""5""	tag ""basic""	tag ""appris_alternative_2""	havana_gene ""OTTHUMG00000040719.10""	"
chr1	ENSEMBL	CDS	935772	935896	.	+	1	"gene_id ""ENSG00000187634.11""	transcript_id ""ENST00000616125.4""	gene_type ""protein_coding""	gene_name ""SAMD11""	transcript_type ""protein_coding""	transcript_name ""SAMD11-211""	exon_number 5	exon_id ""ENSE00002703998.1""	level 3	protein_id ""ENSP00000484643.1""	transcript_support_level ""5""	tag ""basic""	tag ""appris_alternative_2""	havana_gene ""OTTHUMG00000040719.10""	"
chr1	ENSEMBL	exon	939040	939129	.	+	.	"gene_id ""ENSG00000187634.11""	transcript_id ""ENST00000616125.4""	gene_type ""protein_coding""	gene_name ""SAMD11""	transcript_type ""protein_coding""	transcript_name ""SAMD11-211""	exon_number 6	exon_id ""ENSE00002686739.1""	level 3	protein_id ""ENSP00000484643.1""	transcript_support_level ""5""	tag ""basic""	tag ""appris_alternative_2""	havana_gene ""OTTHUMG00000040719.10""	"
chr1	ENSEMBL	CDS	939040	939129	.	+	2	"gene_id ""ENSG00000187634.11""	transcript_id ""ENST00000616125.4""	gene_type ""protein_coding""	gene_name ""SAMD11""	transcript_type ""protein_coding""	transcript_name ""SAMD11-211""	exon_number 6	exon_id ""ENSE00002686739.1""	level 3	protein_id ""ENSP00000484643.1""	transcript_support_level ""5""	tag ""basic""	tag ""appris_alternative_2""	havana_gene ""OTTHUMG00000040719.10""	"
chr1	ENSEMBL	exon	939272	939412	.	+	.	"gene_id ""ENSG00000187634.11""	transcript_id ""ENST00000616125.4""	gene_type ""protein_coding""	gene_name ""SAMD11""	transcript_type ""protein_coding""	transcript_name ""SAMD11-211""	exon_number 7	exon_id ""ENSE00003751272.1""	level 3	protein_id ""ENSP00000484643.1""	transcript_support_level ""5""	tag ""basic""	tag ""appris_alternative_2""	havana_gene ""OTTHUMG00000040719.10""	"
chr1	ENSEMBL	CDS	939272	939412	.	+	2	"gene_id ""ENSG00000187634.11""	transcript_id ""ENST00000616125.4""	gene_type ""protein_coding""	gene_name ""SAMD11""	transcript_type ""protein_coding""	transcript_name ""SAMD11-211""	exon_number 7	exon_id ""ENSE00003751272.1""	level 3	protein_id ""ENSP00000484643.1""	transcript_support_level ""5""	tag ""basic""	tag ""appris_alternative_2""	havana_gene ""OTTHUMG00000040719.10""	"
chr1	ENSEMBL	exon	942410	942488	.	+	.	"gene_id ""ENSG00000187634.11""	transcript_id ""ENST00000616125.4""	gene_type ""protein_coding""	gene_name ""SAMD11""	transcript_type ""protein_coding""	transcript_name ""SAMD11-211""	exon_number 8	exon_id ""ENSE00003675531.1""	level 3	protein_id ""ENSP00000484643.1""	transcript_support_level ""5""	tag ""basic""	tag ""appris_alternative_2""	havana_gene ""OTTHUMG00000040719.10""	"
chr1	ENSEMBL	CDS	942410	942488	.	+	2	"gene_id ""ENSG00000187634.11""	transcript_id ""ENST00000616125.4""	gene_type ""protein_coding""	gene_name ""SAMD11""	transcript_type ""protein_coding""	transcript_name ""SAMD11-211""	exon_number 8	exon_id ""ENSE00003675531.1""	level 3	protein_id ""ENSP00000484643.1""	transcript_support_level ""5""	tag ""basic""	tag ""appris_alternative_2""	havana_gene ""OTTHUMG00000040719.10""	"
chr1	ENSEMBL	exon	942559	943058	.	+	.	"gene_id ""ENSG00000187634.11""	transcript_id ""ENST00000616125.4""	gene_type ""protein_coding""	gene_name ""SAMD11""	transcript_type ""protein_coding""	transcript_name ""SAMD11-211""	exon_number 9	exon_id ""ENSE00002728091.1""	level 3	protein_id ""ENSP00000484643.1""	transcript_support_level ""5""	tag ""basic""	tag ""appris_alternative_2""	havana_gene ""OTTHUMG00000040719.10""	"
chr1	ENSEMBL	CDS	942559	943058	.	+	1	"gene_id ""ENSG00000187634.11""	transcript_id ""ENST00000616125.4""	gene_type ""protein_coding""	gene_name ""SAMD11""	transcript_type ""protein_coding""	transcript_name ""SAMD11-211""	exon_number 9	exon_id ""ENSE00002728091.1""	level 3	protein_id ""ENSP00000484643.1""	transcript_support_level ""5""	tag ""basic""	tag ""appris_alternative_2""	havana_gene ""OTTHUMG00000040719.10""	"
chr1	ENSEMBL	exon	943253	943377	.	+	.	"gene_id ""ENSG00000187634.11""	transcript_id ""ENST00000616125.4""	gene_type ""protein_coding""	gene_name ""SAMD11""	transcript_type ""protein_coding""	transcript_name ""SAMD11-211""	exon_number 10	exon_id ""ENSE00002733131.1""	level 3	protein_id ""ENSP00000484643.1""	transcript_support_level ""5""	tag ""basic""	tag ""appris_alternative_2""	havana_gene ""OTTHUMG00000040719.10""	"
chr1	ENSEMBL	CDS	943253	943377	.	+	2	"gene_id ""ENSG00000187634.11""	transcript_id ""ENST00000616125.4""	gene_type ""protein_coding""	gene_name ""SAMD11""	transcript_type ""protein_coding""	transcript_name ""SAMD11-211""	exon_number 10	exon_id ""ENSE00002733131.1""	level 3	protein_id ""ENSP00000484643.1""	transcript_support_level ""5""	tag ""basic""	tag ""appris_alternative_2""	havana_gene ""OTTHUMG00000040719.10""	"
chr1	ENSEMBL	exon	943698	943808	.	+	.	"gene_id ""ENSG00000187634.11""	transcript_id ""ENST00000616125.4""	gene_type ""protein_coding""	gene_name ""SAMD11""	transcript_type ""protein_coding""	transcript_name ""SAMD11-211""	exon_number 11	exon_id ""ENSE00002692620.1""	level 3	protein_id ""ENSP00000484643.1""	transcript_support_level ""5""	tag ""basic""	tag ""appris_alternative_2""	havana_gene ""OTTHUMG00000040719.10""	"
chr1	ENSEMBL	CDS	943698	943808	.	+	0	"gene_id ""ENSG00000187634.11""	transcript_id ""ENST00000616125.4""	gene_type ""protein_coding""	gene_name ""SAMD11""	transcript_type ""protein_coding""	transcript_name ""SAMD11-211""	exon_number 11	exon_id ""ENSE00002692620.1""	level 3	protein_id ""ENSP00000484643.1""	transcript_support_level ""5""	tag ""basic""	tag ""appris_alternative_2""	havana_gene ""OTTHUMG00000040719.10""	"
chr1	ENSEMBL	exon	943908	944581	.	+	.	"gene_id ""ENSG00000187634.11""	transcript_id ""ENST00000616125.4""	gene_type ""protein_coding""	gene_name ""SAMD11""	transcript_type ""protein_coding""	transcript_name ""SAMD11-211""	exon_number 12	exon_id ""ENSE00003737986.1""	level 3	protein_id ""ENSP00000484643.1""	transcript_support_level ""5""	tag ""basic""	tag ""appris_alternative_2""	havana_gene ""OTTHUMG00000040719.10""	"
chr1	ENSEMBL	CDS	943908	944150	.	+	0	"gene_id ""ENSG00000187634.11""	transcript_id ""ENST00000616125.4""	gene_type ""protein_coding""	gene_name ""SAMD11""	transcript_type ""protein_coding""	transcript_name ""SAMD11-211""	exon_number 12	exon_id ""ENSE00003737986.1""	level 3	protein_id ""ENSP00000484643.1""	transcript_support_level ""5""	tag ""basic""	tag ""appris_alternative_2""	havana_gene ""OTTHUMG00000040719.10""	"
chr1	ENSEMBL	stop_codon	944151	944153	.	+	0	"gene_id ""ENSG00000187634.11""	transcript_id ""ENST00000616125.4""	gene_type ""protein_coding""	gene_name ""SAMD11""	transcript_type ""protein_coding""	transcript_name ""SAMD11-211""	exon_number 12	exon_id ""ENSE00003737986.1""	level 3	protein_id ""ENSP00000484643.1""	transcript_support_level ""5""	tag ""basic""	tag ""appris_alternative_2""	havana_gene ""OTTHUMG00000040719.10""	"
chr1	ENSEMBL	UTR	925741	925800	.	+	.	"gene_id ""ENSG00000187634.11""	transcript_id ""ENST00000616125.4""	gene_type ""protein_coding""	gene_name ""SAMD11""	transcript_type ""protein_coding""	transcript_name ""SAMD11-211""	exon_number 1	exon_id ""ENSE00003734555.1""	level 3	protein_id ""ENSP00000484643.1""	transcript_support_level ""5""	tag ""basic""	tag ""appris_alternative_2""	havana_gene ""OTTHUMG00000040719.10""	"
chr1	ENSEMBL	UTR	925922	925941	.	+	.	"gene_id ""ENSG00000187634.11""	transcript_id ""ENST00000616125.4""	gene_type ""protein_coding""	gene_name ""SAMD11""	transcript_type ""protein_coding""	transcript_name ""SAMD11-211""	exon_number 2	exon_id ""ENSE00001763717.1""	level 3	protein_id ""ENSP00000484643.1""	transcript_support_level ""5""	tag ""basic""	tag ""appris_alternative_2""	havana_gene ""OTTHUMG00000040719.10""	"
chr1	ENSEMBL	UTR	944151	944581	.	+	.	"gene_id ""ENSG00000187634.11""	transcript_id ""ENST00000616125.4""	gene_type ""protein_coding""	gene_name ""SAMD11""	transcript_type ""protein_coding""	transcript_name ""SAMD11-211""	exon_number 12	exon_id ""ENSE00003737986.1""	level 3	protein_id ""ENSP00000484643.1""	transcript_support_level ""5""	tag ""basic""	tag ""appris_alternative_2""	havana_gene ""OTTHUMG00000040719.10""	"
chr1	ENSEMBL	transcript	925741	944581	.	+	.	"gene_id ""ENSG00000187634.11""	transcript_id ""ENST00000620200.4""	gene_type ""protein_coding""	gene_name ""SAMD11""	transcript_type ""protein_coding""	transcript_name ""SAMD11-216""	level 3	protein_id ""ENSP00000484820.1""	transcript_support_level ""5""	tag ""basic""	havana_gene ""OTTHUMG00000040719.10""	"
chr1	ENSEMBL	exon	925741	925800	.	+	.	"gene_id ""ENSG00000187634.11""	transcript_id ""ENST00000620200.4""	gene_type ""protein_coding""	gene_name ""SAMD11""	transcript_type ""protein_coding""	transcript_name ""SAMD11-216""	exon_number 1	exon_id ""ENSE00003734555.1""	level 3	protein_id ""ENSP00000484820.1""	transcript_support_level ""5""	tag ""basic""	havana_gene ""OTTHUMG00000040719.10""	"
chr1	ENSEMBL	exon	925922	926013	.	+	.	"gene_id ""ENSG00000187634.11""	transcript_id ""ENST00000620200.4""	gene_type ""protein_coding""	gene_name ""SAMD11""	transcript_type ""protein_coding""	transcript_name ""SAMD11-216""	exon_number 2	exon_id ""ENSE00001763717.1""	level 3	protein_id ""ENSP00000484820.1""	transcript_support_level ""5""	tag ""basic""	havana_gene ""OTTHUMG00000040719.10""	"
chr1	ENSEMBL	CDS	925942	926013	.	+	0	"gene_id ""ENSG00000187634.11""	transcript_id ""ENST00000620200.4""	gene_type ""protein_coding""	gene_name ""SAMD11""	transcript_type ""protein_coding""	transcript_name ""SAMD11-216""	exon_number 2	exon_id ""ENSE00001763717.1""	level 3	protein_id ""ENSP00000484820.1""	transcript_support_level ""5""	tag ""basic""	havana_gene ""OTTHUMG00000040719.10""	"
chr1	ENSEMBL	start_codon	925942	925944	.	+	0	"gene_id ""ENSG00000187634.11""	transcript_id ""ENST00000620200.4""	gene_type ""protein_coding""	gene_name ""SAMD11""	transcript_type ""protein_coding""	transcript_name ""SAMD11-216""	exon_number 2	exon_id ""ENSE00001763717.1""	level 3	protein_id ""ENSP00000484820.1""	transcript_support_level ""5""	tag ""basic""	havana_gene ""OTTHUMG00000040719.10""	"
chr1	ENSEMBL	exon	930155	930336	.	+	.	"gene_id ""ENSG00000187634.11""	transcript_id ""ENST00000620200.4""	gene_type ""protein_coding""	gene_name ""SAMD11""	transcript_type ""protein_coding""	transcript_name ""SAMD11-216""	exon_number 3	exon_id ""ENSE00002727207.1""	level 3	protein_id ""ENSP00000484820.1""	transcript_support_level ""5""	tag ""basic""	havana_gene ""OTTHUMG00000040719.10""	"
chr1	ENSEMBL	CDS	930155	930336	.	+	0	"gene_id ""ENSG00000187634.11""	transcript_id ""ENST00000620200.4""	gene_type ""protein_coding""	gene_name ""SAMD11""	transcript_type ""protein_coding""	transcript_name ""SAMD11-216""	exon_number 3	exon_id ""ENSE00002727207.1""	level 3	protein_id ""ENSP00000484820.1""	transcript_support_level ""5""	tag ""basic""	havana_gene ""OTTHUMG00000040719.10""	"
chr1	ENSEMBL	exon	931039	931089	.	+	.	"gene_id ""ENSG00000187634.11""	transcript_id ""ENST00000620200.4""	gene_type ""protein_coding""	gene_name ""SAMD11""	transcript_type ""protein_coding""	transcript_name ""SAMD11-216""	exon_number 4	exon_id ""ENSE00002696520.1""	level 3	protein_id ""ENSP00000484820.1""	transcript_support_level ""5""	tag ""basic""	havana_gene ""OTTHUMG00000040719.10""	"
chr1	ENSEMBL	CDS	931039	931089	.	+	1	"gene_id ""ENSG00000187634.11""	transcript_id ""ENST00000620200.4""	gene_type ""protein_coding""	gene_name ""SAMD11""	transcript_type ""protein_coding""	transcript_name ""SAMD11-216""	exon_number 4	exon_id ""ENSE00002696520.1""	level 3	protein_id ""ENSP00000484820.1""	transcript_support_level ""5""	tag ""basic""	havana_gene ""OTTHUMG00000040719.10""	"
chr1	ENSEMBL	exon	942410	942488	.	+	.	"gene_id ""ENSG00000187634.11""	transcript_id ""ENST00000620200.4""	gene_type ""protein_coding""	gene_name ""SAMD11""	transcript_type ""protein_coding""	transcript_name ""SAMD11-216""	exon_number 5	exon_id ""ENSE00003720974.1""	level 3	protein_id ""ENSP00000484820.1""	transcript_support_level ""5""	tag ""basic""	havana_gene ""OTTHUMG00000040719.10""	"
chr1	ENSEMBL	CDS	942410	942488	.	+	1	"gene_id ""ENSG00000187634.11""	transcript_id ""ENST00000620200.4""	gene_type ""protein_coding""	gene_name ""SAMD11""	transcript_type ""protein_coding""	transcript_name ""SAMD11-216""	exon_number 5	exon_id ""ENSE00003720974.1""	level 3	protein_id ""ENSP00000484820.1""	transcript_support_level ""5""	tag ""basic""	havana_gene ""OTTHUMG00000040719.10""	"
chr1	ENSEMBL	exon	942559	943058	.	+	.	"gene_id ""ENSG00000187634.11""	transcript_id ""ENST00000620200.4""	gene_type ""protein_coding""	gene_name ""SAMD11""	transcript_type ""protein_coding""	transcript_name ""SAMD11-216""	exon_number 6	exon_id ""ENSE00003719443.1""	level 3	protein_id ""ENSP00000484820.1""	transcript_support_level ""5""	tag ""basic""	havana_gene ""OTTHUMG00000040719.10""	"
chr1	ENSEMBL	CDS	942559	942852	.	+	0	"gene_id ""ENSG00000187634.11""	transcript_id ""ENST00000620200.4""	gene_type ""protein_coding""	gene_name ""SAMD11""	transcript_type ""protein_coding""	transcript_name ""SAMD11-216""	exon_number 6	exon_id ""ENSE00003719443.1""	level 3	protein_id ""ENSP00000484820.1""	transcript_support_level ""5""	tag ""basic""	havana_gene ""OTTHUMG00000040719.10""	"
chr1	ENSEMBL	stop_codon	942853	942855	.	+	0	"gene_id ""ENSG00000187634.11""	transcript_id ""ENST00000620200.4""	gene_type ""protein_coding""	gene_name ""SAMD11""	transcript_type ""protein_coding""	transcript_name ""SAMD11-216""	exon_number 6	exon_id ""ENSE00003719443.1""	level 3	protein_id ""ENSP00000484820.1""	transcript_support_level ""5""	tag ""basic""	havana_gene ""OTTHUMG00000040719.10""	"
chr1	ENSEMBL	exon	943253	943377	.	+	.	"gene_id ""ENSG00000187634.11""	transcript_id ""ENST00000620200.4""	gene_type ""protein_coding""	gene_name ""SAMD11""	transcript_type ""protein_coding""	transcript_name ""SAMD11-216""	exon_number 7	exon_id ""ENSE00003735853.1""	level 3	protein_id ""ENSP00000484820.1""	transcript_support_level ""5""	tag ""basic""	havana_gene ""OTTHUMG00000040719.10""	"
chr1	ENSEMBL	exon	943698	943808	.	+	.	"gene_id ""ENSG00000187634.11""	transcript_id ""ENST00000620200.4""	gene_type ""protein_coding""	gene_name ""SAMD11""	transcript_type ""protein_coding""	transcript_name ""SAMD11-216""	exon_number 8	exon_id ""ENSE00003751941.1""	level 3	protein_id ""ENSP00000484820.1""	transcript_support_level ""5""	tag ""basic""	havana_gene ""OTTHUMG00000040719.10""	"
chr1	ENSEMBL	exon	943908	944581	.	+	.	"gene_id ""ENSG00000187634.11""	transcript_id ""ENST00000620200.4""	gene_type ""protein_coding""	gene_name ""SAMD11""	transcript_type ""protein_coding""	transcript_name ""SAMD11-216""	exon_number 9	exon_id ""ENSE00003744954.1""	level 3	protein_id ""ENSP00000484820.1""	transcript_support_level ""5""	tag ""basic""	havana_gene ""OTTHUMG00000040719.10""	"
chr1	ENSEMBL	UTR	925741	925800	.	+	.	"gene_id ""ENSG00000187634.11""	transcript_id ""ENST00000620200.4""	gene_type ""protein_coding""	gene_name ""SAMD11""	transcript_type ""protein_coding""	transcript_name ""SAMD11-216""	exon_number 1	exon_id ""ENSE00003734555.1""	level 3	protein_id ""ENSP00000484820.1""	transcript_support_level ""5""	tag ""basic""	havana_gene ""OTTHUMG00000040719.10""	"
chr1	ENSEMBL	UTR	925922	925941	.	+	.	"gene_id ""ENSG00000187634.11""	transcript_id ""ENST00000620200.4""	gene_type ""protein_coding""	gene_name ""SAMD11""	transcript_type ""protein_coding""	transcript_name ""SAMD11-216""	exon_number 2	exon_id ""ENSE00001763717.1""	level 3	protein_id ""ENSP00000484820.1""	transcript_support_level ""5""	tag ""basic""	havana_gene ""OTTHUMG00000040719.10""	"
chr1	ENSEMBL	UTR	942853	943058	.	+	.	"gene_id ""ENSG00000187634.11""	transcript_id ""ENST00000620200.4""	gene_type ""protein_coding""	gene_name ""SAMD11""	transcript_type ""protein_coding""	transcript_name ""SAMD11-216""	exon_number 6	exon_id ""ENSE00003719443.1""	level 3	protein_id ""ENSP00000484820.1""	transcript_support_level ""5""	tag ""basic""	havana_gene ""OTTHUMG00000040719.10""	"
chr1	ENSEMBL	UTR	943253	943377	.	+	.	"gene_id ""ENSG00000187634.11""	transcript_id ""ENST00000620200.4""	gene_type ""protein_coding""	gene_name ""SAMD11""	transcript_type ""protein_coding""	transcript_name ""SAMD11-216""	exon_number 7	exon_id ""ENSE00003735853.1""	level 3	protein_id ""ENSP00000484820.1""	transcript_support_level ""5""	tag ""basic""	havana_gene ""OTTHUMG00000040719.10""	"
chr1	ENSEMBL	UTR	943698	943808	.	+	.	"gene_id ""ENSG00000187634.11""	transcript_id ""ENST00000620200.4""	gene_type ""protein_coding""	gene_name ""SAMD11""	transcript_type ""protein_coding""	transcript_name ""SAMD11-216""	exon_number 8	exon_id ""ENSE00003751941.1""	level 3	protein_id ""ENSP00000484820.1""	transcript_support_level ""5""	tag ""basic""	havana_gene ""OTTHUMG00000040719.10""	"
chr1	ENSEMBL	UTR	943908	944581	.	+	.	"gene_id ""ENSG00000187634.11""	transcript_id ""ENST00000620200.4""	gene_type ""protein_coding""	gene_name ""SAMD11""	transcript_type ""protein_coding""	transcript_name ""SAMD11-216""	exon_number 9	exon_id ""ENSE00003744954.1""	level 3	protein_id ""ENSP00000484820.1""	transcript_support_level ""5""	tag ""basic""	havana_gene ""OTTHUMG00000040719.10""	"
chr1	ENSEMBL	transcript	925741	944581	.	+	.	"gene_id ""ENSG00000187634.11""	transcript_id ""ENST00000617307.4""	gene_type ""protein_coding""	gene_name ""SAMD11""	transcript_type ""protein_coding""	transcript_name ""SAMD11-212""	level 3	protein_id ""ENSP00000482090.1""	transcript_support_level ""5""	tag ""basic""	tag ""appris_alternative_2""	havana_gene ""OTTHUMG00000040719.10""	"
chr1	ENSEMBL	exon	925741	925800	.	+	.	"gene_id ""ENSG00000187634.11""	transcript_id ""ENST00000617307.4""	gene_type ""protein_coding""	gene_name ""SAMD11""	transcript_type ""protein_coding""	transcript_name ""SAMD11-212""	exon_number 1	exon_id ""ENSE00003734555.1""	level 3	protein_id ""ENSP00000482090.1""	transcript_support_level ""5""	tag ""basic""	tag ""appris_alternative_2""	havana_gene ""OTTHUMG00000040719.10""	"
chr1	ENSEMBL	exon	925922	926013	.	+	.	"gene_id ""ENSG00000187634.11""	transcript_id ""ENST00000617307.4""	gene_type ""protein_coding""	gene_name ""SAMD11""	transcript_type ""protein_coding""	transcript_name ""SAMD11-212""	exon_number 2	exon_id ""ENSE00001763717.1""	level 3	protein_id ""ENSP00000482090.1""	transcript_support_level ""5""	tag ""basic""	tag ""appris_alternative_2""	havana_gene ""OTTHUMG00000040719.10""	"
chr1	ENSEMBL	CDS	925942	926013	.	+	0	"gene_id ""ENSG00000187634.11""	transcript_id ""ENST00000617307.4""	gene_type ""protein_coding""	gene_name ""SAMD11""	transcript_type ""protein_coding""	transcript_name ""SAMD11-212""	exon_number 2	exon_id ""ENSE00001763717.1""	level 3	protein_id ""ENSP00000482090.1""	transcript_support_level ""5""	tag ""basic""	tag ""appris_alternative_2""	havana_gene ""OTTHUMG00000040719.10""	"
chr1	ENSEMBL	start_codon	925942	925944	.	+	0	"gene_id ""ENSG00000187634.11""	transcript_id ""ENST00000617307.4""	gene_type ""protein_coding""	gene_name ""SAMD11""	transcript_type ""protein_coding""	transcript_name ""SAMD11-212""	exon_number 2	exon_id ""ENSE00001763717.1""	level 3	protein_id ""ENSP00000482090.1""	transcript_support_level ""5""	tag ""basic""	tag ""appris_alternative_2""	havana_gene ""OTTHUMG00000040719.10""	"
chr1	ENSEMBL	exon	930155	930336	.	+	.	"gene_id ""ENSG00000187634.11""	transcript_id ""ENST00000617307.4""	gene_type ""protein_coding""	gene_name ""SAMD11""	transcript_type ""protein_coding""	transcript_name ""SAMD11-212""	exon_number 3	exon_id ""ENSE00002727207.1""	level 3	protein_id ""ENSP00000482090.1""	transcript_support_level ""5""	tag ""basic""	tag ""appris_alternative_2""	havana_gene ""OTTHUMG00000040719.10""	"
chr1	ENSEMBL	CDS	930155	930336	.	+	0	"gene_id ""ENSG00000187634.11""	transcript_id ""ENST00000617307.4""	gene_type ""protein_coding""	gene_name ""SAMD11""	transcript_type ""protein_coding""	transcript_name ""SAMD11-212""	exon_number 3	exon_id ""ENSE00002727207.1""	level 3	protein_id ""ENSP00000482090.1""	transcript_support_level ""5""	tag ""basic""	tag ""appris_alternative_2""	havana_gene ""OTTHUMG00000040719.10""	"
chr1	ENSEMBL	exon	931039	931089	.	+	.	"gene_id ""ENSG00000187634.11""	transcript_id ""ENST00000617307.4""	gene_type ""protein_coding""	gene_name ""SAMD11""	transcript_type ""protein_coding""	transcript_name ""SAMD11-212""	exon_number 4	exon_id ""ENSE00002696520.1""	level 3	protein_id ""ENSP00000482090.1""	transcript_support_level ""5""	tag ""basic""	tag ""appris_alternative_2""	havana_gene ""OTTHUMG00000040719.10""	"
chr1	ENSEMBL	CDS	931039	931089	.	+	1	"gene_id ""ENSG00000187634.11""	transcript_id ""ENST00000617307.4""	gene_type ""protein_coding""	gene_name ""SAMD11""	transcript_type ""protein_coding""	transcript_name ""SAMD11-212""	exon_number 4	exon_id ""ENSE00002696520.1""	level 3	protein_id ""ENSP00000482090.1""	transcript_support_level ""5""	tag ""basic""	tag ""appris_alternative_2""	havana_gene ""OTTHUMG00000040719.10""	"
chr1	ENSEMBL	exon	935772	935896	.	+	.	"gene_id ""ENSG00000187634.11""	transcript_id ""ENST00000617307.4""	gene_type ""protein_coding""	gene_name ""SAMD11""	transcript_type ""protein_coding""	transcript_name ""SAMD11-212""	exon_number 5	exon_id ""ENSE00002703998.1""	level 3	protein_id ""ENSP00000482090.1""	transcript_support_level ""5""	tag ""basic""	tag ""appris_alternative_2""	havana_gene ""OTTHUMG00000040719.10""	"
chr1	ENSEMBL	CDS	935772	935896	.	+	1	"gene_id ""ENSG00000187634.11""	transcript_id ""ENST00000617307.4""	gene_type ""protein_coding""	gene_name ""SAMD11""	transcript_type ""protein_coding""	transcript_name ""SAMD11-212""	exon_number 5	exon_id ""ENSE00002703998.1""	level 3	protein_id ""ENSP00000482090.1""	transcript_support_level ""5""	tag ""basic""	tag ""appris_alternative_2""	havana_gene ""OTTHUMG00000040719.10""	"
chr1	ENSEMBL	exon	939040	939129	.	+	.	"gene_id ""ENSG00000187634.11""	transcript_id ""ENST00000617307.4""	gene_type ""protein_coding""	gene_name ""SAMD11""	transcript_type ""protein_coding""	transcript_name ""SAMD11-212""	exon_number 6	exon_id ""ENSE00002686739.1""	level 3	protein_id ""ENSP00000482090.1""	transcript_support_level ""5""	tag ""basic""	tag ""appris_alternative_2""	havana_gene ""OTTHUMG00000040719.10""	"
chr1	ENSEMBL	CDS	939040	939129	.	+	2	"gene_id ""ENSG00000187634.11""	transcript_id ""ENST00000617307.4""	gene_type ""protein_coding""	gene_name ""SAMD11""	transcript_type ""protein_coding""	transcript_name ""SAMD11-212""	exon_number 6	exon_id ""ENSE00002686739.1""	level 3	protein_id ""ENSP00000482090.1""	transcript_support_level ""5""	tag ""basic""	tag ""appris_alternative_2""	havana_gene ""OTTHUMG00000040719.10""	"
chr1	ENSEMBL	exon	939275	939412	.	+	.	"gene_id ""ENSG00000187634.11""	transcript_id ""ENST00000617307.4""	gene_type ""protein_coding""	gene_name ""SAMD11""	transcript_type ""protein_coding""	transcript_name ""SAMD11-212""	exon_number 7	exon_id ""ENSE00001708361.1""	level 3	protein_id ""ENSP00000482090.1""	transcript_support_level ""5""	tag ""basic""	tag ""appris_alternative_2""	havana_gene ""OTTHUMG00000040719.10""	"
chr1	ENSEMBL	CDS	939275	939412	.	+	2	"gene_id ""ENSG00000187634.11""	transcript_id ""ENST00000617307.4""	gene_type ""protein_coding""	gene_name ""SAMD11""	transcript_type ""protein_coding""	transcript_name ""SAMD11-212""	exon_number 7	exon_id ""ENSE00001708361.1""	level 3	protein_id ""ENSP00000482090.1""	transcript_support_level ""5""	tag ""basic""	tag ""appris_alternative_2""	havana_gene ""OTTHUMG00000040719.10""	"
chr1	ENSEMBL	exon	941144	941230	.	+	.	"gene_id ""ENSG00000187634.11""	transcript_id ""ENST00000617307.4""	gene_type ""protein_coding""	gene_name ""SAMD11""	transcript_type ""protein_coding""	transcript_name ""SAMD11-212""	exon_number 8	exon_id ""ENSE00003726696.1""	level 3	protein_id ""ENSP00000482090.1""	transcript_support_level ""5""	tag ""basic""	tag ""appris_alternative_2""	havana_gene ""OTTHUMG00000040719.10""	"
chr1	ENSEMBL	CDS	941144	941230	.	+	2	"gene_id ""ENSG00000187634.11""	transcript_id ""ENST00000617307.4""	gene_type ""protein_coding""	gene_name ""SAMD11""	transcript_type ""protein_coding""	transcript_name ""SAMD11-212""	exon_number 8	exon_id ""ENSE00003726696.1""	level 3	protein_id ""ENSP00000482090.1""	transcript_support_level ""5""	tag ""basic""	tag ""appris_alternative_2""	havana_gene ""OTTHUMG00000040719.10""	"
chr1	ENSEMBL	exon	942410	942488	.	+	.	"gene_id ""ENSG00000187634.11""	transcript_id ""ENST00000617307.4""	gene_type ""protein_coding""	gene_name ""SAMD11""	transcript_type ""protein_coding""	transcript_name ""SAMD11-212""	exon_number 9	exon_id ""ENSE00003675531.1""	level 3	protein_id ""ENSP00000482090.1""	transcript_support_level ""5""	tag ""basic""	tag ""appris_alternative_2""	havana_gene ""OTTHUMG00000040719.10""	"
chr1	ENSEMBL	CDS	942410	942488	.	+	2	"gene_id ""ENSG00000187634.11""	transcript_id ""ENST00000617307.4""	gene_type ""protein_coding""	gene_name ""SAMD11""	transcript_type ""protein_coding""	transcript_name ""SAMD11-212""	exon_number 9	exon_id ""ENSE00003675531.1""	level 3	protein_id ""ENSP00000482090.1""	transcript_support_level ""5""	tag ""basic""	tag ""appris_alternative_2""	havana_gene ""OTTHUMG00000040719.10""	"
chr1	ENSEMBL	exon	942559	943058	.	+	.	"gene_id ""ENSG00000187634.11""	transcript_id ""ENST00000617307.4""	gene_type ""protein_coding""	gene_name ""SAMD11""	transcript_type ""protein_coding""	transcript_name ""SAMD11-212""	exon_number 10	exon_id ""ENSE00002728091.1""	level 3	protein_id ""ENSP00000482090.1""	transcript_support_level ""5""	tag ""basic""	tag ""appris_alternative_2""	havana_gene ""OTTHUMG00000040719.10""	"
chr1	ENSEMBL	CDS	942559	943058	.	+	1	"gene_id ""ENSG00000187634.11""	transcript_id ""ENST00000617307.4""	gene_type ""protein_coding""	gene_name ""SAMD11""	transcript_type ""protein_coding""	transcript_name ""SAMD11-212""	exon_number 10	exon_id ""ENSE00002728091.1""	level 3	protein_id ""ENSP00000482090.1""	transcript_support_level ""5""	tag ""basic""	tag ""appris_alternative_2""	havana_gene ""OTTHUMG00000040719.10""	"
chr1	ENSEMBL	exon	943253	943377	.	+	.	"gene_id ""ENSG00000187634.11""	transcript_id ""ENST00000617307.4""	gene_type ""protein_coding""	gene_name ""SAMD11""	transcript_type ""protein_coding""	transcript_name ""SAMD11-212""	exon_number 11	exon_id ""ENSE00002733131.1""	level 3	protein_id ""ENSP00000482090.1""	transcript_support_level ""5""	tag ""basic""	tag ""appris_alternative_2""	havana_gene ""OTTHUMG00000040719.10""	"
chr1	ENSEMBL	CDS	943253	943377	.	+	2	"gene_id ""ENSG00000187634.11""	transcript_id ""ENST00000617307.4""	gene_type ""protein_coding""	gene_name ""SAMD11""	transcript_type ""protein_coding""	transcript_name ""SAMD11-212""	exon_number 11	exon_id ""ENSE00002733131.1""	level 3	protein_id ""ENSP00000482090.1""	transcript_support_level ""5""	tag ""basic""	tag ""appris_alternative_2""	havana_gene ""OTTHUMG00000040719.10""	"
chr1	ENSEMBL	exon	943698	943808	.	+	.	"gene_id ""ENSG00000187634.11""	transcript_id ""ENST00000617307.4""	gene_type ""protein_coding""	gene_name ""SAMD11""	transcript_type ""protein_coding""	transcript_name ""SAMD11-212""	exon_number 12	exon_id ""ENSE00002692620.1""	level 3	protein_id ""ENSP00000482090.1""	transcript_support_level ""5""	tag ""basic""	tag ""appris_alternative_2""	havana_gene ""OTTHUMG00000040719.10""	"
chr1	ENSEMBL	CDS	943698	943808	.	+	0	"gene_id ""ENSG00000187634.11""	transcript_id ""ENST00000617307.4""	gene_type ""protein_coding""	gene_name ""SAMD11""	transcript_type ""protein_coding""	transcript_name ""SAMD11-212""	exon_number 12	exon_id ""ENSE00002692620.1""	level 3	protein_id ""ENSP00000482090.1""	transcript_support_level ""5""	tag ""basic""	tag ""appris_alternative_2""	havana_gene ""OTTHUMG00000040719.10""	"
chr1	ENSEMBL	exon	943908	944581	.	+	.	"gene_id ""ENSG00000187634.11""	transcript_id ""ENST00000617307.4""	gene_type ""protein_coding""	gene_name ""SAMD11""	transcript_type ""protein_coding""	transcript_name ""SAMD11-212""	exon_number 13	exon_id ""ENSE00003737986.1""	level 3	protein_id ""ENSP00000482090.1""	transcript_support_level ""5""	tag ""basic""	tag ""appris_alternative_2""	havana_gene ""OTTHUMG00000040719.10""	"
chr1	ENSEMBL	CDS	943908	944150	.	+	0	"gene_id ""ENSG00000187634.11""	transcript_id ""ENST00000617307.4""	gene_type ""protein_coding""	gene_name ""SAMD11""	transcript_type ""protein_coding""	transcript_name ""SAMD11-212""	exon_number 13	exon_id ""ENSE00003737986.1""	level 3	protein_id ""ENSP00000482090.1""	transcript_support_level ""5""	tag ""basic""	tag ""appris_alternative_2""	havana_gene ""OTTHUMG00000040719.10""	"
chr1	ENSEMBL	stop_codon	944151	944153	.	+	0	"gene_id ""ENSG00000187634.11""	transcript_id ""ENST00000617307.4""	gene_type ""protein_coding""	gene_name ""SAMD11""	transcript_type ""protein_coding""	transcript_name ""SAMD11-212""	exon_number 13	exon_id ""ENSE00003737986.1""	level 3	protein_id ""ENSP00000482090.1""	transcript_support_level ""5""	tag ""basic""	tag ""appris_alternative_2""	havana_gene ""OTTHUMG00000040719.10""	"
chr1	ENSEMBL	UTR	925741	925800	.	+	.	"gene_id ""ENSG00000187634.11""	transcript_id ""ENST00000617307.4""	gene_type ""protein_coding""	gene_name ""SAMD11""	transcript_type ""protein_coding""	transcript_name ""SAMD11-212""	exon_number 1	exon_id ""ENSE00003734555.1""	level 3	protein_id ""ENSP00000482090.1""	transcript_support_level ""5""	tag ""basic""	tag ""appris_alternative_2""	havana_gene ""OTTHUMG00000040719.10""	"
chr1	ENSEMBL	UTR	925922	925941	.	+	.	"gene_id ""ENSG00000187634.11""	transcript_id ""ENST00000617307.4""	gene_type ""protein_coding""	gene_name ""SAMD11""	transcript_type ""protein_coding""	transcript_name ""SAMD11-212""	exon_number 2	exon_id ""ENSE00001763717.1""	level 3	protein_id ""ENSP00000482090.1""	transcript_support_level ""5""	tag ""basic""	tag ""appris_alternative_2""	havana_gene ""OTTHUMG00000040719.10""	"
chr1	ENSEMBL	UTR	944151	944581	.	+	.	"gene_id ""ENSG00000187634.11""	transcript_id ""ENST00000617307.4""	gene_type ""protein_coding""	gene_name ""SAMD11""	transcript_type ""protein_coding""	transcript_name ""SAMD11-212""	exon_number 13	exon_id ""ENSE00003737986.1""	level 3	protein_id ""ENSP00000482090.1""	transcript_support_level ""5""	tag ""basic""	tag ""appris_alternative_2""	havana_gene ""OTTHUMG00000040719.10""	"
chr1	HAVANA	gene	944204	959309	.	-	.	"gene_id ""ENSG00000188976.10""	gene_type ""protein_coding""	gene_name ""NOC2L""	level 2	havana_gene ""OTTHUMG00000040720.1""	"
chr1	HAVANA	transcript	944204	959290	.	-	.	"gene_id ""ENSG00000188976.10""	transcript_id ""ENST00000327044.6""	gene_type ""protein_coding""	gene_name ""NOC2L""	transcript_type ""protein_coding""	transcript_name ""NOC2L-201""	level 2	protein_id ""ENSP00000317992.6""	transcript_support_level ""1""	tag ""basic""	tag ""appris_principal_1""	tag ""CCDS""	ccdsid ""CCDS3.1""	havana_gene ""OTTHUMG00000040720.1""	havana_transcript ""OTTHUMT00000097869.1""	"
chr1	HAVANA	exon	959215	959290	.	-	.	"gene_id ""ENSG00000188976.10""	transcript_id ""ENST00000327044.6""	gene_type ""protein_coding""	gene_name ""NOC2L""	transcript_type ""protein_coding""	transcript_name ""NOC2L-201""	exon_number 1	exon_id ""ENSE00001926296.1""	level 2	protein_id ""ENSP00000317992.6""	transcript_support_level ""1""	tag ""basic""	tag ""appris_principal_1""	tag ""CCDS""	ccdsid ""CCDS3.1""	havana_gene ""OTTHUMG00000040720.1""	havana_transcript ""OTTHUMT00000097869.1""	"
chr1	HAVANA	CDS	959215	959240	.	-	0	"gene_id ""ENSG00000188976.10""	transcript_id ""ENST00000327044.6""	gene_type ""protein_coding""	gene_name ""NOC2L""	transcript_type ""protein_coding""	transcript_name ""NOC2L-201""	exon_number 1	exon_id ""ENSE00001926296.1""	level 2	protein_id ""ENSP00000317992.6""	transcript_support_level ""1""	tag ""basic""	tag ""appris_principal_1""	tag ""CCDS""	ccdsid ""CCDS3.1""	havana_gene ""OTTHUMG00000040720.1""	havana_transcript ""OTTHUMT00000097869.1""	"
chr1	HAVANA	start_codon	959238	959240	.	-	0	"gene_id ""ENSG00000188976.10""	transcript_id ""ENST00000327044.6""	gene_type ""protein_coding""	gene_name ""NOC2L""	transcript_type ""protein_coding""	transcript_name ""NOC2L-201""	exon_number 1	exon_id ""ENSE00001926296.1""	level 2	protein_id ""ENSP00000317992.6""	transcript_support_level ""1""	tag ""basic""	tag ""appris_principal_1""	tag ""CCDS""	ccdsid ""CCDS3.1""	havana_gene ""OTTHUMG00000040720.1""	havana_transcript ""OTTHUMT00000097869.1""	"
chr1	HAVANA	exon	958929	959081	.	-	.	"gene_id ""ENSG00000188976.10""	transcript_id ""ENST00000327044.6""	gene_type ""protein_coding""	gene_name ""NOC2L""	transcript_type ""protein_coding""	transcript_name ""NOC2L-201""	exon_number 2	exon_id ""ENSE00003591928.1""	level 2	protein_id ""ENSP00000317992.6""	transcript_support_level ""1""	tag ""basic""	tag ""appris_principal_1""	tag ""CCDS""	ccdsid ""CCDS3.1""	havana_gene ""OTTHUMG00000040720.1""	havana_transcript ""OTTHUMT00000097869.1""	"
chr1	HAVANA	CDS	958929	959081	.	-	1	"gene_id ""ENSG00000188976.10""	transcript_id ""ENST00000327044.6""	gene_type ""protein_coding""	gene_name ""NOC2L""	transcript_type ""protein_coding""	transcript_name ""NOC2L-201""	exon_number 2	exon_id ""ENSE00003591928.1""	level 2	protein_id ""ENSP00000317992.6""	transcript_support_level ""1""	tag ""basic""	tag ""appris_principal_1""	tag ""CCDS""	ccdsid ""CCDS3.1""	havana_gene ""OTTHUMG00000040720.1""	havana_transcript ""OTTHUMT00000097869.1""	"
chr1	HAVANA	exon	957099	957273	.	-	.	"gene_id ""ENSG00000188976.10""	transcript_id ""ENST00000327044.6""	gene_type ""protein_coding""	gene_name ""NOC2L""	transcript_type ""protein_coding""	transcript_name ""NOC2L-201""	exon_number 3	exon_id ""ENSE00003620005.1""	level 2	protein_id ""ENSP00000317992.6""	transcript_support_level ""1""	tag ""basic""	tag ""appris_principal_1""	tag ""CCDS""	ccdsid ""CCDS3.1""	havana_gene ""OTTHUMG00000040720.1""	havana_transcript ""OTTHUMT00000097869.1""	"
chr1	HAVANA	CDS	957099	957273	.	-	1	"gene_id ""ENSG00000188976.10""	transcript_id ""ENST00000327044.6""	gene_type ""protein_coding""	gene_name ""NOC2L""	transcript_type ""protein_coding""	transcript_name ""NOC2L-201""	exon_number 3	exon_id ""ENSE00003620005.1""	level 2	protein_id ""ENSP00000317992.6""	transcript_support_level ""1""	tag ""basic""	tag ""appris_principal_1""	tag ""CCDS""	ccdsid ""CCDS3.1""	havana_gene ""OTTHUMG00000040720.1""	havana_transcript ""OTTHUMT00000097869.1""	"
chr1	HAVANA	exon	956894	957025	.	-	.	"gene_id ""ENSG00000188976.10""	transcript_id ""ENST00000327044.6""	gene_type ""protein_coding""	gene_name ""NOC2L""	transcript_type ""protein_coding""	transcript_name ""NOC2L-201""	exon_number 4	exon_id ""ENSE00003567731.1""	level 2	protein_id ""ENSP00000317992.6""	transcript_support_level ""1""	tag ""basic""	tag ""appris_principal_1""	tag ""CCDS""	ccdsid ""CCDS3.1""	havana_gene ""OTTHUMG00000040720.1""	havana_transcript ""OTTHUMT00000097869.1""	"
chr1	HAVANA	CDS	956894	957025	.	-	0	"gene_id ""ENSG00000188976.10""	transcript_id ""ENST00000327044.6""	gene_type ""protein_coding""	gene_name ""NOC2L""	transcript_type ""protein_coding""	transcript_name ""NOC2L-201""	exon_number 4	exon_id ""ENSE00003567731.1""	level 2	protein_id ""ENSP00000317992.6""	transcript_support_level ""1""	tag ""basic""	tag ""appris_principal_1""	tag ""CCDS""	ccdsid ""CCDS3.1""	havana_gene ""OTTHUMG00000040720.1""	havana_transcript ""OTTHUMT00000097869.1""	"
chr1	HAVANA	exon	956095	956215	.	-	.	"gene_id ""ENSG00000188976.10""	transcript_id ""ENST00000327044.6""	gene_type ""protein_coding""	gene_name ""NOC2L""	transcript_type ""protein_coding""	transcript_name ""NOC2L-201""	exon_number 5	exon_id ""ENSE00003589494.1""	level 2	protein_id ""ENSP00000317992.6""	transcript_support_level ""1""	tag ""basic""	tag ""appris_principal_1""	tag ""CCDS""	ccdsid ""CCDS3.1""	havana_gene ""OTTHUMG00000040720.1""	havana_transcript ""OTTHUMT00000097869.1""	"
chr1	HAVANA	CDS	956095	956215	.	-	0	"gene_id ""ENSG00000188976.10""	transcript_id ""ENST00000327044.6""	gene_type ""protein_coding""	gene_name ""NOC2L""	transcript_type ""protein_coding""	transcript_name ""NOC2L-201""	exon_number 5	exon_id ""ENSE00003589494.1""	level 2	protein_id ""ENSP00000317992.6""	transcript_support_level ""1""	tag ""basic""	tag ""appris_principal_1""	tag ""CCDS""	ccdsid ""CCDS3.1""	havana_gene ""OTTHUMG00000040720.1""	havana_transcript ""OTTHUMT00000097869.1""	"
chr1	HAVANA	exon	955923	956013	.	-	.	"gene_id ""ENSG00000188976.10""	transcript_id ""ENST00000327044.6""	gene_type ""protein_coding""	gene_name ""NOC2L""	transcript_type ""protein_coding""	transcript_name ""NOC2L-201""	exon_number 6	exon_id ""ENSE00003687250.1""	level 2	protein_id ""ENSP00000317992.6""	transcript_support_level ""1""	tag ""basic""	tag ""appris_principal_1""	tag ""CCDS""	ccdsid ""CCDS3.1""	havana_gene ""OTTHUMG00000040720.1""	havana_transcript ""OTTHUMT00000097869.1""	"
chr1	HAVANA	CDS	955923	956013	.	-	2	"gene_id ""ENSG00000188976.10""	transcript_id ""ENST00000327044.6""	gene_type ""protein_coding""	gene_name ""NOC2L""	transcript_type ""protein_coding""	transcript_name ""NOC2L-201""	exon_number 6	exon_id ""ENSE00003687250.1""	level 2	protein_id ""ENSP00000317992.6""	transcript_support_level ""1""	tag ""basic""	tag ""appris_principal_1""	tag ""CCDS""	ccdsid ""CCDS3.1""	havana_gene ""OTTHUMG00000040720.1""	havana_transcript ""OTTHUMT00000097869.1""	"
chr1	HAVANA	exon	954004	954082	.	-	.	"gene_id ""ENSG00000188976.10""	transcript_id ""ENST00000327044.6""	gene_type ""protein_coding""	gene_name ""NOC2L""	transcript_type ""protein_coding""	transcript_name ""NOC2L-201""	exon_number 7	exon_id ""ENSE00001380352.1""	level 2	protein_id ""ENSP00000317992.6""	transcript_support_level ""1""	tag ""basic""	tag ""appris_principal_1""	tag ""CCDS""	ccdsid ""CCDS3.1""	havana_gene ""OTTHUMG00000040720.1""	havana_transcript ""OTTHUMT00000097869.1""	"
chr1	HAVANA	CDS	954004	954082	.	-	1	"gene_id ""ENSG00000188976.10""	transcript_id ""ENST00000327044.6""	gene_type ""protein_coding""	gene_name ""NOC2L""	transcript_type ""protein_coding""	transcript_name ""NOC2L-201""	exon_number 7	exon_id ""ENSE00001380352.1""	level 2	protein_id ""ENSP00000317992.6""	transcript_support_level ""1""	tag ""basic""	tag ""appris_principal_1""	tag ""CCDS""	ccdsid ""CCDS3.1""	havana_gene ""OTTHUMG00000040720.1""	havana_transcript ""OTTHUMT00000097869.1""	"
chr1	HAVANA	exon	953782	953892	.	-	.	"gene_id ""ENSG00000188976.10""	transcript_id ""ENST00000327044.6""	gene_type ""protein_coding""	gene_name ""NOC2L""	transcript_type ""protein_coding""	transcript_name ""NOC2L-201""	exon_number 8	exon_id ""ENSE00003602238.1""	level 2	protein_id ""ENSP00000317992.6""	transcript_support_level ""1""	tag ""basic""	tag ""appris_principal_1""	tag ""CCDS""	ccdsid ""CCDS3.1""	havana_gene ""OTTHUMG00000040720.1""	havana_transcript ""OTTHUMT00000097869.1""	"
chr1	HAVANA	CDS	953782	953892	.	-	0	"gene_id ""ENSG00000188976.10""	transcript_id ""ENST00000327044.6""	gene_type ""protein_coding""	gene_name ""NOC2L""	transcript_type ""protein_coding""	transcript_name ""NOC2L-201""	exon_number 8	exon_id ""ENSE00003602238.1""	level 2	protein_id ""ENSP00000317992.6""	transcript_support_level ""1""	tag ""basic""	tag ""appris_principal_1""	tag ""CCDS""	ccdsid ""CCDS3.1""	havana_gene ""OTTHUMG00000040720.1""	havana_transcript ""OTTHUMT00000097869.1""	"
chr1	HAVANA	exon	953175	953288	.	-	.	"gene_id ""ENSG00000188976.10""	transcript_id ""ENST00000327044.6""	gene_type ""protein_coding""	gene_name ""NOC2L""	transcript_type ""protein_coding""	transcript_name ""NOC2L-201""	exon_number 9	exon_id ""ENSE00003560627.1""	level 2	protein_id ""ENSP00000317992.6""	transcript_support_level ""1""	tag ""basic""	tag ""appris_principal_1""	tag ""CCDS""	ccdsid ""CCDS3.1""	havana_gene ""OTTHUMG00000040720.1""	havana_transcript ""OTTHUMT00000097869.1""	"
chr1	HAVANA	CDS	953175	953288	.	-	0	"gene_id ""ENSG00000188976.10""	transcript_id ""ENST00000327044.6""	gene_type ""protein_coding""	gene_name ""NOC2L""	transcript_type ""protein_coding""	transcript_name ""NOC2L-201""	exon_number 9	exon_id ""ENSE00003560627.1""	level 2	protein_id ""ENSP00000317992.6""	transcript_support_level ""1""	tag ""basic""	tag ""appris_principal_1""	tag ""CCDS""	ccdsid ""CCDS3.1""	havana_gene ""OTTHUMG00000040720.1""	havana_transcript ""OTTHUMT00000097869.1""	"
chr1	HAVANA	exon	952412	952600	.	-	.	"gene_id ""ENSG00000188976.10""	transcript_id ""ENST00000327044.6""	gene_type ""protein_coding""	gene_name ""NOC2L""	transcript_type ""protein_coding""	transcript_name ""NOC2L-201""	exon_number 10	exon_id ""ENSE00003638394.1""	level 2	protein_id ""ENSP00000317992.6""	transcript_support_level ""1""	tag ""basic""	tag ""appris_principal_1""	tag ""CCDS""	ccdsid ""CCDS3.1""	havana_gene ""OTTHUMG00000040720.1""	havana_transcript ""OTTHUMT00000097869.1""	"
chr1	HAVANA	CDS	952412	952600	.	-	0	"gene_id ""ENSG00000188976.10""	transcript_id ""ENST00000327044.6""	gene_type ""protein_coding""	gene_name ""NOC2L""	transcript_type ""protein_coding""	transcript_name ""NOC2L-201""	exon_number 10	exon_id ""ENSE00003638394.1""	level 2	protein_id ""ENSP00000317992.6""	transcript_support_level ""1""	tag ""basic""	tag ""appris_principal_1""	tag ""CCDS""	ccdsid ""CCDS3.1""	havana_gene ""OTTHUMG00000040720.1""	havana_transcript ""OTTHUMT00000097869.1""	"
chr1	HAVANA	exon	952000	952139	.	-	.	"gene_id ""ENSG00000188976.10""	transcript_id ""ENST00000327044.6""	gene_type ""protein_coding""	gene_name ""NOC2L""	transcript_type ""protein_coding""	transcript_name ""NOC2L-201""	exon_number 11	exon_id ""ENSE00003527689.1""	level 2	protein_id ""ENSP00000317992.6""	transcript_support_level ""1""	tag ""basic""	tag ""appris_principal_1""	tag ""CCDS""	ccdsid ""CCDS3.1""	havana_gene ""OTTHUMG00000040720.1""	havana_transcript ""OTTHUMT00000097869.1""	"
chr1	HAVANA	CDS	952000	952139	.	-	0	"gene_id ""ENSG00000188976.10""	transcript_id ""ENST00000327044.6""	gene_type ""protein_coding""	gene_name ""NOC2L""	transcript_type ""protein_coding""	transcript_name ""NOC2L-201""	exon_number 11	exon_id ""ENSE00003527689.1""	level 2	protein_id ""ENSP00000317992.6""	transcript_support_level ""1""	tag ""basic""	tag ""appris_principal_1""	tag ""CCDS""	ccdsid ""CCDS3.1""	havana_gene ""OTTHUMG00000040720.1""	havana_transcript ""OTTHUMT00000097869.1""	"
chr1	HAVANA	exon	951127	951238	.	-	.	"gene_id ""ENSG00000188976.10""	transcript_id ""ENST00000327044.6""	gene_type ""protein_coding""	gene_name ""NOC2L""	transcript_type ""protein_coding""	transcript_name ""NOC2L-201""	exon_number 12	exon_id ""ENSE00003521833.1""	level 2	protein_id ""ENSP00000317992.6""	transcript_support_level ""1""	tag ""basic""	tag ""appris_principal_1""	tag ""CCDS""	ccdsid ""CCDS3.1""	havana_gene ""OTTHUMG00000040720.1""	havana_transcript ""OTTHUMT00000097869.1""	"
chr1	HAVANA	CDS	951127	951238	.	-	1	"gene_id ""ENSG00000188976.10""	transcript_id ""ENST00000327044.6""	gene_type ""protein_coding""	gene_name ""NOC2L""	transcript_type ""protein_coding""	transcript_name ""NOC2L-201""	exon_number 12	exon_id ""ENSE00003521833.1""	level 2	protein_id ""ENSP00000317992.6""	transcript_support_level ""1""	tag ""basic""	tag ""appris_principal_1""	tag ""CCDS""	ccdsid ""CCDS3.1""	havana_gene ""OTTHUMG00000040720.1""	havana_transcript ""OTTHUMT00000097869.1""	"
chr1	HAVANA	exon	948490	948603	.	-	.	"gene_id ""ENSG00000188976.10""	transcript_id ""ENST00000327044.6""	gene_type ""protein_coding""	gene_name ""NOC2L""	transcript_type ""protein_coding""	transcript_name ""NOC2L-201""	exon_number 13	exon_id ""ENSE00003500440.1""	level 2	protein_id ""ENSP00000317992.6""	transcript_support_level ""1""	tag ""basic""	tag ""appris_principal_1""	tag ""CCDS""	ccdsid ""CCDS3.1""	havana_gene ""OTTHUMG00000040720.1""	havana_transcript ""OTTHUMT00000097869.1""	"
chr1	HAVANA	CDS	948490	948603	.	-	0	"gene_id ""ENSG00000188976.10""	transcript_id ""ENST00000327044.6""	gene_type ""protein_coding""	gene_name ""NOC2L""	transcript_type ""protein_coding""	transcript_name ""NOC2L-201""	exon_number 13	exon_id ""ENSE00003500440.1""	level 2	protein_id ""ENSP00000317992.6""	transcript_support_level ""1""	tag ""basic""	tag ""appris_principal_1""	tag ""CCDS""	ccdsid ""CCDS3.1""	havana_gene ""OTTHUMG00000040720.1""	havana_transcript ""OTTHUMT00000097869.1""	"
chr1	HAVANA	exon	948131	948232	.	-	.	"gene_id ""ENSG00000188976.10""	transcript_id ""ENST00000327044.6""	gene_type ""protein_coding""	gene_name ""NOC2L""	transcript_type ""protein_coding""	transcript_name ""NOC2L-201""	exon_number 14	exon_id ""ENSE00003657824.1""	level 2	protein_id ""ENSP00000317992.6""	transcript_support_level ""1""	tag ""basic""	tag ""appris_principal_1""	tag ""CCDS""	ccdsid ""CCDS3.1""	havana_gene ""OTTHUMG00000040720.1""	havana_transcript ""OTTHUMT00000097869.1""	"
chr1	HAVANA	CDS	948131	948232	.	-	0	"gene_id ""ENSG00000188976.10""	transcript_id ""ENST00000327044.6""	gene_type ""protein_coding""	gene_name ""NOC2L""	transcript_type ""protein_coding""	transcript_name ""NOC2L-201""	exon_number 14	exon_id ""ENSE00003657824.1""	level 2	protein_id ""ENSP00000317992.6""	transcript_support_level ""1""	tag ""basic""	tag ""appris_principal_1""	tag ""CCDS""	ccdsid ""CCDS3.1""	havana_gene ""OTTHUMG00000040720.1""	havana_transcript ""OTTHUMT00000097869.1""	"
chr1	HAVANA	exon	946402	946545	.	-	.	"gene_id ""ENSG00000188976.10""	transcript_id ""ENST00000327044.6""	gene_type ""protein_coding""	gene_name ""NOC2L""	transcript_type ""protein_coding""	transcript_name ""NOC2L-201""	exon_number 15	exon_id ""ENSE00003554589.1""	level 2	protein_id ""ENSP00000317992.6""	transcript_support_level ""1""	tag ""basic""	tag ""appris_principal_1""	tag ""CCDS""	ccdsid ""CCDS3.1""	havana_gene ""OTTHUMG00000040720.1""	havana_transcript ""OTTHUMT00000097869.1""	"
chr1	HAVANA	CDS	946402	946545	.	-	0	"gene_id ""ENSG00000188976.10""	transcript_id ""ENST00000327044.6""	gene_type ""protein_coding""	gene_name ""NOC2L""	transcript_type ""protein_coding""	transcript_name ""NOC2L-201""	exon_number 15	exon_id ""ENSE00003554589.1""	level 2	protein_id ""ENSP00000317992.6""	transcript_support_level ""1""	tag ""basic""	tag ""appris_principal_1""	tag ""CCDS""	ccdsid ""CCDS3.1""	havana_gene ""OTTHUMG00000040720.1""	havana_transcript ""OTTHUMT00000097869.1""	"
chr1	HAVANA	exon	946173	946286	.	-	.	"gene_id ""ENSG00000188976.10""	transcript_id ""ENST00000327044.6""	gene_type ""protein_coding""	gene_name ""NOC2L""	transcript_type ""protein_coding""	transcript_name ""NOC2L-201""	exon_number 16	exon_id ""ENSE00003603800.1""	level 2	protein_id ""ENSP00000317992.6""	transcript_support_level ""1""	tag ""basic""	tag ""appris_principal_1""	tag ""CCDS""	ccdsid ""CCDS3.1""	havana_gene ""OTTHUMG00000040720.1""	havana_transcript ""OTTHUMT00000097869.1""	"
chr1	HAVANA	CDS	946173	946286	.	-	0	"gene_id ""ENSG00000188976.10""	transcript_id ""ENST00000327044.6""	gene_type ""protein_coding""	gene_name ""NOC2L""	transcript_type ""protein_coding""	transcript_name ""NOC2L-201""	exon_number 16	exon_id ""ENSE00003603800.1""	level 2	protein_id ""ENSP00000317992.6""	transcript_support_level ""1""	tag ""basic""	tag ""appris_principal_1""	tag ""CCDS""	ccdsid ""CCDS3.1""	havana_gene ""OTTHUMG00000040720.1""	havana_transcript ""OTTHUMT00000097869.1""	"
chr1	HAVANA	exon	945518	945653	.	-	.	"gene_id ""ENSG00000188976.10""	transcript_id ""ENST00000327044.6""	gene_type ""protein_coding""	gene_name ""NOC2L""	transcript_type ""protein_coding""	transcript_name ""NOC2L-201""	exon_number 17	exon_id ""ENSE00003682181.1""	level 2	protein_id ""ENSP00000317992.6""	transcript_support_level ""1""	tag ""basic""	tag ""appris_principal_1""	tag ""CCDS""	ccdsid ""CCDS3.1""	havana_gene ""OTTHUMG00000040720.1""	havana_transcript ""OTTHUMT00000097869.1""	"
chr1	HAVANA	CDS	945518	945653	.	-	0	"gene_id ""ENSG00000188976.10""	transcript_id ""ENST00000327044.6""	gene_type ""protein_coding""	gene_name ""NOC2L""	transcript_type ""protein_coding""	transcript_name ""NOC2L-201""	exon_number 17	exon_id ""ENSE00003682181.1""	level 2	protein_id ""ENSP00000317992.6""	transcript_support_level ""1""	tag ""basic""	tag ""appris_principal_1""	tag ""CCDS""	ccdsid ""CCDS3.1""	havana_gene ""OTTHUMG00000040720.1""	havana_transcript ""OTTHUMT00000097869.1""	"
chr1	HAVANA	exon	945057	945146	.	-	.	"gene_id ""ENSG00000188976.10""	transcript_id ""ENST00000327044.6""	gene_type ""protein_coding""	gene_name ""NOC2L""	transcript_type ""protein_coding""	transcript_name ""NOC2L-201""	exon_number 18	exon_id ""ENSE00001375393.2""	level 2	protein_id ""ENSP00000317992.6""	transcript_support_level ""1""	tag ""basic""	tag ""appris_principal_1""	tag ""CCDS""	ccdsid ""CCDS3.1""	havana_gene ""OTTHUMG00000040720.1""	havana_transcript ""OTTHUMT00000097869.1""	"
chr1	HAVANA	CDS	945057	945146	.	-	2	"gene_id ""ENSG00000188976.10""	transcript_id ""ENST00000327044.6""	gene_type ""protein_coding""	gene_name ""NOC2L""	transcript_type ""protein_coding""	transcript_name ""NOC2L-201""	exon_number 18	exon_id ""ENSE00001375393.2""	level 2	protein_id ""ENSP00000317992.6""	transcript_support_level ""1""	tag ""basic""	tag ""appris_principal_1""	tag ""CCDS""	ccdsid ""CCDS3.1""	havana_gene ""OTTHUMG00000040720.1""	havana_transcript ""OTTHUMT00000097869.1""	"
chr1	HAVANA	exon	944204	944800	.	-	.	"gene_id ""ENSG00000188976.10""	transcript_id ""ENST00000327044.6""	gene_type ""protein_coding""	gene_name ""NOC2L""	transcript_type ""protein_coding""	transcript_name ""NOC2L-201""	exon_number 19	exon_id ""ENSE00003486680.1""	level 2	protein_id ""ENSP00000317992.6""	transcript_support_level ""1""	tag ""basic""	tag ""appris_principal_1""	tag ""CCDS""	ccdsid ""CCDS3.1""	havana_gene ""OTTHUMG00000040720.1""	havana_transcript ""OTTHUMT00000097869.1""	"
chr1	HAVANA	CDS	944697	944800	.	-	2	"gene_id ""ENSG00000188976.10""	transcript_id ""ENST00000327044.6""	gene_type ""protein_coding""	gene_name ""NOC2L""	transcript_type ""protein_coding""	transcript_name ""NOC2L-201""	exon_number 19	exon_id ""ENSE00003486680.1""	level 2	protein_id ""ENSP00000317992.6""	transcript_support_level ""1""	tag ""basic""	tag ""appris_principal_1""	tag ""CCDS""	ccdsid ""CCDS3.1""	havana_gene ""OTTHUMG00000040720.1""	havana_transcript ""OTTHUMT00000097869.1""	"
chr1	HAVANA	stop_codon	944694	944696	.	-	0	"gene_id ""ENSG00000188976.10""	transcript_id ""ENST00000327044.6""	gene_type ""protein_coding""	gene_name ""NOC2L""	transcript_type ""protein_coding""	transcript_name ""NOC2L-201""	exon_number 19	exon_id ""ENSE00003486680.1""	level 2	protein_id ""ENSP00000317992.6""	transcript_support_level ""1""	tag ""basic""	tag ""appris_principal_1""	tag ""CCDS""	ccdsid ""CCDS3.1""	havana_gene ""OTTHUMG00000040720.1""	havana_transcript ""OTTHUMT00000097869.1""	"
chr1	HAVANA	UTR	959241	959290	.	-	.	"gene_id ""ENSG00000188976.10""	transcript_id ""ENST00000327044.6""	gene_type ""protein_coding""	gene_name ""NOC2L""	transcript_type ""protein_coding""	transcript_name ""NOC2L-201""	exon_number 1	exon_id ""ENSE00001926296.1""	level 2	protein_id ""ENSP00000317992.6""	transcript_support_level ""1""	tag ""basic""	tag ""appris_principal_1""	tag ""CCDS""	ccdsid ""CCDS3.1""	havana_gene ""OTTHUMG00000040720.1""	havana_transcript ""OTTHUMT00000097869.1""	"
chr1	HAVANA	UTR	944204	944696	.	-	.	"gene_id ""ENSG00000188976.10""	transcript_id ""ENST00000327044.6""	gene_type ""protein_coding""	gene_name ""NOC2L""	transcript_type ""protein_coding""	transcript_name ""NOC2L-201""	exon_number 19	exon_id ""ENSE00003486680.1""	level 2	protein_id ""ENSP00000317992.6""	transcript_support_level ""1""	tag ""basic""	tag ""appris_principal_1""	tag ""CCDS""	ccdsid ""CCDS3.1""	havana_gene ""OTTHUMG00000040720.1""	havana_transcript ""OTTHUMT00000097869.1""	"
chr1	HAVANA	gene	960587	965715	.	+	.	"gene_id ""ENSG00000187961.13""	gene_type ""protein_coding""	gene_name ""KLHL17""	level 2	havana_gene ""OTTHUMG00000040721.6""	"
chr1	HAVANA	transcript	960587	965715	.	+	.	"gene_id ""ENSG00000187961.13""	transcript_id ""ENST00000338591.7""	gene_type ""protein_coding""	gene_name ""KLHL17""	transcript_type ""protein_coding""	transcript_name ""KLHL17-201""	level 2	protein_id ""ENSP00000343930.3""	transcript_support_level ""1""	tag ""basic""	tag ""appris_principal_1""	tag ""CCDS""	ccdsid ""CCDS30550.1""	havana_gene ""OTTHUMG00000040721.6""	havana_transcript ""OTTHUMT00000097875.3""	"
chr1	HAVANA	exon	960587	960800	.	+	.	"gene_id ""ENSG00000187961.13""	transcript_id ""ENST00000338591.7""	gene_type ""protein_coding""	gene_name ""KLHL17""	transcript_type ""protein_coding""	transcript_name ""KLHL17-201""	exon_number 1	exon_id ""ENSE00002291218.1""	level 2	protein_id ""ENSP00000343930.3""	transcript_support_level ""1""	tag ""basic""	tag ""appris_principal_1""	tag ""CCDS""	ccdsid ""CCDS30550.1""	havana_gene ""OTTHUMG00000040721.6""	havana_transcript ""OTTHUMT00000097875.3""	"
chr1	HAVANA	CDS	960694	960800	.	+	0	"gene_id ""ENSG00000187961.13""	transcript_id ""ENST00000338591.7""	gene_type ""protein_coding""	gene_name ""KLHL17""	transcript_type ""protein_coding""	transcript_name ""KLHL17-201""	exon_number 1	exon_id ""ENSE00002291218.1""	level 2	protein_id ""ENSP00000343930.3""	transcript_support_level ""1""	tag ""basic""	tag ""appris_principal_1""	tag ""CCDS""	ccdsid ""CCDS30550.1""	havana_gene ""OTTHUMG00000040721.6""	havana_transcript ""OTTHUMT00000097875.3""	"
chr1	HAVANA	start_codon	960694	960696	.	+	0	"gene_id ""ENSG00000187961.13""	transcript_id ""ENST00000338591.7""	gene_type ""protein_coding""	gene_name ""KLHL17""	transcript_type ""protein_coding""	transcript_name ""KLHL17-201""	exon_number 1	exon_id ""ENSE00002291218.1""	level 2	protein_id ""ENSP00000343930.3""	transcript_support_level ""1""	tag ""basic""	tag ""appris_principal_1""	tag ""CCDS""	ccdsid ""CCDS30550.1""	havana_gene ""OTTHUMG00000040721.6""	havana_transcript ""OTTHUMT00000097875.3""	"
chr1	HAVANA	exon	961293	961552	.	+	.	"gene_id ""ENSG00000187961.13""	transcript_id ""ENST00000338591.7""	gene_type ""protein_coding""	gene_name ""KLHL17""	transcript_type ""protein_coding""	transcript_name ""KLHL17-201""	exon_number 2	exon_id ""ENSE00001727488.1""	level 2	protein_id ""ENSP00000343930.3""	transcript_support_level ""1""	tag ""basic""	tag ""appris_principal_1""	tag ""CCDS""	ccdsid ""CCDS30550.1""	havana_gene ""OTTHUMG00000040721.6""	havana_transcript ""OTTHUMT00000097875.3""	"
chr1	HAVANA	CDS	961293	961552	.	+	1	"gene_id ""ENSG00000187961.13""	transcript_id ""ENST00000338591.7""	gene_type ""protein_coding""	gene_name ""KLHL17""	transcript_type ""protein_coding""	transcript_name ""KLHL17-201""	exon_number 2	exon_id ""ENSE00001727488.1""	level 2	protein_id ""ENSP00000343930.3""	transcript_support_level ""1""	tag ""basic""	tag ""appris_principal_1""	tag ""CCDS""	ccdsid ""CCDS30550.1""	havana_gene ""OTTHUMG00000040721.6""	havana_transcript ""OTTHUMT00000097875.3""	"
chr1	HAVANA	exon	961629	961750	.	+	.	"gene_id ""ENSG00000187961.13""	transcript_id ""ENST00000338591.7""	gene_type ""protein_coding""	gene_name ""KLHL17""	transcript_type ""protein_coding""	transcript_name ""KLHL17-201""	exon_number 3	exon_id ""ENSE00002988116.1""	level 2	protein_id ""ENSP00000343930.3""	transcript_support_level ""1""	tag ""basic""	tag ""appris_principal_1""	tag ""CCDS""	ccdsid ""CCDS30550.1""	havana_gene ""OTTHUMG00000040721.6""	havana_transcript ""OTTHUMT00000097875.3""	"
chr1	HAVANA	CDS	961629	961750	.	+	2	"gene_id ""ENSG00000187961.13""	transcript_id ""ENST00000338591.7""	gene_type ""protein_coding""	gene_name ""KLHL17""	transcript_type ""protein_coding""	transcript_name ""KLHL17-201""	exon_number 3	exon_id ""ENSE00002988116.1""	level 2	protein_id ""ENSP00000343930.3""	transcript_support_level ""1""	tag ""basic""	tag ""appris_principal_1""	tag ""CCDS""	ccdsid ""CCDS30550.1""	havana_gene ""OTTHUMG00000040721.6""	havana_transcript ""OTTHUMT00000097875.3""	"
chr1	HAVANA	exon	961826	962047	.	+	.	"gene_id ""ENSG00000187961.13""	transcript_id ""ENST00000338591.7""	gene_type ""protein_coding""	gene_name ""KLHL17""	transcript_type ""protein_coding""	transcript_name ""KLHL17-201""	exon_number 4	exon_id ""ENSE00003185989.1""	level 2	protein_id ""ENSP00000343930.3""	transcript_support_level ""1""	tag ""basic""	tag ""appris_principal_1""	tag ""CCDS""	ccdsid ""CCDS30550.1""	havana_gene ""OTTHUMG00000040721.6""	havana_transcript ""OTTHUMT00000097875.3""	"
chr1	HAVANA	CDS	961826	962047	.	+	0	"gene_id ""ENSG00000187961.13""	transcript_id ""ENST00000338591.7""	gene_type ""protein_coding""	gene_name ""KLHL17""	transcript_type ""protein_coding""	transcript_name ""KLHL17-201""	exon_number 4	exon_id ""ENSE00003185989.1""	level 2	protein_id ""ENSP00000343930.3""	transcript_support_level ""1""	tag ""basic""	tag ""appris_principal_1""	tag ""CCDS""	ccdsid ""CCDS30550.1""	havana_gene ""OTTHUMG00000040721.6""	havana_transcript ""OTTHUMT00000097875.3""	"
chr1	HAVANA	exon	962355	962471	.	+	.	"gene_id ""ENSG00000187961.13""	transcript_id ""ENST00000338591.7""	gene_type ""protein_coding""	gene_name ""KLHL17""	transcript_type ""protein_coding""	transcript_name ""KLHL17-201""	exon_number 5	exon_id ""ENSE00001375296.1""	level 2	protein_id ""ENSP00000343930.3""	transcript_support_level ""1""	tag ""basic""	tag ""appris_principal_1""	tag ""CCDS""	ccdsid ""CCDS30550.1""	havana_gene ""OTTHUMG00000040721.6""	havana_transcript ""OTTHUMT00000097875.3""	"
chr1	HAVANA	CDS	962355	962471	.	+	0	"gene_id ""ENSG00000187961.13""	transcript_id ""ENST00000338591.7""	gene_type ""protein_coding""	gene_name ""KLHL17""	transcript_type ""protein_coding""	transcript_name ""KLHL17-201""	exon_number 5	exon_id ""ENSE00001375296.1""	level 2	protein_id ""ENSP00000343930.3""	transcript_support_level ""1""	tag ""basic""	tag ""appris_principal_1""	tag ""CCDS""	ccdsid ""CCDS30550.1""	havana_gene ""OTTHUMG00000040721.6""	havana_transcript ""OTTHUMT00000097875.3""	"
chr1	HAVANA	exon	962704	962917	.	+	.	"gene_id ""ENSG00000187961.13""	transcript_id ""ENST00000338591.7""	gene_type ""protein_coding""	gene_name ""KLHL17""	transcript_type ""protein_coding""	transcript_name ""KLHL17-201""	exon_number 6	exon_id ""ENSE00001368267.1""	level 2	protein_id ""ENSP00000343930.3""	transcript_support_level ""1""	tag ""basic""	tag ""appris_principal_1""	tag ""CCDS""	ccdsid ""CCDS30550.1""	havana_gene ""OTTHUMG00000040721.6""	havana_transcript ""OTTHUMT00000097875.3""	"
chr1	HAVANA	CDS	962704	962917	.	+	0	"gene_id ""ENSG00000187961.13""	transcript_id ""ENST00000338591.7""	gene_type ""protein_coding""	gene_name ""KLHL17""	transcript_type ""protein_coding""	transcript_name ""KLHL17-201""	exon_number 6	exon_id ""ENSE00001368267.1""	level 2	protein_id ""ENSP00000343930.3""	transcript_support_level ""1""	tag ""basic""	tag ""appris_principal_1""	tag ""CCDS""	ccdsid ""CCDS30550.1""	havana_gene ""OTTHUMG00000040721.6""	havana_transcript ""OTTHUMT00000097875.3""	"
chr1	HAVANA	exon	963109	963253	.	+	.	"gene_id ""ENSG00000187961.13""	transcript_id ""ENST00000338591.7""	gene_type ""protein_coding""	gene_name ""KLHL17""	transcript_type ""protein_coding""	transcript_name ""KLHL17-201""	exon_number 7	exon_id ""ENSE00001365077.1""	level 2	protein_id ""ENSP00000343930.3""	transcript_support_level ""1""	tag ""basic""	tag ""appris_principal_1""	tag ""CCDS""	ccdsid ""CCDS30550.1""	havana_gene ""OTTHUMG00000040721.6""	havana_transcript ""OTTHUMT00000097875.3""	"
chr1	HAVANA	CDS	963109	963253	.	+	2	"gene_id ""ENSG00000187961.13""	transcript_id ""ENST00000338591.7""	gene_type ""protein_coding""	gene_name ""KLHL17""	transcript_type ""protein_coding""	transcript_name ""KLHL17-201""	exon_number 7	exon_id ""ENSE00001365077.1""	level 2	protein_id ""ENSP00000343930.3""	transcript_support_level ""1""	tag ""basic""	tag ""appris_principal_1""	tag ""CCDS""	ccdsid ""CCDS30550.1""	havana_gene ""OTTHUMG00000040721.6""	havana_transcript ""OTTHUMT00000097875.3""	"
chr1	HAVANA	exon	963337	963504	.	+	.	"gene_id ""ENSG00000187961.13""	transcript_id ""ENST00000338591.7""	gene_type ""protein_coding""	gene_name ""KLHL17""	transcript_type ""protein_coding""	transcript_name ""KLHL17-201""	exon_number 8	exon_id ""ENSE00003600458.1""	level 2	protein_id ""ENSP00000343930.3""	transcript_support_level ""1""	tag ""basic""	tag ""appris_principal_1""	tag ""CCDS""	ccdsid ""CCDS30550.1""	havana_gene ""OTTHUMG00000040721.6""	havana_transcript ""OTTHUMT00000097875.3""	"
chr1	HAVANA	CDS	963337	963504	.	+	1	"gene_id ""ENSG00000187961.13""	transcript_id ""ENST00000338591.7""	gene_type ""protein_coding""	gene_name ""KLHL17""	transcript_type ""protein_coding""	transcript_name ""KLHL17-201""	exon_number 8	exon_id ""ENSE00003600458.1""	level 2	protein_id ""ENSP00000343930.3""	transcript_support_level ""1""	tag ""basic""	tag ""appris_principal_1""	tag ""CCDS""	ccdsid ""CCDS30550.1""	havana_gene ""OTTHUMG00000040721.6""	havana_transcript ""OTTHUMT00000097875.3""	"
chr1	HAVANA	exon	963920	964008	.	+	.	"gene_id ""ENSG00000187961.13""	transcript_id ""ENST00000338591.7""	gene_type ""protein_coding""	gene_name ""KLHL17""	transcript_type ""protein_coding""	transcript_name ""KLHL17-201""	exon_number 9	exon_id ""ENSE00003624001.1""	level 2	protein_id ""ENSP00000343930.3""	transcript_support_level ""1""	tag ""basic""	tag ""appris_principal_1""	tag ""CCDS""	ccdsid ""CCDS30550.1""	havana_gene ""OTTHUMG00000040721.6""	havana_transcript ""OTTHUMT00000097875.3""	"
chr1	HAVANA	CDS	963920	964008	.	+	1	"gene_id ""ENSG00000187961.13""	transcript_id ""ENST00000338591.7""	gene_type ""protein_coding""	gene_name ""KLHL17""	transcript_type ""protein_coding""	transcript_name ""KLHL17-201""	exon_number 9	exon_id ""ENSE00003624001.1""	level 2	protein_id ""ENSP00000343930.3""	transcript_support_level ""1""	tag ""basic""	tag ""appris_principal_1""	tag ""CCDS""	ccdsid ""CCDS30550.1""	havana_gene ""OTTHUMG00000040721.6""	havana_transcript ""OTTHUMT00000097875.3""	"
chr1	HAVANA	exon	964107	964180	.	+	.	"gene_id ""ENSG00000187961.13""	transcript_id ""ENST00000338591.7""	gene_type ""protein_coding""	gene_name ""KLHL17""	transcript_type ""protein_coding""	transcript_name ""KLHL17-201""	exon_number 10	exon_id ""ENSE00001375324.1""	level 2	protein_id ""ENSP00000343930.3""	transcript_support_level ""1""	tag ""basic""	tag ""appris_principal_1""	tag ""CCDS""	ccdsid ""CCDS30550.1""	havana_gene ""OTTHUMG00000040721.6""	havana_transcript ""OTTHUMT00000097875.3""	"
chr1	HAVANA	CDS	964107	964180	.	+	2	"gene_id ""ENSG00000187961.13""	transcript_id ""ENST00000338591.7""	gene_type ""protein_coding""	gene_name ""KLHL17""	transcript_type ""protein_coding""	transcript_name ""KLHL17-201""	exon_number 10	exon_id ""ENSE00001375324.1""	level 2	protein_id ""ENSP00000343930.3""	transcript_support_level ""1""	tag ""basic""	tag ""appris_principal_1""	tag ""CCDS""	ccdsid ""CCDS30550.1""	havana_gene ""OTTHUMG00000040721.6""	havana_transcript ""OTTHUMT00000097875.3""	"
chr1	HAVANA	exon	964349	964530	.	+	.	"gene_id ""ENSG00000187961.13""	transcript_id ""ENST00000338591.7""	gene_type ""protein_coding""	gene_name ""KLHL17""	transcript_type ""protein_coding""	transcript_name ""KLHL17-201""	exon_number 11	exon_id ""ENSE00003479668.1""	level 2	protein_id ""ENSP00000343930.3""	transcript_support_level ""1""	tag ""basic""	tag ""appris_principal_1""	tag ""CCDS""	ccdsid ""CCDS30550.1""	havana_gene ""OTTHUMG00000040721.6""	havana_transcript ""OTTHUMT00000097875.3""	"
chr1	HAVANA	CDS	964349	964530	.	+	0	"gene_id ""ENSG00000187961.13""	transcript_id ""ENST00000338591.7""	gene_type ""protein_coding""	gene_name ""KLHL17""	transcript_type ""protein_coding""	transcript_name ""KLHL17-201""	exon_number 11	exon_id ""ENSE00003479668.1""	level 2	protein_id ""ENSP00000343930.3""	transcript_support_level ""1""	tag ""basic""	tag ""appris_principal_1""	tag ""CCDS""	ccdsid ""CCDS30550.1""	havana_gene ""OTTHUMG00000040721.6""	havana_transcript ""OTTHUMT00000097875.3""	"
chr1	HAVANA	exon	964963	965715	.	+	.	"gene_id ""ENSG00000187961.13""	transcript_id ""ENST00000338591.7""	gene_type ""protein_coding""	gene_name ""KLHL17""	transcript_type ""protein_coding""	transcript_name ""KLHL17-201""	exon_number 12	exon_id ""ENSE00001372585.1""	level 2	protein_id ""ENSP00000343930.3""	transcript_support_level ""1""	tag ""basic""	tag ""appris_principal_1""	tag ""CCDS""	ccdsid ""CCDS30550.1""	havana_gene ""OTTHUMG00000040721.6""	havana_transcript ""OTTHUMT00000097875.3""	"
chr1	HAVANA	CDS	964963	965188	.	+	1	"gene_id ""ENSG00000187961.13""	transcript_id ""ENST00000338591.7""	gene_type ""protein_coding""	gene_name ""KLHL17""	transcript_type ""protein_coding""	transcript_name ""KLHL17-201""	exon_number 12	exon_id ""ENSE00001372585.1""	level 2	protein_id ""ENSP00000343930.3""	transcript_support_level ""1""	tag ""basic""	tag ""appris_principal_1""	tag ""CCDS""	ccdsid ""CCDS30550.1""	havana_gene ""OTTHUMG00000040721.6""	havana_transcript ""OTTHUMT00000097875.3""	"
chr1	HAVANA	stop_codon	965189	965191	.	+	0	"gene_id ""ENSG00000187961.13""	transcript_id ""ENST00000338591.7""	gene_type ""protein_coding""	gene_name ""KLHL17""	transcript_type ""protein_coding""	transcript_name ""KLHL17-201""	exon_number 12	exon_id ""ENSE00001372585.1""	level 2	protein_id ""ENSP00000343930.3""	transcript_support_level ""1""	tag ""basic""	tag ""appris_principal_1""	tag ""CCDS""	ccdsid ""CCDS30550.1""	havana_gene ""OTTHUMG00000040721.6""	havana_transcript ""OTTHUMT00000097875.3""	"
chr1	HAVANA	UTR	960587	960693	.	+	.	"gene_id ""ENSG00000187961.13""	transcript_id ""ENST00000338591.7""	gene_type ""protein_coding""	gene_name ""KLHL17""	transcript_type ""protein_coding""	transcript_name ""KLHL17-201""	exon_number 1	exon_id ""ENSE00002291218.1""	level 2	protein_id ""ENSP00000343930.3""	transcript_support_level ""1""	tag ""basic""	tag ""appris_principal_1""	tag ""CCDS""	ccdsid ""CCDS30550.1""	havana_gene ""OTTHUMG00000040721.6""	havana_transcript ""OTTHUMT00000097875.3""	"
chr1	HAVANA	UTR	965189	965715	.	+	.	"gene_id ""ENSG00000187961.13""	transcript_id ""ENST00000338591.7""	gene_type ""protein_coding""	gene_name ""KLHL17""	transcript_type ""protein_coding""	transcript_name ""KLHL17-201""	exon_number 12	exon_id ""ENSE00001372585.1""	level 2	protein_id ""ENSP00000343930.3""	transcript_support_level ""1""	tag ""basic""	tag ""appris_principal_1""	tag ""CCDS""	ccdsid ""CCDS30550.1""	havana_gene ""OTTHUMG00000040721.6""	havana_transcript ""OTTHUMT00000097875.3""	"
chr1	ENSEMBL	transcript	960639	965602	.	+	.	"gene_id ""ENSG00000187961.13""	transcript_id ""ENST00000622660.1""	gene_type ""protein_coding""	gene_name ""KLHL17""	transcript_type ""protein_coding""	transcript_name ""KLHL17-205""	level 3	protein_id ""ENSP00000479477.1""	transcript_support_level ""5""	tag ""basic""	havana_gene ""OTTHUMG00000040721.6""	"
chr1	ENSEMBL	exon	960639	960699	.	+	.	"gene_id ""ENSG00000187961.13""	transcript_id ""ENST00000622660.1""	gene_type ""protein_coding""	gene_name ""KLHL17""	transcript_type ""protein_coding""	transcript_name ""KLHL17-205""	exon_number 1	exon_id ""ENSE00003742059.1""	level 3	protein_id ""ENSP00000479477.1""	transcript_support_level ""5""	tag ""basic""	havana_gene ""OTTHUMG00000040721.6""	"
chr1	ENSEMBL	exon	962082	962471	.	+	.	"gene_id ""ENSG00000187961.13""	transcript_id ""ENST00000622660.1""	gene_type ""protein_coding""	gene_name ""KLHL17""	transcript_type ""protein_coding""	transcript_name ""KLHL17-205""	exon_number 2	exon_id ""ENSE00003741810.1""	level 3	protein_id ""ENSP00000479477.1""	transcript_support_level ""5""	tag ""basic""	havana_gene ""OTTHUMG00000040721.6""	"
chr1	ENSEMBL	exon	962704	962917	.	+	.	"gene_id ""ENSG00000187961.13""	transcript_id ""ENST00000622660.1""	gene_type ""protein_coding""	gene_name ""KLHL17""	transcript_type ""protein_coding""	transcript_name ""KLHL17-205""	exon_number 3	exon_id ""ENSE00003740641.1""	level 3	protein_id ""ENSP00000479477.1""	transcript_support_level ""5""	tag ""basic""	havana_gene ""OTTHUMG00000040721.6""	"
chr1	ENSEMBL	CDS	962707	962917	.	+	0	"gene_id ""ENSG00000187961.13""	transcript_id ""ENST00000622660.1""	gene_type ""protein_coding""	gene_name ""KLHL17""	transcript_type ""protein_coding""	transcript_name ""KLHL17-205""	exon_number 3	exon_id ""ENSE00003740641.1""	level 3	protein_id ""ENSP00000479477.1""	transcript_support_level ""5""	tag ""basic""	havana_gene ""OTTHUMG00000040721.6""	"
chr1	ENSEMBL	start_codon	962707	962709	.	+	0	"gene_id ""ENSG00000187961.13""	transcript_id ""ENST00000622660.1""	gene_type ""protein_coding""	gene_name ""KLHL17""	transcript_type ""protein_coding""	transcript_name ""KLHL17-205""	exon_number 3	exon_id ""ENSE00003740641.1""	level 3	protein_id ""ENSP00000479477.1""	transcript_support_level ""5""	tag ""basic""	havana_gene ""OTTHUMG00000040721.6""	"
chr1	ENSEMBL	exon	963109	963253	.	+	.	"gene_id ""ENSG00000187961.13""	transcript_id ""ENST00000622660.1""	gene_type ""protein_coding""	gene_name ""KLHL17""	transcript_type ""protein_coding""	transcript_name ""KLHL17-205""	exon_number 4	exon_id ""ENSE00001365077.1""	level 3	protein_id ""ENSP00000479477.1""	transcript_support_level ""5""	tag ""basic""	havana_gene ""OTTHUMG00000040721.6""	"
chr1	ENSEMBL	CDS	963109	963253	.	+	2	"gene_id ""ENSG00000187961.13""	transcript_id ""ENST00000622660.1""	gene_type ""protein_coding""	gene_name ""KLHL17""	transcript_type ""protein_coding""	transcript_name ""KLHL17-205""	exon_number 4	exon_id ""ENSE00001365077.1""	level 3	protein_id ""ENSP00000479477.1""	transcript_support_level ""5""	tag ""basic""	havana_gene ""OTTHUMG00000040721.6""	"
chr1	ENSEMBL	exon	963337	963504	.	+	.	"gene_id ""ENSG00000187961.13""	transcript_id ""ENST00000622660.1""	gene_type ""protein_coding""	gene_name ""KLHL17""	transcript_type ""protein_coding""	transcript_name ""KLHL17-205""	exon_number 5	exon_id ""ENSE00003600458.1""	level 3	protein_id ""ENSP00000479477.1""	transcript_support_level ""5""	tag ""basic""	havana_gene ""OTTHUMG00000040721.6""	"
chr1	ENSEMBL	CDS	963337	963504	.	+	1	"gene_id ""ENSG00000187961.13""	transcript_id ""ENST00000622660.1""	gene_type ""protein_coding""	gene_name ""KLHL17""	transcript_type ""protein_coding""	transcript_name ""KLHL17-205""	exon_number 5	exon_id ""ENSE00003600458.1""	level 3	protein_id ""ENSP00000479477.1""	transcript_support_level ""5""	tag ""basic""	havana_gene ""OTTHUMG00000040721.6""	"
chr1	ENSEMBL	exon	963920	964008	.	+	.	"gene_id ""ENSG00000187961.13""	transcript_id ""ENST00000622660.1""	gene_type ""protein_coding""	gene_name ""KLHL17""	transcript_type ""protein_coding""	transcript_name ""KLHL17-205""	exon_number 6	exon_id ""ENSE00003624001.1""	level 3	protein_id ""ENSP00000479477.1""	transcript_support_level ""5""	tag ""basic""	havana_gene ""OTTHUMG00000040721.6""	"
chr1	ENSEMBL	CDS	963920	964008	.	+	1	"gene_id ""ENSG00000187961.13""	transcript_id ""ENST00000622660.1""	gene_type ""protein_coding""	gene_name ""KLHL17""	transcript_type ""protein_coding""	transcript_name ""KLHL17-205""	exon_number 6	exon_id ""ENSE00003624001.1""	level 3	protein_id ""ENSP00000479477.1""	transcript_support_level ""5""	tag ""basic""	havana_gene ""OTTHUMG00000040721.6""	"
chr1	ENSEMBL	exon	964107	964167	.	+	.	"gene_id ""ENSG00000187961.13""	transcript_id ""ENST00000622660.1""	gene_type ""protein_coding""	gene_name ""KLHL17""	transcript_type ""protein_coding""	transcript_name ""KLHL17-205""	exon_number 7	exon_id ""ENSE00003719947.1""	level 3	protein_id ""ENSP00000479477.1""	transcript_support_level ""5""	tag ""basic""	havana_gene ""OTTHUMG00000040721.6""	"
chr1	ENSEMBL	CDS	964107	964167	.	+	2	"gene_id ""ENSG00000187961.13""	transcript_id ""ENST00000622660.1""	gene_type ""protein_coding""	gene_name ""KLHL17""	transcript_type ""protein_coding""	transcript_name ""KLHL17-205""	exon_number 7	exon_id ""ENSE00003719947.1""	level 3	protein_id ""ENSP00000479477.1""	transcript_support_level ""5""	tag ""basic""	havana_gene ""OTTHUMG00000040721.6""	"
chr1	ENSEMBL	exon	964349	964530	.	+	.	"gene_id ""ENSG00000187961.13""	transcript_id ""ENST00000622660.1""	gene_type ""protein_coding""	gene_name ""KLHL17""	transcript_type ""protein_coding""	transcript_name ""KLHL17-205""	exon_number 8	exon_id ""ENSE00003727662.1""	level 3	protein_id ""ENSP00000479477.1""	transcript_support_level ""5""	tag ""basic""	havana_gene ""OTTHUMG00000040721.6""	"
chr1	ENSEMBL	CDS	964349	964349	.	+	1	"gene_id ""ENSG00000187961.13""	transcript_id ""ENST00000622660.1""	gene_type ""protein_coding""	gene_name ""KLHL17""	transcript_type ""protein_coding""	transcript_name ""KLHL17-205""	exon_number 8	exon_id ""ENSE00003727662.1""	level 3	protein_id ""ENSP00000479477.1""	transcript_support_level ""5""	tag ""basic""	havana_gene ""OTTHUMG00000040721.6""	"
chr1	ENSEMBL	stop_codon	964350	964352	.	+	0	"gene_id ""ENSG00000187961.13""	transcript_id ""ENST00000622660.1""	gene_type ""protein_coding""	gene_name ""KLHL17""	transcript_type ""protein_coding""	transcript_name ""KLHL17-205""	exon_number 8	exon_id ""ENSE00003727662.1""	level 3	protein_id ""ENSP00000479477.1""	transcript_support_level ""5""	tag ""basic""	havana_gene ""OTTHUMG00000040721.6""	"
chr1	ENSEMBL	exon	964963	965602	.	+	.	"gene_id ""ENSG00000187961.13""	transcript_id ""ENST00000622660.1""	gene_type ""protein_coding""	gene_name ""KLHL17""	transcript_type ""protein_coding""	transcript_name ""KLHL17-205""	exon_number 9	exon_id ""ENSE00003748233.1""	level 3	protein_id ""ENSP00000479477.1""	transcript_support_level ""5""	tag ""basic""	havana_gene ""OTTHUMG00000040721.6""	"
chr1	ENSEMBL	UTR	960639	960699	.	+	.	"gene_id ""ENSG00000187961.13""	transcript_id ""ENST00000622660.1""	gene_type ""protein_coding""	gene_name ""KLHL17""	transcript_type ""protein_coding""	transcript_name ""KLHL17-205""	exon_number 1	exon_id ""ENSE00003742059.1""	level 3	protein_id ""ENSP00000479477.1""	transcript_support_level ""5""	tag ""basic""	havana_gene ""OTTHUMG00000040721.6""	"
chr1	ENSEMBL	UTR	962082	962471	.	+	.	"gene_id ""ENSG00000187961.13""	transcript_id ""ENST00000622660.1""	gene_type ""protein_coding""	gene_name ""KLHL17""	transcript_type ""protein_coding""	transcript_name ""KLHL17-205""	exon_number 2	exon_id ""ENSE00003741810.1""	level 3	protein_id ""ENSP00000479477.1""	transcript_support_level ""5""	tag ""basic""	havana_gene ""OTTHUMG00000040721.6""	"
chr1	ENSEMBL	UTR	962704	962706	.	+	.	"gene_id ""ENSG00000187961.13""	transcript_id ""ENST00000622660.1""	gene_type ""protein_coding""	gene_name ""KLHL17""	transcript_type ""protein_coding""	transcript_name ""KLHL17-205""	exon_number 3	exon_id ""ENSE00003740641.1""	level 3	protein_id ""ENSP00000479477.1""	transcript_support_level ""5""	tag ""basic""	havana_gene ""OTTHUMG00000040721.6""	"
chr1	ENSEMBL	UTR	964350	964530	.	+	.	"gene_id ""ENSG00000187961.13""	transcript_id ""ENST00000622660.1""	gene_type ""protein_coding""	gene_name ""KLHL17""	transcript_type ""protein_coding""	transcript_name ""KLHL17-205""	exon_number 8	exon_id ""ENSE00003727662.1""	level 3	protein_id ""ENSP00000479477.1""	transcript_support_level ""5""	tag ""basic""	havana_gene ""OTTHUMG00000040721.6""	"
chr1	ENSEMBL	UTR	964963	965602	.	+	.	"gene_id ""ENSG00000187961.13""	transcript_id ""ENST00000622660.1""	gene_type ""protein_coding""	gene_name ""KLHL17""	transcript_type ""protein_coding""	transcript_name ""KLHL17-205""	exon_number 9	exon_id ""ENSE00003748233.1""	level 3	protein_id ""ENSP00000479477.1""	transcript_support_level ""5""	tag ""basic""	havana_gene ""OTTHUMG00000040721.6""	"
chr1	HAVANA	gene	966497	975865	.	+	.	"gene_id ""ENSG00000187583.10""	gene_type ""protein_coding""	gene_name ""PLEKHN1""	level 2	havana_gene ""OTTHUMG00000040756.4""	"
chr1	HAVANA	transcript	966497	975108	.	+	.	"gene_id ""ENSG00000187583.10""	transcript_id ""ENST00000379410.7""	gene_type ""protein_coding""	gene_name ""PLEKHN1""	transcript_type ""protein_coding""	transcript_name ""PLEKHN1-203""	level 2	protein_id ""ENSP00000368720.3""	transcript_support_level ""1""	tag ""basic""	tag ""appris_principal_3""	tag ""CCDS""	ccdsid ""CCDS4.1""	havana_gene ""OTTHUMG00000040756.4""	havana_transcript ""OTTHUMT00000097940.1""	"
chr1	HAVANA	exon	966497	966614	.	+	.	"gene_id ""ENSG00000187583.10""	transcript_id ""ENST00000379410.7""	gene_type ""protein_coding""	gene_name ""PLEKHN1""	transcript_type ""protein_coding""	transcript_name ""PLEKHN1-203""	exon_number 1	exon_id ""ENSE00001363936.1""	level 2	protein_id ""ENSP00000368720.3""	transcript_support_level ""1""	tag ""basic""	tag ""appris_principal_3""	tag ""CCDS""	ccdsid ""CCDS4.1""	havana_gene ""OTTHUMG00000040756.4""	havana_transcript ""OTTHUMT00000097940.1""	"
chr1	HAVANA	CDS	966532	966614	.	+	0	"gene_id ""ENSG00000187583.10""	transcript_id ""ENST00000379410.7""	gene_type ""protein_coding""	gene_name ""PLEKHN1""	transcript_type ""protein_coding""	transcript_name ""PLEKHN1-203""	exon_number 1	exon_id ""ENSE00001363936.1""	level 2	protein_id ""ENSP00000368720.3""	transcript_support_level ""1""	tag ""basic""	tag ""appris_principal_3""	tag ""CCDS""	ccdsid ""CCDS4.1""	havana_gene ""OTTHUMG00000040756.4""	havana_transcript ""OTTHUMT00000097940.1""	"
chr1	HAVANA	start_codon	966532	966534	.	+	0	"gene_id ""ENSG00000187583.10""	transcript_id ""ENST00000379410.7""	gene_type ""protein_coding""	gene_name ""PLEKHN1""	transcript_type ""protein_coding""	transcript_name ""PLEKHN1-203""	exon_number 1	exon_id ""ENSE00001363936.1""	level 2	protein_id ""ENSP00000368720.3""	transcript_support_level ""1""	tag ""basic""	tag ""appris_principal_3""	tag ""CCDS""	ccdsid ""CCDS4.1""	havana_gene ""OTTHUMG00000040756.4""	havana_transcript ""OTTHUMT00000097940.1""	"
chr1	HAVANA	exon	966704	966803	.	+	.	"gene_id ""ENSG00000187583.10""	transcript_id ""ENST00000379410.7""	gene_type ""protein_coding""	gene_name ""PLEKHN1""	transcript_type ""protein_coding""	transcript_name ""PLEKHN1-203""	exon_number 2	exon_id ""ENSE00001364180.1""	level 2	protein_id ""ENSP00000368720.3""	transcript_support_level ""1""	tag ""basic""	tag ""appris_principal_3""	tag ""CCDS""	ccdsid ""CCDS4.1""	havana_gene ""OTTHUMG00000040756.4""	havana_transcript ""OTTHUMT00000097940.1""	"
chr1	HAVANA	CDS	966704	966803	.	+	1	"gene_id ""ENSG00000187583.10""	transcript_id ""ENST00000379410.7""	gene_type ""protein_coding""	gene_name ""PLEKHN1""	transcript_type ""protein_coding""	transcript_name ""PLEKHN1-203""	exon_number 2	exon_id ""ENSE00001364180.1""	level 2	protein_id ""ENSP00000368720.3""	transcript_support_level ""1""	tag ""basic""	tag ""appris_principal_3""	tag ""CCDS""	ccdsid ""CCDS4.1""	havana_gene ""OTTHUMG00000040756.4""	havana_transcript ""OTTHUMT00000097940.1""	"
chr1	HAVANA	exon	970277	970423	.	+	.	"gene_id ""ENSG00000187583.10""	transcript_id ""ENST00000379410.7""	gene_type ""protein_coding""	gene_name ""PLEKHN1""	transcript_type ""protein_coding""	transcript_name ""PLEKHN1-203""	exon_number 3	exon_id ""ENSE00001373621.1""	level 2	protein_id ""ENSP00000368720.3""	transcript_support_level ""1""	tag ""basic""	tag ""appris_principal_3""	tag ""CCDS""	ccdsid ""CCDS4.1""	havana_gene ""OTTHUMG00000040756.4""	havana_transcript ""OTTHUMT00000097940.1""	"
chr1	HAVANA	CDS	970277	970423	.	+	0	"gene_id ""ENSG00000187583.10""	transcript_id ""ENST00000379410.7""	gene_type ""protein_coding""	gene_name ""PLEKHN1""	transcript_type ""protein_coding""	transcript_name ""PLEKHN1-203""	exon_number 3	exon_id ""ENSE00001373621.1""	level 2	protein_id ""ENSP00000368720.3""	transcript_support_level ""1""	tag ""basic""	tag ""appris_principal_3""	tag ""CCDS""	ccdsid ""CCDS4.1""	havana_gene ""OTTHUMG00000040756.4""	havana_transcript ""OTTHUMT00000097940.1""	"
chr1	HAVANA	exon	970521	970601	.	+	.	"gene_id ""ENSG00000187583.10""	transcript_id ""ENST00000379410.7""	gene_type ""protein_coding""	gene_name ""PLEKHN1""	transcript_type ""protein_coding""	transcript_name ""PLEKHN1-203""	exon_number 4	exon_id ""ENSE00001374286.1""	level 2	protein_id ""ENSP00000368720.3""	transcript_support_level ""1""	tag ""basic""	tag ""appris_principal_3""	tag ""CCDS""	ccdsid ""CCDS4.1""	havana_gene ""OTTHUMG00000040756.4""	havana_transcript ""OTTHUMT00000097940.1""	"
chr1	HAVANA	CDS	970521	970601	.	+	0	"gene_id ""ENSG00000187583.10""	transcript_id ""ENST00000379410.7""	gene_type ""protein_coding""	gene_name ""PLEKHN1""	transcript_type ""protein_coding""	transcript_name ""PLEKHN1-203""	exon_number 4	exon_id ""ENSE00001374286.1""	level 2	protein_id ""ENSP00000368720.3""	transcript_support_level ""1""	tag ""basic""	tag ""appris_principal_3""	tag ""CCDS""	ccdsid ""CCDS4.1""	havana_gene ""OTTHUMG00000040756.4""	havana_transcript ""OTTHUMT00000097940.1""	"
chr1	HAVANA	exon	970686	970758	.	+	.	"gene_id ""ENSG00000187583.10""	transcript_id ""ENST00000379410.7""	gene_type ""protein_coding""	gene_name ""PLEKHN1""	transcript_type ""protein_coding""	transcript_name ""PLEKHN1-203""	exon_number 5	exon_id ""ENSE00001385460.1""	level 2	protein_id ""ENSP00000368720.3""	transcript_support_level ""1""	tag ""basic""	tag ""appris_principal_3""	tag ""CCDS""	ccdsid ""CCDS4.1""	havana_gene ""OTTHUMG00000040756.4""	havana_transcript ""OTTHUMT00000097940.1""	"
chr1	HAVANA	CDS	970686	970758	.	+	0	"gene_id ""ENSG00000187583.10""	transcript_id ""ENST00000379410.7""	gene_type ""protein_coding""	gene_name ""PLEKHN1""	transcript_type ""protein_coding""	transcript_name ""PLEKHN1-203""	exon_number 5	exon_id ""ENSE00001385460.1""	level 2	protein_id ""ENSP00000368720.3""	transcript_support_level ""1""	tag ""basic""	tag ""appris_principal_3""	tag ""CCDS""	ccdsid ""CCDS4.1""	havana_gene ""OTTHUMG00000040756.4""	havana_transcript ""OTTHUMT00000097940.1""	"
chr1	HAVANA	exon	970879	971006	.	+	.	"gene_id ""ENSG00000187583.10""	transcript_id ""ENST00000379410.7""	gene_type ""protein_coding""	gene_name ""PLEKHN1""	transcript_type ""protein_coding""	transcript_name ""PLEKHN1-203""	exon_number 6	exon_id ""ENSE00001374990.1""	level 2	protein_id ""ENSP00000368720.3""	transcript_support_level ""1""	tag ""basic""	tag ""appris_principal_3""	tag ""CCDS""	ccdsid ""CCDS4.1""	havana_gene ""OTTHUMG00000040756.4""	havana_transcript ""OTTHUMT00000097940.1""	"
chr1	HAVANA	CDS	970879	971006	.	+	2	"gene_id ""ENSG00000187583.10""	transcript_id ""ENST00000379410.7""	gene_type ""protein_coding""	gene_name ""PLEKHN1""	transcript_type ""protein_coding""	transcript_name ""PLEKHN1-203""	exon_number 6	exon_id ""ENSE00001374990.1""	level 2	protein_id ""ENSP00000368720.3""	transcript_support_level ""1""	tag ""basic""	tag ""appris_principal_3""	tag ""CCDS""	ccdsid ""CCDS4.1""	havana_gene ""OTTHUMG00000040756.4""	havana_transcript ""OTTHUMT00000097940.1""	"
chr1	HAVANA	exon	971113	971208	.	+	.	"gene_id ""ENSG00000187583.10""	transcript_id ""ENST00000379410.7""	gene_type ""protein_coding""	gene_name ""PLEKHN1""	transcript_type ""protein_coding""	transcript_name ""PLEKHN1-203""	exon_number 7	exon_id ""ENSE00001368630.1""	level 2	protein_id ""ENSP00000368720.3""	transcript_support_level ""1""	tag ""basic""	tag ""appris_principal_3""	tag ""CCDS""	ccdsid ""CCDS4.1""	havana_gene ""OTTHUMG00000040756.4""	havana_transcript ""OTTHUMT00000097940.1""	"
chr1	HAVANA	CDS	971113	971208	.	+	0	"gene_id ""ENSG00000187583.10""	transcript_id ""ENST00000379410.7""	gene_type ""protein_coding""	gene_name ""PLEKHN1""	transcript_type ""protein_coding""	transcript_name ""PLEKHN1-203""	exon_number 7	exon_id ""ENSE00001368630.1""	level 2	protein_id ""ENSP00000368720.3""	transcript_support_level ""1""	tag ""basic""	tag ""appris_principal_3""	tag ""CCDS""	ccdsid ""CCDS4.1""	havana_gene ""OTTHUMG00000040756.4""	havana_transcript ""OTTHUMT00000097940.1""	"
chr1	HAVANA	exon	971324	971404	.	+	.	"gene_id ""ENSG00000187583.10""	transcript_id ""ENST00000379410.7""	gene_type ""protein_coding""	gene_name ""PLEKHN1""	transcript_type ""protein_coding""	transcript_name ""PLEKHN1-203""	exon_number 8	exon_id ""ENSE00001380204.1""	level 2	protein_id ""ENSP00000368720.3""	transcript_support_level ""1""	tag ""basic""	tag ""appris_principal_3""	tag ""CCDS""	ccdsid ""CCDS4.1""	havana_gene ""OTTHUMG00000040756.4""	havana_transcript ""OTTHUMT00000097940.1""	"
chr1	HAVANA	CDS	971324	971404	.	+	0	"gene_id ""ENSG00000187583.10""	transcript_id ""ENST00000379410.7""	gene_type ""protein_coding""	gene_name ""PLEKHN1""	transcript_type ""protein_coding""	transcript_name ""PLEKHN1-203""	exon_number 8	exon_id ""ENSE00001380204.1""	level 2	protein_id ""ENSP00000368720.3""	transcript_support_level ""1""	tag ""basic""	tag ""appris_principal_3""	tag ""CCDS""	ccdsid ""CCDS4.1""	havana_gene ""OTTHUMG00000040756.4""	havana_transcript ""OTTHUMT00000097940.1""	"
chr1	HAVANA	exon	972075	972150	.	+	.	"gene_id ""ENSG00000187583.10""	transcript_id ""ENST00000379410.7""	gene_type ""protein_coding""	gene_name ""PLEKHN1""	transcript_type ""protein_coding""	transcript_name ""PLEKHN1-203""	exon_number 9	exon_id ""ENSE00001375540.1""	level 2	protein_id ""ENSP00000368720.3""	transcript_support_level ""1""	tag ""basic""	tag ""appris_principal_3""	tag ""CCDS""	ccdsid ""CCDS4.1""	havana_gene ""OTTHUMG00000040756.4""	havana_transcript ""OTTHUMT00000097940.1""	"
chr1	HAVANA	CDS	972075	972150	.	+	0	"gene_id ""ENSG00000187583.10""	transcript_id ""ENST00000379410.7""	gene_type ""protein_coding""	gene_name ""PLEKHN1""	transcript_type ""protein_coding""	transcript_name ""PLEKHN1-203""	exon_number 9	exon_id ""ENSE00001375540.1""	level 2	protein_id ""ENSP00000368720.3""	transcript_support_level ""1""	tag ""basic""	tag ""appris_principal_3""	tag ""CCDS""	ccdsid ""CCDS4.1""	havana_gene ""OTTHUMG00000040756.4""	havana_transcript ""OTTHUMT00000097940.1""	"
chr1	HAVANA	exon	972288	972424	.	+	.	"gene_id ""ENSG00000187583.10""	transcript_id ""ENST00000379410.7""	gene_type ""protein_coding""	gene_name ""PLEKHN1""	transcript_type ""protein_coding""	transcript_name ""PLEKHN1-203""	exon_number 10	exon_id ""ENSE00001365628.1""	level 2	protein_id ""ENSP00000368720.3""	transcript_support_level ""1""	tag ""basic""	tag ""appris_principal_3""	tag ""CCDS""	ccdsid ""CCDS4.1""	havana_gene ""OTTHUMG00000040756.4""	havana_transcript ""OTTHUMT00000097940.1""	"
chr1	HAVANA	CDS	972288	972424	.	+	2	"gene_id ""ENSG00000187583.10""	transcript_id ""ENST00000379410.7""	gene_type ""protein_coding""	gene_name ""PLEKHN1""	transcript_type ""protein_coding""	transcript_name ""PLEKHN1-203""	exon_number 10	exon_id ""ENSE00001365628.1""	level 2	protein_id ""ENSP00000368720.3""	transcript_support_level ""1""	tag ""basic""	tag ""appris_principal_3""	tag ""CCDS""	ccdsid ""CCDS4.1""	havana_gene ""OTTHUMG00000040756.4""	havana_transcript ""OTTHUMT00000097940.1""	"
chr1	HAVANA	exon	972861	973010	.	+	.	"gene_id ""ENSG00000187583.10""	transcript_id ""ENST00000379410.7""	gene_type ""protein_coding""	gene_name ""PLEKHN1""	transcript_type ""protein_coding""	transcript_name ""PLEKHN1-203""	exon_number 11	exon_id ""ENSE00001386720.1""	level 2	protein_id ""ENSP00000368720.3""	transcript_support_level ""1""	tag ""basic""	tag ""appris_principal_3""	tag ""CCDS""	ccdsid ""CCDS4.1""	havana_gene ""OTTHUMG00000040756.4""	havana_transcript ""OTTHUMT00000097940.1""	"
chr1	HAVANA	CDS	972861	973010	.	+	0	"gene_id ""ENSG00000187583.10""	transcript_id ""ENST00000379410.7""	gene_type ""protein_coding""	gene_name ""PLEKHN1""	transcript_type ""protein_coding""	transcript_name ""PLEKHN1-203""	exon_number 11	exon_id ""ENSE00001386720.1""	level 2	protein_id ""ENSP00000368720.3""	transcript_support_level ""1""	tag ""basic""	tag ""appris_principal_3""	tag ""CCDS""	ccdsid ""CCDS4.1""	havana_gene ""OTTHUMG00000040756.4""	havana_transcript ""OTTHUMT00000097940.1""	"
chr1	HAVANA	exon	973186	973326	.	+	.	"gene_id ""ENSG00000187583.10""	transcript_id ""ENST00000379410.7""	gene_type ""protein_coding""	gene_name ""PLEKHN1""	transcript_type ""protein_coding""	transcript_name ""PLEKHN1-203""	exon_number 12	exon_id ""ENSE00001377573.1""	level 2	protein_id ""ENSP00000368720.3""	transcript_support_level ""1""	tag ""basic""	tag ""appris_principal_3""	tag ""CCDS""	ccdsid ""CCDS4.1""	havana_gene ""OTTHUMG00000040756.4""	havana_transcript ""OTTHUMT00000097940.1""	"
chr1	HAVANA	CDS	973186	973326	.	+	0	"gene_id ""ENSG00000187583.10""	transcript_id ""ENST00000379410.7""	gene_type ""protein_coding""	gene_name ""PLEKHN1""	transcript_type ""protein_coding""	transcript_name ""PLEKHN1-203""	exon_number 12	exon_id ""ENSE00001377573.1""	level 2	protein_id ""ENSP00000368720.3""	transcript_support_level ""1""	tag ""basic""	tag ""appris_principal_3""	tag ""CCDS""	ccdsid ""CCDS4.1""	havana_gene ""OTTHUMG00000040756.4""	havana_transcript ""OTTHUMT00000097940.1""	"
chr1	HAVANA	exon	973500	973640	.	+	.	"gene_id ""ENSG00000187583.10""	transcript_id ""ENST00000379410.7""	gene_type ""protein_coding""	gene_name ""PLEKHN1""	transcript_type ""protein_coding""	transcript_name ""PLEKHN1-203""	exon_number 13	exon_id ""ENSE00001371278.1""	level 2	protein_id ""ENSP00000368720.3""	transcript_support_level ""1""	tag ""basic""	tag ""appris_principal_3""	tag ""CCDS""	ccdsid ""CCDS4.1""	havana_gene ""OTTHUMG00000040756.4""	havana_transcript ""OTTHUMT00000097940.1""	"
chr1	HAVANA	CDS	973500	973640	.	+	0	"gene_id ""ENSG00000187583.10""	transcript_id ""ENST00000379410.7""	gene_type ""protein_coding""	gene_name ""PLEKHN1""	transcript_type ""protein_coding""	transcript_name ""PLEKHN1-203""	exon_number 13	exon_id ""ENSE00001371278.1""	level 2	protein_id ""ENSP00000368720.3""	transcript_support_level ""1""	tag ""basic""	tag ""appris_principal_3""	tag ""CCDS""	ccdsid ""CCDS4.1""	havana_gene ""OTTHUMG00000040756.4""	havana_transcript ""OTTHUMT00000097940.1""	"
chr1	HAVANA	exon	973833	974051	.	+	.	"gene_id ""ENSG00000187583.10""	transcript_id ""ENST00000379410.7""	gene_type ""protein_coding""	gene_name ""PLEKHN1""	transcript_type ""protein_coding""	transcript_name ""PLEKHN1-203""	exon_number 14	exon_id ""ENSE00001371226.1""	level 2	protein_id ""ENSP00000368720.3""	transcript_support_level ""1""	tag ""basic""	tag ""appris_principal_3""	tag ""CCDS""	ccdsid ""CCDS4.1""	havana_gene ""OTTHUMG00000040756.4""	havana_transcript ""OTTHUMT00000097940.1""	"
chr1	HAVANA	CDS	973833	974051	.	+	0	"gene_id ""ENSG00000187583.10""	transcript_id ""ENST00000379410.7""	gene_type ""protein_coding""	gene_name ""PLEKHN1""	transcript_type ""protein_coding""	transcript_name ""PLEKHN1-203""	exon_number 14	exon_id ""ENSE00001371226.1""	level 2	protein_id ""ENSP00000368720.3""	transcript_support_level ""1""	tag ""basic""	tag ""appris_principal_3""	tag ""CCDS""	ccdsid ""CCDS4.1""	havana_gene ""OTTHUMG00000040756.4""	havana_transcript ""OTTHUMT00000097940.1""	"
chr1	HAVANA	exon	974316	974364	.	+	.	"gene_id ""ENSG00000187583.10""	transcript_id ""ENST00000379410.7""	gene_type ""protein_coding""	gene_name ""PLEKHN1""	transcript_type ""protein_coding""	transcript_name ""PLEKHN1-203""	exon_number 15	exon_id ""ENSE00001370044.1""	level 2	protein_id ""ENSP00000368720.3""	transcript_support_level ""1""	tag ""basic""	tag ""appris_principal_3""	tag ""CCDS""	ccdsid ""CCDS4.1""	havana_gene ""OTTHUMG00000040756.4""	havana_transcript ""OTTHUMT00000097940.1""	"
chr1	HAVANA	CDS	974316	974364	.	+	0	"gene_id ""ENSG00000187583.10""	transcript_id ""ENST00000379410.7""	gene_type ""protein_coding""	gene_name ""PLEKHN1""	transcript_type ""protein_coding""	transcript_name ""PLEKHN1-203""	exon_number 15	exon_id ""ENSE00001370044.1""	level 2	protein_id ""ENSP00000368720.3""	transcript_support_level ""1""	tag ""basic""	tag ""appris_principal_3""	tag ""CCDS""	ccdsid ""CCDS4.1""	havana_gene ""OTTHUMG00000040756.4""	havana_transcript ""OTTHUMT00000097940.1""	"
chr1	HAVANA	exon	974442	975108	.	+	.	"gene_id ""ENSG00000187583.10""	transcript_id ""ENST00000379410.7""	gene_type ""protein_coding""	gene_name ""PLEKHN1""	transcript_type ""protein_coding""	transcript_name ""PLEKHN1-203""	exon_number 16	exon_id ""ENSE00001919329.1""	level 2	protein_id ""ENSP00000368720.3""	transcript_support_level ""1""	tag ""basic""	tag ""appris_principal_3""	tag ""CCDS""	ccdsid ""CCDS4.1""	havana_gene ""OTTHUMG00000040756.4""	havana_transcript ""OTTHUMT00000097940.1""	"
chr1	HAVANA	CDS	974442	974572	.	+	2	"gene_id ""ENSG00000187583.10""	transcript_id ""ENST00000379410.7""	gene_type ""protein_coding""	gene_name ""PLEKHN1""	transcript_type ""protein_coding""	transcript_name ""PLEKHN1-203""	exon_number 16	exon_id ""ENSE00001919329.1""	level 2	protein_id ""ENSP00000368720.3""	transcript_support_level ""1""	tag ""basic""	tag ""appris_principal_3""	tag ""CCDS""	ccdsid ""CCDS4.1""	havana_gene ""OTTHUMG00000040756.4""	havana_transcript ""OTTHUMT00000097940.1""	"
chr1	HAVANA	stop_codon	974573	974575	.	+	0	"gene_id ""ENSG00000187583.10""	transcript_id ""ENST00000379410.7""	gene_type ""protein_coding""	gene_name ""PLEKHN1""	transcript_type ""protein_coding""	transcript_name ""PLEKHN1-203""	exon_number 16	exon_id ""ENSE00001919329.1""	level 2	protein_id ""ENSP00000368720.3""	transcript_support_level ""1""	tag ""basic""	tag ""appris_principal_3""	tag ""CCDS""	ccdsid ""CCDS4.1""	havana_gene ""OTTHUMG00000040756.4""	havana_transcript ""OTTHUMT00000097940.1""	"
chr1	HAVANA	UTR	966497	966531	.	+	.	"gene_id ""ENSG00000187583.10""	transcript_id ""ENST00000379410.7""	gene_type ""protein_coding""	gene_name ""PLEKHN1""	transcript_type ""protein_coding""	transcript_name ""PLEKHN1-203""	exon_number 1	exon_id ""ENSE00001363936.1""	level 2	protein_id ""ENSP00000368720.3""	transcript_support_level ""1""	tag ""basic""	tag ""appris_principal_3""	tag ""CCDS""	ccdsid ""CCDS4.1""	havana_gene ""OTTHUMG00000040756.4""	havana_transcript ""OTTHUMT00000097940.1""	"
chr1	HAVANA	UTR	974573	975108	.	+	.	"gene_id ""ENSG00000187583.10""	transcript_id ""ENST00000379410.7""	gene_type ""protein_coding""	gene_name ""PLEKHN1""	transcript_type ""protein_coding""	transcript_name ""PLEKHN1-203""	exon_number 16	exon_id ""ENSE00001919329.1""	level 2	protein_id ""ENSP00000368720.3""	transcript_support_level ""1""	tag ""basic""	tag ""appris_principal_3""	tag ""CCDS""	ccdsid ""CCDS4.1""	havana_gene ""OTTHUMG00000040756.4""	havana_transcript ""OTTHUMT00000097940.1""	"
chr1	HAVANA	transcript	966502	975008	.	+	.	"gene_id ""ENSG00000187583.10""	transcript_id ""ENST00000379409.6""	gene_type ""protein_coding""	gene_name ""PLEKHN1""	transcript_type ""protein_coding""	transcript_name ""PLEKHN1-202""	level 2	protein_id ""ENSP00000368719.2""	transcript_support_level ""2""	tag ""basic""	tag ""appris_alternative_2""	havana_gene ""OTTHUMG00000040756.4""	havana_transcript ""OTTHUMT00000473256.1""	"
chr1	HAVANA	exon	966502	966614	.	+	.	"gene_id ""ENSG00000187583.10""	transcript_id ""ENST00000379409.6""	gene_type ""protein_coding""	gene_name ""PLEKHN1""	transcript_type ""protein_coding""	transcript_name ""PLEKHN1-202""	exon_number 1	exon_id ""ENSE00002268161.1""	level 2	protein_id ""ENSP00000368719.2""	transcript_support_level ""2""	tag ""basic""	tag ""appris_alternative_2""	havana_gene ""OTTHUMG00000040756.4""	havana_transcript ""OTTHUMT00000473256.1""	"
chr1	HAVANA	CDS	966532	966614	.	+	0	"gene_id ""ENSG00000187583.10""	transcript_id ""ENST00000379409.6""	gene_type ""protein_coding""	gene_name ""PLEKHN1""	transcript_type ""protein_coding""	transcript_name ""PLEKHN1-202""	exon_number 1	exon_id ""ENSE00002268161.1""	level 2	protein_id ""ENSP00000368719.2""	transcript_support_level ""2""	tag ""basic""	tag ""appris_alternative_2""	havana_gene ""OTTHUMG00000040756.4""	havana_transcript ""OTTHUMT00000473256.1""	"
chr1	HAVANA	start_codon	966532	966534	.	+	0	"gene_id ""ENSG00000187583.10""	transcript_id ""ENST00000379409.6""	gene_type ""protein_coding""	gene_name ""PLEKHN1""	transcript_type ""protein_coding""	transcript_name ""PLEKHN1-202""	exon_number 1	exon_id ""ENSE00002268161.1""	level 2	protein_id ""ENSP00000368719.2""	transcript_support_level ""2""	tag ""basic""	tag ""appris_alternative_2""	havana_gene ""OTTHUMG00000040756.4""	havana_transcript ""OTTHUMT00000473256.1""	"
chr1	HAVANA	exon	966704	966803	.	+	.	"gene_id ""ENSG00000187583.10""	transcript_id ""ENST00000379409.6""	gene_type ""protein_coding""	gene_name ""PLEKHN1""	transcript_type ""protein_coding""	transcript_name ""PLEKHN1-202""	exon_number 2	exon_id ""ENSE00001364180.1""	level 2	protein_id ""ENSP00000368719.2""	transcript_support_level ""2""	tag ""basic""	tag ""appris_alternative_2""	havana_gene ""OTTHUMG00000040756.4""	havana_transcript ""OTTHUMT00000473256.1""	"
chr1	HAVANA	CDS	966704	966803	.	+	1	"gene_id ""ENSG00000187583.10""	transcript_id ""ENST00000379409.6""	gene_type ""protein_coding""	gene_name ""PLEKHN1""	transcript_type ""protein_coding""	transcript_name ""PLEKHN1-202""	exon_number 2	exon_id ""ENSE00001364180.1""	level 2	protein_id ""ENSP00000368719.2""	transcript_support_level ""2""	tag ""basic""	tag ""appris_alternative_2""	havana_gene ""OTTHUMG00000040756.4""	havana_transcript ""OTTHUMT00000473256.1""	"
chr1	HAVANA	exon	970277	970423	.	+	.	"gene_id ""ENSG00000187583.10""	transcript_id ""ENST00000379409.6""	gene_type ""protein_coding""	gene_name ""PLEKHN1""	transcript_type ""protein_coding""	transcript_name ""PLEKHN1-202""	exon_number 3	exon_id ""ENSE00001373621.1""	level 2	protein_id ""ENSP00000368719.2""	transcript_support_level ""2""	tag ""basic""	tag ""appris_alternative_2""	havana_gene ""OTTHUMG00000040756.4""	havana_transcript ""OTTHUMT00000473256.1""	"
chr1	HAVANA	CDS	970277	970423	.	+	0	"gene_id ""ENSG00000187583.10""	transcript_id ""ENST00000379409.6""	gene_type ""protein_coding""	gene_name ""PLEKHN1""	transcript_type ""protein_coding""	transcript_name ""PLEKHN1-202""	exon_number 3	exon_id ""ENSE00001373621.1""	level 2	protein_id ""ENSP00000368719.2""	transcript_support_level ""2""	tag ""basic""	tag ""appris_alternative_2""	havana_gene ""OTTHUMG00000040756.4""	havana_transcript ""OTTHUMT00000473256.1""	"
chr1	HAVANA	exon	970521	970601	.	+	.	"gene_id ""ENSG00000187583.10""	transcript_id ""ENST00000379409.6""	gene_type ""protein_coding""	gene_name ""PLEKHN1""	transcript_type ""protein_coding""	transcript_name ""PLEKHN1-202""	exon_number 4	exon_id ""ENSE00001374286.1""	level 2	protein_id ""ENSP00000368719.2""	transcript_support_level ""2""	tag ""basic""	tag ""appris_alternative_2""	havana_gene ""OTTHUMG00000040756.4""	havana_transcript ""OTTHUMT00000473256.1""	"
chr1	HAVANA	CDS	970521	970601	.	+	0	"gene_id ""ENSG00000187583.10""	transcript_id ""ENST00000379409.6""	gene_type ""protein_coding""	gene_name ""PLEKHN1""	transcript_type ""protein_coding""	transcript_name ""PLEKHN1-202""	exon_number 4	exon_id ""ENSE00001374286.1""	level 2	protein_id ""ENSP00000368719.2""	transcript_support_level ""2""	tag ""basic""	tag ""appris_alternative_2""	havana_gene ""OTTHUMG00000040756.4""	havana_transcript ""OTTHUMT00000473256.1""	"
chr1	HAVANA	exon	970686	971006	.	+	.	"gene_id ""ENSG00000187583.10""	transcript_id ""ENST00000379409.6""	gene_type ""protein_coding""	gene_name ""PLEKHN1""	transcript_type ""protein_coding""	transcript_name ""PLEKHN1-202""	exon_number 5	exon_id ""ENSE00001480873.1""	level 2	protein_id ""ENSP00000368719.2""	transcript_support_level ""2""	tag ""basic""	tag ""appris_alternative_2""	havana_gene ""OTTHUMG00000040756.4""	havana_transcript ""OTTHUMT00000473256.1""	"
chr1	HAVANA	CDS	970686	971006	.	+	0	"gene_id ""ENSG00000187583.10""	transcript_id ""ENST00000379409.6""	gene_type ""protein_coding""	gene_name ""PLEKHN1""	transcript_type ""protein_coding""	transcript_name ""PLEKHN1-202""	exon_number 5	exon_id ""ENSE00001480873.1""	level 2	protein_id ""ENSP00000368719.2""	transcript_support_level ""2""	tag ""basic""	tag ""appris_alternative_2""	havana_gene ""OTTHUMG00000040756.4""	havana_transcript ""OTTHUMT00000473256.1""	"
chr1	HAVANA	exon	971077	971208	.	+	.	"gene_id ""ENSG00000187583.10""	transcript_id ""ENST00000379409.6""	gene_type ""protein_coding""	gene_name ""PLEKHN1""	transcript_type ""protein_coding""	transcript_name ""PLEKHN1-202""	exon_number 6	exon_id ""ENSE00003549084.1""	level 2	protein_id ""ENSP00000368719.2""	transcript_support_level ""2""	tag ""basic""	tag ""appris_alternative_2""	havana_gene ""OTTHUMG00000040756.4""	havana_transcript ""OTTHUMT00000473256.1""	"
chr1	HAVANA	CDS	971077	971208	.	+	0	"gene_id ""ENSG00000187583.10""	transcript_id ""ENST00000379409.6""	gene_type ""protein_coding""	gene_name ""PLEKHN1""	transcript_type ""protein_coding""	transcript_name ""PLEKHN1-202""	exon_number 6	exon_id ""ENSE00003549084.1""	level 2	protein_id ""ENSP00000368719.2""	transcript_support_level ""2""	tag ""basic""	tag ""appris_alternative_2""	havana_gene ""OTTHUMG00000040756.4""	havana_transcript ""OTTHUMT00000473256.1""	"
chr1	HAVANA	exon	971324	971404	.	+	.	"gene_id ""ENSG00000187583.10""	transcript_id ""ENST00000379409.6""	gene_type ""protein_coding""	gene_name ""PLEKHN1""	transcript_type ""protein_coding""	transcript_name ""PLEKHN1-202""	exon_number 7	exon_id ""ENSE00001380204.1""	level 2	protein_id ""ENSP00000368719.2""	transcript_support_level ""2""	tag ""basic""	tag ""appris_alternative_2""	havana_gene ""OTTHUMG00000040756.4""	havana_transcript ""OTTHUMT00000473256.1""	"
chr1	HAVANA	CDS	971324	971404	.	+	0	"gene_id ""ENSG00000187583.10""	transcript_id ""ENST00000379409.6""	gene_type ""protein_coding""	gene_name ""PLEKHN1""	transcript_type ""protein_coding""	transcript_name ""PLEKHN1-202""	exon_number 7	exon_id ""ENSE00001380204.1""	level 2	protein_id ""ENSP00000368719.2""	transcript_support_level ""2""	tag ""basic""	tag ""appris_alternative_2""	havana_gene ""OTTHUMG00000040756.4""	havana_transcript ""OTTHUMT00000473256.1""	"
chr1	HAVANA	exon	972075	972150	.	+	.	"gene_id ""ENSG00000187583.10""	transcript_id ""ENST00000379409.6""	gene_type ""protein_coding""	gene_name ""PLEKHN1""	transcript_type ""protein_coding""	transcript_name ""PLEKHN1-202""	exon_number 8	exon_id ""ENSE00001375540.1""	level 2	protein_id ""ENSP00000368719.2""	transcript_support_level ""2""	tag ""basic""	tag ""appris_alternative_2""	havana_gene ""OTTHUMG00000040756.4""	havana_transcript ""OTTHUMT00000473256.1""	"
chr1	HAVANA	CDS	972075	972150	.	+	0	"gene_id ""ENSG00000187583.10""	transcript_id ""ENST00000379409.6""	gene_type ""protein_coding""	gene_name ""PLEKHN1""	transcript_type ""protein_coding""	transcript_name ""PLEKHN1-202""	exon_number 8	exon_id ""ENSE00001375540.1""	level 2	protein_id ""ENSP00000368719.2""	transcript_support_level ""2""	tag ""basic""	tag ""appris_alternative_2""	havana_gene ""OTTHUMG00000040756.4""	havana_transcript ""OTTHUMT00000473256.1""	"
chr1	HAVANA	exon	972288	972424	.	+	.	"gene_id ""ENSG00000187583.10""	transcript_id ""ENST00000379409.6""	gene_type ""protein_coding""	gene_name ""PLEKHN1""	transcript_type ""protein_coding""	transcript_name ""PLEKHN1-202""	exon_number 9	exon_id ""ENSE00001365628.1""	level 2	protein_id ""ENSP00000368719.2""	transcript_support_level ""2""	tag ""basic""	tag ""appris_alternative_2""	havana_gene ""OTTHUMG00000040756.4""	havana_transcript ""OTTHUMT00000473256.1""	"
chr1	HAVANA	CDS	972288	972424	.	+	2	"gene_id ""ENSG00000187583.10""	transcript_id ""ENST00000379409.6""	gene_type ""protein_coding""	gene_name ""PLEKHN1""	transcript_type ""protein_coding""	transcript_name ""PLEKHN1-202""	exon_number 9	exon_id ""ENSE00001365628.1""	level 2	protein_id ""ENSP00000368719.2""	transcript_support_level ""2""	tag ""basic""	tag ""appris_alternative_2""	havana_gene ""OTTHUMG00000040756.4""	havana_transcript ""OTTHUMT00000473256.1""	"
chr1	HAVANA	exon	972861	973010	.	+	.	"gene_id ""ENSG00000187583.10""	transcript_id ""ENST00000379409.6""	gene_type ""protein_coding""	gene_name ""PLEKHN1""	transcript_type ""protein_coding""	transcript_name ""PLEKHN1-202""	exon_number 10	exon_id ""ENSE00001386720.1""	level 2	protein_id ""ENSP00000368719.2""	transcript_support_level ""2""	tag ""basic""	tag ""appris_alternative_2""	havana_gene ""OTTHUMG00000040756.4""	havana_transcript ""OTTHUMT00000473256.1""	"
chr1	HAVANA	CDS	972861	973010	.	+	0	"gene_id ""ENSG00000187583.10""	transcript_id ""ENST00000379409.6""	gene_type ""protein_coding""	gene_name ""PLEKHN1""	transcript_type ""protein_coding""	transcript_name ""PLEKHN1-202""	exon_number 10	exon_id ""ENSE00001386720.1""	level 2	protein_id ""ENSP00000368719.2""	transcript_support_level ""2""	tag ""basic""	tag ""appris_alternative_2""	havana_gene ""OTTHUMG00000040756.4""	havana_transcript ""OTTHUMT00000473256.1""	"
chr1	HAVANA	exon	973186	973326	.	+	.	"gene_id ""ENSG00000187583.10""	transcript_id ""ENST00000379409.6""	gene_type ""protein_coding""	gene_name ""PLEKHN1""	transcript_type ""protein_coding""	transcript_name ""PLEKHN1-202""	exon_number 11	exon_id ""ENSE00001377573.1""	level 2	protein_id ""ENSP00000368719.2""	transcript_support_level ""2""	tag ""basic""	tag ""appris_alternative_2""	havana_gene ""OTTHUMG00000040756.4""	havana_transcript ""OTTHUMT00000473256.1""	"
chr1	HAVANA	CDS	973186	973326	.	+	0	"gene_id ""ENSG00000187583.10""	transcript_id ""ENST00000379409.6""	gene_type ""protein_coding""	gene_name ""PLEKHN1""	transcript_type ""protein_coding""	transcript_name ""PLEKHN1-202""	exon_number 11	exon_id ""ENSE00001377573.1""	level 2	protein_id ""ENSP00000368719.2""	transcript_support_level ""2""	tag ""basic""	tag ""appris_alternative_2""	havana_gene ""OTTHUMG00000040756.4""	havana_transcript ""OTTHUMT00000473256.1""	"
chr1	HAVANA	exon	973500	973640	.	+	.	"gene_id ""ENSG00000187583.10""	transcript_id ""ENST00000379409.6""	gene_type ""protein_coding""	gene_name ""PLEKHN1""	transcript_type ""protein_coding""	transcript_name ""PLEKHN1-202""	exon_number 12	exon_id ""ENSE00001371278.1""	level 2	protein_id ""ENSP00000368719.2""	transcript_support_level ""2""	tag ""basic""	tag ""appris_alternative_2""	havana_gene ""OTTHUMG00000040756.4""	havana_transcript ""OTTHUMT00000473256.1""	"
chr1	HAVANA	CDS	973500	973640	.	+	0	"gene_id ""ENSG00000187583.10""	transcript_id ""ENST00000379409.6""	gene_type ""protein_coding""	gene_name ""PLEKHN1""	transcript_type ""protein_coding""	transcript_name ""PLEKHN1-202""	exon_number 12	exon_id ""ENSE00001371278.1""	level 2	protein_id ""ENSP00000368719.2""	transcript_support_level ""2""	tag ""basic""	tag ""appris_alternative_2""	havana_gene ""OTTHUMG00000040756.4""	havana_transcript ""OTTHUMT00000473256.1""	"
chr1	HAVANA	exon	973833	974051	.	+	.	"gene_id ""ENSG00000187583.10""	transcript_id ""ENST00000379409.6""	gene_type ""protein_coding""	gene_name ""PLEKHN1""	transcript_type ""protein_coding""	transcript_name ""PLEKHN1-202""	exon_number 13	exon_id ""ENSE00001371226.1""	level 2	protein_id ""ENSP00000368719.2""	transcript_support_level ""2""	tag ""basic""	tag ""appris_alternative_2""	havana_gene ""OTTHUMG00000040756.4""	havana_transcript ""OTTHUMT00000473256.1""	"
chr1	HAVANA	CDS	973833	974051	.	+	0	"gene_id ""ENSG00000187583.10""	transcript_id ""ENST00000379409.6""	gene_type ""protein_coding""	gene_name ""PLEKHN1""	transcript_type ""protein_coding""	transcript_name ""PLEKHN1-202""	exon_number 13	exon_id ""ENSE00001371226.1""	level 2	protein_id ""ENSP00000368719.2""	transcript_support_level ""2""	tag ""basic""	tag ""appris_alternative_2""	havana_gene ""OTTHUMG00000040756.4""	havana_transcript ""OTTHUMT00000473256.1""	"
chr1	HAVANA	exon	974316	974364	.	+	.	"gene_id ""ENSG00000187583.10""	transcript_id ""ENST00000379409.6""	gene_type ""protein_coding""	gene_name ""PLEKHN1""	transcript_type ""protein_coding""	transcript_name ""PLEKHN1-202""	exon_number 14	exon_id ""ENSE00001370044.1""	level 2	protein_id ""ENSP00000368719.2""	transcript_support_level ""2""	tag ""basic""	tag ""appris_alternative_2""	havana_gene ""OTTHUMG00000040756.4""	havana_transcript ""OTTHUMT00000473256.1""	"
chr1	HAVANA	CDS	974316	974364	.	+	0	"gene_id ""ENSG00000187583.10""	transcript_id ""ENST00000379409.6""	gene_type ""protein_coding""	gene_name ""PLEKHN1""	transcript_type ""protein_coding""	transcript_name ""PLEKHN1-202""	exon_number 14	exon_id ""ENSE00001370044.1""	level 2	protein_id ""ENSP00000368719.2""	transcript_support_level ""2""	tag ""basic""	tag ""appris_alternative_2""	havana_gene ""OTTHUMG00000040756.4""	havana_transcript ""OTTHUMT00000473256.1""	"
chr1	HAVANA	exon	974442	975008	.	+	.	"gene_id ""ENSG00000187583.10""	transcript_id ""ENST00000379409.6""	gene_type ""protein_coding""	gene_name ""PLEKHN1""	transcript_type ""protein_coding""	transcript_name ""PLEKHN1-202""	exon_number 15	exon_id ""ENSE00002275645.1""	level 2	protein_id ""ENSP00000368719.2""	transcript_support_level ""2""	tag ""basic""	tag ""appris_alternative_2""	havana_gene ""OTTHUMG00000040756.4""	havana_transcript ""OTTHUMT00000473256.1""	"
chr1	HAVANA	CDS	974442	974572	.	+	2	"gene_id ""ENSG00000187583.10""	transcript_id ""ENST00000379409.6""	gene_type ""protein_coding""	gene_name ""PLEKHN1""	transcript_type ""protein_coding""	transcript_name ""PLEKHN1-202""	exon_number 15	exon_id ""ENSE00002275645.1""	level 2	protein_id ""ENSP00000368719.2""	transcript_support_level ""2""	tag ""basic""	tag ""appris_alternative_2""	havana_gene ""OTTHUMG00000040756.4""	havana_transcript ""OTTHUMT00000473256.1""	"
chr1	HAVANA	stop_codon	974573	974575	.	+	0	"gene_id ""ENSG00000187583.10""	transcript_id ""ENST00000379409.6""	gene_type ""protein_coding""	gene_name ""PLEKHN1""	transcript_type ""protein_coding""	transcript_name ""PLEKHN1-202""	exon_number 15	exon_id ""ENSE00002275645.1""	level 2	protein_id ""ENSP00000368719.2""	transcript_support_level ""2""	tag ""basic""	tag ""appris_alternative_2""	havana_gene ""OTTHUMG00000040756.4""	havana_transcript ""OTTHUMT00000473256.1""	"
chr1	HAVANA	UTR	966502	966531	.	+	.	"gene_id ""ENSG00000187583.10""	transcript_id ""ENST00000379409.6""	gene_type ""protein_coding""	gene_name ""PLEKHN1""	transcript_type ""protein_coding""	transcript_name ""PLEKHN1-202""	exon_number 1	exon_id ""ENSE00002268161.1""	level 2	protein_id ""ENSP00000368719.2""	transcript_support_level ""2""	tag ""basic""	tag ""appris_alternative_2""	havana_gene ""OTTHUMG00000040756.4""	havana_transcript ""OTTHUMT00000473256.1""	"
chr1	HAVANA	UTR	974573	975008	.	+	.	"gene_id ""ENSG00000187583.10""	transcript_id ""ENST00000379409.6""	gene_type ""protein_coding""	gene_name ""PLEKHN1""	transcript_type ""protein_coding""	transcript_name ""PLEKHN1-202""	exon_number 15	exon_id ""ENSE00002275645.1""	level 2	protein_id ""ENSP00000368719.2""	transcript_support_level ""2""	tag ""basic""	tag ""appris_alternative_2""	havana_gene ""OTTHUMG00000040756.4""	havana_transcript ""OTTHUMT00000473256.1""	"
chr1	HAVANA	transcript	966502	975008	.	+	.	"gene_id ""ENSG00000187583.10""	transcript_id ""ENST00000379407.7""	gene_type ""protein_coding""	gene_name ""PLEKHN1""	transcript_type ""protein_coding""	transcript_name ""PLEKHN1-201""	level 2	protein_id ""ENSP00000368717.2""	transcript_support_level ""1""	tag ""basic""	tag ""appris_alternative_2""	tag ""CCDS""	ccdsid ""CCDS53256.1""	havana_gene ""OTTHUMG00000040756.4""	havana_transcript ""OTTHUMT00000473255.1""	"
chr1	HAVANA	exon	966502	966614	.	+	.	"gene_id ""ENSG00000187583.10""	transcript_id ""ENST00000379407.7""	gene_type ""protein_coding""	gene_name ""PLEKHN1""	transcript_type ""protein_coding""	transcript_name ""PLEKHN1-201""	exon_number 1	exon_id ""ENSE00002268161.1""	level 2	protein_id ""ENSP00000368717.2""	transcript_support_level ""1""	tag ""basic""	tag ""appris_alternative_2""	tag ""CCDS""	ccdsid ""CCDS53256.1""	havana_gene ""OTTHUMG00000040756.4""	havana_transcript ""OTTHUMT00000473255.1""	"
chr1	HAVANA	CDS	966532	966614	.	+	0	"gene_id ""ENSG00000187583.10""	transcript_id ""ENST00000379407.7""	gene_type ""protein_coding""	gene_name ""PLEKHN1""	transcript_type ""protein_coding""	transcript_name ""PLEKHN1-201""	exon_number 1	exon_id ""ENSE00002268161.1""	level 2	protein_id ""ENSP00000368717.2""	transcript_support_level ""1""	tag ""basic""	tag ""appris_alternative_2""	tag ""CCDS""	ccdsid ""CCDS53256.1""	havana_gene ""OTTHUMG00000040756.4""	havana_transcript ""OTTHUMT00000473255.1""	"
chr1	HAVANA	start_codon	966532	966534	.	+	0	"gene_id ""ENSG00000187583.10""	transcript_id ""ENST00000379407.7""	gene_type ""protein_coding""	gene_name ""PLEKHN1""	transcript_type ""protein_coding""	transcript_name ""PLEKHN1-201""	exon_number 1	exon_id ""ENSE00002268161.1""	level 2	protein_id ""ENSP00000368717.2""	transcript_support_level ""1""	tag ""basic""	tag ""appris_alternative_2""	tag ""CCDS""	ccdsid ""CCDS53256.1""	havana_gene ""OTTHUMG00000040756.4""	havana_transcript ""OTTHUMT00000473255.1""	"
chr1	HAVANA	exon	966704	966803	.	+	.	"gene_id ""ENSG00000187583.10""	transcript_id ""ENST00000379407.7""	gene_type ""protein_coding""	gene_name ""PLEKHN1""	transcript_type ""protein_coding""	transcript_name ""PLEKHN1-201""	exon_number 2	exon_id ""ENSE00001364180.1""	level 2	protein_id ""ENSP00000368717.2""	transcript_support_level ""1""	tag ""basic""	tag ""appris_alternative_2""	tag ""CCDS""	ccdsid ""CCDS53256.1""	havana_gene ""OTTHUMG00000040756.4""	havana_transcript ""OTTHUMT00000473255.1""	"
chr1	HAVANA	CDS	966704	966803	.	+	1	"gene_id ""ENSG00000187583.10""	transcript_id ""ENST00000379407.7""	gene_type ""protein_coding""	gene_name ""PLEKHN1""	transcript_type ""protein_coding""	transcript_name ""PLEKHN1-201""	exon_number 2	exon_id ""ENSE00001364180.1""	level 2	protein_id ""ENSP00000368717.2""	transcript_support_level ""1""	tag ""basic""	tag ""appris_alternative_2""	tag ""CCDS""	ccdsid ""CCDS53256.1""	havana_gene ""OTTHUMG00000040756.4""	havana_transcript ""OTTHUMT00000473255.1""	"
chr1	HAVANA	exon	970277	970423	.	+	.	"gene_id ""ENSG00000187583.10""	transcript_id ""ENST00000379407.7""	gene_type ""protein_coding""	gene_name ""PLEKHN1""	transcript_type ""protein_coding""	transcript_name ""PLEKHN1-201""	exon_number 3	exon_id ""ENSE00001373621.1""	level 2	protein_id ""ENSP00000368717.2""	transcript_support_level ""1""	tag ""basic""	tag ""appris_alternative_2""	tag ""CCDS""	ccdsid ""CCDS53256.1""	havana_gene ""OTTHUMG00000040756.4""	havana_transcript ""OTTHUMT00000473255.1""	"
chr1	HAVANA	CDS	970277	970423	.	+	0	"gene_id ""ENSG00000187583.10""	transcript_id ""ENST00000379407.7""	gene_type ""protein_coding""	gene_name ""PLEKHN1""	transcript_type ""protein_coding""	transcript_name ""PLEKHN1-201""	exon_number 3	exon_id ""ENSE00001373621.1""	level 2	protein_id ""ENSP00000368717.2""	transcript_support_level ""1""	tag ""basic""	tag ""appris_alternative_2""	tag ""CCDS""	ccdsid ""CCDS53256.1""	havana_gene ""OTTHUMG00000040756.4""	havana_transcript ""OTTHUMT00000473255.1""	"
chr1	HAVANA	exon	970521	970601	.	+	.	"gene_id ""ENSG00000187583.10""	transcript_id ""ENST00000379407.7""	gene_type ""protein_coding""	gene_name ""PLEKHN1""	transcript_type ""protein_coding""	transcript_name ""PLEKHN1-201""	exon_number 4	exon_id ""ENSE00001374286.1""	level 2	protein_id ""ENSP00000368717.2""	transcript_support_level ""1""	tag ""basic""	tag ""appris_alternative_2""	tag ""CCDS""	ccdsid ""CCDS53256.1""	havana_gene ""OTTHUMG00000040756.4""	havana_transcript ""OTTHUMT00000473255.1""	"
chr1	HAVANA	CDS	970521	970601	.	+	0	"gene_id ""ENSG00000187583.10""	transcript_id ""ENST00000379407.7""	gene_type ""protein_coding""	gene_name ""PLEKHN1""	transcript_type ""protein_coding""	transcript_name ""PLEKHN1-201""	exon_number 4	exon_id ""ENSE00001374286.1""	level 2	protein_id ""ENSP00000368717.2""	transcript_support_level ""1""	tag ""basic""	tag ""appris_alternative_2""	tag ""CCDS""	ccdsid ""CCDS53256.1""	havana_gene ""OTTHUMG00000040756.4""	havana_transcript ""OTTHUMT00000473255.1""	"
chr1	HAVANA	exon	970686	970758	.	+	.	"gene_id ""ENSG00000187583.10""	transcript_id ""ENST00000379407.7""	gene_type ""protein_coding""	gene_name ""PLEKHN1""	transcript_type ""protein_coding""	transcript_name ""PLEKHN1-201""	exon_number 5	exon_id ""ENSE00001385460.1""	level 2	protein_id ""ENSP00000368717.2""	transcript_support_level ""1""	tag ""basic""	tag ""appris_alternative_2""	tag ""CCDS""	ccdsid ""CCDS53256.1""	havana_gene ""OTTHUMG00000040756.4""	havana_transcript ""OTTHUMT00000473255.1""	"
chr1	HAVANA	CDS	970686	970758	.	+	0	"gene_id ""ENSG00000187583.10""	transcript_id ""ENST00000379407.7""	gene_type ""protein_coding""	gene_name ""PLEKHN1""	transcript_type ""protein_coding""	transcript_name ""PLEKHN1-201""	exon_number 5	exon_id ""ENSE00001385460.1""	level 2	protein_id ""ENSP00000368717.2""	transcript_support_level ""1""	tag ""basic""	tag ""appris_alternative_2""	tag ""CCDS""	ccdsid ""CCDS53256.1""	havana_gene ""OTTHUMG00000040756.4""	havana_transcript ""OTTHUMT00000473255.1""	"
chr1	HAVANA	exon	970879	971006	.	+	.	"gene_id ""ENSG00000187583.10""	transcript_id ""ENST00000379407.7""	gene_type ""protein_coding""	gene_name ""PLEKHN1""	transcript_type ""protein_coding""	transcript_name ""PLEKHN1-201""	exon_number 6	exon_id ""ENSE00001374990.1""	level 2	protein_id ""ENSP00000368717.2""	transcript_support_level ""1""	tag ""basic""	tag ""appris_alternative_2""	tag ""CCDS""	ccdsid ""CCDS53256.1""	havana_gene ""OTTHUMG00000040756.4""	havana_transcript ""OTTHUMT00000473255.1""	"
chr1	HAVANA	CDS	970879	971006	.	+	2	"gene_id ""ENSG00000187583.10""	transcript_id ""ENST00000379407.7""	gene_type ""protein_coding""	gene_name ""PLEKHN1""	transcript_type ""protein_coding""	transcript_name ""PLEKHN1-201""	exon_number 6	exon_id ""ENSE00001374990.1""	level 2	protein_id ""ENSP00000368717.2""	transcript_support_level ""1""	tag ""basic""	tag ""appris_alternative_2""	tag ""CCDS""	ccdsid ""CCDS53256.1""	havana_gene ""OTTHUMG00000040756.4""	havana_transcript ""OTTHUMT00000473255.1""	"
chr1	HAVANA	exon	971077	971208	.	+	.	"gene_id ""ENSG00000187583.10""	transcript_id ""ENST00000379407.7""	gene_type ""protein_coding""	gene_name ""PLEKHN1""	transcript_type ""protein_coding""	transcript_name ""PLEKHN1-201""	exon_number 7	exon_id ""ENSE00003549084.1""	level 2	protein_id ""ENSP00000368717.2""	transcript_support_level ""1""	tag ""basic""	tag ""appris_alternative_2""	tag ""CCDS""	ccdsid ""CCDS53256.1""	havana_gene ""OTTHUMG00000040756.4""	havana_transcript ""OTTHUMT00000473255.1""	"
chr1	HAVANA	CDS	971077	971208	.	+	0	"gene_id ""ENSG00000187583.10""	transcript_id ""ENST00000379407.7""	gene_type ""protein_coding""	gene_name ""PLEKHN1""	transcript_type ""protein_coding""	transcript_name ""PLEKHN1-201""	exon_number 7	exon_id ""ENSE00003549084.1""	level 2	protein_id ""ENSP00000368717.2""	transcript_support_level ""1""	tag ""basic""	tag ""appris_alternative_2""	tag ""CCDS""	ccdsid ""CCDS53256.1""	havana_gene ""OTTHUMG00000040756.4""	havana_transcript ""OTTHUMT00000473255.1""	"
chr1	HAVANA	exon	971324	971404	.	+	.	"gene_id ""ENSG00000187583.10""	transcript_id ""ENST00000379407.7""	gene_type ""protein_coding""	gene_name ""PLEKHN1""	transcript_type ""protein_coding""	transcript_name ""PLEKHN1-201""	exon_number 8	exon_id ""ENSE00001380204.1""	level 2	protein_id ""ENSP00000368717.2""	transcript_support_level ""1""	tag ""basic""	tag ""appris_alternative_2""	tag ""CCDS""	ccdsid ""CCDS53256.1""	havana_gene ""OTTHUMG00000040756.4""	havana_transcript ""OTTHUMT00000473255.1""	"
chr1	HAVANA	CDS	971324	971404	.	+	0	"gene_id ""ENSG00000187583.10""	transcript_id ""ENST00000379407.7""	gene_type ""protein_coding""	gene_name ""PLEKHN1""	transcript_type ""protein_coding""	transcript_name ""PLEKHN1-201""	exon_number 8	exon_id ""ENSE00001380204.1""	level 2	protein_id ""ENSP00000368717.2""	transcript_support_level ""1""	tag ""basic""	tag ""appris_alternative_2""	tag ""CCDS""	ccdsid ""CCDS53256.1""	havana_gene ""OTTHUMG00000040756.4""	havana_transcript ""OTTHUMT00000473255.1""	"
chr1	HAVANA	exon	972075	972150	.	+	.	"gene_id ""ENSG00000187583.10""	transcript_id ""ENST00000379407.7""	gene_type ""protein_coding""	gene_name ""PLEKHN1""	transcript_type ""protein_coding""	transcript_name ""PLEKHN1-201""	exon_number 9	exon_id ""ENSE00001375540.1""	level 2	protein_id ""ENSP00000368717.2""	transcript_support_level ""1""	tag ""basic""	tag ""appris_alternative_2""	tag ""CCDS""	ccdsid ""CCDS53256.1""	havana_gene ""OTTHUMG00000040756.4""	havana_transcript ""OTTHUMT00000473255.1""	"
chr1	HAVANA	CDS	972075	972150	.	+	0	"gene_id ""ENSG00000187583.10""	transcript_id ""ENST00000379407.7""	gene_type ""protein_coding""	gene_name ""PLEKHN1""	transcript_type ""protein_coding""	transcript_name ""PLEKHN1-201""	exon_number 9	exon_id ""ENSE00001375540.1""	level 2	protein_id ""ENSP00000368717.2""	transcript_support_level ""1""	tag ""basic""	tag ""appris_alternative_2""	tag ""CCDS""	ccdsid ""CCDS53256.1""	havana_gene ""OTTHUMG00000040756.4""	havana_transcript ""OTTHUMT00000473255.1""	"
chr1	HAVANA	exon	972288	972424	.	+	.	"gene_id ""ENSG00000187583.10""	transcript_id ""ENST00000379407.7""	gene_type ""protein_coding""	gene_name ""PLEKHN1""	transcript_type ""protein_coding""	transcript_name ""PLEKHN1-201""	exon_number 10	exon_id ""ENSE00001365628.1""	level 2	protein_id ""ENSP00000368717.2""	transcript_support_level ""1""	tag ""basic""	tag ""appris_alternative_2""	tag ""CCDS""	ccdsid ""CCDS53256.1""	havana_gene ""OTTHUMG00000040756.4""	havana_transcript ""OTTHUMT00000473255.1""	"
chr1	HAVANA	CDS	972288	972424	.	+	2	"gene_id ""ENSG00000187583.10""	transcript_id ""ENST00000379407.7""	gene_type ""protein_coding""	gene_name ""PLEKHN1""	transcript_type ""protein_coding""	transcript_name ""PLEKHN1-201""	exon_number 10	exon_id ""ENSE00001365628.1""	level 2	protein_id ""ENSP00000368717.2""	transcript_support_level ""1""	tag ""basic""	tag ""appris_alternative_2""	tag ""CCDS""	ccdsid ""CCDS53256.1""	havana_gene ""OTTHUMG00000040756.4""	havana_transcript ""OTTHUMT00000473255.1""	"
chr1	HAVANA	exon	972861	973010	.	+	.	"gene_id ""ENSG00000187583.10""	transcript_id ""ENST00000379407.7""	gene_type ""protein_coding""	gene_name ""PLEKHN1""	transcript_type ""protein_coding""	transcript_name ""PLEKHN1-201""	exon_number 11	exon_id ""ENSE00001386720.1""	level 2	protein_id ""ENSP00000368717.2""	transcript_support_level ""1""	tag ""basic""	tag ""appris_alternative_2""	tag ""CCDS""	ccdsid ""CCDS53256.1""	havana_gene ""OTTHUMG00000040756.4""	havana_transcript ""OTTHUMT00000473255.1""	"
chr1	HAVANA	CDS	972861	973010	.	+	0	"gene_id ""ENSG00000187583.10""	transcript_id ""ENST00000379407.7""	gene_type ""protein_coding""	gene_name ""PLEKHN1""	transcript_type ""protein_coding""	transcript_name ""PLEKHN1-201""	exon_number 11	exon_id ""ENSE00001386720.1""	level 2	protein_id ""ENSP00000368717.2""	transcript_support_level ""1""	tag ""basic""	tag ""appris_alternative_2""	tag ""CCDS""	ccdsid ""CCDS53256.1""	havana_gene ""OTTHUMG00000040756.4""	havana_transcript ""OTTHUMT00000473255.1""	"
chr1	HAVANA	exon	973500	973640	.	+	.	"gene_id ""ENSG00000187583.10""	transcript_id ""ENST00000379407.7""	gene_type ""protein_coding""	gene_name ""PLEKHN1""	transcript_type ""protein_coding""	transcript_name ""PLEKHN1-201""	exon_number 12	exon_id ""ENSE00001371278.1""	level 2	protein_id ""ENSP00000368717.2""	transcript_support_level ""1""	tag ""basic""	tag ""appris_alternative_2""	tag ""CCDS""	ccdsid ""CCDS53256.1""	havana_gene ""OTTHUMG00000040756.4""	havana_transcript ""OTTHUMT00000473255.1""	"
chr1	HAVANA	CDS	973500	973640	.	+	0	"gene_id ""ENSG00000187583.10""	transcript_id ""ENST00000379407.7""	gene_type ""protein_coding""	gene_name ""PLEKHN1""	transcript_type ""protein_coding""	transcript_name ""PLEKHN1-201""	exon_number 12	exon_id ""ENSE00001371278.1""	level 2	protein_id ""ENSP00000368717.2""	transcript_support_level ""1""	tag ""basic""	tag ""appris_alternative_2""	tag ""CCDS""	ccdsid ""CCDS53256.1""	havana_gene ""OTTHUMG00000040756.4""	havana_transcript ""OTTHUMT00000473255.1""	"
chr1	HAVANA	exon	973833	974051	.	+	.	"gene_id ""ENSG00000187583.10""	transcript_id ""ENST00000379407.7""	gene_type ""protein_coding""	gene_name ""PLEKHN1""	transcript_type ""protein_coding""	transcript_name ""PLEKHN1-201""	exon_number 13	exon_id ""ENSE00001371226.1""	level 2	protein_id ""ENSP00000368717.2""	transcript_support_level ""1""	tag ""basic""	tag ""appris_alternative_2""	tag ""CCDS""	ccdsid ""CCDS53256.1""	havana_gene ""OTTHUMG00000040756.4""	havana_transcript ""OTTHUMT00000473255.1""	"
chr1	HAVANA	CDS	973833	974051	.	+	0	"gene_id ""ENSG00000187583.10""	transcript_id ""ENST00000379407.7""	gene_type ""protein_coding""	gene_name ""PLEKHN1""	transcript_type ""protein_coding""	transcript_name ""PLEKHN1-201""	exon_number 13	exon_id ""ENSE00001371226.1""	level 2	protein_id ""ENSP00000368717.2""	transcript_support_level ""1""	tag ""basic""	tag ""appris_alternative_2""	tag ""CCDS""	ccdsid ""CCDS53256.1""	havana_gene ""OTTHUMG00000040756.4""	havana_transcript ""OTTHUMT00000473255.1""	"
chr1	HAVANA	exon	974316	974364	.	+	.	"gene_id ""ENSG00000187583.10""	transcript_id ""ENST00000379407.7""	gene_type ""protein_coding""	gene_name ""PLEKHN1""	transcript_type ""protein_coding""	transcript_name ""PLEKHN1-201""	exon_number 14	exon_id ""ENSE00001370044.1""	level 2	protein_id ""ENSP00000368717.2""	transcript_support_level ""1""	tag ""basic""	tag ""appris_alternative_2""	tag ""CCDS""	ccdsid ""CCDS53256.1""	havana_gene ""OTTHUMG00000040756.4""	havana_transcript ""OTTHUMT00000473255.1""	"
chr1	HAVANA	CDS	974316	974364	.	+	0	"gene_id ""ENSG00000187583.10""	transcript_id ""ENST00000379407.7""	gene_type ""protein_coding""	gene_name ""PLEKHN1""	transcript_type ""protein_coding""	transcript_name ""PLEKHN1-201""	exon_number 14	exon_id ""ENSE00001370044.1""	level 2	protein_id ""ENSP00000368717.2""	transcript_support_level ""1""	tag ""basic""	tag ""appris_alternative_2""	tag ""CCDS""	ccdsid ""CCDS53256.1""	havana_gene ""OTTHUMG00000040756.4""	havana_transcript ""OTTHUMT00000473255.1""	"
chr1	HAVANA	exon	974442	975008	.	+	.	"gene_id ""ENSG00000187583.10""	transcript_id ""ENST00000379407.7""	gene_type ""protein_coding""	gene_name ""PLEKHN1""	transcript_type ""protein_coding""	transcript_name ""PLEKHN1-201""	exon_number 15	exon_id ""ENSE00002275645.1""	level 2	protein_id ""ENSP00000368717.2""	transcript_support_level ""1""	tag ""basic""	tag ""appris_alternative_2""	tag ""CCDS""	ccdsid ""CCDS53256.1""	havana_gene ""OTTHUMG00000040756.4""	havana_transcript ""OTTHUMT00000473255.1""	"
chr1	HAVANA	CDS	974442	974572	.	+	2	"gene_id ""ENSG00000187583.10""	transcript_id ""ENST00000379407.7""	gene_type ""protein_coding""	gene_name ""PLEKHN1""	transcript_type ""protein_coding""	transcript_name ""PLEKHN1-201""	exon_number 15	exon_id ""ENSE00002275645.1""	level 2	protein_id ""ENSP00000368717.2""	transcript_support_level ""1""	tag ""basic""	tag ""appris_alternative_2""	tag ""CCDS""	ccdsid ""CCDS53256.1""	havana_gene ""OTTHUMG00000040756.4""	havana_transcript ""OTTHUMT00000473255.1""	"
chr1	HAVANA	stop_codon	974573	974575	.	+	0	"gene_id ""ENSG00000187583.10""	transcript_id ""ENST00000379407.7""	gene_type ""protein_coding""	gene_name ""PLEKHN1""	transcript_type ""protein_coding""	transcript_name ""PLEKHN1-201""	exon_number 15	exon_id ""ENSE00002275645.1""	level 2	protein_id ""ENSP00000368717.2""	transcript_support_level ""1""	tag ""basic""	tag ""appris_alternative_2""	tag ""CCDS""	ccdsid ""CCDS53256.1""	havana_gene ""OTTHUMG00000040756.4""	havana_transcript ""OTTHUMT00000473255.1""	"
chr1	HAVANA	UTR	966502	966531	.	+	.	"gene_id ""ENSG00000187583.10""	transcript_id ""ENST00000379407.7""	gene_type ""protein_coding""	gene_name ""PLEKHN1""	transcript_type ""protein_coding""	transcript_name ""PLEKHN1-201""	exon_number 1	exon_id ""ENSE00002268161.1""	level 2	protein_id ""ENSP00000368717.2""	transcript_support_level ""1""	tag ""basic""	tag ""appris_alternative_2""	tag ""CCDS""	ccdsid ""CCDS53256.1""	havana_gene ""OTTHUMG00000040756.4""	havana_transcript ""OTTHUMT00000473255.1""	"
chr1	HAVANA	UTR	974573	975008	.	+	.	"gene_id ""ENSG00000187583.10""	transcript_id ""ENST00000379407.7""	gene_type ""protein_coding""	gene_name ""PLEKHN1""	transcript_type ""protein_coding""	transcript_name ""PLEKHN1-201""	exon_number 15	exon_id ""ENSE00002275645.1""	level 2	protein_id ""ENSP00000368717.2""	transcript_support_level ""1""	tag ""basic""	tag ""appris_alternative_2""	tag ""CCDS""	ccdsid ""CCDS53256.1""	havana_gene ""OTTHUMG00000040756.4""	havana_transcript ""OTTHUMT00000473255.1""	"
chr1	HAVANA	gene	975204	982093	.	-	.	"gene_id ""ENSG00000187642.9""	gene_type ""protein_coding""	gene_name ""PERM1""	level 2	havana_gene ""OTTHUMG00000040757.3""	"
chr1	HAVANA	transcript	975204	982093	.	-	.	"gene_id ""ENSG00000187642.9""	transcript_id ""ENST00000341290.6""	gene_type ""protein_coding""	gene_name ""PERM1""	transcript_type ""protein_coding""	transcript_name ""PERM1-201""	level 2	protein_id ""ENSP00000343864.2""	transcript_support_level ""2""	tag ""basic""	tag ""appris_alternative_2""	havana_gene ""OTTHUMG00000040757.3""	havana_transcript ""OTTHUMT00000097943.2""	"
chr1	HAVANA	exon	982065	982093	.	-	.	"gene_id ""ENSG00000187642.9""	transcript_id ""ENST00000341290.6""	gene_type ""protein_coding""	gene_name ""PERM1""	transcript_type ""protein_coding""	transcript_name ""PERM1-201""	exon_number 1	exon_id ""ENSE00001385037.1""	level 2	protein_id ""ENSP00000343864.2""	transcript_support_level ""2""	tag ""basic""	tag ""appris_alternative_2""	havana_gene ""OTTHUMG00000040757.3""	havana_transcript ""OTTHUMT00000097943.2""	"
chr1	HAVANA	exon	981137	981173	.	-	.	"gene_id ""ENSG00000187642.9""	transcript_id ""ENST00000341290.6""	gene_type ""protein_coding""	gene_name ""PERM1""	transcript_type ""protein_coding""	transcript_name ""PERM1-201""	exon_number 2	exon_id ""ENSE00003620136.1""	level 2	protein_id ""ENSP00000343864.2""	transcript_support_level ""2""	tag ""basic""	tag ""appris_alternative_2""	havana_gene ""OTTHUMG00000040757.3""	havana_transcript ""OTTHUMT00000097943.2""	"
chr1	HAVANA	CDS	981137	981166	.	-	0	"gene_id ""ENSG00000187642.9""	transcript_id ""ENST00000341290.6""	gene_type ""protein_coding""	gene_name ""PERM1""	transcript_type ""protein_coding""	transcript_name ""PERM1-201""	exon_number 2	exon_id ""ENSE00003620136.1""	level 2	protein_id ""ENSP00000343864.2""	transcript_support_level ""2""	tag ""basic""	tag ""appris_alternative_2""	havana_gene ""OTTHUMG00000040757.3""	havana_transcript ""OTTHUMT00000097943.2""	"
chr1	HAVANA	start_codon	981164	981166	.	-	0	"gene_id ""ENSG00000187642.9""	transcript_id ""ENST00000341290.6""	gene_type ""protein_coding""	gene_name ""PERM1""	transcript_type ""protein_coding""	transcript_name ""PERM1-201""	exon_number 2	exon_id ""ENSE00003620136.1""	level 2	protein_id ""ENSP00000343864.2""	transcript_support_level ""2""	tag ""basic""	tag ""appris_alternative_2""	havana_gene ""OTTHUMG00000040757.3""	havana_transcript ""OTTHUMT00000097943.2""	"
chr1	HAVANA	exon	978881	980657	.	-	.	"gene_id ""ENSG00000187642.9""	transcript_id ""ENST00000341290.6""	gene_type ""protein_coding""	gene_name ""PERM1""	transcript_type ""protein_coding""	transcript_name ""PERM1-201""	exon_number 3	exon_id ""ENSE00001365716.1""	level 2	protein_id ""ENSP00000343864.2""	transcript_support_level ""2""	tag ""basic""	tag ""appris_alternative_2""	havana_gene ""OTTHUMG00000040757.3""	havana_transcript ""OTTHUMT00000097943.2""	"
chr1	HAVANA	CDS	978881	980657	.	-	0	"gene_id ""ENSG00000187642.9""	transcript_id ""ENST00000341290.6""	gene_type ""protein_coding""	gene_name ""PERM1""	transcript_type ""protein_coding""	transcript_name ""PERM1-201""	exon_number 3	exon_id ""ENSE00001365716.1""	level 2	protein_id ""ENSP00000343864.2""	transcript_support_level ""2""	tag ""basic""	tag ""appris_alternative_2""	havana_gene ""OTTHUMG00000040757.3""	havana_transcript ""OTTHUMT00000097943.2""	"
chr1	HAVANA	exon	976499	976624	.	-	.	"gene_id ""ENSG00000187642.9""	transcript_id ""ENST00000341290.6""	gene_type ""protein_coding""	gene_name ""PERM1""	transcript_type ""protein_coding""	transcript_name ""PERM1-201""	exon_number 4	exon_id ""ENSE00001389758.1""	level 2	protein_id ""ENSP00000343864.2""	transcript_support_level ""2""	tag ""basic""	tag ""appris_alternative_2""	havana_gene ""OTTHUMG00000040757.3""	havana_transcript ""OTTHUMT00000097943.2""	"
chr1	HAVANA	CDS	976499	976624	.	-	2	"gene_id ""ENSG00000187642.9""	transcript_id ""ENST00000341290.6""	gene_type ""protein_coding""	gene_name ""PERM1""	transcript_type ""protein_coding""	transcript_name ""PERM1-201""	exon_number 4	exon_id ""ENSE00001389758.1""	level 2	protein_id ""ENSP00000343864.2""	transcript_support_level ""2""	tag ""basic""	tag ""appris_alternative_2""	havana_gene ""OTTHUMG00000040757.3""	havana_transcript ""OTTHUMT00000097943.2""	"
chr1	HAVANA	exon	975204	976269	.	-	.	"gene_id ""ENSG00000187642.9""	transcript_id ""ENST00000341290.6""	gene_type ""protein_coding""	gene_name ""PERM1""	transcript_type ""protein_coding""	transcript_name ""PERM1-201""	exon_number 5	exon_id ""ENSE00001366612.1""	level 2	protein_id ""ENSP00000343864.2""	transcript_support_level ""2""	tag ""basic""	tag ""appris_alternative_2""	havana_gene ""OTTHUMG00000040757.3""	havana_transcript ""OTTHUMT00000097943.2""	"
chr1	HAVANA	CDS	976175	976269	.	-	2	"gene_id ""ENSG00000187642.9""	transcript_id ""ENST00000341290.6""	gene_type ""protein_coding""	gene_name ""PERM1""	transcript_type ""protein_coding""	transcript_name ""PERM1-201""	exon_number 5	exon_id ""ENSE00001366612.1""	level 2	protein_id ""ENSP00000343864.2""	transcript_support_level ""2""	tag ""basic""	tag ""appris_alternative_2""	havana_gene ""OTTHUMG00000040757.3""	havana_transcript ""OTTHUMT00000097943.2""	"
chr1	HAVANA	stop_codon	976172	976174	.	-	0	"gene_id ""ENSG00000187642.9""	transcript_id ""ENST00000341290.6""	gene_type ""protein_coding""	gene_name ""PERM1""	transcript_type ""protein_coding""	transcript_name ""PERM1-201""	exon_number 5	exon_id ""ENSE00001366612.1""	level 2	protein_id ""ENSP00000343864.2""	transcript_support_level ""2""	tag ""basic""	tag ""appris_alternative_2""	havana_gene ""OTTHUMG00000040757.3""	havana_transcript ""OTTHUMT00000097943.2""	"
chr1	HAVANA	UTR	982065	982093	.	-	.	"gene_id ""ENSG00000187642.9""	transcript_id ""ENST00000341290.6""	gene_type ""protein_coding""	gene_name ""PERM1""	transcript_type ""protein_coding""	transcript_name ""PERM1-201""	exon_number 1	exon_id ""ENSE00001385037.1""	level 2	protein_id ""ENSP00000343864.2""	transcript_support_level ""2""	tag ""basic""	tag ""appris_alternative_2""	havana_gene ""OTTHUMG00000040757.3""	havana_transcript ""OTTHUMT00000097943.2""	"
chr1	HAVANA	UTR	981167	981173	.	-	.	"gene_id ""ENSG00000187642.9""	transcript_id ""ENST00000341290.6""	gene_type ""protein_coding""	gene_name ""PERM1""	transcript_type ""protein_coding""	transcript_name ""PERM1-201""	exon_number 2	exon_id ""ENSE00003620136.1""	level 2	protein_id ""ENSP00000343864.2""	transcript_support_level ""2""	tag ""basic""	tag ""appris_alternative_2""	havana_gene ""OTTHUMG00000040757.3""	havana_transcript ""OTTHUMT00000097943.2""	"
chr1	HAVANA	UTR	975204	976174	.	-	.	"gene_id ""ENSG00000187642.9""	transcript_id ""ENST00000341290.6""	gene_type ""protein_coding""	gene_name ""PERM1""	transcript_type ""protein_coding""	transcript_name ""PERM1-201""	exon_number 5	exon_id ""ENSE00001366612.1""	level 2	protein_id ""ENSP00000343864.2""	transcript_support_level ""2""	tag ""basic""	tag ""appris_alternative_2""	havana_gene ""OTTHUMG00000040757.3""	havana_transcript ""OTTHUMT00000097943.2""	"
chr1	ENSEMBL	transcript	975205	981029	.	-	.	"gene_id ""ENSG00000187642.9""	transcript_id ""ENST00000433179.3""	gene_type ""protein_coding""	gene_name ""PERM1""	transcript_type ""protein_coding""	transcript_name ""PERM1-202""	level 3	protein_id ""ENSP00000414022.3""	transcript_support_level ""5""	tag ""basic""	tag ""appris_principal_2""	tag ""CCDS""	ccdsid ""CCDS76083.1""	havana_gene ""OTTHUMG00000040757.3""	"
chr1	ENSEMBL	exon	978881	981029	.	-	.	"gene_id ""ENSG00000187642.9""	transcript_id ""ENST00000433179.3""	gene_type ""protein_coding""	gene_name ""PERM1""	transcript_type ""protein_coding""	transcript_name ""PERM1-202""	exon_number 1	exon_id ""ENSE00003728856.1""	level 3	protein_id ""ENSP00000414022.3""	transcript_support_level ""5""	tag ""basic""	tag ""appris_principal_2""	tag ""CCDS""	ccdsid ""CCDS76083.1""	havana_gene ""OTTHUMG00000040757.3""	"
chr1	ENSEMBL	CDS	978881	981029	.	-	0	"gene_id ""ENSG00000187642.9""	transcript_id ""ENST00000433179.3""	gene_type ""protein_coding""	gene_name ""PERM1""	transcript_type ""protein_coding""	transcript_name ""PERM1-202""	exon_number 1	exon_id ""ENSE00003728856.1""	level 3	protein_id ""ENSP00000414022.3""	transcript_support_level ""5""	tag ""basic""	tag ""appris_principal_2""	tag ""CCDS""	ccdsid ""CCDS76083.1""	havana_gene ""OTTHUMG00000040757.3""	"
chr1	ENSEMBL	start_codon	981027	981029	.	-	0	"gene_id ""ENSG00000187642.9""	transcript_id ""ENST00000433179.3""	gene_type ""protein_coding""	gene_name ""PERM1""	transcript_type ""protein_coding""	transcript_name ""PERM1-202""	exon_number 1	exon_id ""ENSE00003728856.1""	level 3	protein_id ""ENSP00000414022.3""	transcript_support_level ""5""	tag ""basic""	tag ""appris_principal_2""	tag ""CCDS""	ccdsid ""CCDS76083.1""	havana_gene ""OTTHUMG00000040757.3""	"
chr1	ENSEMBL	exon	976499	976624	.	-	.	"gene_id ""ENSG00000187642.9""	transcript_id ""ENST00000433179.3""	gene_type ""protein_coding""	gene_name ""PERM1""	transcript_type ""protein_coding""	transcript_name ""PERM1-202""	exon_number 2	exon_id ""ENSE00001389758.1""	level 3	protein_id ""ENSP00000414022.3""	transcript_support_level ""5""	tag ""basic""	tag ""appris_principal_2""	tag ""CCDS""	ccdsid ""CCDS76083.1""	havana_gene ""OTTHUMG00000040757.3""	"
chr1	ENSEMBL	CDS	976499	976624	.	-	2	"gene_id ""ENSG00000187642.9""	transcript_id ""ENST00000433179.3""	gene_type ""protein_coding""	gene_name ""PERM1""	transcript_type ""protein_coding""	transcript_name ""PERM1-202""	exon_number 2	exon_id ""ENSE00001389758.1""	level 3	protein_id ""ENSP00000414022.3""	transcript_support_level ""5""	tag ""basic""	tag ""appris_principal_2""	tag ""CCDS""	ccdsid ""CCDS76083.1""	havana_gene ""OTTHUMG00000040757.3""	"
chr1	ENSEMBL	exon	975205	976269	.	-	.	"gene_id ""ENSG00000187642.9""	transcript_id ""ENST00000433179.3""	gene_type ""protein_coding""	gene_name ""PERM1""	transcript_type ""protein_coding""	transcript_name ""PERM1-202""	exon_number 3	exon_id ""ENSE00002263633.2""	level 3	protein_id ""ENSP00000414022.3""	transcript_support_level ""5""	tag ""basic""	tag ""appris_principal_2""	tag ""CCDS""	ccdsid ""CCDS76083.1""	havana_gene ""OTTHUMG00000040757.3""	"
chr1	ENSEMBL	CDS	976175	976269	.	-	2	"gene_id ""ENSG00000187642.9""	transcript_id ""ENST00000433179.3""	gene_type ""protein_coding""	gene_name ""PERM1""	transcript_type ""protein_coding""	transcript_name ""PERM1-202""	exon_number 3	exon_id ""ENSE00002263633.2""	level 3	protein_id ""ENSP00000414022.3""	transcript_support_level ""5""	tag ""basic""	tag ""appris_principal_2""	tag ""CCDS""	ccdsid ""CCDS76083.1""	havana_gene ""OTTHUMG00000040757.3""	"
chr1	ENSEMBL	stop_codon	976172	976174	.	-	0	"gene_id ""ENSG00000187642.9""	transcript_id ""ENST00000433179.3""	gene_type ""protein_coding""	gene_name ""PERM1""	transcript_type ""protein_coding""	transcript_name ""PERM1-202""	exon_number 3	exon_id ""ENSE00002263633.2""	level 3	protein_id ""ENSP00000414022.3""	transcript_support_level ""5""	tag ""basic""	tag ""appris_principal_2""	tag ""CCDS""	ccdsid ""CCDS76083.1""	havana_gene ""OTTHUMG00000040757.3""	"
chr1	ENSEMBL	UTR	975205	976174	.	-	.	"gene_id ""ENSG00000187642.9""	transcript_id ""ENST00000433179.3""	gene_type ""protein_coding""	gene_name ""PERM1""	transcript_type ""protein_coding""	transcript_name ""PERM1-202""	exon_number 3	exon_id ""ENSE00002263633.2""	level 3	protein_id ""ENSP00000414022.3""	transcript_support_level ""5""	tag ""basic""	tag ""appris_principal_2""	tag ""CCDS""	ccdsid ""CCDS76083.1""	havana_gene ""OTTHUMG00000040757.3""	"
chr1	HAVANA	gene	995966	998051	.	-	.	"gene_id ""ENSG00000272512.1""	gene_type ""lincRNA""	gene_name ""AL645608.8""	level 2	havana_gene ""OTTHUMG00000185581.1""	"
chr1	HAVANA	transcript	995966	998051	.	-	.	"gene_id ""ENSG00000272512.1""	transcript_id ""ENST00000606034.1""	gene_type ""lincRNA""	gene_name ""AL645608.8""	transcript_type ""lincRNA""	transcript_name ""AL645608.8-201""	level 2	transcript_support_level ""NA""	tag ""basic""	havana_gene ""OTTHUMG00000185581.1""	havana_transcript ""OTTHUMT00000470770.1""	"
chr1	HAVANA	exon	995966	998051	.	-	.	"gene_id ""ENSG00000272512.1""	transcript_id ""ENST00000606034.1""	gene_type ""lincRNA""	gene_name ""AL645608.8""	transcript_type ""lincRNA""	transcript_name ""AL645608.8-201""	exon_number 1	exon_id ""ENSE00003700959.1""	level 2	transcript_support_level ""NA""	tag ""basic""	havana_gene ""OTTHUMG00000185581.1""	havana_transcript ""OTTHUMT00000470770.1""	"
chr1	HAVANA	gene	998962	1000172	.	-	.	"gene_id ""ENSG00000188290.10""	gene_type ""protein_coding""	gene_name ""HES4""	level 2	havana_gene ""OTTHUMG00000040758.2""	"
chr1	HAVANA	transcript	1001138	1014541	.	+	.	"gene_id ""ENSG00000187608.8""	transcript_id ""ENST00000624697.3""	gene_type ""protein_coding""	gene_name ""ISG15""	transcript_type ""protein_coding""	transcript_name ""ISG15-203""	level 2	protein_id ""ENSP00000485643.1""	transcript_support_level ""3""	tag ""basic""	tag ""appris_alternative_2""	havana_gene ""OTTHUMG00000040777.3""	havana_transcript ""OTTHUMT00000479384.1""	"
chr1	HAVANA	exon	1001138	1001281	.	+	.	"gene_id ""ENSG00000187608.8""	transcript_id ""ENST00000624697.3""	gene_type ""protein_coding""	gene_name ""ISG15""	transcript_type ""protein_coding""	transcript_name ""ISG15-203""	exon_number 1	exon_id ""ENSE00003759395.1""	level 2	protein_id ""ENSP00000485643.1""	transcript_support_level ""3""	tag ""basic""	tag ""appris_alternative_2""	havana_gene ""OTTHUMG00000040777.3""	havana_transcript ""OTTHUMT00000479384.1""	"
chr1	HAVANA	exon	1008194	1008279	.	+	.	"gene_id ""ENSG00000187608.8""	transcript_id ""ENST00000624697.3""	gene_type ""protein_coding""	gene_name ""ISG15""	transcript_type ""protein_coding""	transcript_name ""ISG15-203""	exon_number 2	exon_id ""ENSE00003755395.1""	level 2	protein_id ""ENSP00000485643.1""	transcript_support_level ""3""	tag ""basic""	tag ""appris_alternative_2""	havana_gene ""OTTHUMG00000040777.3""	havana_transcript ""OTTHUMT00000479384.1""	"
chr1	HAVANA	exon	1013984	1014541	.	+	.	"gene_id ""ENSG00000187608.8""	transcript_id ""ENST00000624697.3""	gene_type ""protein_coding""	gene_name ""ISG15""	transcript_type ""protein_coding""	transcript_name ""ISG15-203""	exon_number 3	exon_id ""ENSE00003760003.1""	level 2	protein_id ""ENSP00000485643.1""	transcript_support_level ""3""	tag ""basic""	tag ""appris_alternative_2""	havana_gene ""OTTHUMG00000040777.3""	havana_transcript ""OTTHUMT00000479384.1""	"
chr1	HAVANA	CDS	1014005	1014475	.	+	0	"gene_id ""ENSG00000187608.8""	transcript_id ""ENST00000624697.3""	gene_type ""protein_coding""	gene_name ""ISG15""	transcript_type ""protein_coding""	transcript_name ""ISG15-203""	exon_number 3	exon_id ""ENSE00003760003.1""	level 2	protein_id ""ENSP00000485643.1""	transcript_support_level ""3""	tag ""basic""	tag ""appris_alternative_2""	havana_gene ""OTTHUMG00000040777.3""	havana_transcript ""OTTHUMT00000479384.1""	"
chr1	HAVANA	start_codon	1014005	1014007	.	+	0	"gene_id ""ENSG00000187608.8""	transcript_id ""ENST00000624697.3""	gene_type ""protein_coding""	gene_name ""ISG15""	transcript_type ""protein_coding""	transcript_name ""ISG15-203""	exon_number 3	exon_id ""ENSE00003760003.1""	level 2	protein_id ""ENSP00000485643.1""	transcript_support_level ""3""	tag ""basic""	tag ""appris_alternative_2""	havana_gene ""OTTHUMG00000040777.3""	havana_transcript ""OTTHUMT00000479384.1""	"
chr1	HAVANA	stop_codon	1014476	1014478	.	+	0	"gene_id ""ENSG00000187608.8""	transcript_id ""ENST00000624697.3""	gene_type ""protein_coding""	gene_name ""ISG15""	transcript_type ""protein_coding""	transcript_name ""ISG15-203""	exon_number 3	exon_id ""ENSE00003760003.1""	level 2	protein_id ""ENSP00000485643.1""	transcript_support_level ""3""	tag ""basic""	tag ""appris_alternative_2""	havana_gene ""OTTHUMG00000040777.3""	havana_transcript ""OTTHUMT00000479384.1""	"
chr1	HAVANA	UTR	1001138	1001281	.	+	.	"gene_id ""ENSG00000187608.8""	transcript_id ""ENST00000624697.3""	gene_type ""protein_coding""	gene_name ""ISG15""	transcript_type ""protein_coding""	transcript_name ""ISG15-203""	exon_number 1	exon_id ""ENSE00003759395.1""	level 2	protein_id ""ENSP00000485643.1""	transcript_support_level ""3""	tag ""basic""	tag ""appris_alternative_2""	havana_gene ""OTTHUMG00000040777.3""	havana_transcript ""OTTHUMT00000479384.1""	"
chr1	HAVANA	UTR	1008194	1008279	.	+	.	"gene_id ""ENSG00000187608.8""	transcript_id ""ENST00000624697.3""	gene_type ""protein_coding""	gene_name ""ISG15""	transcript_type ""protein_coding""	transcript_name ""ISG15-203""	exon_number 2	exon_id ""ENSE00003755395.1""	level 2	protein_id ""ENSP00000485643.1""	transcript_support_level ""3""	tag ""basic""	tag ""appris_alternative_2""	havana_gene ""OTTHUMG00000040777.3""	havana_transcript ""OTTHUMT00000479384.1""	"
chr1	HAVANA	UTR	1013984	1014004	.	+	.	"gene_id ""ENSG00000187608.8""	transcript_id ""ENST00000624697.3""	gene_type ""protein_coding""	gene_name ""ISG15""	transcript_type ""protein_coding""	transcript_name ""ISG15-203""	exon_number 3	exon_id ""ENSE00003760003.1""	level 2	protein_id ""ENSP00000485643.1""	transcript_support_level ""3""	tag ""basic""	tag ""appris_alternative_2""	havana_gene ""OTTHUMG00000040777.3""	havana_transcript ""OTTHUMT00000479384.1""	"
chr1	HAVANA	UTR	1014476	1014541	.	+	.	"gene_id ""ENSG00000187608.8""	transcript_id ""ENST00000624697.3""	gene_type ""protein_coding""	gene_name ""ISG15""	transcript_type ""protein_coding""	transcript_name ""ISG15-203""	exon_number 3	exon_id ""ENSE00003760003.1""	level 2	protein_id ""ENSP00000485643.1""	transcript_support_level ""3""	tag ""basic""	tag ""appris_alternative_2""	havana_gene ""OTTHUMG00000040777.3""	havana_transcript ""OTTHUMT00000479384.1""	"
chr1	HAVANA	transcript	1013423	1014540	.	+	.	"gene_id ""ENSG00000187608.8""	transcript_id ""ENST00000379389.4""	gene_type ""protein_coding""	gene_name ""ISG15""	transcript_type ""protein_coding""	transcript_name ""ISG15-201""	level 2	protein_id ""ENSP00000368699.4""	transcript_support_level ""1""	tag ""basic""	tag ""appris_principal_2""	tag ""CCDS""	ccdsid ""CCDS6.1""	havana_gene ""OTTHUMG00000040777.3""	havana_transcript ""OTTHUMT00000097989.1""	"
chr1	HAVANA	exon	1013423	1013576	.	+	.	"gene_id ""ENSG00000187608.8""	transcript_id ""ENST00000379389.4""	gene_type ""protein_coding""	gene_name ""ISG15""	transcript_type ""protein_coding""	transcript_name ""ISG15-201""	exon_number 1	exon_id ""ENSE00001480807.4""	level 2	protein_id ""ENSP00000368699.4""	transcript_support_level ""1""	tag ""basic""	tag ""appris_principal_2""	tag ""CCDS""	ccdsid ""CCDS6.1""	havana_gene ""OTTHUMG00000040777.3""	havana_transcript ""OTTHUMT00000097989.1""	"
chr1	HAVANA	CDS	1013574	1013576	.	+	0	"gene_id ""ENSG00000187608.8""	transcript_id ""ENST00000379389.4""	gene_type ""protein_coding""	gene_name ""ISG15""	transcript_type ""protein_coding""	transcript_name ""ISG15-201""	exon_number 1	exon_id ""ENSE00001480807.4""	level 2	protein_id ""ENSP00000368699.4""	transcript_support_level ""1""	tag ""basic""	tag ""appris_principal_2""	tag ""CCDS""	ccdsid ""CCDS6.1""	havana_gene ""OTTHUMG00000040777.3""	havana_transcript ""OTTHUMT00000097989.1""	"
chr1	HAVANA	start_codon	1013574	1013576	.	+	0	"gene_id ""ENSG00000187608.8""	transcript_id ""ENST00000379389.4""	gene_type ""protein_coding""	gene_name ""ISG15""	transcript_type ""protein_coding""	transcript_name ""ISG15-201""	exon_number 1	exon_id ""ENSE00001480807.4""	level 2	protein_id ""ENSP00000368699.4""	transcript_support_level ""1""	tag ""basic""	tag ""appris_principal_2""	tag ""CCDS""	ccdsid ""CCDS6.1""	havana_gene ""OTTHUMG00000040777.3""	havana_transcript ""OTTHUMT00000097989.1""	"
chr1	HAVANA	exon	1013984	1014540	.	+	.	"gene_id ""ENSG00000187608.8""	transcript_id ""ENST00000379389.4""	gene_type ""protein_coding""	gene_name ""ISG15""	transcript_type ""protein_coding""	transcript_name ""ISG15-201""	exon_number 2	exon_id ""ENSE00001480799.4""	level 2	protein_id ""ENSP00000368699.4""	transcript_support_level ""1""	tag ""basic""	tag ""appris_principal_2""	tag ""CCDS""	ccdsid ""CCDS6.1""	havana_gene ""OTTHUMG00000040777.3""	havana_transcript ""OTTHUMT00000097989.1""	"
chr1	HAVANA	CDS	1013984	1014475	.	+	0	"gene_id ""ENSG00000187608.8""	transcript_id ""ENST00000379389.4""	gene_type ""protein_coding""	gene_name ""ISG15""	transcript_type ""protein_coding""	transcript_name ""ISG15-201""	exon_number 2	exon_id ""ENSE00001480799.4""	level 2	protein_id ""ENSP00000368699.4""	transcript_support_level ""1""	tag ""basic""	tag ""appris_principal_2""	tag ""CCDS""	ccdsid ""CCDS6.1""	havana_gene ""OTTHUMG00000040777.3""	havana_transcript ""OTTHUMT00000097989.1""	"
chr1	HAVANA	stop_codon	1014476	1014478	.	+	0	"gene_id ""ENSG00000187608.8""	transcript_id ""ENST00000379389.4""	gene_type ""protein_coding""	gene_name ""ISG15""	transcript_type ""protein_coding""	transcript_name ""ISG15-201""	exon_number 2	exon_id ""ENSE00001480799.4""	level 2	protein_id ""ENSP00000368699.4""	transcript_support_level ""1""	tag ""basic""	tag ""appris_principal_2""	tag ""CCDS""	ccdsid ""CCDS6.1""	havana_gene ""OTTHUMG00000040777.3""	havana_transcript ""OTTHUMT00000097989.1""	"
chr1	HAVANA	UTR	1013423	1013573	.	+	.	"gene_id ""ENSG00000187608.8""	transcript_id ""ENST00000379389.4""	gene_type ""protein_coding""	gene_name ""ISG15""	transcript_type ""protein_coding""	transcript_name ""ISG15-201""	exon_number 1	exon_id ""ENSE00001480807.4""	level 2	protein_id ""ENSP00000368699.4""	transcript_support_level ""1""	tag ""basic""	tag ""appris_principal_2""	tag ""CCDS""	ccdsid ""CCDS6.1""	havana_gene ""OTTHUMG00000040777.3""	havana_transcript ""OTTHUMT00000097989.1""	"
chr1	HAVANA	UTR	1014476	1014540	.	+	.	"gene_id ""ENSG00000187608.8""	transcript_id ""ENST00000379389.4""	gene_type ""protein_coding""	gene_name ""ISG15""	transcript_type ""protein_coding""	transcript_name ""ISG15-201""	exon_number 2	exon_id ""ENSE00001480799.4""	level 2	protein_id ""ENSP00000368699.4""	transcript_support_level ""1""	tag ""basic""	tag ""appris_principal_2""	tag ""CCDS""	ccdsid ""CCDS6.1""	havana_gene ""OTTHUMG00000040777.3""	havana_transcript ""OTTHUMT00000097989.1""	"
chr1	HAVANA	gene	1008076	1008229	.	-	.	"gene_id ""ENSG00000231702.2""	gene_type ""processed_pseudogene""	gene_name ""AL645608.4""	level 2	havana_gene ""OTTHUMG00000040759.3""	"
chr1	HAVANA	transcript	1008076	1008229	.	-	.	"gene_id ""ENSG00000231702.2""	transcript_id ""ENST00000423619.2""	gene_type ""processed_pseudogene""	gene_name ""AL645608.4""	transcript_type ""processed_pseudogene""	transcript_name ""AL645608.4-201""	level 2	transcript_support_level ""NA""	ont ""PGO:0000004""	tag ""basic""	havana_gene ""OTTHUMG00000040759.3""	havana_transcript ""OTTHUMT00000097947.3""	"
chr1	HAVANA	exon	1008076	1008229	.	-	.	"gene_id ""ENSG00000231702.2""	transcript_id ""ENST00000423619.2""	gene_type ""processed_pseudogene""	gene_name ""AL645608.4""	transcript_type ""processed_pseudogene""	transcript_name ""AL645608.4-201""	exon_number 1	exon_id ""ENSE00001736965.2""	level 2	transcript_support_level ""NA""	ont ""PGO:0000004""	tag ""basic""	havana_gene ""OTTHUMG00000040759.3""	havana_transcript ""OTTHUMT00000097947.3""	"
chr1	HAVANA	gene	1011997	1013193	.	-	.	"gene_id ""ENSG00000224969.1""	gene_type ""antisense_RNA""	gene_name ""AL645608.2""	level 1	havana_gene ""OTTHUMG00000040779.1""	"
chr1	HAVANA	transcript	1011997	1013193	.	-	.	"gene_id ""ENSG00000224969.1""	transcript_id ""ENST00000458555.1""	gene_type ""antisense_RNA""	gene_name ""AL645608.2""	transcript_type ""antisense_RNA""	transcript_name ""AL645608.2-201""	level 1	transcript_support_level ""2""	tag ""basic""	tag ""exp_conf""	havana_gene ""OTTHUMG00000040779.1""	havana_transcript ""OTTHUMT00000097998.1""	"
chr1	HAVANA	exon	1012917	1013193	.	-	.	"gene_id ""ENSG00000224969.1""	transcript_id ""ENST00000458555.1""	gene_type ""antisense_RNA""	gene_name ""AL645608.2""	transcript_type ""antisense_RNA""	transcript_name ""AL645608.2-201""	exon_number 1	exon_id ""ENSE00001740160.1""	level 1	transcript_support_level ""2""	tag ""basic""	tag ""exp_conf""	havana_gene ""OTTHUMG00000040779.1""	havana_transcript ""OTTHUMT00000097998.1""	"
chr1	HAVANA	exon	1011997	1012190	.	-	.	"gene_id ""ENSG00000224969.1""	transcript_id ""ENST00000458555.1""	gene_type ""antisense_RNA""	gene_name ""AL645608.2""	transcript_type ""antisense_RNA""	transcript_name ""AL645608.2-201""	exon_number 2	exon_id ""ENSE00001614353.1""	level 1	transcript_support_level ""2""	tag ""basic""	tag ""exp_conf""	havana_gene ""OTTHUMG00000040779.1""	havana_transcript ""OTTHUMT00000097998.1""	"
chr1	HAVANA	gene	1020123	1056118	.	+	.	"gene_id ""ENSG00000188157.14""	gene_type ""protein_coding""	gene_name ""AGRN""	level 2	tag ""overlapping_locus""	havana_gene ""OTTHUMG00000040778.5""	"
chr1	HAVANA	transcript	1020123	1056116	.	+	.	"gene_id ""ENSG00000188157.14""	transcript_id ""ENST00000379370.6""	gene_type ""protein_coding""	gene_name ""AGRN""	transcript_type ""protein_coding""	transcript_name ""AGRN-201""	level 2	protein_id ""ENSP00000368678.2""	transcript_support_level ""1""	tag ""basic""	tag ""appris_principal_1""	tag ""CCDS""	ccdsid ""CCDS30551.1""	havana_gene ""OTTHUMG00000040778.5""	havana_transcript ""OTTHUMT00000097990.2""	"
chr1	HAVANA	exon	1020123	1020373	.	+	.	"gene_id ""ENSG00000188157.14""	transcript_id ""ENST00000379370.6""	gene_type ""protein_coding""	gene_name ""AGRN""	transcript_type ""protein_coding""	transcript_name ""AGRN-201""	exon_number 1	exon_id ""ENSE00002277560.1""	level 2	protein_id ""ENSP00000368678.2""	transcript_support_level ""1""	tag ""basic""	tag ""appris_principal_1""	tag ""CCDS""	ccdsid ""CCDS30551.1""	havana_gene ""OTTHUMG00000040778.5""	havana_transcript ""OTTHUMT00000097990.2""	"
chr1	HAVANA	CDS	1020173	1020373	.	+	0	"gene_id ""ENSG00000188157.14""	transcript_id ""ENST00000379370.6""	gene_type ""protein_coding""	gene_name ""AGRN""	transcript_type ""protein_coding""	transcript_name ""AGRN-201""	exon_number 1	exon_id ""ENSE00002277560.1""	level 2	protein_id ""ENSP00000368678.2""	transcript_support_level ""1""	tag ""basic""	tag ""appris_principal_1""	tag ""CCDS""	ccdsid ""CCDS30551.1""	havana_gene ""OTTHUMG00000040778.5""	havana_transcript ""OTTHUMT00000097990.2""	"
chr1	HAVANA	start_codon	1020173	1020175	.	+	0	"gene_id ""ENSG00000188157.14""	transcript_id ""ENST00000379370.6""	gene_type ""protein_coding""	gene_name ""AGRN""	transcript_type ""protein_coding""	transcript_name ""AGRN-201""	exon_number 1	exon_id ""ENSE00002277560.1""	level 2	protein_id ""ENSP00000368678.2""	transcript_support_level ""1""	tag ""basic""	tag ""appris_principal_1""	tag ""CCDS""	ccdsid ""CCDS30551.1""	havana_gene ""OTTHUMG00000040778.5""	havana_transcript ""OTTHUMT00000097990.2""	"
chr1	HAVANA	exon	1022201	1022462	.	+	.	"gene_id ""ENSG00000188157.14""	transcript_id ""ENST00000379370.6""	gene_type ""protein_coding""	gene_name ""AGRN""	transcript_type ""protein_coding""	transcript_name ""AGRN-201""	exon_number 2	exon_id ""ENSE00001673004.1""	level 2	protein_id ""ENSP00000368678.2""	transcript_support_level ""1""	tag ""basic""	tag ""appris_principal_1""	tag ""CCDS""	ccdsid ""CCDS30551.1""	havana_gene ""OTTHUMG00000040778.5""	havana_transcript ""OTTHUMT00000097990.2""	"
chr1	HAVANA	CDS	1022201	1022462	.	+	0	"gene_id ""ENSG00000188157.14""	transcript_id ""ENST00000379370.6""	gene_type ""protein_coding""	gene_name ""AGRN""	transcript_type ""protein_coding""	transcript_name ""AGRN-201""	exon_number 2	exon_id ""ENSE00001673004.1""	level 2	protein_id ""ENSP00000368678.2""	transcript_support_level ""1""	tag ""basic""	tag ""appris_principal_1""	tag ""CCDS""	ccdsid ""CCDS30551.1""	havana_gene ""OTTHUMG00000040778.5""	havana_transcript ""OTTHUMT00000097990.2""	"
chr1	HAVANA	exon	1035277	1035324	.	+	.	"gene_id ""ENSG00000188157.14""	transcript_id ""ENST00000379370.6""	gene_type ""protein_coding""	gene_name ""AGRN""	transcript_type ""protein_coding""	transcript_name ""AGRN-201""	exon_number 3	exon_id ""ENSE00003635914.1""	level 2	protein_id ""ENSP00000368678.2""	transcript_support_level ""1""	tag ""basic""	tag ""appris_principal_1""	tag ""CCDS""	ccdsid ""CCDS30551.1""	havana_gene ""OTTHUMG00000040778.5""	havana_transcript ""OTTHUMT00000097990.2""	"
chr1	HAVANA	CDS	1035277	1035324	.	+	2	"gene_id ""ENSG00000188157.14""	transcript_id ""ENST00000379370.6""	gene_type ""protein_coding""	gene_name ""AGRN""	transcript_type ""protein_coding""	transcript_name ""AGRN-201""	exon_number 3	exon_id ""ENSE00003635914.1""	level 2	protein_id ""ENSP00000368678.2""	transcript_support_level ""1""	tag ""basic""	tag ""appris_principal_1""	tag ""CCDS""	ccdsid ""CCDS30551.1""	havana_gene ""OTTHUMG00000040778.5""	havana_transcript ""OTTHUMT00000097990.2""	"
chr1	HAVANA	exon	1040665	1040880	.	+	.	"gene_id ""ENSG00000188157.14""	transcript_id ""ENST00000379370.6""	gene_type ""protein_coding""	gene_name ""AGRN""	transcript_type ""protein_coding""	transcript_name ""AGRN-201""	exon_number 4	exon_id ""ENSE00003677060.1""	level 2	protein_id ""ENSP00000368678.2""	transcript_support_level ""1""	tag ""basic""	tag ""appris_principal_1""	tag ""CCDS""	ccdsid ""CCDS30551.1""	havana_gene ""OTTHUMG00000040778.5""	havana_transcript ""OTTHUMT00000097990.2""	"
chr1	HAVANA	CDS	1040665	1040880	.	+	2	"gene_id ""ENSG00000188157.14""	transcript_id ""ENST00000379370.6""	gene_type ""protein_coding""	gene_name ""AGRN""	transcript_type ""protein_coding""	transcript_name ""AGRN-201""	exon_number 4	exon_id ""ENSE00003677060.1""	level 2	protein_id ""ENSP00000368678.2""	transcript_support_level ""1""	tag ""basic""	tag ""appris_principal_1""	tag ""CCDS""	ccdsid ""CCDS30551.1""	havana_gene ""OTTHUMG00000040778.5""	havana_transcript ""OTTHUMT00000097990.2""	"
chr1	HAVANA	exon	1041173	1041397	.	+	.	"gene_id ""ENSG00000188157.14""	transcript_id ""ENST00000379370.6""	gene_type ""protein_coding""	gene_name ""AGRN""	transcript_type ""protein_coding""	transcript_name ""AGRN-201""	exon_number 5	exon_id ""ENSE00003472518.1""	level 2	protein_id ""ENSP00000368678.2""	transcript_support_level ""1""	tag ""basic""	tag ""appris_principal_1""	tag ""CCDS""	ccdsid ""CCDS30551.1""	havana_gene ""OTTHUMG00000040778.5""	havana_transcript ""OTTHUMT00000097990.2""	"
chr1	HAVANA	CDS	1041173	1041397	.	+	2	"gene_id ""ENSG00000188157.14""	transcript_id ""ENST00000379370.6""	gene_type ""protein_coding""	gene_name ""AGRN""	transcript_type ""protein_coding""	transcript_name ""AGRN-201""	exon_number 5	exon_id ""ENSE00003472518.1""	level 2	protein_id ""ENSP00000368678.2""	transcript_support_level ""1""	tag ""basic""	tag ""appris_principal_1""	tag ""CCDS""	ccdsid ""CCDS30551.1""	havana_gene ""OTTHUMG00000040778.5""	havana_transcript ""OTTHUMT00000097990.2""	"
chr1	HAVANA	exon	1041478	1041702	.	+	.	"gene_id ""ENSG00000188157.14""	transcript_id ""ENST00000379370.6""	gene_type ""protein_coding""	gene_name ""AGRN""	transcript_type ""protein_coding""	transcript_name ""AGRN-201""	exon_number 6	exon_id ""ENSE00001627476.1""	level 2	protein_id ""ENSP00000368678.2""	transcript_support_level ""1""	tag ""basic""	tag ""appris_principal_1""	tag ""CCDS""	ccdsid ""CCDS30551.1""	havana_gene ""OTTHUMG00000040778.5""	havana_transcript ""OTTHUMT00000097990.2""	"
chr1	HAVANA	CDS	1041478	1041702	.	+	2	"gene_id ""ENSG00000188157.14""	transcript_id ""ENST00000379370.6""	gene_type ""protein_coding""	gene_name ""AGRN""	transcript_type ""protein_coding""	transcript_name ""AGRN-201""	exon_number 6	exon_id ""ENSE00001627476.1""	level 2	protein_id ""ENSP00000368678.2""	transcript_support_level ""1""	tag ""basic""	tag ""appris_principal_1""	tag ""CCDS""	ccdsid ""CCDS30551.1""	havana_gene ""OTTHUMG00000040778.5""	havana_transcript ""OTTHUMT00000097990.2""	"
chr1	HAVANA	exon	1041956	1042162	.	+	.	"gene_id ""ENSG00000188157.14""	transcript_id ""ENST00000379370.6""	gene_type ""protein_coding""	gene_name ""AGRN""	transcript_type ""protein_coding""	transcript_name ""AGRN-201""	exon_number 7	exon_id ""ENSE00001700910.1""	level 2	protein_id ""ENSP00000368678.2""	transcript_support_level ""1""	tag ""basic""	tag ""appris_principal_1""	tag ""CCDS""	ccdsid ""CCDS30551.1""	havana_gene ""OTTHUMG00000040778.5""	havana_transcript ""OTTHUMT00000097990.2""	"
chr1	HAVANA	CDS	1041956	1042162	.	+	2	"gene_id ""ENSG00000188157.14""	transcript_id ""ENST00000379370.6""	gene_type ""protein_coding""	gene_name ""AGRN""	transcript_type ""protein_coding""	transcript_name ""AGRN-201""	exon_number 7	exon_id ""ENSE00001700910.1""	level 2	protein_id ""ENSP00000368678.2""	transcript_support_level ""1""	tag ""basic""	tag ""appris_principal_1""	tag ""CCDS""	ccdsid ""CCDS30551.1""	havana_gene ""OTTHUMG00000040778.5""	havana_transcript ""OTTHUMT00000097990.2""	"
chr1	HAVANA	exon	1043239	1043457	.	+	.	"gene_id ""ENSG00000188157.14""	transcript_id ""ENST00000379370.6""	gene_type ""protein_coding""	gene_name ""AGRN""	transcript_type ""protein_coding""	transcript_name ""AGRN-201""	exon_number 8	exon_id ""ENSE00001605257.1""	level 2	protein_id ""ENSP00000368678.2""	transcript_support_level ""1""	tag ""basic""	tag ""appris_principal_1""	tag ""CCDS""	ccdsid ""CCDS30551.1""	havana_gene ""OTTHUMG00000040778.5""	havana_transcript ""OTTHUMT00000097990.2""	"
chr1	HAVANA	CDS	1043239	1043457	.	+	2	"gene_id ""ENSG00000188157.14""	transcript_id ""ENST00000379370.6""	gene_type ""protein_coding""	gene_name ""AGRN""	transcript_type ""protein_coding""	transcript_name ""AGRN-201""	exon_number 8	exon_id ""ENSE00001605257.1""	level 2	protein_id ""ENSP00000368678.2""	transcript_support_level ""1""	tag ""basic""	tag ""appris_principal_1""	tag ""CCDS""	ccdsid ""CCDS30551.1""	havana_gene ""OTTHUMG00000040778.5""	havana_transcript ""OTTHUMT00000097990.2""	"
chr1	HAVANA	exon	1043538	1043732	.	+	.	"gene_id ""ENSG00000188157.14""	transcript_id ""ENST00000379370.6""	gene_type ""protein_coding""	gene_name ""AGRN""	transcript_type ""protein_coding""	transcript_name ""AGRN-201""	exon_number 9	exon_id ""ENSE00001701194.1""	level 2	protein_id ""ENSP00000368678.2""	transcript_support_level ""1""	tag ""basic""	tag ""appris_principal_1""	tag ""CCDS""	ccdsid ""CCDS30551.1""	havana_gene ""OTTHUMG00000040778.5""	havana_transcript ""OTTHUMT00000097990.2""	"
chr1	HAVANA	CDS	1043538	1043732	.	+	2	"gene_id ""ENSG00000188157.14""	transcript_id ""ENST00000379370.6""	gene_type ""protein_coding""	gene_name ""AGRN""	transcript_type ""protein_coding""	transcript_name ""AGRN-201""	exon_number 9	exon_id ""ENSE00001701194.1""	level 2	protein_id ""ENSP00000368678.2""	transcript_support_level ""1""	tag ""basic""	tag ""appris_principal_1""	tag ""CCDS""	ccdsid ""CCDS30551.1""	havana_gene ""OTTHUMG00000040778.5""	havana_transcript ""OTTHUMT00000097990.2""	"
chr1	HAVANA	exon	1043823	1044023	.	+	.	"gene_id ""ENSG00000188157.14""	transcript_id ""ENST00000379370.6""	gene_type ""protein_coding""	gene_name ""AGRN""	transcript_type ""protein_coding""	transcript_name ""AGRN-201""	exon_number 10	exon_id ""ENSE00001762402.1""	level 2	protein_id ""ENSP00000368678.2""	transcript_support_level ""1""	tag ""basic""	tag ""appris_principal_1""	tag ""CCDS""	ccdsid ""CCDS30551.1""	havana_gene ""OTTHUMG00000040778.5""	havana_transcript ""OTTHUMT00000097990.2""	"
chr1	HAVANA	CDS	1043823	1044023	.	+	2	"gene_id ""ENSG00000188157.14""	transcript_id ""ENST00000379370.6""	gene_type ""protein_coding""	gene_name ""AGRN""	transcript_type ""protein_coding""	transcript_name ""AGRN-201""	exon_number 10	exon_id ""ENSE00001762402.1""	level 2	protein_id ""ENSP00000368678.2""	transcript_support_level ""1""	tag ""basic""	tag ""appris_principal_1""	tag ""CCDS""	ccdsid ""CCDS30551.1""	havana_gene ""OTTHUMG00000040778.5""	havana_transcript ""OTTHUMT00000097990.2""	"
chr1	HAVANA	exon	1044109	1044257	.	+	.	"gene_id ""ENSG00000188157.14""	transcript_id ""ENST00000379370.6""	gene_type ""protein_coding""	gene_name ""AGRN""	transcript_type ""protein_coding""	transcript_name ""AGRN-201""	exon_number 11	exon_id ""ENSE00001653556.1""	level 2	protein_id ""ENSP00000368678.2""	transcript_support_level ""1""	tag ""basic""	tag ""appris_principal_1""	tag ""CCDS""	ccdsid ""CCDS30551.1""	havana_gene ""OTTHUMG00000040778.5""	havana_transcript ""OTTHUMT00000097990.2""	"
chr1	HAVANA	CDS	1044109	1044257	.	+	2	"gene_id ""ENSG00000188157.14""	transcript_id ""ENST00000379370.6""	gene_type ""protein_coding""	gene_name ""AGRN""	transcript_type ""protein_coding""	transcript_name ""AGRN-201""	exon_number 11	exon_id ""ENSE00001653556.1""	level 2	protein_id ""ENSP00000368678.2""	transcript_support_level ""1""	tag ""basic""	tag ""appris_principal_1""	tag ""CCDS""	ccdsid ""CCDS30551.1""	havana_gene ""OTTHUMG00000040778.5""	havana_transcript ""OTTHUMT00000097990.2""	"
chr1	HAVANA	exon	1044334	1044439	.	+	.	"gene_id ""ENSG00000188157.14""	transcript_id ""ENST00000379370.6""	gene_type ""protein_coding""	gene_name ""AGRN""	transcript_type ""protein_coding""	transcript_name ""AGRN-201""	exon_number 12	exon_id ""ENSE00001773423.1""	level 2	protein_id ""ENSP00000368678.2""	transcript_support_level ""1""	tag ""basic""	tag ""appris_principal_1""	tag ""CCDS""	ccdsid ""CCDS30551.1""	havana_gene ""OTTHUMG00000040778.5""	havana_transcript ""OTTHUMT00000097990.2""	"
chr1	HAVANA	CDS	1044334	1044439	.	+	0	"gene_id ""ENSG00000188157.14""	transcript_id ""ENST00000379370.6""	gene_type ""protein_coding""	gene_name ""AGRN""	transcript_type ""protein_coding""	transcript_name ""AGRN-201""	exon_number 12	exon_id ""ENSE00001773423.1""	level 2	protein_id ""ENSP00000368678.2""	transcript_support_level ""1""	tag ""basic""	tag ""appris_principal_1""	tag ""CCDS""	ccdsid ""CCDS30551.1""	havana_gene ""OTTHUMG00000040778.5""	havana_transcript ""OTTHUMT00000097990.2""	"
chr1	HAVANA	exon	1045161	1045277	.	+	.	"gene_id ""ENSG00000188157.14""	transcript_id ""ENST00000379370.6""	gene_type ""protein_coding""	gene_name ""AGRN""	transcript_type ""protein_coding""	transcript_name ""AGRN-201""	exon_number 13	exon_id ""ENSE00001688790.1""	level 2	protein_id ""ENSP00000368678.2""	transcript_support_level ""1""	tag ""basic""	tag ""appris_principal_1""	tag ""CCDS""	ccdsid ""CCDS30551.1""	havana_gene ""OTTHUMG00000040778.5""	havana_transcript ""OTTHUMT00000097990.2""	"
chr1	HAVANA	CDS	1045161	1045277	.	+	2	"gene_id ""ENSG00000188157.14""	transcript_id ""ENST00000379370.6""	gene_type ""protein_coding""	gene_name ""AGRN""	transcript_type ""protein_coding""	transcript_name ""AGRN-201""	exon_number 13	exon_id ""ENSE00001688790.1""	level 2	protein_id ""ENSP00000368678.2""	transcript_support_level ""1""	tag ""basic""	tag ""appris_principal_1""	tag ""CCDS""	ccdsid ""CCDS30551.1""	havana_gene ""OTTHUMG00000040778.5""	havana_transcript ""OTTHUMT00000097990.2""	"
chr1	HAVANA	exon	1045359	1045523	.	+	.	"gene_id ""ENSG00000188157.14""	transcript_id ""ENST00000379370.6""	gene_type ""protein_coding""	gene_name ""AGRN""	transcript_type ""protein_coding""	transcript_name ""AGRN-201""	exon_number 14	exon_id ""ENSE00001737074.1""	level 2	protein_id ""ENSP00000368678.2""	transcript_support_level ""1""	tag ""basic""	tag ""appris_principal_1""	tag ""CCDS""	ccdsid ""CCDS30551.1""	havana_gene ""OTTHUMG00000040778.5""	havana_transcript ""OTTHUMT00000097990.2""	"
chr1	HAVANA	CDS	1045359	1045523	.	+	2	"gene_id ""ENSG00000188157.14""	transcript_id ""ENST00000379370.6""	gene_type ""protein_coding""	gene_name ""AGRN""	transcript_type ""protein_coding""	transcript_name ""AGRN-201""	exon_number 14	exon_id ""ENSE00001737074.1""	level 2	protein_id ""ENSP00000368678.2""	transcript_support_level ""1""	tag ""basic""	tag ""appris_principal_1""	tag ""CCDS""	ccdsid ""CCDS30551.1""	havana_gene ""OTTHUMG00000040778.5""	havana_transcript ""OTTHUMT00000097990.2""	"
chr1	HAVANA	exon	1045733	1045876	.	+	.	"gene_id ""ENSG00000188157.14""	transcript_id ""ENST00000379370.6""	gene_type ""protein_coding""	gene_name ""AGRN""	transcript_type ""protein_coding""	transcript_name ""AGRN-201""	exon_number 15	exon_id ""ENSE00003686258.1""	level 2	protein_id ""ENSP00000368678.2""	transcript_support_level ""1""	tag ""basic""	tag ""appris_principal_1""	tag ""CCDS""	ccdsid ""CCDS30551.1""	havana_gene ""OTTHUMG00000040778.5""	havana_transcript ""OTTHUMT00000097990.2""	"
chr1	HAVANA	CDS	1045733	1045876	.	+	2	"gene_id ""ENSG00000188157.14""	transcript_id ""ENST00000379370.6""	gene_type ""protein_coding""	gene_name ""AGRN""	transcript_type ""protein_coding""	transcript_name ""AGRN-201""	exon_number 15	exon_id ""ENSE00003686258.1""	level 2	protein_id ""ENSP00000368678.2""	transcript_support_level ""1""	tag ""basic""	tag ""appris_principal_1""	tag ""CCDS""	ccdsid ""CCDS30551.1""	havana_gene ""OTTHUMG00000040778.5""	havana_transcript ""OTTHUMT00000097990.2""	"
chr1	HAVANA	exon	1045964	1046088	.	+	.	"gene_id ""ENSG00000188157.14""	transcript_id ""ENST00000379370.6""	gene_type ""protein_coding""	gene_name ""AGRN""	transcript_type ""protein_coding""	transcript_name ""AGRN-201""	exon_number 16	exon_id ""ENSE00003684009.1""	level 2	protein_id ""ENSP00000368678.2""	transcript_support_level ""1""	tag ""basic""	tag ""appris_principal_1""	tag ""CCDS""	ccdsid ""CCDS30551.1""	havana_gene ""OTTHUMG00000040778.5""	havana_transcript ""OTTHUMT00000097990.2""	"
chr1	HAVANA	CDS	1045964	1046088	.	+	2	"gene_id ""ENSG00000188157.14""	transcript_id ""ENST00000379370.6""	gene_type ""protein_coding""	gene_name ""AGRN""	transcript_type ""protein_coding""	transcript_name ""AGRN-201""	exon_number 16	exon_id ""ENSE00003684009.1""	level 2	protein_id ""ENSP00000368678.2""	transcript_support_level ""1""	tag ""basic""	tag ""appris_principal_1""	tag ""CCDS""	ccdsid ""CCDS30551.1""	havana_gene ""OTTHUMG00000040778.5""	havana_transcript ""OTTHUMT00000097990.2""	"
chr1	HAVANA	exon	1046160	1046265	.	+	.	"gene_id ""ENSG00000188157.14""	transcript_id ""ENST00000379370.6""	gene_type ""protein_coding""	gene_name ""AGRN""	transcript_type ""protein_coding""	transcript_name ""AGRN-201""	exon_number 17	exon_id ""ENSE00001652878.1""	level 2	protein_id ""ENSP00000368678.2""	transcript_support_level ""1""	tag ""basic""	tag ""appris_principal_1""	tag ""CCDS""	ccdsid ""CCDS30551.1""	havana_gene ""OTTHUMG00000040778.5""	havana_transcript ""OTTHUMT00000097990.2""	"
chr1	HAVANA	CDS	1046160	1046265	.	+	0	"gene_id ""ENSG00000188157.14""	transcript_id ""ENST00000379370.6""	gene_type ""protein_coding""	gene_name ""AGRN""	transcript_type ""protein_coding""	transcript_name ""AGRN-201""	exon_number 17	exon_id ""ENSE00001652878.1""	level 2	protein_id ""ENSP00000368678.2""	transcript_support_level ""1""	tag ""basic""	tag ""appris_principal_1""	tag ""CCDS""	ccdsid ""CCDS30551.1""	havana_gene ""OTTHUMG00000040778.5""	havana_transcript ""OTTHUMT00000097990.2""	"
chr1	HAVANA	exon	1046397	1046735	.	+	.	"gene_id ""ENSG00000188157.14""	transcript_id ""ENST00000379370.6""	gene_type ""protein_coding""	gene_name ""AGRN""	transcript_type ""protein_coding""	transcript_name ""AGRN-201""	exon_number 18	exon_id ""ENSE00001750513.1""	level 2	protein_id ""ENSP00000368678.2""	transcript_support_level ""1""	tag ""basic""	tag ""appris_principal_1""	tag ""CCDS""	ccdsid ""CCDS30551.1""	havana_gene ""OTTHUMG00000040778.5""	havana_transcript ""OTTHUMT00000097990.2""	"
chr1	HAVANA	CDS	1046397	1046735	.	+	2	"gene_id ""ENSG00000188157.14""	transcript_id ""ENST00000379370.6""	gene_type ""protein_coding""	gene_name ""AGRN""	transcript_type ""protein_coding""	transcript_name ""AGRN-201""	exon_number 18	exon_id ""ENSE00001750513.1""	level 2	protein_id ""ENSP00000368678.2""	transcript_support_level ""1""	tag ""basic""	tag ""appris_principal_1""	tag ""CCDS""	ccdsid ""CCDS30551.1""	havana_gene ""OTTHUMG00000040778.5""	havana_transcript ""OTTHUMT00000097990.2""	"
chr1	HAVANA	exon	1046820	1046957	.	+	.	"gene_id ""ENSG00000188157.14""	transcript_id ""ENST00000379370.6""	gene_type ""protein_coding""	gene_name ""AGRN""	transcript_type ""protein_coding""	transcript_name ""AGRN-201""	exon_number 19	exon_id ""ENSE00001787340.1""	level 2	protein_id ""ENSP00000368678.2""	transcript_support_level ""1""	tag ""basic""	tag ""appris_principal_1""	tag ""CCDS""	ccdsid ""CCDS30551.1""	havana_gene ""OTTHUMG00000040778.5""	havana_transcript ""OTTHUMT00000097990.2""	"
chr1	HAVANA	CDS	1046820	1046957	.	+	2	"gene_id ""ENSG00000188157.14""	transcript_id ""ENST00000379370.6""	gene_type ""protein_coding""	gene_name ""AGRN""	transcript_type ""protein_coding""	transcript_name ""AGRN-201""	exon_number 19	exon_id ""ENSE00001787340.1""	level 2	protein_id ""ENSP00000368678.2""	transcript_support_level ""1""	tag ""basic""	tag ""appris_principal_1""	tag ""CCDS""	ccdsid ""CCDS30551.1""	havana_gene ""OTTHUMG00000040778.5""	havana_transcript ""OTTHUMT00000097990.2""	"
chr1	HAVANA	exon	1047327	1047454	.	+	.	"gene_id ""ENSG00000188157.14""	transcript_id ""ENST00000379370.6""	gene_type ""protein_coding""	gene_name ""AGRN""	transcript_type ""protein_coding""	transcript_name ""AGRN-201""	exon_number 20	exon_id ""ENSE00001622111.1""	level 2	protein_id ""ENSP00000368678.2""	transcript_support_level ""1""	tag ""basic""	tag ""appris_principal_1""	tag ""CCDS""	ccdsid ""CCDS30551.1""	havana_gene ""OTTHUMG00000040778.5""	havana_transcript ""OTTHUMT00000097990.2""	"
chr1	HAVANA	CDS	1047327	1047454	.	+	2	"gene_id ""ENSG00000188157.14""	transcript_id ""ENST00000379370.6""	gene_type ""protein_coding""	gene_name ""AGRN""	transcript_type ""protein_coding""	transcript_name ""AGRN-201""	exon_number 20	exon_id ""ENSE00001622111.1""	level 2	protein_id ""ENSP00000368678.2""	transcript_support_level ""1""	tag ""basic""	tag ""appris_principal_1""	tag ""CCDS""	ccdsid ""CCDS30551.1""	havana_gene ""OTTHUMG00000040778.5""	havana_transcript ""OTTHUMT00000097990.2""	"
chr1	HAVANA	exon	1047573	1047687	.	+	.	"gene_id ""ENSG00000188157.14""	transcript_id ""ENST00000379370.6""	gene_type ""protein_coding""	gene_name ""AGRN""	transcript_type ""protein_coding""	transcript_name ""AGRN-201""	exon_number 21	exon_id ""ENSE00003529542.1""	level 2	protein_id ""ENSP00000368678.2""	transcript_support_level ""1""	tag ""basic""	tag ""appris_principal_1""	tag ""CCDS""	ccdsid ""CCDS30551.1""	havana_gene ""OTTHUMG00000040778.5""	havana_transcript ""OTTHUMT00000097990.2""	"
chr1	HAVANA	CDS	1047573	1047687	.	+	0	"gene_id ""ENSG00000188157.14""	transcript_id ""ENST00000379370.6""	gene_type ""protein_coding""	gene_name ""AGRN""	transcript_type ""protein_coding""	transcript_name ""AGRN-201""	exon_number 21	exon_id ""ENSE00003529542.1""	level 2	protein_id ""ENSP00000368678.2""	transcript_support_level ""1""	tag ""basic""	tag ""appris_principal_1""	tag ""CCDS""	ccdsid ""CCDS30551.1""	havana_gene ""OTTHUMG00000040778.5""	havana_transcript ""OTTHUMT00000097990.2""	"
chr1	HAVANA	exon	1047776	1047895	.	+	.	"gene_id ""ENSG00000188157.14""	transcript_id ""ENST00000379370.6""	gene_type ""protein_coding""	gene_name ""AGRN""	transcript_type ""protein_coding""	transcript_name ""AGRN-201""	exon_number 22	exon_id ""ENSE00001667688.1""	level 2	protein_id ""ENSP00000368678.2""	transcript_support_level ""1""	tag ""basic""	tag ""appris_principal_1""	tag ""CCDS""	ccdsid ""CCDS30551.1""	havana_gene ""OTTHUMG00000040778.5""	havana_transcript ""OTTHUMT00000097990.2""	"
chr1	HAVANA	CDS	1047776	1047895	.	+	2	"gene_id ""ENSG00000188157.14""	transcript_id ""ENST00000379370.6""	gene_type ""protein_coding""	gene_name ""AGRN""	transcript_type ""protein_coding""	transcript_name ""AGRN-201""	exon_number 22	exon_id ""ENSE00001667688.1""	level 2	protein_id ""ENSP00000368678.2""	transcript_support_level ""1""	tag ""basic""	tag ""appris_principal_1""	tag ""CCDS""	ccdsid ""CCDS30551.1""	havana_gene ""OTTHUMG00000040778.5""	havana_transcript ""OTTHUMT00000097990.2""	"
chr1	HAVANA	exon	1048012	1048365	.	+	.	"gene_id ""ENSG00000188157.14""	transcript_id ""ENST00000379370.6""	gene_type ""protein_coding""	gene_name ""AGRN""	transcript_type ""protein_coding""	transcript_name ""AGRN-201""	exon_number 23	exon_id ""ENSE00001650172.1""	level 2	protein_id ""ENSP00000368678.2""	transcript_support_level ""1""	tag ""basic""	tag ""appris_principal_1""	tag ""CCDS""	ccdsid ""CCDS30551.1""	havana_gene ""OTTHUMG00000040778.5""	havana_transcript ""OTTHUMT00000097990.2""	"
chr1	HAVANA	CDS	1048012	1048365	.	+	2	"gene_id ""ENSG00000188157.14""	transcript_id ""ENST00000379370.6""	gene_type ""protein_coding""	gene_name ""AGRN""	transcript_type ""protein_coding""	transcript_name ""AGRN-201""	exon_number 23	exon_id ""ENSE00001650172.1""	level 2	protein_id ""ENSP00000368678.2""	transcript_support_level ""1""	tag ""basic""	tag ""appris_principal_1""	tag ""CCDS""	ccdsid ""CCDS30551.1""	havana_gene ""OTTHUMG00000040778.5""	havana_transcript ""OTTHUMT00000097990.2""	"
chr1	HAVANA	exon	1048867	1049059	.	+	.	"gene_id ""ENSG00000188157.14""	transcript_id ""ENST00000379370.6""	gene_type ""protein_coding""	gene_name ""AGRN""	transcript_type ""protein_coding""	transcript_name ""AGRN-201""	exon_number 24	exon_id ""ENSE00001641464.1""	level 2	protein_id ""ENSP00000368678.2""	transcript_support_level ""1""	tag ""basic""	tag ""appris_principal_1""	tag ""CCDS""	ccdsid ""CCDS30551.1""	havana_gene ""OTTHUMG00000040778.5""	havana_transcript ""OTTHUMT00000097990.2""	"
chr1	HAVANA	CDS	1048867	1049059	.	+	2	"gene_id ""ENSG00000188157.14""	transcript_id ""ENST00000379370.6""	gene_type ""protein_coding""	gene_name ""AGRN""	transcript_type ""protein_coding""	transcript_name ""AGRN-201""	exon_number 24	exon_id ""ENSE00001641464.1""	level 2	protein_id ""ENSP00000368678.2""	transcript_support_level ""1""	tag ""basic""	tag ""appris_principal_1""	tag ""CCDS""	ccdsid ""CCDS30551.1""	havana_gene ""OTTHUMG00000040778.5""	havana_transcript ""OTTHUMT00000097990.2""	"
chr1	HAVANA	exon	1049236	1049451	.	+	.	"gene_id ""ENSG00000188157.14""	transcript_id ""ENST00000379370.6""	gene_type ""protein_coding""	gene_name ""AGRN""	transcript_type ""protein_coding""	transcript_name ""AGRN-201""	exon_number 25	exon_id ""ENSE00001706121.1""	level 2	protein_id ""ENSP00000368678.2""	transcript_support_level ""1""	tag ""basic""	tag ""appris_principal_1""	tag ""CCDS""	ccdsid ""CCDS30551.1""	havana_gene ""OTTHUMG00000040778.5""	havana_transcript ""OTTHUMT00000097990.2""	"
chr1	HAVANA	CDS	1049236	1049451	.	+	1	"gene_id ""ENSG00000188157.14""	transcript_id ""ENST00000379370.6""	gene_type ""protein_coding""	gene_name ""AGRN""	transcript_type ""protein_coding""	transcript_name ""AGRN-201""	exon_number 25	exon_id ""ENSE00001706121.1""	level 2	protein_id ""ENSP00000368678.2""	transcript_support_level ""1""	tag ""basic""	tag ""appris_principal_1""	tag ""CCDS""	ccdsid ""CCDS30551.1""	havana_gene ""OTTHUMG00000040778.5""	havana_transcript ""OTTHUMT00000097990.2""	"
chr1	HAVANA	exon	1049566	1049795	.	+	.	"gene_id ""ENSG00000188157.14""	transcript_id ""ENST00000379370.6""	gene_type ""protein_coding""	gene_name ""AGRN""	transcript_type ""protein_coding""	transcript_name ""AGRN-201""	exon_number 26	exon_id ""ENSE00001622861.1""	level 2	protein_id ""ENSP00000368678.2""	transcript_support_level ""1""	tag ""basic""	tag ""appris_principal_1""	tag ""CCDS""	ccdsid ""CCDS30551.1""	havana_gene ""OTTHUMG00000040778.5""	havana_transcript ""OTTHUMT00000097990.2""	"
chr1	HAVANA	CDS	1049566	1049795	.	+	1	"gene_id ""ENSG00000188157.14""	transcript_id ""ENST00000379370.6""	gene_type ""protein_coding""	gene_name ""AGRN""	transcript_type ""protein_coding""	transcript_name ""AGRN-201""	exon_number 26	exon_id ""ENSE00001622861.1""	level 2	protein_id ""ENSP00000368678.2""	transcript_support_level ""1""	tag ""basic""	tag ""appris_principal_1""	tag ""CCDS""	ccdsid ""CCDS30551.1""	havana_gene ""OTTHUMG00000040778.5""	havana_transcript ""OTTHUMT00000097990.2""	"
chr1	HAVANA	exon	1049903	1050037	.	+	.	"gene_id ""ENSG00000188157.14""	transcript_id ""ENST00000379370.6""	gene_type ""protein_coding""	gene_name ""AGRN""	transcript_type ""protein_coding""	transcript_name ""AGRN-201""	exon_number 27	exon_id ""ENSE00001756488.1""	level 2	protein_id ""ENSP00000368678.2""	transcript_support_level ""1""	tag ""basic""	tag ""appris_principal_1""	tag ""CCDS""	ccdsid ""CCDS30551.1""	havana_gene ""OTTHUMG00000040778.5""	havana_transcript ""OTTHUMT00000097990.2""	"
chr1	HAVANA	CDS	1049903	1050037	.	+	2	"gene_id ""ENSG00000188157.14""	transcript_id ""ENST00000379370.6""	gene_type ""protein_coding""	gene_name ""AGRN""	transcript_type ""protein_coding""	transcript_name ""AGRN-201""	exon_number 27	exon_id ""ENSE00001756488.1""	level 2	protein_id ""ENSP00000368678.2""	transcript_support_level ""1""	tag ""basic""	tag ""appris_principal_1""	tag ""CCDS""	ccdsid ""CCDS30551.1""	havana_gene ""OTTHUMG00000040778.5""	havana_transcript ""OTTHUMT00000097990.2""	"
chr1	HAVANA	exon	1050233	1050329	.	+	.	"gene_id ""ENSG00000188157.14""	transcript_id ""ENST00000379370.6""	gene_type ""protein_coding""	gene_name ""AGRN""	transcript_type ""protein_coding""	transcript_name ""AGRN-201""	exon_number 28	exon_id ""ENSE00001657020.1""	level 2	protein_id ""ENSP00000368678.2""	transcript_support_level ""1""	tag ""basic""	tag ""appris_principal_1""	tag ""CCDS""	ccdsid ""CCDS30551.1""	havana_gene ""OTTHUMG00000040778.5""	havana_transcript ""OTTHUMT00000097990.2""	"
chr1	HAVANA	CDS	1050233	1050329	.	+	2	"gene_id ""ENSG00000188157.14""	transcript_id ""ENST00000379370.6""	gene_type ""protein_coding""	gene_name ""AGRN""	transcript_type ""protein_coding""	transcript_name ""AGRN-201""	exon_number 28	exon_id ""ENSE00001657020.1""	level 2	protein_id ""ENSP00000368678.2""	transcript_support_level ""1""	tag ""basic""	tag ""appris_principal_1""	tag ""CCDS""	ccdsid ""CCDS30551.1""	havana_gene ""OTTHUMG00000040778.5""	havana_transcript ""OTTHUMT00000097990.2""	"
chr1	HAVANA	exon	1050427	1050591	.	+	.	"gene_id ""ENSG00000188157.14""	transcript_id ""ENST00000379370.6""	gene_type ""protein_coding""	gene_name ""AGRN""	transcript_type ""protein_coding""	transcript_name ""AGRN-201""	exon_number 29	exon_id ""ENSE00001693596.1""	level 2	protein_id ""ENSP00000368678.2""	transcript_support_level ""1""	tag ""basic""	tag ""appris_principal_1""	tag ""CCDS""	ccdsid ""CCDS30551.1""	havana_gene ""OTTHUMG00000040778.5""	havana_transcript ""OTTHUMT00000097990.2""	"
chr1	HAVANA	CDS	1050427	1050591	.	+	1	"gene_id ""ENSG00000188157.14""	transcript_id ""ENST00000379370.6""	gene_type ""protein_coding""	gene_name ""AGRN""	transcript_type ""protein_coding""	transcript_name ""AGRN-201""	exon_number 29	exon_id ""ENSE00001693596.1""	level 2	protein_id ""ENSP00000368678.2""	transcript_support_level ""1""	tag ""basic""	tag ""appris_principal_1""	tag ""CCDS""	ccdsid ""CCDS30551.1""	havana_gene ""OTTHUMG00000040778.5""	havana_transcript ""OTTHUMT00000097990.2""	"
chr1	HAVANA	exon	1050726	1050837	.	+	.	"gene_id ""ENSG00000188157.14""	transcript_id ""ENST00000379370.6""	gene_type ""protein_coding""	gene_name ""AGRN""	transcript_type ""protein_coding""	transcript_name ""AGRN-201""	exon_number 30	exon_id ""ENSE00001367302.1""	level 2	protein_id ""ENSP00000368678.2""	transcript_support_level ""1""	tag ""basic""	tag ""appris_principal_1""	tag ""CCDS""	ccdsid ""CCDS30551.1""	havana_gene ""OTTHUMG00000040778.5""	havana_transcript ""OTTHUMT00000097990.2""	"
chr1	HAVANA	CDS	1050726	1050837	.	+	1	"gene_id ""ENSG00000188157.14""	transcript_id ""ENST00000379370.6""	gene_type ""protein_coding""	gene_name ""AGRN""	transcript_type ""protein_coding""	transcript_name ""AGRN-201""	exon_number 30	exon_id ""ENSE00001367302.1""	level 2	protein_id ""ENSP00000368678.2""	transcript_support_level ""1""	tag ""basic""	tag ""appris_principal_1""	tag ""CCDS""	ccdsid ""CCDS30551.1""	havana_gene ""OTTHUMG00000040778.5""	havana_transcript ""OTTHUMT00000097990.2""	"
chr1	HAVANA	exon	1051253	1051369	.	+	.	"gene_id ""ENSG00000188157.14""	transcript_id ""ENST00000379370.6""	gene_type ""protein_coding""	gene_name ""AGRN""	transcript_type ""protein_coding""	transcript_name ""AGRN-201""	exon_number 31	exon_id ""ENSE00001385905.1""	level 2	protein_id ""ENSP00000368678.2""	transcript_support_level ""1""	tag ""basic""	tag ""appris_principal_1""	tag ""CCDS""	ccdsid ""CCDS30551.1""	havana_gene ""OTTHUMG00000040778.5""	havana_transcript ""OTTHUMT00000097990.2""	"
chr1	HAVANA	CDS	1051253	1051369	.	+	0	"gene_id ""ENSG00000188157.14""	transcript_id ""ENST00000379370.6""	gene_type ""protein_coding""	gene_name ""AGRN""	transcript_type ""protein_coding""	transcript_name ""AGRN-201""	exon_number 31	exon_id ""ENSE00001385905.1""	level 2	protein_id ""ENSP00000368678.2""	transcript_support_level ""1""	tag ""basic""	tag ""appris_principal_1""	tag ""CCDS""	ccdsid ""CCDS30551.1""	havana_gene ""OTTHUMG00000040778.5""	havana_transcript ""OTTHUMT00000097990.2""	"
chr1	HAVANA	exon	1051453	1051645	.	+	.	"gene_id ""ENSG00000188157.14""	transcript_id ""ENST00000379370.6""	gene_type ""protein_coding""	gene_name ""AGRN""	transcript_type ""protein_coding""	transcript_name ""AGRN-201""	exon_number 32	exon_id ""ENSE00001374645.1""	level 2	protein_id ""ENSP00000368678.2""	transcript_support_level ""1""	tag ""basic""	tag ""appris_principal_1""	tag ""CCDS""	ccdsid ""CCDS30551.1""	havana_gene ""OTTHUMG00000040778.5""	havana_transcript ""OTTHUMT00000097990.2""	"
chr1	HAVANA	CDS	1051453	1051645	.	+	0	"gene_id ""ENSG00000188157.14""	transcript_id ""ENST00000379370.6""	gene_type ""protein_coding""	gene_name ""AGRN""	transcript_type ""protein_coding""	transcript_name ""AGRN-201""	exon_number 32	exon_id ""ENSE00001374645.1""	level 2	protein_id ""ENSP00000368678.2""	transcript_support_level ""1""	tag ""basic""	tag ""appris_principal_1""	tag ""CCDS""	ccdsid ""CCDS30551.1""	havana_gene ""OTTHUMG00000040778.5""	havana_transcript ""OTTHUMT00000097990.2""	"
chr1	HAVANA	exon	1051728	1051815	.	+	.	"gene_id ""ENSG00000188157.14""	transcript_id ""ENST00000379370.6""	gene_type ""protein_coding""	gene_name ""AGRN""	transcript_type ""protein_coding""	transcript_name ""AGRN-201""	exon_number 33	exon_id ""ENSE00001381606.1""	level 2	protein_id ""ENSP00000368678.2""	transcript_support_level ""1""	tag ""basic""	tag ""appris_principal_1""	tag ""CCDS""	ccdsid ""CCDS30551.1""	havana_gene ""OTTHUMG00000040778.5""	havana_transcript ""OTTHUMT00000097990.2""	"
chr1	HAVANA	CDS	1051728	1051815	.	+	2	"gene_id ""ENSG00000188157.14""	transcript_id ""ENST00000379370.6""	gene_type ""protein_coding""	gene_name ""AGRN""	transcript_type ""protein_coding""	transcript_name ""AGRN-201""	exon_number 33	exon_id ""ENSE00001381606.1""	level 2	protein_id ""ENSP00000368678.2""	transcript_support_level ""1""	tag ""basic""	tag ""appris_principal_1""	tag ""CCDS""	ccdsid ""CCDS30551.1""	havana_gene ""OTTHUMG00000040778.5""	havana_transcript ""OTTHUMT00000097990.2""	"
chr1	HAVANA	exon	1053753	1053977	.	+	.	"gene_id ""ENSG00000188157.14""	transcript_id ""ENST00000379370.6""	gene_type ""protein_coding""	gene_name ""AGRN""	transcript_type ""protein_coding""	transcript_name ""AGRN-201""	exon_number 34	exon_id ""ENSE00002692404.1""	level 2	protein_id ""ENSP00000368678.2""	transcript_support_level ""1""	tag ""basic""	tag ""appris_principal_1""	tag ""CCDS""	ccdsid ""CCDS30551.1""	havana_gene ""OTTHUMG00000040778.5""	havana_transcript ""OTTHUMT00000097990.2""	"
chr1	HAVANA	CDS	1053753	1053977	.	+	1	"gene_id ""ENSG00000188157.14""	transcript_id ""ENST00000379370.6""	gene_type ""protein_coding""	gene_name ""AGRN""	transcript_type ""protein_coding""	transcript_name ""AGRN-201""	exon_number 34	exon_id ""ENSE00002692404.1""	level 2	protein_id ""ENSP00000368678.2""	transcript_support_level ""1""	tag ""basic""	tag ""appris_principal_1""	tag ""CCDS""	ccdsid ""CCDS30551.1""	havana_gene ""OTTHUMG00000040778.5""	havana_transcript ""OTTHUMT00000097990.2""	"
chr1	HAVANA	exon	1054448	1054551	.	+	.	"gene_id ""ENSG00000188157.14""	transcript_id ""ENST00000379370.6""	gene_type ""protein_coding""	gene_name ""AGRN""	transcript_type ""protein_coding""	transcript_name ""AGRN-201""	exon_number 35	exon_id ""ENSE00003619422.1""	level 2	protein_id ""ENSP00000368678.2""	transcript_support_level ""1""	tag ""basic""	tag ""appris_principal_1""	tag ""CCDS""	ccdsid ""CCDS30551.1""	havana_gene ""OTTHUMG00000040778.5""	havana_transcript ""OTTHUMT00000097990.2""	"
chr1	HAVANA	CDS	1054448	1054551	.	+	1	"gene_id ""ENSG00000188157.14""	transcript_id ""ENST00000379370.6""	gene_type ""protein_coding""	gene_name ""AGRN""	transcript_type ""protein_coding""	transcript_name ""AGRN-201""	exon_number 35	exon_id ""ENSE00003619422.1""	level 2	protein_id ""ENSP00000368678.2""	transcript_support_level ""1""	tag ""basic""	tag ""appris_principal_1""	tag ""CCDS""	ccdsid ""CCDS30551.1""	havana_gene ""OTTHUMG00000040778.5""	havana_transcript ""OTTHUMT00000097990.2""	"
chr1	HAVANA	exon	1054824	1056116	.	+	.	"gene_id ""ENSG00000188157.14""	transcript_id ""ENST00000379370.6""	gene_type ""protein_coding""	gene_name ""AGRN""	transcript_type ""protein_coding""	transcript_name ""AGRN-201""	exon_number 36	exon_id ""ENSE00001883271.1""	level 2	protein_id ""ENSP00000368678.2""	transcript_support_level ""1""	tag ""basic""	tag ""appris_principal_1""	tag ""CCDS""	ccdsid ""CCDS30551.1""	havana_gene ""OTTHUMG00000040778.5""	havana_transcript ""OTTHUMT00000097990.2""	"
chr1	HAVANA	CDS	1054824	1054978	.	+	2	"gene_id ""ENSG00000188157.14""	transcript_id ""ENST00000379370.6""	gene_type ""protein_coding""	gene_name ""AGRN""	transcript_type ""protein_coding""	transcript_name ""AGRN-201""	exon_number 36	exon_id ""ENSE00001883271.1""	level 2	protein_id ""ENSP00000368678.2""	transcript_support_level ""1""	tag ""basic""	tag ""appris_principal_1""	tag ""CCDS""	ccdsid ""CCDS30551.1""	havana_gene ""OTTHUMG00000040778.5""	havana_transcript ""OTTHUMT00000097990.2""	"
chr1	HAVANA	stop_codon	1054979	1054981	.	+	0	"gene_id ""ENSG00000188157.14""	transcript_id ""ENST00000379370.6""	gene_type ""protein_coding""	gene_name ""AGRN""	transcript_type ""protein_coding""	transcript_name ""AGRN-201""	exon_number 36	exon_id ""ENSE00001883271.1""	level 2	protein_id ""ENSP00000368678.2""	transcript_support_level ""1""	tag ""basic""	tag ""appris_principal_1""	tag ""CCDS""	ccdsid ""CCDS30551.1""	havana_gene ""OTTHUMG00000040778.5""	havana_transcript ""OTTHUMT00000097990.2""	"
chr1	HAVANA	UTR	1020123	1020172	.	+	.	"gene_id ""ENSG00000188157.14""	transcript_id ""ENST00000379370.6""	gene_type ""protein_coding""	gene_name ""AGRN""	transcript_type ""protein_coding""	transcript_name ""AGRN-201""	exon_number 1	exon_id ""ENSE00002277560.1""	level 2	protein_id ""ENSP00000368678.2""	transcript_support_level ""1""	tag ""basic""	tag ""appris_principal_1""	tag ""CCDS""	ccdsid ""CCDS30551.1""	havana_gene ""OTTHUMG00000040778.5""	havana_transcript ""OTTHUMT00000097990.2""	"
chr1	HAVANA	UTR	1054979	1056116	.	+	.	"gene_id ""ENSG00000188157.14""	transcript_id ""ENST00000379370.6""	gene_type ""protein_coding""	gene_name ""AGRN""	transcript_type ""protein_coding""	transcript_name ""AGRN-201""	exon_number 36	exon_id ""ENSE00001883271.1""	level 2	protein_id ""ENSP00000368678.2""	transcript_support_level ""1""	tag ""basic""	tag ""appris_principal_1""	tag ""CCDS""	ccdsid ""CCDS30551.1""	havana_gene ""OTTHUMG00000040778.5""	havana_transcript ""OTTHUMT00000097990.2""	"
chr1	ENSEMBL	transcript	1020123	1056118	.	+	.	"gene_id ""ENSG00000188157.14""	transcript_id ""ENST00000620552.4""	gene_type ""protein_coding""	gene_name ""AGRN""	transcript_type ""protein_coding""	transcript_name ""AGRN-210""	level 3	protein_id ""ENSP00000484607.1""	transcript_support_level ""5""	tag ""basic""	havana_gene ""OTTHUMG00000040778.5""	"
chr1	ENSEMBL	exon	1020123	1020373	.	+	.	"gene_id ""ENSG00000188157.14""	transcript_id ""ENST00000620552.4""	gene_type ""protein_coding""	gene_name ""AGRN""	transcript_type ""protein_coding""	transcript_name ""AGRN-210""	exon_number 1	exon_id ""ENSE00003750832.1""	level 3	protein_id ""ENSP00000484607.1""	transcript_support_level ""5""	tag ""basic""	havana_gene ""OTTHUMG00000040778.5""	"
chr1	ENSEMBL	exon	1022201	1022462	.	+	.	"gene_id ""ENSG00000188157.14""	transcript_id ""ENST00000620552.4""	gene_type ""protein_coding""	gene_name ""AGRN""	transcript_type ""protein_coding""	transcript_name ""AGRN-210""	exon_number 2	exon_id ""ENSE00003721289.1""	level 3	protein_id ""ENSP00000484607.1""	transcript_support_level ""5""	tag ""basic""	havana_gene ""OTTHUMG00000040778.5""	"
chr1	ENSEMBL	CDS	1022414	1022462	.	+	0	"gene_id ""ENSG00000188157.14""	transcript_id ""ENST00000620552.4""	gene_type ""protein_coding""	gene_name ""AGRN""	transcript_type ""protein_coding""	transcript_name ""AGRN-210""	exon_number 2	exon_id ""ENSE00003721289.1""	level 3	protein_id ""ENSP00000484607.1""	transcript_support_level ""5""	tag ""basic""	havana_gene ""OTTHUMG00000040778.5""	"
chr1	ENSEMBL	start_codon	1022414	1022416	.	+	0	"gene_id ""ENSG00000188157.14""	transcript_id ""ENST00000620552.4""	gene_type ""protein_coding""	gene_name ""AGRN""	transcript_type ""protein_coding""	transcript_name ""AGRN-210""	exon_number 2	exon_id ""ENSE00003721289.1""	level 3	protein_id ""ENSP00000484607.1""	transcript_support_level ""5""	tag ""basic""	havana_gene ""OTTHUMG00000040778.5""	"
chr1	ENSEMBL	exon	1035277	1035324	.	+	.	"gene_id ""ENSG00000188157.14""	transcript_id ""ENST00000620552.4""	gene_type ""protein_coding""	gene_name ""AGRN""	transcript_type ""protein_coding""	transcript_name ""AGRN-210""	exon_number 3	exon_id ""ENSE00003635914.1""	level 3	protein_id ""ENSP00000484607.1""	transcript_support_level ""5""	tag ""basic""	havana_gene ""OTTHUMG00000040778.5""	"
chr1	ENSEMBL	CDS	1035277	1035324	.	+	2	"gene_id ""ENSG00000188157.14""	transcript_id ""ENST00000620552.4""	gene_type ""protein_coding""	gene_name ""AGRN""	transcript_type ""protein_coding""	transcript_name ""AGRN-210""	exon_number 3	exon_id ""ENSE00003635914.1""	level 3	protein_id ""ENSP00000484607.1""	transcript_support_level ""5""	tag ""basic""	havana_gene ""OTTHUMG00000040778.5""	"
chr1	ENSEMBL	exon	1040665	1040880	.	+	.	"gene_id ""ENSG00000188157.14""	transcript_id ""ENST00000620552.4""	gene_type ""protein_coding""	gene_name ""AGRN""	transcript_type ""protein_coding""	transcript_name ""AGRN-210""	exon_number 4	exon_id ""ENSE00003677060.1""	level 3	protein_id ""ENSP00000484607.1""	transcript_support_level ""5""	tag ""basic""	havana_gene ""OTTHUMG00000040778.5""	"
chr1	ENSEMBL	CDS	1040665	1040880	.	+	2	"gene_id ""ENSG00000188157.14""	transcript_id ""ENST00000620552.4""	gene_type ""protein_coding""	gene_name ""AGRN""	transcript_type ""protein_coding""	transcript_name ""AGRN-210""	exon_number 4	exon_id ""ENSE00003677060.1""	level 3	protein_id ""ENSP00000484607.1""	transcript_support_level ""5""	tag ""basic""	havana_gene ""OTTHUMG00000040778.5""	"
chr1	ENSEMBL	exon	1041173	1041397	.	+	.	"gene_id ""ENSG00000188157.14""	transcript_id ""ENST00000620552.4""	gene_type ""protein_coding""	gene_name ""AGRN""	transcript_type ""protein_coding""	transcript_name ""AGRN-210""	exon_number 5	exon_id ""ENSE00003472518.1""	level 3	protein_id ""ENSP00000484607.1""	transcript_support_level ""5""	tag ""basic""	havana_gene ""OTTHUMG00000040778.5""	"
chr1	ENSEMBL	CDS	1041173	1041397	.	+	2	"gene_id ""ENSG00000188157.14""	transcript_id ""ENST00000620552.4""	gene_type ""protein_coding""	gene_name ""AGRN""	transcript_type ""protein_coding""	transcript_name ""AGRN-210""	exon_number 5	exon_id ""ENSE00003472518.1""	level 3	protein_id ""ENSP00000484607.1""	transcript_support_level ""5""	tag ""basic""	havana_gene ""OTTHUMG00000040778.5""	"
chr1	ENSEMBL	exon	1041478	1041702	.	+	.	"gene_id ""ENSG00000188157.14""	transcript_id ""ENST00000620552.4""	gene_type ""protein_coding""	gene_name ""AGRN""	transcript_type ""protein_coding""	transcript_name ""AGRN-210""	exon_number 6	exon_id ""ENSE00001627476.1""	level 3	protein_id ""ENSP00000484607.1""	transcript_support_level ""5""	tag ""basic""	havana_gene ""OTTHUMG00000040778.5""	"
chr1	ENSEMBL	CDS	1041478	1041702	.	+	2	"gene_id ""ENSG00000188157.14""	transcript_id ""ENST00000620552.4""	gene_type ""protein_coding""	gene_name ""AGRN""	transcript_type ""protein_coding""	transcript_name ""AGRN-210""	exon_number 6	exon_id ""ENSE00001627476.1""	level 3	protein_id ""ENSP00000484607.1""	transcript_support_level ""5""	tag ""basic""	havana_gene ""OTTHUMG00000040778.5""	"
chr1	ENSEMBL	exon	1041956	1042162	.	+	.	"gene_id ""ENSG00000188157.14""	transcript_id ""ENST00000620552.4""	gene_type ""protein_coding""	gene_name ""AGRN""	transcript_type ""protein_coding""	transcript_name ""AGRN-210""	exon_number 7	exon_id ""ENSE00001700910.1""	level 3	protein_id ""ENSP00000484607.1""	transcript_support_level ""5""	tag ""basic""	havana_gene ""OTTHUMG00000040778.5""	"
chr1	ENSEMBL	CDS	1041956	1042162	.	+	2	"gene_id ""ENSG00000188157.14""	transcript_id ""ENST00000620552.4""	gene_type ""protein_coding""	gene_name ""AGRN""	transcript_type ""protein_coding""	transcript_name ""AGRN-210""	exon_number 7	exon_id ""ENSE00001700910.1""	level 3	protein_id ""ENSP00000484607.1""	transcript_support_level ""5""	tag ""basic""	havana_gene ""OTTHUMG00000040778.5""	"
chr1	ENSEMBL	exon	1043239	1043457	.	+	.	"gene_id ""ENSG00000188157.14""	transcript_id ""ENST00000620552.4""	gene_type ""protein_coding""	gene_name ""AGRN""	transcript_type ""protein_coding""	transcript_name ""AGRN-210""	exon_number 8	exon_id ""ENSE00001605257.1""	level 3	protein_id ""ENSP00000484607.1""	transcript_support_level ""5""	tag ""basic""	havana_gene ""OTTHUMG00000040778.5""	"
chr1	ENSEMBL	CDS	1043239	1043457	.	+	2	"gene_id ""ENSG00000188157.14""	transcript_id ""ENST00000620552.4""	gene_type ""protein_coding""	gene_name ""AGRN""	transcript_type ""protein_coding""	transcript_name ""AGRN-210""	exon_number 8	exon_id ""ENSE00001605257.1""	level 3	protein_id ""ENSP00000484607.1""	transcript_support_level ""5""	tag ""basic""	havana_gene ""OTTHUMG00000040778.5""	"
chr1	ENSEMBL	exon	1043538	1043732	.	+	.	"gene_id ""ENSG00000188157.14""	transcript_id ""ENST00000620552.4""	gene_type ""protein_coding""	gene_name ""AGRN""	transcript_type ""protein_coding""	transcript_name ""AGRN-210""	exon_number 9	exon_id ""ENSE00001701194.1""	level 3	protein_id ""ENSP00000484607.1""	transcript_support_level ""5""	tag ""basic""	havana_gene ""OTTHUMG00000040778.5""	"
chr1	ENSEMBL	CDS	1043538	1043732	.	+	2	"gene_id ""ENSG00000188157.14""	transcript_id ""ENST00000620552.4""	gene_type ""protein_coding""	gene_name ""AGRN""	transcript_type ""protein_coding""	transcript_name ""AGRN-210""	exon_number 9	exon_id ""ENSE00001701194.1""	level 3	protein_id ""ENSP00000484607.1""	transcript_support_level ""5""	tag ""basic""	havana_gene ""OTTHUMG00000040778.5""	"
chr1	ENSEMBL	exon	1043823	1044023	.	+	.	"gene_id ""ENSG00000188157.14""	transcript_id ""ENST00000620552.4""	gene_type ""protein_coding""	gene_name ""AGRN""	transcript_type ""protein_coding""	transcript_name ""AGRN-210""	exon_number 10	exon_id ""ENSE00001762402.1""	level 3	protein_id ""ENSP00000484607.1""	transcript_support_level ""5""	tag ""basic""	havana_gene ""OTTHUMG00000040778.5""	"
chr1	ENSEMBL	CDS	1043823	1044023	.	+	2	"gene_id ""ENSG00000188157.14""	transcript_id ""ENST00000620552.4""	gene_type ""protein_coding""	gene_name ""AGRN""	transcript_type ""protein_coding""	transcript_name ""AGRN-210""	exon_number 10	exon_id ""ENSE00001762402.1""	level 3	protein_id ""ENSP00000484607.1""	transcript_support_level ""5""	tag ""basic""	havana_gene ""OTTHUMG00000040778.5""	"
chr1	ENSEMBL	exon	1044109	1044257	.	+	.	"gene_id ""ENSG00000188157.14""	transcript_id ""ENST00000620552.4""	gene_type ""protein_coding""	gene_name ""AGRN""	transcript_type ""protein_coding""	transcript_name ""AGRN-210""	exon_number 11	exon_id ""ENSE00001653556.1""	level 3	protein_id ""ENSP00000484607.1""	transcript_support_level ""5""	tag ""basic""	havana_gene ""OTTHUMG00000040778.5""	"
chr1	ENSEMBL	CDS	1044109	1044257	.	+	2	"gene_id ""ENSG00000188157.14""	transcript_id ""ENST00000620552.4""	gene_type ""protein_coding""	gene_name ""AGRN""	transcript_type ""protein_coding""	transcript_name ""AGRN-210""	exon_number 11	exon_id ""ENSE00001653556.1""	level 3	protein_id ""ENSP00000484607.1""	transcript_support_level ""5""	tag ""basic""	havana_gene ""OTTHUMG00000040778.5""	"
chr1	ENSEMBL	exon	1044334	1044439	.	+	.	"gene_id ""ENSG00000188157.14""	transcript_id ""ENST00000620552.4""	gene_type ""protein_coding""	gene_name ""AGRN""	transcript_type ""protein_coding""	transcript_name ""AGRN-210""	exon_number 12	exon_id ""ENSE00001773423.1""	level 3	protein_id ""ENSP00000484607.1""	transcript_support_level ""5""	tag ""basic""	havana_gene ""OTTHUMG00000040778.5""	"
chr1	ENSEMBL	CDS	1044334	1044439	.	+	0	"gene_id ""ENSG00000188157.14""	transcript_id ""ENST00000620552.4""	gene_type ""protein_coding""	gene_name ""AGRN""	transcript_type ""protein_coding""	transcript_name ""AGRN-210""	exon_number 12	exon_id ""ENSE00001773423.1""	level 3	protein_id ""ENSP00000484607.1""	transcript_support_level ""5""	tag ""basic""	havana_gene ""OTTHUMG00000040778.5""	"
chr1	ENSEMBL	exon	1045161	1045277	.	+	.	"gene_id ""ENSG00000188157.14""	transcript_id ""ENST00000620552.4""	gene_type ""protein_coding""	gene_name ""AGRN""	transcript_type ""protein_coding""	transcript_name ""AGRN-210""	exon_number 13	exon_id ""ENSE00001688790.1""	level 3	protein_id ""ENSP00000484607.1""	transcript_support_level ""5""	tag ""basic""	havana_gene ""OTTHUMG00000040778.5""	"
chr1	ENSEMBL	CDS	1045161	1045277	.	+	2	"gene_id ""ENSG00000188157.14""	transcript_id ""ENST00000620552.4""	gene_type ""protein_coding""	gene_name ""AGRN""	transcript_type ""protein_coding""	transcript_name ""AGRN-210""	exon_number 13	exon_id ""ENSE00001688790.1""	level 3	protein_id ""ENSP00000484607.1""	transcript_support_level ""5""	tag ""basic""	havana_gene ""OTTHUMG00000040778.5""	"
chr1	ENSEMBL	exon	1045359	1045523	.	+	.	"gene_id ""ENSG00000188157.14""	transcript_id ""ENST00000620552.4""	gene_type ""protein_coding""	gene_name ""AGRN""	transcript_type ""protein_coding""	transcript_name ""AGRN-210""	exon_number 14	exon_id ""ENSE00001737074.1""	level 3	protein_id ""ENSP00000484607.1""	transcript_support_level ""5""	tag ""basic""	havana_gene ""OTTHUMG00000040778.5""	"
chr1	ENSEMBL	CDS	1045359	1045523	.	+	2	"gene_id ""ENSG00000188157.14""	transcript_id ""ENST00000620552.4""	gene_type ""protein_coding""	gene_name ""AGRN""	transcript_type ""protein_coding""	transcript_name ""AGRN-210""	exon_number 14	exon_id ""ENSE00001737074.1""	level 3	protein_id ""ENSP00000484607.1""	transcript_support_level ""5""	tag ""basic""	havana_gene ""OTTHUMG00000040778.5""	"
chr1	ENSEMBL	exon	1045733	1045876	.	+	.	"gene_id ""ENSG00000188157.14""	transcript_id ""ENST00000620552.4""	gene_type ""protein_coding""	gene_name ""AGRN""	transcript_type ""protein_coding""	transcript_name ""AGRN-210""	exon_number 15	exon_id ""ENSE00003686258.1""	level 3	protein_id ""ENSP00000484607.1""	transcript_support_level ""5""	tag ""basic""	havana_gene ""OTTHUMG00000040778.5""	"
chr1	ENSEMBL	CDS	1045733	1045876	.	+	2	"gene_id ""ENSG00000188157.14""	transcript_id ""ENST00000620552.4""	gene_type ""protein_coding""	gene_name ""AGRN""	transcript_type ""protein_coding""	transcript_name ""AGRN-210""	exon_number 15	exon_id ""ENSE00003686258.1""	level 3	protein_id ""ENSP00000484607.1""	transcript_support_level ""5""	tag ""basic""	havana_gene ""OTTHUMG00000040778.5""	"
chr1	ENSEMBL	exon	1045964	1046088	.	+	.	"gene_id ""ENSG00000188157.14""	transcript_id ""ENST00000620552.4""	gene_type ""protein_coding""	gene_name ""AGRN""	transcript_type ""protein_coding""	transcript_name ""AGRN-210""	exon_number 16	exon_id ""ENSE00003684009.1""	level 3	protein_id ""ENSP00000484607.1""	transcript_support_level ""5""	tag ""basic""	havana_gene ""OTTHUMG00000040778.5""	"
chr1	ENSEMBL	CDS	1045964	1046088	.	+	2	"gene_id ""ENSG00000188157.14""	transcript_id ""ENST00000620552.4""	gene_type ""protein_coding""	gene_name ""AGRN""	transcript_type ""protein_coding""	transcript_name ""AGRN-210""	exon_number 16	exon_id ""ENSE00003684009.1""	level 3	protein_id ""ENSP00000484607.1""	transcript_support_level ""5""	tag ""basic""	havana_gene ""OTTHUMG00000040778.5""	"
chr1	ENSEMBL	exon	1046160	1046265	.	+	.	"gene_id ""ENSG00000188157.14""	transcript_id ""ENST00000620552.4""	gene_type ""protein_coding""	gene_name ""AGRN""	transcript_type ""protein_coding""	transcript_name ""AGRN-210""	exon_number 17	exon_id ""ENSE00001652878.1""	level 3	protein_id ""ENSP00000484607.1""	transcript_support_level ""5""	tag ""basic""	havana_gene ""OTTHUMG00000040778.5""	"
chr1	ENSEMBL	CDS	1046160	1046265	.	+	0	"gene_id ""ENSG00000188157.14""	transcript_id ""ENST00000620552.4""	gene_type ""protein_coding""	gene_name ""AGRN""	transcript_type ""protein_coding""	transcript_name ""AGRN-210""	exon_number 17	exon_id ""ENSE00001652878.1""	level 3	protein_id ""ENSP00000484607.1""	transcript_support_level ""5""	tag ""basic""	havana_gene ""OTTHUMG00000040778.5""	"
chr1	ENSEMBL	exon	1046397	1046735	.	+	.	"gene_id ""ENSG00000188157.14""	transcript_id ""ENST00000620552.4""	gene_type ""protein_coding""	gene_name ""AGRN""	transcript_type ""protein_coding""	transcript_name ""AGRN-210""	exon_number 18	exon_id ""ENSE00001750513.1""	level 3	protein_id ""ENSP00000484607.1""	transcript_support_level ""5""	tag ""basic""	havana_gene ""OTTHUMG00000040778.5""	"
chr1	ENSEMBL	CDS	1046397	1046735	.	+	2	"gene_id ""ENSG00000188157.14""	transcript_id ""ENST00000620552.4""	gene_type ""protein_coding""	gene_name ""AGRN""	transcript_type ""protein_coding""	transcript_name ""AGRN-210""	exon_number 18	exon_id ""ENSE00001750513.1""	level 3	protein_id ""ENSP00000484607.1""	transcript_support_level ""5""	tag ""basic""	havana_gene ""OTTHUMG00000040778.5""	"
chr1	ENSEMBL	exon	1046820	1046957	.	+	.	"gene_id ""ENSG00000188157.14""	transcript_id ""ENST00000620552.4""	gene_type ""protein_coding""	gene_name ""AGRN""	transcript_type ""protein_coding""	transcript_name ""AGRN-210""	exon_number 19	exon_id ""ENSE00001787340.1""	level 3	protein_id ""ENSP00000484607.1""	transcript_support_level ""5""	tag ""basic""	havana_gene ""OTTHUMG00000040778.5""	"
chr1	ENSEMBL	CDS	1046820	1046957	.	+	2	"gene_id ""ENSG00000188157.14""	transcript_id ""ENST00000620552.4""	gene_type ""protein_coding""	gene_name ""AGRN""	transcript_type ""protein_coding""	transcript_name ""AGRN-210""	exon_number 19	exon_id ""ENSE00001787340.1""	level 3	protein_id ""ENSP00000484607.1""	transcript_support_level ""5""	tag ""basic""	havana_gene ""OTTHUMG00000040778.5""	"
chr1	ENSEMBL	exon	1047327	1047454	.	+	.	"gene_id ""ENSG00000188157.14""	transcript_id ""ENST00000620552.4""	gene_type ""protein_coding""	gene_name ""AGRN""	transcript_type ""protein_coding""	transcript_name ""AGRN-210""	exon_number 20	exon_id ""ENSE00001622111.1""	level 3	protein_id ""ENSP00000484607.1""	transcript_support_level ""5""	tag ""basic""	havana_gene ""OTTHUMG00000040778.5""	"
chr1	ENSEMBL	CDS	1047327	1047454	.	+	2	"gene_id ""ENSG00000188157.14""	transcript_id ""ENST00000620552.4""	gene_type ""protein_coding""	gene_name ""AGRN""	transcript_type ""protein_coding""	transcript_name ""AGRN-210""	exon_number 20	exon_id ""ENSE00001622111.1""	level 3	protein_id ""ENSP00000484607.1""	transcript_support_level ""5""	tag ""basic""	havana_gene ""OTTHUMG00000040778.5""	"
chr1	ENSEMBL	exon	1047573	1047687	.	+	.	"gene_id ""ENSG00000188157.14""	transcript_id ""ENST00000620552.4""	gene_type ""protein_coding""	gene_name ""AGRN""	transcript_type ""protein_coding""	transcript_name ""AGRN-210""	exon_number 21	exon_id ""ENSE00003529542.1""	level 3	protein_id ""ENSP00000484607.1""	transcript_support_level ""5""	tag ""basic""	havana_gene ""OTTHUMG00000040778.5""	"
chr1	ENSEMBL	CDS	1047573	1047687	.	+	0	"gene_id ""ENSG00000188157.14""	transcript_id ""ENST00000620552.4""	gene_type ""protein_coding""	gene_name ""AGRN""	transcript_type ""protein_coding""	transcript_name ""AGRN-210""	exon_number 21	exon_id ""ENSE00003529542.1""	level 3	protein_id ""ENSP00000484607.1""	transcript_support_level ""5""	tag ""basic""	havana_gene ""OTTHUMG00000040778.5""	"
chr1	ENSEMBL	exon	1047776	1047895	.	+	.	"gene_id ""ENSG00000188157.14""	transcript_id ""ENST00000620552.4""	gene_type ""protein_coding""	gene_name ""AGRN""	transcript_type ""protein_coding""	transcript_name ""AGRN-210""	exon_number 22	exon_id ""ENSE00001667688.1""	level 3	protein_id ""ENSP00000484607.1""	transcript_support_level ""5""	tag ""basic""	havana_gene ""OTTHUMG00000040778.5""	"
chr1	ENSEMBL	CDS	1047776	1047895	.	+	2	"gene_id ""ENSG00000188157.14""	transcript_id ""ENST00000620552.4""	gene_type ""protein_coding""	gene_name ""AGRN""	transcript_type ""protein_coding""	transcript_name ""AGRN-210""	exon_number 22	exon_id ""ENSE00001667688.1""	level 3	protein_id ""ENSP00000484607.1""	transcript_support_level ""5""	tag ""basic""	havana_gene ""OTTHUMG00000040778.5""	"
chr1	ENSEMBL	exon	1048012	1048365	.	+	.	"gene_id ""ENSG00000188157.14""	transcript_id ""ENST00000620552.4""	gene_type ""protein_coding""	gene_name ""AGRN""	transcript_type ""protein_coding""	transcript_name ""AGRN-210""	exon_number 23	exon_id ""ENSE00001650172.1""	level 3	protein_id ""ENSP00000484607.1""	transcript_support_level ""5""	tag ""basic""	havana_gene ""OTTHUMG00000040778.5""	"
chr1	ENSEMBL	CDS	1048012	1048365	.	+	2	"gene_id ""ENSG00000188157.14""	transcript_id ""ENST00000620552.4""	gene_type ""protein_coding""	gene_name ""AGRN""	transcript_type ""protein_coding""	transcript_name ""AGRN-210""	exon_number 23	exon_id ""ENSE00001650172.1""	level 3	protein_id ""ENSP00000484607.1""	transcript_support_level ""5""	tag ""basic""	havana_gene ""OTTHUMG00000040778.5""	"
chr1	ENSEMBL	exon	1048867	1049059	.	+	.	"gene_id ""ENSG00000188157.14""	transcript_id ""ENST00000620552.4""	gene_type ""protein_coding""	gene_name ""AGRN""	transcript_type ""protein_coding""	transcript_name ""AGRN-210""	exon_number 24	exon_id ""ENSE00001641464.1""	level 3	protein_id ""ENSP00000484607.1""	transcript_support_level ""5""	tag ""basic""	havana_gene ""OTTHUMG00000040778.5""	"
chr1	ENSEMBL	CDS	1048867	1049059	.	+	2	"gene_id ""ENSG00000188157.14""	transcript_id ""ENST00000620552.4""	gene_type ""protein_coding""	gene_name ""AGRN""	transcript_type ""protein_coding""	transcript_name ""AGRN-210""	exon_number 24	exon_id ""ENSE00001641464.1""	level 3	protein_id ""ENSP00000484607.1""	transcript_support_level ""5""	tag ""basic""	havana_gene ""OTTHUMG00000040778.5""	"
chr1	ENSEMBL	exon	1049236	1049451	.	+	.	"gene_id ""ENSG00000188157.14""	transcript_id ""ENST00000620552.4""	gene_type ""protein_coding""	gene_name ""AGRN""	transcript_type ""protein_coding""	transcript_name ""AGRN-210""	exon_number 25	exon_id ""ENSE00001706121.1""	level 3	protein_id ""ENSP00000484607.1""	transcript_support_level ""5""	tag ""basic""	havana_gene ""OTTHUMG00000040778.5""	"
chr1	ENSEMBL	CDS	1049236	1049451	.	+	1	"gene_id ""ENSG00000188157.14""	transcript_id ""ENST00000620552.4""	gene_type ""protein_coding""	gene_name ""AGRN""	transcript_type ""protein_coding""	transcript_name ""AGRN-210""	exon_number 25	exon_id ""ENSE00001706121.1""	level 3	protein_id ""ENSP00000484607.1""	transcript_support_level ""5""	tag ""basic""	havana_gene ""OTTHUMG00000040778.5""	"
chr1	ENSEMBL	exon	1049566	1049795	.	+	.	"gene_id ""ENSG00000188157.14""	transcript_id ""ENST00000620552.4""	gene_type ""protein_coding""	gene_name ""AGRN""	transcript_type ""protein_coding""	transcript_name ""AGRN-210""	exon_number 26	exon_id ""ENSE00001622861.1""	level 3	protein_id ""ENSP00000484607.1""	transcript_support_level ""5""	tag ""basic""	havana_gene ""OTTHUMG00000040778.5""	"
chr1	ENSEMBL	CDS	1049566	1049795	.	+	1	"gene_id ""ENSG00000188157.14""	transcript_id ""ENST00000620552.4""	gene_type ""protein_coding""	gene_name ""AGRN""	transcript_type ""protein_coding""	transcript_name ""AGRN-210""	exon_number 26	exon_id ""ENSE00001622861.1""	level 3	protein_id ""ENSP00000484607.1""	transcript_support_level ""5""	tag ""basic""	havana_gene ""OTTHUMG00000040778.5""	"
chr1	ENSEMBL	exon	1049903	1050037	.	+	.	"gene_id ""ENSG00000188157.14""	transcript_id ""ENST00000620552.4""	gene_type ""protein_coding""	gene_name ""AGRN""	transcript_type ""protein_coding""	transcript_name ""AGRN-210""	exon_number 27	exon_id ""ENSE00001756488.1""	level 3	protein_id ""ENSP00000484607.1""	transcript_support_level ""5""	tag ""basic""	havana_gene ""OTTHUMG00000040778.5""	"
chr1	ENSEMBL	CDS	1049903	1050037	.	+	2	"gene_id ""ENSG00000188157.14""	transcript_id ""ENST00000620552.4""	gene_type ""protein_coding""	gene_name ""AGRN""	transcript_type ""protein_coding""	transcript_name ""AGRN-210""	exon_number 27	exon_id ""ENSE00001756488.1""	level 3	protein_id ""ENSP00000484607.1""	transcript_support_level ""5""	tag ""basic""	havana_gene ""OTTHUMG00000040778.5""	"
chr1	ENSEMBL	exon	1050233	1050329	.	+	.	"gene_id ""ENSG00000188157.14""	transcript_id ""ENST00000620552.4""	gene_type ""protein_coding""	gene_name ""AGRN""	transcript_type ""protein_coding""	transcript_name ""AGRN-210""	exon_number 28	exon_id ""ENSE00001657020.1""	level 3	protein_id ""ENSP00000484607.1""	transcript_support_level ""5""	tag ""basic""	havana_gene ""OTTHUMG00000040778.5""	"
chr1	ENSEMBL	CDS	1050233	1050329	.	+	2	"gene_id ""ENSG00000188157.14""	transcript_id ""ENST00000620552.4""	gene_type ""protein_coding""	gene_name ""AGRN""	transcript_type ""protein_coding""	transcript_name ""AGRN-210""	exon_number 28	exon_id ""ENSE00001657020.1""	level 3	protein_id ""ENSP00000484607.1""	transcript_support_level ""5""	tag ""basic""	havana_gene ""OTTHUMG00000040778.5""	"
chr1	ENSEMBL	exon	1050427	1050591	.	+	.	"gene_id ""ENSG00000188157.14""	transcript_id ""ENST00000620552.4""	gene_type ""protein_coding""	gene_name ""AGRN""	transcript_type ""protein_coding""	transcript_name ""AGRN-210""	exon_number 29	exon_id ""ENSE00001693596.1""	level 3	protein_id ""ENSP00000484607.1""	transcript_support_level ""5""	tag ""basic""	havana_gene ""OTTHUMG00000040778.5""	"
chr1	ENSEMBL	CDS	1050427	1050591	.	+	1	"gene_id ""ENSG00000188157.14""	transcript_id ""ENST00000620552.4""	gene_type ""protein_coding""	gene_name ""AGRN""	transcript_type ""protein_coding""	transcript_name ""AGRN-210""	exon_number 29	exon_id ""ENSE00001693596.1""	level 3	protein_id ""ENSP00000484607.1""	transcript_support_level ""5""	tag ""basic""	havana_gene ""OTTHUMG00000040778.5""	"
chr1	ENSEMBL	exon	1050726	1050837	.	+	.	"gene_id ""ENSG00000188157.14""	transcript_id ""ENST00000620552.4""	gene_type ""protein_coding""	gene_name ""AGRN""	transcript_type ""protein_coding""	transcript_name ""AGRN-210""	exon_number 30	exon_id ""ENSE00001367302.1""	level 3	protein_id ""ENSP00000484607.1""	transcript_support_level ""5""	tag ""basic""	havana_gene ""OTTHUMG00000040778.5""	"
chr1	ENSEMBL	CDS	1050726	1050837	.	+	1	"gene_id ""ENSG00000188157.14""	transcript_id ""ENST00000620552.4""	gene_type ""protein_coding""	gene_name ""AGRN""	transcript_type ""protein_coding""	transcript_name ""AGRN-210""	exon_number 30	exon_id ""ENSE00001367302.1""	level 3	protein_id ""ENSP00000484607.1""	transcript_support_level ""5""	tag ""basic""	havana_gene ""OTTHUMG00000040778.5""	"
chr1	ENSEMBL	exon	1051032	1051043	.	+	.	"gene_id ""ENSG00000188157.14""	transcript_id ""ENST00000620552.4""	gene_type ""protein_coding""	gene_name ""AGRN""	transcript_type ""protein_coding""	transcript_name ""AGRN-210""	exon_number 31	exon_id ""ENSE00001651515.1""	level 3	protein_id ""ENSP00000484607.1""	transcript_support_level ""5""	tag ""basic""	havana_gene ""OTTHUMG00000040778.5""	"
chr1	ENSEMBL	CDS	1051032	1051043	.	+	0	"gene_id ""ENSG00000188157.14""	transcript_id ""ENST00000620552.4""	gene_type ""protein_coding""	gene_name ""AGRN""	transcript_type ""protein_coding""	transcript_name ""AGRN-210""	exon_number 31	exon_id ""ENSE00001651515.1""	level 3	protein_id ""ENSP00000484607.1""	transcript_support_level ""5""	tag ""basic""	havana_gene ""OTTHUMG00000040778.5""	"
chr1	ENSEMBL	exon	1051253	1051369	.	+	.	"gene_id ""ENSG00000188157.14""	transcript_id ""ENST00000620552.4""	gene_type ""protein_coding""	gene_name ""AGRN""	transcript_type ""protein_coding""	transcript_name ""AGRN-210""	exon_number 32	exon_id ""ENSE00001385905.1""	level 3	protein_id ""ENSP00000484607.1""	transcript_support_level ""5""	tag ""basic""	havana_gene ""OTTHUMG00000040778.5""	"
chr1	ENSEMBL	CDS	1051253	1051369	.	+	0	"gene_id ""ENSG00000188157.14""	transcript_id ""ENST00000620552.4""	gene_type ""protein_coding""	gene_name ""AGRN""	transcript_type ""protein_coding""	transcript_name ""AGRN-210""	exon_number 32	exon_id ""ENSE00001385905.1""	level 3	protein_id ""ENSP00000484607.1""	transcript_support_level ""5""	tag ""basic""	havana_gene ""OTTHUMG00000040778.5""	"
chr1	ENSEMBL	exon	1051453	1051645	.	+	.	"gene_id ""ENSG00000188157.14""	transcript_id ""ENST00000620552.4""	gene_type ""protein_coding""	gene_name ""AGRN""	transcript_type ""protein_coding""	transcript_name ""AGRN-210""	exon_number 33	exon_id ""ENSE00001374645.1""	level 3	protein_id ""ENSP00000484607.1""	transcript_support_level ""5""	tag ""basic""	havana_gene ""OTTHUMG00000040778.5""	"
chr1	ENSEMBL	CDS	1051453	1051645	.	+	0	"gene_id ""ENSG00000188157.14""	transcript_id ""ENST00000620552.4""	gene_type ""protein_coding""	gene_name ""AGRN""	transcript_type ""protein_coding""	transcript_name ""AGRN-210""	exon_number 33	exon_id ""ENSE00001374645.1""	level 3	protein_id ""ENSP00000484607.1""	transcript_support_level ""5""	tag ""basic""	havana_gene ""OTTHUMG00000040778.5""	"
chr1	ENSEMBL	exon	1051728	1051815	.	+	.	"gene_id ""ENSG00000188157.14""	transcript_id ""ENST00000620552.4""	gene_type ""protein_coding""	gene_name ""AGRN""	transcript_type ""protein_coding""	transcript_name ""AGRN-210""	exon_number 34	exon_id ""ENSE00001381606.1""	level 3	protein_id ""ENSP00000484607.1""	transcript_support_level ""5""	tag ""basic""	havana_gene ""OTTHUMG00000040778.5""	"
chr1	ENSEMBL	CDS	1051728	1051815	.	+	2	"gene_id ""ENSG00000188157.14""	transcript_id ""ENST00000620552.4""	gene_type ""protein_coding""	gene_name ""AGRN""	transcript_type ""protein_coding""	transcript_name ""AGRN-210""	exon_number 34	exon_id ""ENSE00001381606.1""	level 3	protein_id ""ENSP00000484607.1""	transcript_support_level ""5""	tag ""basic""	havana_gene ""OTTHUMG00000040778.5""	"
chr1	ENSEMBL	exon	1051993	1052016	.	+	.	"gene_id ""ENSG00000188157.14""	transcript_id ""ENST00000620552.4""	gene_type ""protein_coding""	gene_name ""AGRN""	transcript_type ""protein_coding""	transcript_name ""AGRN-210""	exon_number 35	exon_id ""ENSE00001480659.1""	level 3	protein_id ""ENSP00000484607.1""	transcript_support_level ""5""	tag ""basic""	havana_gene ""OTTHUMG00000040778.5""	"
chr1	ENSEMBL	CDS	1051993	1052016	.	+	1	"gene_id ""ENSG00000188157.14""	transcript_id ""ENST00000620552.4""	gene_type ""protein_coding""	gene_name ""AGRN""	transcript_type ""protein_coding""	transcript_name ""AGRN-210""	exon_number 35	exon_id ""ENSE00001480659.1""	level 3	protein_id ""ENSP00000484607.1""	transcript_support_level ""5""	tag ""basic""	havana_gene ""OTTHUMG00000040778.5""	"
chr1	ENSEMBL	exon	1053461	1053493	.	+	.	"gene_id ""ENSG00000188157.14""	transcript_id ""ENST00000620552.4""	gene_type ""protein_coding""	gene_name ""AGRN""	transcript_type ""protein_coding""	transcript_name ""AGRN-210""	exon_number 36	exon_id ""ENSE00001480658.1""	level 3	protein_id ""ENSP00000484607.1""	transcript_support_level ""5""	tag ""basic""	havana_gene ""OTTHUMG00000040778.5""	"
chr1	ENSEMBL	CDS	1053461	1053493	.	+	1	"gene_id ""ENSG00000188157.14""	transcript_id ""ENST00000620552.4""	gene_type ""protein_coding""	gene_name ""AGRN""	transcript_type ""protein_coding""	transcript_name ""AGRN-210""	exon_number 36	exon_id ""ENSE00001480658.1""	level 3	protein_id ""ENSP00000484607.1""	transcript_support_level ""5""	tag ""basic""	havana_gene ""OTTHUMG00000040778.5""	"
chr1	ENSEMBL	exon	1053753	1053977	.	+	.	"gene_id ""ENSG00000188157.14""	transcript_id ""ENST00000620552.4""	gene_type ""protein_coding""	gene_name ""AGRN""	transcript_type ""protein_coding""	transcript_name ""AGRN-210""	exon_number 37	exon_id ""ENSE00002692404.1""	level 3	protein_id ""ENSP00000484607.1""	transcript_support_level ""5""	tag ""basic""	havana_gene ""OTTHUMG00000040778.5""	"
chr1	ENSEMBL	CDS	1053753	1053977	.	+	1	"gene_id ""ENSG00000188157.14""	transcript_id ""ENST00000620552.4""	gene_type ""protein_coding""	gene_name ""AGRN""	transcript_type ""protein_coding""	transcript_name ""AGRN-210""	exon_number 37	exon_id ""ENSE00002692404.1""	level 3	protein_id ""ENSP00000484607.1""	transcript_support_level ""5""	tag ""basic""	havana_gene ""OTTHUMG00000040778.5""	"
chr1	ENSEMBL	exon	1054448	1054551	.	+	.	"gene_id ""ENSG00000188157.14""	transcript_id ""ENST00000620552.4""	gene_type ""protein_coding""	gene_name ""AGRN""	transcript_type ""protein_coding""	transcript_name ""AGRN-210""	exon_number 38	exon_id ""ENSE00003619422.1""	level 3	protein_id ""ENSP00000484607.1""	transcript_support_level ""5""	tag ""basic""	havana_gene ""OTTHUMG00000040778.5""	"
chr1	ENSEMBL	CDS	1054448	1054551	.	+	1	"gene_id ""ENSG00000188157.14""	transcript_id ""ENST00000620552.4""	gene_type ""protein_coding""	gene_name ""AGRN""	transcript_type ""protein_coding""	transcript_name ""AGRN-210""	exon_number 38	exon_id ""ENSE00003619422.1""	level 3	protein_id ""ENSP00000484607.1""	transcript_support_level ""5""	tag ""basic""	havana_gene ""OTTHUMG00000040778.5""	"
chr1	ENSEMBL	exon	1054824	1056118	.	+	.	"gene_id ""ENSG00000188157.14""	transcript_id ""ENST00000620552.4""	gene_type ""protein_coding""	gene_name ""AGRN""	transcript_type ""protein_coding""	transcript_name ""AGRN-210""	exon_number 39	exon_id ""ENSE00003728327.1""	level 3	protein_id ""ENSP00000484607.1""	transcript_support_level ""5""	tag ""basic""	havana_gene ""OTTHUMG00000040778.5""	"
chr1	ENSEMBL	CDS	1054824	1054978	.	+	2	"gene_id ""ENSG00000188157.14""	transcript_id ""ENST00000620552.4""	gene_type ""protein_coding""	gene_name ""AGRN""	transcript_type ""protein_coding""	transcript_name ""AGRN-210""	exon_number 39	exon_id ""ENSE00003728327.1""	level 3	protein_id ""ENSP00000484607.1""	transcript_support_level ""5""	tag ""basic""	havana_gene ""OTTHUMG00000040778.5""	"
chr1	ENSEMBL	stop_codon	1054979	1054981	.	+	0	"gene_id ""ENSG00000188157.14""	transcript_id ""ENST00000620552.4""	gene_type ""protein_coding""	gene_name ""AGRN""	transcript_type ""protein_coding""	transcript_name ""AGRN-210""	exon_number 39	exon_id ""ENSE00003728327.1""	level 3	protein_id ""ENSP00000484607.1""	transcript_support_level ""5""	tag ""basic""	havana_gene ""OTTHUMG00000040778.5""	"
chr1	ENSEMBL	UTR	1020123	1020373	.	+	.	"gene_id ""ENSG00000188157.14""	transcript_id ""ENST00000620552.4""	gene_type ""protein_coding""	gene_name ""AGRN""	transcript_type ""protein_coding""	transcript_name ""AGRN-210""	exon_number 1	exon_id ""ENSE00003750832.1""	level 3	protein_id ""ENSP00000484607.1""	transcript_support_level ""5""	tag ""basic""	havana_gene ""OTTHUMG00000040778.5""	"
chr1	ENSEMBL	UTR	1022201	1022413	.	+	.	"gene_id ""ENSG00000188157.14""	transcript_id ""ENST00000620552.4""	gene_type ""protein_coding""	gene_name ""AGRN""	transcript_type ""protein_coding""	transcript_name ""AGRN-210""	exon_number 2	exon_id ""ENSE00003721289.1""	level 3	protein_id ""ENSP00000484607.1""	transcript_support_level ""5""	tag ""basic""	havana_gene ""OTTHUMG00000040778.5""	"
chr1	ENSEMBL	UTR	1054979	1056118	.	+	.	"gene_id ""ENSG00000188157.14""	transcript_id ""ENST00000620552.4""	gene_type ""protein_coding""	gene_name ""AGRN""	transcript_type ""protein_coding""	transcript_name ""AGRN-210""	exon_number 39	exon_id ""ENSE00003728327.1""	level 3	protein_id ""ENSP00000484607.1""	transcript_support_level ""5""	tag ""basic""	havana_gene ""OTTHUMG00000040778.5""	"
chr1	HAVANA	gene	1055033	1056116	.	+	.	"gene_id ""ENSG00000242590.1""	gene_type ""sense_intronic""	gene_name ""AL645608.6""	level 2	tag ""overlapping_locus""	havana_gene ""OTTHUMG00000040780.1""	"
chr1	HAVANA	transcript	1055033	1056116	.	+	.	"gene_id ""ENSG00000242590.1""	transcript_id ""ENST00000418300.1""	gene_type ""sense_intronic""	gene_name ""AL645608.6""	transcript_type ""sense_intronic""	transcript_name ""AL645608.6-201""	level 2	transcript_support_level ""3""	tag ""basic""	havana_gene ""OTTHUMG00000040780.1""	havana_transcript ""OTTHUMT00000097999.1""	"
chr1	HAVANA	exon	1055033	1055215	.	+	.	"gene_id ""ENSG00000242590.1""	transcript_id ""ENST00000418300.1""	gene_type ""sense_intronic""	gene_name ""AL645608.6""	transcript_type ""sense_intronic""	transcript_name ""AL645608.6-201""	exon_number 1	exon_id ""ENSE00001728627.1""	level 2	transcript_support_level ""3""	tag ""basic""	havana_gene ""OTTHUMG00000040780.1""	havana_transcript ""OTTHUMT00000097999.1""	"
chr1	HAVANA	exon	1055898	1056116	.	+	.	"gene_id ""ENSG00000242590.1""	transcript_id ""ENST00000418300.1""	gene_type ""sense_intronic""	gene_name ""AL645608.6""	transcript_type ""sense_intronic""	transcript_name ""AL645608.6-201""	exon_number 2	exon_id ""ENSE00001702762.1""	level 2	transcript_support_level ""3""	tag ""basic""	havana_gene ""OTTHUMG00000040780.1""	havana_transcript ""OTTHUMT00000097999.1""	"
chr1	HAVANA	gene	1059734	1069355	.	+	.	"gene_id ""ENSG00000217801.9""	gene_type ""transcribed_unprocessed_pseudogene""	gene_name ""AL390719.1""	level 2	havana_gene ""OTTHUMG00000000629.3""	"
chr1	HAVANA	transcript	1059734	1066456	.	+	.	"gene_id ""ENSG00000217801.9""	transcript_id ""ENST00000427998.5""	gene_type ""transcribed_unprocessed_pseudogene""	gene_name ""AL390719.1""	transcript_type ""processed_transcript""	transcript_name ""AL390719.1-201""	level 2	transcript_support_level ""1""	tag ""basic""	havana_gene ""OTTHUMG00000000629.3""	havana_transcript ""OTTHUMT00000099676.1""	"
chr1	HAVANA	exon	1059734	1059846	.	+	.	"gene_id ""ENSG00000217801.9""	transcript_id ""ENST00000427998.5""	gene_type ""transcribed_unprocessed_pseudogene""	gene_name ""AL390719.1""	transcript_type ""processed_transcript""	transcript_name ""AL390719.1-201""	exon_number 1	exon_id ""ENSE00001669701.1""	level 2	transcript_support_level ""1""	tag ""basic""	havana_gene ""OTTHUMG00000000629.3""	havana_transcript ""OTTHUMT00000099676.1""	"
chr1	HAVANA	exon	1060280	1060393	.	+	.	"gene_id ""ENSG00000217801.9""	transcript_id ""ENST00000427998.5""	gene_type ""transcribed_unprocessed_pseudogene""	gene_name ""AL390719.1""	transcript_type ""processed_transcript""	transcript_name ""AL390719.1-201""	exon_number 2	exon_id ""ENSE00001702890.1""	level 2	transcript_support_level ""1""	tag ""basic""	havana_gene ""OTTHUMG00000000629.3""	havana_transcript ""OTTHUMT00000099676.1""	"
chr1	HAVANA	exon	1063079	1063201	.	+	.	"gene_id ""ENSG00000217801.9""	transcript_id ""ENST00000427998.5""	gene_type ""transcribed_unprocessed_pseudogene""	gene_name ""AL390719.1""	transcript_type ""processed_transcript""	transcript_name ""AL390719.1-201""	exon_number 3	exon_id ""ENSE00001613074.1""	level 2	transcript_support_level ""1""	tag ""basic""	havana_gene ""OTTHUMG00000000629.3""	havana_transcript ""OTTHUMT00000099676.1""	"
chr1	HAVANA	exon	1065830	1066456	.	+	.	"gene_id ""ENSG00000217801.9""	transcript_id ""ENST00000427998.5""	gene_type ""transcribed_unprocessed_pseudogene""	gene_name ""AL390719.1""	transcript_type ""processed_transcript""	transcript_name ""AL390719.1-201""	exon_number 4	exon_id ""ENSE00001719282.1""	level 2	transcript_support_level ""1""	tag ""basic""	havana_gene ""OTTHUMG00000000629.3""	havana_transcript ""OTTHUMT00000099676.1""	"
chr1	HAVANA	transcript	1063079	1069355	.	+	.	"gene_id ""ENSG00000217801.9""	transcript_id ""ENST00000412397.2""	gene_type ""transcribed_unprocessed_pseudogene""	gene_name ""AL390719.1""	transcript_type ""transcribed_unprocessed_pseudogene""	transcript_name ""AL390719.1-204""	level 2	transcript_support_level ""NA""	ont ""PGO:0000005""	ont ""PGO:0000019""	tag ""basic""	havana_gene ""OTTHUMG00000000629.3""	havana_transcript ""OTTHUMT00000001523.1""	"
chr1	HAVANA	exon	1063079	1063201	.	+	.	"gene_id ""ENSG00000217801.9""	transcript_id ""ENST00000412397.2""	gene_type ""transcribed_unprocessed_pseudogene""	gene_name ""AL390719.1""	transcript_type ""transcribed_unprocessed_pseudogene""	transcript_name ""AL390719.1-204""	exon_number 1	exon_id ""ENSE00001613074.1""	level 2	transcript_support_level ""NA""	ont ""PGO:0000005""	ont ""PGO:0000019""	tag ""basic""	havana_gene ""OTTHUMG00000000629.3""	havana_transcript ""OTTHUMT00000001523.1""	"
chr1	HAVANA	exon	1063480	1063566	.	+	.	"gene_id ""ENSG00000217801.9""	transcript_id ""ENST00000412397.2""	gene_type ""transcribed_unprocessed_pseudogene""	gene_name ""AL390719.1""	transcript_type ""transcribed_unprocessed_pseudogene""	transcript_name ""AL390719.1-204""	exon_number 2	exon_id ""ENSE00001758525.1""	level 2	transcript_support_level ""NA""	ont ""PGO:0000005""	ont ""PGO:0000019""	tag ""basic""	havana_gene ""OTTHUMG00000000629.3""	havana_transcript ""OTTHUMT00000001523.1""	"
chr1	HAVANA	exon	1064210	1064401	.	+	.	"gene_id ""ENSG00000217801.9""	transcript_id ""ENST00000412397.2""	gene_type ""transcribed_unprocessed_pseudogene""	gene_name ""AL390719.1""	transcript_type ""transcribed_unprocessed_pseudogene""	transcript_name ""AL390719.1-204""	exon_number 3	exon_id ""ENSE00001671307.1""	level 2	transcript_support_level ""NA""	ont ""PGO:0000005""	ont ""PGO:0000019""	tag ""basic""	havana_gene ""OTTHUMG00000000629.3""	havana_transcript ""OTTHUMT00000001523.1""	"
chr1	HAVANA	exon	1064490	1064589	.	+	.	"gene_id ""ENSG00000217801.9""	transcript_id ""ENST00000412397.2""	gene_type ""transcribed_unprocessed_pseudogene""	gene_name ""AL390719.1""	transcript_type ""transcribed_unprocessed_pseudogene""	transcript_name ""AL390719.1-204""	exon_number 4	exon_id ""ENSE00001775266.1""	level 2	transcript_support_level ""NA""	ont ""PGO:0000005""	ont ""PGO:0000019""	tag ""basic""	havana_gene ""OTTHUMG00000000629.3""	havana_transcript ""OTTHUMT00000001523.1""	"
chr1	HAVANA	exon	1065352	1065475	.	+	.	"gene_id ""ENSG00000217801.9""	transcript_id ""ENST00000412397.2""	gene_type ""transcribed_unprocessed_pseudogene""	gene_name ""AL390719.1""	transcript_type ""transcribed_unprocessed_pseudogene""	transcript_name ""AL390719.1-204""	exon_number 5	exon_id ""ENSE00001731427.1""	level 2	transcript_support_level ""NA""	ont ""PGO:0000005""	ont ""PGO:0000019""	tag ""basic""	havana_gene ""OTTHUMG00000000629.3""	havana_transcript ""OTTHUMT00000001523.1""	"
chr1	HAVANA	exon	1066587	1066667	.	+	.	"gene_id ""ENSG00000217801.9""	transcript_id ""ENST00000412397.2""	gene_type ""transcribed_unprocessed_pseudogene""	gene_name ""AL390719.1""	transcript_type ""transcribed_unprocessed_pseudogene""	transcript_name ""AL390719.1-204""	exon_number 6	exon_id ""ENSE00001666739.1""	level 2	transcript_support_level ""NA""	ont ""PGO:0000005""	ont ""PGO:0000019""	tag ""basic""	havana_gene ""OTTHUMG00000000629.3""	havana_transcript ""OTTHUMT00000001523.1""	"
chr1	HAVANA	exon	1067566	1067646	.	+	.	"gene_id ""ENSG00000217801.9""	transcript_id ""ENST00000412397.2""	gene_type ""transcribed_unprocessed_pseudogene""	gene_name ""AL390719.1""	transcript_type ""transcribed_unprocessed_pseudogene""	transcript_name ""AL390719.1-204""	exon_number 7	exon_id ""ENSE00001654594.1""	level 2	transcript_support_level ""NA""	ont ""PGO:0000005""	ont ""PGO:0000019""	tag ""basic""	havana_gene ""OTTHUMG00000000629.3""	havana_transcript ""OTTHUMT00000001523.1""	"
chr1	HAVANA	exon	1067869	1068003	.	+	.	"gene_id ""ENSG00000217801.9""	transcript_id ""ENST00000412397.2""	gene_type ""transcribed_unprocessed_pseudogene""	gene_name ""AL390719.1""	transcript_type ""transcribed_unprocessed_pseudogene""	transcript_name ""AL390719.1-204""	exon_number 8	exon_id ""ENSE00001680786.1""	level 2	transcript_support_level ""NA""	ont ""PGO:0000005""	ont ""PGO:0000019""	tag ""basic""	havana_gene ""OTTHUMG00000000629.3""	havana_transcript ""OTTHUMT00000001523.1""	"
chr1	HAVANA	exon	1068577	1068724	.	+	.	"gene_id ""ENSG00000217801.9""	transcript_id ""ENST00000412397.2""	gene_type ""transcribed_unprocessed_pseudogene""	gene_name ""AL390719.1""	transcript_type ""transcribed_unprocessed_pseudogene""	transcript_name ""AL390719.1-204""	exon_number 9	exon_id ""ENSE00001609518.1""	level 2	transcript_support_level ""NA""	ont ""PGO:0000005""	ont ""PGO:0000019""	tag ""basic""	havana_gene ""OTTHUMG00000000629.3""	havana_transcript ""OTTHUMT00000001523.1""	"
chr1	HAVANA	exon	1069208	1069355	.	+	.	"gene_id ""ENSG00000217801.9""	transcript_id ""ENST00000412397.2""	gene_type ""transcribed_unprocessed_pseudogene""	gene_name ""AL390719.1""	transcript_type ""transcribed_unprocessed_pseudogene""	transcript_name ""AL390719.1-204""	exon_number 10	exon_id ""ENSE00001797746.1""	level 2	transcript_support_level ""NA""	ont ""PGO:0000005""	ont ""PGO:0000019""	tag ""basic""	havana_gene ""OTTHUMG00000000629.3""	havana_transcript ""OTTHUMT00000001523.1""	"
chr1	HAVANA	gene	1062208	1063288	.	-	.	"gene_id ""ENSG00000273443.1""	gene_type ""lincRNA""	gene_name ""AL645608.9""	level 2	havana_gene ""OTTHUMG00000186253.1""	"
chr1	HAVANA	transcript	1062208	1063288	.	-	.	"gene_id ""ENSG00000273443.1""	transcript_id ""ENST00000442292.2""	gene_type ""lincRNA""	gene_name ""AL645608.9""	transcript_type ""lincRNA""	transcript_name ""AL645608.9-201""	level 2	transcript_support_level ""1""	tag ""basic""	havana_gene ""OTTHUMG00000186253.1""	havana_transcript ""OTTHUMT00000472501.1""	"
chr1	HAVANA	exon	1063061	1063288	.	-	.	"gene_id ""ENSG00000273443.1""	transcript_id ""ENST00000442292.2""	gene_type ""lincRNA""	gene_name ""AL645608.9""	transcript_type ""lincRNA""	transcript_name ""AL645608.9-201""	exon_number 1	exon_id ""ENSE00001670841.2""	level 2	transcript_support_level ""1""	tag ""basic""	havana_gene ""OTTHUMG00000186253.1""	havana_transcript ""OTTHUMT00000472501.1""	"
chr1	HAVANA	exon	1062208	1062808	.	-	.	"gene_id ""ENSG00000273443.1""	transcript_id ""ENST00000442292.2""	gene_type ""lincRNA""	gene_name ""AL645608.9""	transcript_type ""lincRNA""	transcript_name ""AL645608.9-201""	exon_number 2	exon_id ""ENSE00001660524.2""	level 2	transcript_support_level ""1""	tag ""basic""	havana_gene ""OTTHUMG00000186253.1""	havana_transcript ""OTTHUMT00000472501.1""	"
chr1	HAVANA	gene	1070966	1074307	.	-	.	"gene_id ""ENSG00000237330.2""	gene_type ""protein_coding""	gene_name ""RNF223""	level 2	havana_gene ""OTTHUMG00000185582.1""	"
chr1	HAVANA	transcript	1070966	1074307	.	-	.	"gene_id ""ENSG00000237330.2""	transcript_id ""ENST00000453464.2""	gene_type ""protein_coding""	gene_name ""RNF223""	transcript_type ""protein_coding""	transcript_name ""RNF223-201""	level 2	protein_id ""ENSP00000410533.1""	transcript_support_level ""2""	tag ""basic""	tag ""appris_principal_1""	tag ""CCDS""	ccdsid ""CCDS53257.1""	havana_gene ""OTTHUMG00000185582.1""	havana_transcript ""OTTHUMT00000470774.1""	"
chr1	HAVANA	exon	1074016	1074307	.	-	.	"gene_id ""ENSG00000237330.2""	transcript_id ""ENST00000453464.2""	gene_type ""protein_coding""	gene_name ""RNF223""	transcript_type ""protein_coding""	transcript_name ""RNF223-201""	exon_number 1	exon_id ""ENSE00001707588.1""	level 2	protein_id ""ENSP00000410533.1""	transcript_support_level ""2""	tag ""basic""	tag ""appris_principal_1""	tag ""CCDS""	ccdsid ""CCDS53257.1""	havana_gene ""OTTHUMG00000185582.1""	havana_transcript ""OTTHUMT00000470774.1""	"
chr1	HAVANA	exon	1070966	1072575	.	-	.	"gene_id ""ENSG00000237330.2""	transcript_id ""ENST00000453464.2""	gene_type ""protein_coding""	gene_name ""RNF223""	transcript_type ""protein_coding""	transcript_name ""RNF223-201""	exon_number 2	exon_id ""ENSE00001666214.2""	level 2	protein_id ""ENSP00000410533.1""	transcript_support_level ""2""	tag ""basic""	tag ""appris_principal_1""	tag ""CCDS""	ccdsid ""CCDS53257.1""	havana_gene ""OTTHUMG00000185582.1""	havana_transcript ""OTTHUMT00000470774.1""	"
chr1	HAVANA	CDS	1071820	1072566	.	-	0	"gene_id ""ENSG00000237330.2""	transcript_id ""ENST00000453464.2""	gene_type ""protein_coding""	gene_name ""RNF223""	transcript_type ""protein_coding""	transcript_name ""RNF223-201""	exon_number 2	exon_id ""ENSE00001666214.2""	level 2	protein_id ""ENSP00000410533.1""	transcript_support_level ""2""	tag ""basic""	tag ""appris_principal_1""	tag ""CCDS""	ccdsid ""CCDS53257.1""	havana_gene ""OTTHUMG00000185582.1""	havana_transcript ""OTTHUMT00000470774.1""	"
chr1	HAVANA	start_codon	1072564	1072566	.	-	0	"gene_id ""ENSG00000237330.2""	transcript_id ""ENST00000453464.2""	gene_type ""protein_coding""	gene_name ""RNF223""	transcript_type ""protein_coding""	transcript_name ""RNF223-201""	exon_number 2	exon_id ""ENSE00001666214.2""	level 2	protein_id ""ENSP00000410533.1""	transcript_support_level ""2""	tag ""basic""	tag ""appris_principal_1""	tag ""CCDS""	ccdsid ""CCDS53257.1""	havana_gene ""OTTHUMG00000185582.1""	havana_transcript ""OTTHUMT00000470774.1""	"
chr1	HAVANA	stop_codon	1071817	1071819	.	-	0	"gene_id ""ENSG00000237330.2""	transcript_id ""ENST00000453464.2""	gene_type ""protein_coding""	gene_name ""RNF223""	transcript_type ""protein_coding""	transcript_name ""RNF223-201""	exon_number 2	exon_id ""ENSE00001666214.2""	level 2	protein_id ""ENSP00000410533.1""	transcript_support_level ""2""	tag ""basic""	tag ""appris_principal_1""	tag ""CCDS""	ccdsid ""CCDS53257.1""	havana_gene ""OTTHUMG00000185582.1""	havana_transcript ""OTTHUMT00000470774.1""	"
chr1	HAVANA	UTR	1074016	1074307	.	-	.	"gene_id ""ENSG00000237330.2""	transcript_id ""ENST00000453464.2""	gene_type ""protein_coding""	gene_name ""RNF223""	transcript_type ""protein_coding""	transcript_name ""RNF223-201""	exon_number 1	exon_id ""ENSE00001707588.1""	level 2	protein_id ""ENSP00000410533.1""	transcript_support_level ""2""	tag ""basic""	tag ""appris_principal_1""	tag ""CCDS""	ccdsid ""CCDS53257.1""	havana_gene ""OTTHUMG00000185582.1""	havana_transcript ""OTTHUMT00000470774.1""	"
chr1	HAVANA	UTR	1070966	1071819	.	-	.	"gene_id ""ENSG00000237330.2""	transcript_id ""ENST00000453464.2""	gene_type ""protein_coding""	gene_name ""RNF223""	transcript_type ""protein_coding""	transcript_name ""RNF223-201""	exon_number 2	exon_id ""ENSE00001666214.2""	level 2	protein_id ""ENSP00000410533.1""	transcript_support_level ""2""	tag ""basic""	tag ""appris_principal_1""	tag ""CCDS""	ccdsid ""CCDS53257.1""	havana_gene ""OTTHUMG00000185582.1""	havana_transcript ""OTTHUMT00000470774.1""	"
chr1	HAVANA	UTR	1072567	1072575	.	-	.	"gene_id ""ENSG00000237330.2""	transcript_id ""ENST00000453464.2""	gene_type ""protein_coding""	gene_name ""RNF223""	transcript_type ""protein_coding""	transcript_name ""RNF223-201""	exon_number 2	exon_id ""ENSE00001666214.2""	level 2	protein_id ""ENSP00000410533.1""	transcript_support_level ""2""	tag ""basic""	tag ""appris_principal_1""	tag ""CCDS""	ccdsid ""CCDS53257.1""	havana_gene ""OTTHUMG00000185582.1""	havana_transcript ""OTTHUMT00000470774.1""	"
chr1	HAVANA	gene	1081818	1116361	.	-	.	"gene_id ""ENSG00000131591.17""	gene_type ""protein_coding""	gene_name ""C1orf159""	level 2	havana_gene ""OTTHUMG00000000745.9""	"
chr1	HAVANA	transcript	1081818	1116081	.	-	.	"gene_id ""ENSG00000131591.17""	transcript_id ""ENST00000379339.5""	gene_type ""protein_coding""	gene_name ""C1orf159""	transcript_type ""protein_coding""	transcript_name ""C1orf159-204""	level 2	protein_id ""ENSP00000368644.1""	transcript_support_level ""2""	tag ""basic""	tag ""appris_alternative_2""	tag ""CCDS""	ccdsid ""CCDS81250.1""	havana_gene ""OTTHUMG00000000745.9""	havana_transcript ""OTTHUMT00000001851.2""	"
chr1	HAVANA	exon	1116060	1116081	.	-	.	"gene_id ""ENSG00000131591.17""	transcript_id ""ENST00000379339.5""	gene_type ""protein_coding""	gene_name ""C1orf159""	transcript_type ""protein_coding""	transcript_name ""C1orf159-204""	exon_number 1	exon_id ""ENSE00001480605.1""	level 2	protein_id ""ENSP00000368644.1""	transcript_support_level ""2""	tag ""basic""	tag ""appris_alternative_2""	tag ""CCDS""	ccdsid ""CCDS81250.1""	havana_gene ""OTTHUMG00000000745.9""	havana_transcript ""OTTHUMT00000001851.2""	"
chr1	HAVANA	exon	1115022	1115075	.	-	.	"gene_id ""ENSG00000131591.17""	transcript_id ""ENST00000379339.5""	gene_type ""protein_coding""	gene_name ""C1orf159""	transcript_type ""protein_coding""	transcript_name ""C1orf159-204""	exon_number 2	exon_id ""ENSE00001480604.1""	level 2	protein_id ""ENSP00000368644.1""	transcript_support_level ""2""	tag ""basic""	tag ""appris_alternative_2""	tag ""CCDS""	ccdsid ""CCDS81250.1""	havana_gene ""OTTHUMG00000000745.9""	havana_transcript ""OTTHUMT00000001851.2""	"
chr1	HAVANA	exon	1091991	1092103	.	-	.	"gene_id ""ENSG00000131591.17""	transcript_id ""ENST00000379339.5""	gene_type ""protein_coding""	gene_name ""C1orf159""	transcript_type ""protein_coding""	transcript_name ""C1orf159-204""	exon_number 3	exon_id ""ENSE00002711450.1""	level 2	protein_id ""ENSP00000368644.1""	transcript_support_level ""2""	tag ""basic""	tag ""appris_alternative_2""	tag ""CCDS""	ccdsid ""CCDS81250.1""	havana_gene ""OTTHUMG00000000745.9""	havana_transcript ""OTTHUMT00000001851.2""	"
chr1	HAVANA	exon	1091472	1091565	.	-	.	"gene_id ""ENSG00000131591.17""	transcript_id ""ENST00000379339.5""	gene_type ""protein_coding""	gene_name ""C1orf159""	transcript_type ""protein_coding""	transcript_name ""C1orf159-204""	exon_number 4	exon_id ""ENSE00003652001.1""	level 2	protein_id ""ENSP00000368644.1""	transcript_support_level ""2""	tag ""basic""	tag ""appris_alternative_2""	tag ""CCDS""	ccdsid ""CCDS81250.1""	havana_gene ""OTTHUMG00000000745.9""	havana_transcript ""OTTHUMT00000001851.2""	"
chr1	HAVANA	CDS	1091472	1091543	.	-	0	"gene_id ""ENSG00000131591.17""	transcript_id ""ENST00000379339.5""	gene_type ""protein_coding""	gene_name ""C1orf159""	transcript_type ""protein_coding""	transcript_name ""C1orf159-204""	exon_number 4	exon_id ""ENSE00003652001.1""	level 2	protein_id ""ENSP00000368644.1""	transcript_support_level ""2""	tag ""basic""	tag ""appris_alternative_2""	tag ""CCDS""	ccdsid ""CCDS81250.1""	havana_gene ""OTTHUMG00000000745.9""	havana_transcript ""OTTHUMT00000001851.2""	"
chr1	HAVANA	start_codon	1091541	1091543	.	-	0	"gene_id ""ENSG00000131591.17""	transcript_id ""ENST00000379339.5""	gene_type ""protein_coding""	gene_name ""C1orf159""	transcript_type ""protein_coding""	transcript_name ""C1orf159-204""	exon_number 4	exon_id ""ENSE00003652001.1""	level 2	protein_id ""ENSP00000368644.1""	transcript_support_level ""2""	tag ""basic""	tag ""appris_alternative_2""	tag ""CCDS""	ccdsid ""CCDS81250.1""	havana_gene ""OTTHUMG00000000745.9""	havana_transcript ""OTTHUMT00000001851.2""	"
chr1	HAVANA	exon	1090876	1090983	.	-	.	"gene_id ""ENSG00000131591.17""	transcript_id ""ENST00000379339.5""	gene_type ""protein_coding""	gene_name ""C1orf159""	transcript_type ""protein_coding""	transcript_name ""C1orf159-204""	exon_number 5	exon_id ""ENSE00001480589.1""	level 2	protein_id ""ENSP00000368644.1""	transcript_support_level ""2""	tag ""basic""	tag ""appris_alternative_2""	tag ""CCDS""	ccdsid ""CCDS81250.1""	havana_gene ""OTTHUMG00000000745.9""	havana_transcript ""OTTHUMT00000001851.2""	"
chr1	HAVANA	CDS	1090876	1090983	.	-	0	"gene_id ""ENSG00000131591.17""	transcript_id ""ENST00000379339.5""	gene_type ""protein_coding""	gene_name ""C1orf159""	transcript_type ""protein_coding""	transcript_name ""C1orf159-204""	exon_number 5	exon_id ""ENSE00001480589.1""	level 2	protein_id ""ENSP00000368644.1""	transcript_support_level ""2""	tag ""basic""	tag ""appris_alternative_2""	tag ""CCDS""	ccdsid ""CCDS81250.1""	havana_gene ""OTTHUMG00000000745.9""	havana_transcript ""OTTHUMT00000001851.2""	"
chr1	HAVANA	exon	1090353	1090428	.	-	.	"gene_id ""ENSG00000131591.17""	transcript_id ""ENST00000379339.5""	gene_type ""protein_coding""	gene_name ""C1orf159""	transcript_type ""protein_coding""	transcript_name ""C1orf159-204""	exon_number 6	exon_id ""ENSE00003592709.1""	level 2	protein_id ""ENSP00000368644.1""	transcript_support_level ""2""	tag ""basic""	tag ""appris_alternative_2""	tag ""CCDS""	ccdsid ""CCDS81250.1""	havana_gene ""OTTHUMG00000000745.9""	havana_transcript ""OTTHUMT00000001851.2""	"
chr1	HAVANA	CDS	1090353	1090428	.	-	0	"gene_id ""ENSG00000131591.17""	transcript_id ""ENST00000379339.5""	gene_type ""protein_coding""	gene_name ""C1orf159""	transcript_type ""protein_coding""	transcript_name ""C1orf159-204""	exon_number 6	exon_id ""ENSE00003592709.1""	level 2	protein_id ""ENSP00000368644.1""	transcript_support_level ""2""	tag ""basic""	tag ""appris_alternative_2""	tag ""CCDS""	ccdsid ""CCDS81250.1""	havana_gene ""OTTHUMG00000000745.9""	havana_transcript ""OTTHUMT00000001851.2""	"
chr1	HAVANA	exon	1087502	1087597	.	-	.	"gene_id ""ENSG00000131591.17""	transcript_id ""ENST00000379339.5""	gene_type ""protein_coding""	gene_name ""C1orf159""	transcript_type ""protein_coding""	transcript_name ""C1orf159-204""	exon_number 7	exon_id ""ENSE00003463192.1""	level 2	protein_id ""ENSP00000368644.1""	transcript_support_level ""2""	tag ""basic""	tag ""appris_alternative_2""	tag ""CCDS""	ccdsid ""CCDS81250.1""	havana_gene ""OTTHUMG00000000745.9""	havana_transcript ""OTTHUMT00000001851.2""	"
chr1	HAVANA	CDS	1087502	1087597	.	-	2	"gene_id ""ENSG00000131591.17""	transcript_id ""ENST00000379339.5""	gene_type ""protein_coding""	gene_name ""C1orf159""	transcript_type ""protein_coding""	transcript_name ""C1orf159-204""	exon_number 7	exon_id ""ENSE00003463192.1""	level 2	protein_id ""ENSP00000368644.1""	transcript_support_level ""2""	tag ""basic""	tag ""appris_alternative_2""	tag ""CCDS""	ccdsid ""CCDS81250.1""	havana_gene ""OTTHUMG00000000745.9""	havana_transcript ""OTTHUMT00000001851.2""	"
chr1	HAVANA	exon	1087139	1087204	.	-	.	"gene_id ""ENSG00000131591.17""	transcript_id ""ENST00000379339.5""	gene_type ""protein_coding""	gene_name ""C1orf159""	transcript_type ""protein_coding""	transcript_name ""C1orf159-204""	exon_number 8	exon_id ""ENSE00003789790.1""	level 2	protein_id ""ENSP00000368644.1""	transcript_support_level ""2""	tag ""basic""	tag ""appris_alternative_2""	tag ""CCDS""	ccdsid ""CCDS81250.1""	havana_gene ""OTTHUMG00000000745.9""	havana_transcript ""OTTHUMT00000001851.2""	"
chr1	HAVANA	CDS	1087139	1087204	.	-	2	"gene_id ""ENSG00000131591.17""	transcript_id ""ENST00000379339.5""	gene_type ""protein_coding""	gene_name ""C1orf159""	transcript_type ""protein_coding""	transcript_name ""C1orf159-204""	exon_number 8	exon_id ""ENSE00003789790.1""	level 2	protein_id ""ENSP00000368644.1""	transcript_support_level ""2""	tag ""basic""	tag ""appris_alternative_2""	tag ""CCDS""	ccdsid ""CCDS81250.1""	havana_gene ""OTTHUMG00000000745.9""	havana_transcript ""OTTHUMT00000001851.2""	"
chr1	HAVANA	exon	1085878	1086012	.	-	.	"gene_id ""ENSG00000131591.17""	transcript_id ""ENST00000379339.5""	gene_type ""protein_coding""	gene_name ""C1orf159""	transcript_type ""protein_coding""	transcript_name ""C1orf159-204""	exon_number 9	exon_id ""ENSE00003678908.1""	level 2	protein_id ""ENSP00000368644.1""	transcript_support_level ""2""	tag ""basic""	tag ""appris_alternative_2""	tag ""CCDS""	ccdsid ""CCDS81250.1""	havana_gene ""OTTHUMG00000000745.9""	havana_transcript ""OTTHUMT00000001851.2""	"
chr1	HAVANA	CDS	1085878	1086012	.	-	2	"gene_id ""ENSG00000131591.17""	transcript_id ""ENST00000379339.5""	gene_type ""protein_coding""	gene_name ""C1orf159""	transcript_type ""protein_coding""	transcript_name ""C1orf159-204""	exon_number 9	exon_id ""ENSE00003678908.1""	level 2	protein_id ""ENSP00000368644.1""	transcript_support_level ""2""	tag ""basic""	tag ""appris_alternative_2""	tag ""CCDS""	ccdsid ""CCDS81250.1""	havana_gene ""OTTHUMG00000000745.9""	havana_transcript ""OTTHUMT00000001851.2""	"
chr1	HAVANA	exon	1084481	1084506	.	-	.	"gene_id ""ENSG00000131591.17""	transcript_id ""ENST00000379339.5""	gene_type ""protein_coding""	gene_name ""C1orf159""	transcript_type ""protein_coding""	transcript_name ""C1orf159-204""	exon_number 10	exon_id ""ENSE00003614342.1""	level 2	protein_id ""ENSP00000368644.1""	transcript_support_level ""2""	tag ""basic""	tag ""appris_alternative_2""	tag ""CCDS""	ccdsid ""CCDS81250.1""	havana_gene ""OTTHUMG00000000745.9""	havana_transcript ""OTTHUMT00000001851.2""	"
chr1	HAVANA	CDS	1084481	1084506	.	-	2	"gene_id ""ENSG00000131591.17""	transcript_id ""ENST00000379339.5""	gene_type ""protein_coding""	gene_name ""C1orf159""	transcript_type ""protein_coding""	transcript_name ""C1orf159-204""	exon_number 10	exon_id ""ENSE00003614342.1""	level 2	protein_id ""ENSP00000368644.1""	transcript_support_level ""2""	tag ""basic""	tag ""appris_alternative_2""	tag ""CCDS""	ccdsid ""CCDS81250.1""	havana_gene ""OTTHUMG00000000745.9""	havana_transcript ""OTTHUMT00000001851.2""	"
chr1	HAVANA	exon	1083915	1084383	.	-	.	"gene_id ""ENSG00000131591.17""	transcript_id ""ENST00000379339.5""	gene_type ""protein_coding""	gene_name ""C1orf159""	transcript_type ""protein_coding""	transcript_name ""C1orf159-204""	exon_number 11	exon_id ""ENSE00003664630.1""	level 2	protein_id ""ENSP00000368644.1""	transcript_support_level ""2""	tag ""basic""	tag ""appris_alternative_2""	tag ""CCDS""	ccdsid ""CCDS81250.1""	havana_gene ""OTTHUMG00000000745.9""	havana_transcript ""OTTHUMT00000001851.2""	"
chr1	HAVANA	CDS	1083915	1084383	.	-	0	"gene_id ""ENSG00000131591.17""	transcript_id ""ENST00000379339.5""	gene_type ""protein_coding""	gene_name ""C1orf159""	transcript_type ""protein_coding""	transcript_name ""C1orf159-204""	exon_number 11	exon_id ""ENSE00003664630.1""	level 2	protein_id ""ENSP00000368644.1""	transcript_support_level ""2""	tag ""basic""	tag ""appris_alternative_2""	tag ""CCDS""	ccdsid ""CCDS81250.1""	havana_gene ""OTTHUMG00000000745.9""	havana_transcript ""OTTHUMT00000001851.2""	"
chr1	HAVANA	exon	1081818	1082987	.	-	.	"gene_id ""ENSG00000131591.17""	transcript_id ""ENST00000379339.5""	gene_type ""protein_coding""	gene_name ""C1orf159""	transcript_type ""protein_coding""	transcript_name ""C1orf159-204""	exon_number 12	exon_id ""ENSE00001662925.1""	level 2	protein_id ""ENSP00000368644.1""	transcript_support_level ""2""	tag ""basic""	tag ""appris_alternative_2""	tag ""CCDS""	ccdsid ""CCDS81250.1""	havana_gene ""OTTHUMG00000000745.9""	havana_transcript ""OTTHUMT00000001851.2""	"
chr1	HAVANA	CDS	1082896	1082987	.	-	2	"gene_id ""ENSG00000131591.17""	transcript_id ""ENST00000379339.5""	gene_type ""protein_coding""	gene_name ""C1orf159""	transcript_type ""protein_coding""	transcript_name ""C1orf159-204""	exon_number 12	exon_id ""ENSE00001662925.1""	level 2	protein_id ""ENSP00000368644.1""	transcript_support_level ""2""	tag ""basic""	tag ""appris_alternative_2""	tag ""CCDS""	ccdsid ""CCDS81250.1""	havana_gene ""OTTHUMG00000000745.9""	havana_transcript ""OTTHUMT00000001851.2""	"
chr1	HAVANA	stop_codon	1082893	1082895	.	-	0	"gene_id ""ENSG00000131591.17""	transcript_id ""ENST00000379339.5""	gene_type ""protein_coding""	gene_name ""C1orf159""	transcript_type ""protein_coding""	transcript_name ""C1orf159-204""	exon_number 12	exon_id ""ENSE00001662925.1""	level 2	protein_id ""ENSP00000368644.1""	transcript_support_level ""2""	tag ""basic""	tag ""appris_alternative_2""	tag ""CCDS""	ccdsid ""CCDS81250.1""	havana_gene ""OTTHUMG00000000745.9""	havana_transcript ""OTTHUMT00000001851.2""	"
chr1	HAVANA	UTR	1116060	1116081	.	-	.	"gene_id ""ENSG00000131591.17""	transcript_id ""ENST00000379339.5""	gene_type ""protein_coding""	gene_name ""C1orf159""	transcript_type ""protein_coding""	transcript_name ""C1orf159-204""	exon_number 1	exon_id ""ENSE00001480605.1""	level 2	protein_id ""ENSP00000368644.1""	transcript_support_level ""2""	tag ""basic""	tag ""appris_alternative_2""	tag ""CCDS""	ccdsid ""CCDS81250.1""	havana_gene ""OTTHUMG00000000745.9""	havana_transcript ""OTTHUMT00000001851.2""	"
chr1	HAVANA	UTR	1115022	1115075	.	-	.	"gene_id ""ENSG00000131591.17""	transcript_id ""ENST00000379339.5""	gene_type ""protein_coding""	gene_name ""C1orf159""	transcript_type ""protein_coding""	transcript_name ""C1orf159-204""	exon_number 2	exon_id ""ENSE00001480604.1""	level 2	protein_id ""ENSP00000368644.1""	transcript_support_level ""2""	tag ""basic""	tag ""appris_alternative_2""	tag ""CCDS""	ccdsid ""CCDS81250.1""	havana_gene ""OTTHUMG00000000745.9""	havana_transcript ""OTTHUMT00000001851.2""	"
chr1	HAVANA	UTR	1091991	1092103	.	-	.	"gene_id ""ENSG00000131591.17""	transcript_id ""ENST00000379339.5""	gene_type ""protein_coding""	gene_name ""C1orf159""	transcript_type ""protein_coding""	transcript_name ""C1orf159-204""	exon_number 3	exon_id ""ENSE00002711450.1""	level 2	protein_id ""ENSP00000368644.1""	transcript_support_level ""2""	tag ""basic""	tag ""appris_alternative_2""	tag ""CCDS""	ccdsid ""CCDS81250.1""	havana_gene ""OTTHUMG00000000745.9""	havana_transcript ""OTTHUMT00000001851.2""	"
chr1	HAVANA	UTR	1091544	1091565	.	-	.	"gene_id ""ENSG00000131591.17""	transcript_id ""ENST00000379339.5""	gene_type ""protein_coding""	gene_name ""C1orf159""	transcript_type ""protein_coding""	transcript_name ""C1orf159-204""	exon_number 4	exon_id ""ENSE00003652001.1""	level 2	protein_id ""ENSP00000368644.1""	transcript_support_level ""2""	tag ""basic""	tag ""appris_alternative_2""	tag ""CCDS""	ccdsid ""CCDS81250.1""	havana_gene ""OTTHUMG00000000745.9""	havana_transcript ""OTTHUMT00000001851.2""	"
chr1	HAVANA	UTR	1081818	1082895	.	-	.	"gene_id ""ENSG00000131591.17""	transcript_id ""ENST00000379339.5""	gene_type ""protein_coding""	gene_name ""C1orf159""	transcript_type ""protein_coding""	transcript_name ""C1orf159-204""	exon_number 12	exon_id ""ENSE00001662925.1""	level 2	protein_id ""ENSP00000368644.1""	transcript_support_level ""2""	tag ""basic""	tag ""appris_alternative_2""	tag ""CCDS""	ccdsid ""CCDS81250.1""	havana_gene ""OTTHUMG00000000745.9""	havana_transcript ""OTTHUMT00000001851.2""	"
chr1	HAVANA	transcript	1081823	1116098	.	-	.	"gene_id ""ENSG00000131591.17""	transcript_id ""ENST00000421241.6""	gene_type ""protein_coding""	gene_name ""C1orf159""	transcript_type ""protein_coding""	transcript_name ""C1orf159-205""	level 2	protein_id ""ENSP00000400736.2""	transcript_support_level ""2""	tag ""basic""	tag ""appris_principal_3""	tag ""CCDS""	ccdsid ""CCDS7.2""	havana_gene ""OTTHUMG00000000745.9""	havana_transcript ""OTTHUMT00000001852.2""	"
chr1	HAVANA	exon	1116060	1116098	.	-	.	"gene_id ""ENSG00000131591.17""	transcript_id ""ENST00000421241.6""	gene_type ""protein_coding""	gene_name ""C1orf159""	transcript_type ""protein_coding""	transcript_name ""C1orf159-205""	exon_number 1	exon_id ""ENSE00001943993.1""	level 2	protein_id ""ENSP00000400736.2""	transcript_support_level ""2""	tag ""basic""	tag ""appris_principal_3""	tag ""CCDS""	ccdsid ""CCDS7.2""	havana_gene ""OTTHUMG00000000745.9""	havana_transcript ""OTTHUMT00000001852.2""	"
chr1	HAVANA	exon	1091991	1092103	.	-	.	"gene_id ""ENSG00000131591.17""	transcript_id ""ENST00000421241.6""	gene_type ""protein_coding""	gene_name ""C1orf159""	transcript_type ""protein_coding""	transcript_name ""C1orf159-205""	exon_number 2	exon_id ""ENSE00002711450.1""	level 2	protein_id ""ENSP00000400736.2""	transcript_support_level ""2""	tag ""basic""	tag ""appris_principal_3""	tag ""CCDS""	ccdsid ""CCDS7.2""	havana_gene ""OTTHUMG00000000745.9""	havana_transcript ""OTTHUMT00000001852.2""	"
chr1	HAVANA	exon	1091472	1091565	.	-	.	"gene_id ""ENSG00000131591.17""	transcript_id ""ENST00000421241.6""	gene_type ""protein_coding""	gene_name ""C1orf159""	transcript_type ""protein_coding""	transcript_name ""C1orf159-205""	exon_number 3	exon_id ""ENSE00003652001.1""	level 2	protein_id ""ENSP00000400736.2""	transcript_support_level ""2""	tag ""basic""	tag ""appris_principal_3""	tag ""CCDS""	ccdsid ""CCDS7.2""	havana_gene ""OTTHUMG00000000745.9""	havana_transcript ""OTTHUMT00000001852.2""	"
chr1	HAVANA	CDS	1091472	1091543	.	-	0	"gene_id ""ENSG00000131591.17""	transcript_id ""ENST00000421241.6""	gene_type ""protein_coding""	gene_name ""C1orf159""	transcript_type ""protein_coding""	transcript_name ""C1orf159-205""	exon_number 3	exon_id ""ENSE00003652001.1""	level 2	protein_id ""ENSP00000400736.2""	transcript_support_level ""2""	tag ""basic""	tag ""appris_principal_3""	tag ""CCDS""	ccdsid ""CCDS7.2""	havana_gene ""OTTHUMG00000000745.9""	havana_transcript ""OTTHUMT00000001852.2""	"
chr1	HAVANA	start_codon	1091541	1091543	.	-	0	"gene_id ""ENSG00000131591.17""	transcript_id ""ENST00000421241.6""	gene_type ""protein_coding""	gene_name ""C1orf159""	transcript_type ""protein_coding""	transcript_name ""C1orf159-205""	exon_number 3	exon_id ""ENSE00003652001.1""	level 2	protein_id ""ENSP00000400736.2""	transcript_support_level ""2""	tag ""basic""	tag ""appris_principal_3""	tag ""CCDS""	ccdsid ""CCDS7.2""	havana_gene ""OTTHUMG00000000745.9""	havana_transcript ""OTTHUMT00000001852.2""	"
chr1	HAVANA	exon	1090353	1090428	.	-	.	"gene_id ""ENSG00000131591.17""	transcript_id ""ENST00000421241.6""	gene_type ""protein_coding""	gene_name ""C1orf159""	transcript_type ""protein_coding""	transcript_name ""C1orf159-205""	exon_number 4	exon_id ""ENSE00003592709.1""	level 2	protein_id ""ENSP00000400736.2""	transcript_support_level ""2""	tag ""basic""	tag ""appris_principal_3""	tag ""CCDS""	ccdsid ""CCDS7.2""	havana_gene ""OTTHUMG00000000745.9""	havana_transcript ""OTTHUMT00000001852.2""	"
chr1	HAVANA	CDS	1090353	1090428	.	-	0	"gene_id ""ENSG00000131591.17""	transcript_id ""ENST00000421241.6""	gene_type ""protein_coding""	gene_name ""C1orf159""	transcript_type ""protein_coding""	transcript_name ""C1orf159-205""	exon_number 4	exon_id ""ENSE00003592709.1""	level 2	protein_id ""ENSP00000400736.2""	transcript_support_level ""2""	tag ""basic""	tag ""appris_principal_3""	tag ""CCDS""	ccdsid ""CCDS7.2""	havana_gene ""OTTHUMG00000000745.9""	havana_transcript ""OTTHUMT00000001852.2""	"
chr1	HAVANA	exon	1087502	1087597	.	-	.	"gene_id ""ENSG00000131591.17""	transcript_id ""ENST00000421241.6""	gene_type ""protein_coding""	gene_name ""C1orf159""	transcript_type ""protein_coding""	transcript_name ""C1orf159-205""	exon_number 5	exon_id ""ENSE00003463192.1""	level 2	protein_id ""ENSP00000400736.2""	transcript_support_level ""2""	tag ""basic""	tag ""appris_principal_3""	tag ""CCDS""	ccdsid ""CCDS7.2""	havana_gene ""OTTHUMG00000000745.9""	havana_transcript ""OTTHUMT00000001852.2""	"
chr1	HAVANA	CDS	1087502	1087597	.	-	2	"gene_id ""ENSG00000131591.17""	transcript_id ""ENST00000421241.6""	gene_type ""protein_coding""	gene_name ""C1orf159""	transcript_type ""protein_coding""	transcript_name ""C1orf159-205""	exon_number 5	exon_id ""ENSE00003463192.1""	level 2	protein_id ""ENSP00000400736.2""	transcript_support_level ""2""	tag ""basic""	tag ""appris_principal_3""	tag ""CCDS""	ccdsid ""CCDS7.2""	havana_gene ""OTTHUMG00000000745.9""	havana_transcript ""OTTHUMT00000001852.2""	"
chr1	HAVANA	exon	1087139	1087204	.	-	.	"gene_id ""ENSG00000131591.17""	transcript_id ""ENST00000421241.6""	gene_type ""protein_coding""	gene_name ""C1orf159""	transcript_type ""protein_coding""	transcript_name ""C1orf159-205""	exon_number 6	exon_id ""ENSE00003789790.1""	level 2	protein_id ""ENSP00000400736.2""	transcript_support_level ""2""	tag ""basic""	tag ""appris_principal_3""	tag ""CCDS""	ccdsid ""CCDS7.2""	havana_gene ""OTTHUMG00000000745.9""	havana_transcript ""OTTHUMT00000001852.2""	"
chr1	HAVANA	CDS	1087139	1087204	.	-	2	"gene_id ""ENSG00000131591.17""	transcript_id ""ENST00000421241.6""	gene_type ""protein_coding""	gene_name ""C1orf159""	transcript_type ""protein_coding""	transcript_name ""C1orf159-205""	exon_number 6	exon_id ""ENSE00003789790.1""	level 2	protein_id ""ENSP00000400736.2""	transcript_support_level ""2""	tag ""basic""	tag ""appris_principal_3""	tag ""CCDS""	ccdsid ""CCDS7.2""	havana_gene ""OTTHUMG00000000745.9""	havana_transcript ""OTTHUMT00000001852.2""	"
chr1	HAVANA	exon	1085878	1086012	.	-	.	"gene_id ""ENSG00000131591.17""	transcript_id ""ENST00000421241.6""	gene_type ""protein_coding""	gene_name ""C1orf159""	transcript_type ""protein_coding""	transcript_name ""C1orf159-205""	exon_number 7	exon_id ""ENSE00003678908.1""	level 2	protein_id ""ENSP00000400736.2""	transcript_support_level ""2""	tag ""basic""	tag ""appris_principal_3""	tag ""CCDS""	ccdsid ""CCDS7.2""	havana_gene ""OTTHUMG00000000745.9""	havana_transcript ""OTTHUMT00000001852.2""	"
chr1	HAVANA	CDS	1085878	1086012	.	-	2	"gene_id ""ENSG00000131591.17""	transcript_id ""ENST00000421241.6""	gene_type ""protein_coding""	gene_name ""C1orf159""	transcript_type ""protein_coding""	transcript_name ""C1orf159-205""	exon_number 7	exon_id ""ENSE00003678908.1""	level 2	protein_id ""ENSP00000400736.2""	transcript_support_level ""2""	tag ""basic""	tag ""appris_principal_3""	tag ""CCDS""	ccdsid ""CCDS7.2""	havana_gene ""OTTHUMG00000000745.9""	havana_transcript ""OTTHUMT00000001852.2""	"
chr1	HAVANA	exon	1084481	1084506	.	-	.	"gene_id ""ENSG00000131591.17""	transcript_id ""ENST00000421241.6""	gene_type ""protein_coding""	gene_name ""C1orf159""	transcript_type ""protein_coding""	transcript_name ""C1orf159-205""	exon_number 8	exon_id ""ENSE00003614342.1""	level 2	protein_id ""ENSP00000400736.2""	transcript_support_level ""2""	tag ""basic""	tag ""appris_principal_3""	tag ""CCDS""	ccdsid ""CCDS7.2""	havana_gene ""OTTHUMG00000000745.9""	havana_transcript ""OTTHUMT00000001852.2""	"
chr1	HAVANA	CDS	1084481	1084506	.	-	2	"gene_id ""ENSG00000131591.17""	transcript_id ""ENST00000421241.6""	gene_type ""protein_coding""	gene_name ""C1orf159""	transcript_type ""protein_coding""	transcript_name ""C1orf159-205""	exon_number 8	exon_id ""ENSE00003614342.1""	level 2	protein_id ""ENSP00000400736.2""	transcript_support_level ""2""	tag ""basic""	tag ""appris_principal_3""	tag ""CCDS""	ccdsid ""CCDS7.2""	havana_gene ""OTTHUMG00000000745.9""	havana_transcript ""OTTHUMT00000001852.2""	"
chr1	HAVANA	exon	1084353	1084383	.	-	.	"gene_id ""ENSG00000131591.17""	transcript_id ""ENST00000421241.6""	gene_type ""protein_coding""	gene_name ""C1orf159""	transcript_type ""protein_coding""	transcript_name ""C1orf159-205""	exon_number 9	exon_id ""ENSE00003506442.1""	level 2	protein_id ""ENSP00000400736.2""	transcript_support_level ""2""	tag ""basic""	tag ""appris_principal_3""	tag ""CCDS""	ccdsid ""CCDS7.2""	havana_gene ""OTTHUMG00000000745.9""	havana_transcript ""OTTHUMT00000001852.2""	"
chr1	HAVANA	CDS	1084353	1084383	.	-	0	"gene_id ""ENSG00000131591.17""	transcript_id ""ENST00000421241.6""	gene_type ""protein_coding""	gene_name ""C1orf159""	transcript_type ""protein_coding""	transcript_name ""C1orf159-205""	exon_number 9	exon_id ""ENSE00003506442.1""	level 2	protein_id ""ENSP00000400736.2""	transcript_support_level ""2""	tag ""basic""	tag ""appris_principal_3""	tag ""CCDS""	ccdsid ""CCDS7.2""	havana_gene ""OTTHUMG00000000745.9""	havana_transcript ""OTTHUMT00000001852.2""	"
chr1	HAVANA	exon	1081823	1082987	.	-	.	"gene_id ""ENSG00000131591.17""	transcript_id ""ENST00000421241.6""	gene_type ""protein_coding""	gene_name ""C1orf159""	transcript_type ""protein_coding""	transcript_name ""C1orf159-205""	exon_number 10	exon_id ""ENSE00003615395.1""	level 2	protein_id ""ENSP00000400736.2""	transcript_support_level ""2""	tag ""basic""	tag ""appris_principal_3""	tag ""CCDS""	ccdsid ""CCDS7.2""	havana_gene ""OTTHUMG00000000745.9""	havana_transcript ""OTTHUMT00000001852.2""	"
chr1	HAVANA	CDS	1082896	1082987	.	-	2	"gene_id ""ENSG00000131591.17""	transcript_id ""ENST00000421241.6""	gene_type ""protein_coding""	gene_name ""C1orf159""	transcript_type ""protein_coding""	transcript_name ""C1orf159-205""	exon_number 10	exon_id ""ENSE00003615395.1""	level 2	protein_id ""ENSP00000400736.2""	transcript_support_level ""2""	tag ""basic""	tag ""appris_principal_3""	tag ""CCDS""	ccdsid ""CCDS7.2""	havana_gene ""OTTHUMG00000000745.9""	havana_transcript ""OTTHUMT00000001852.2""	"
chr1	HAVANA	stop_codon	1082893	1082895	.	-	0	"gene_id ""ENSG00000131591.17""	transcript_id ""ENST00000421241.6""	gene_type ""protein_coding""	gene_name ""C1orf159""	transcript_type ""protein_coding""	transcript_name ""C1orf159-205""	exon_number 10	exon_id ""ENSE00003615395.1""	level 2	protein_id ""ENSP00000400736.2""	transcript_support_level ""2""	tag ""basic""	tag ""appris_principal_3""	tag ""CCDS""	ccdsid ""CCDS7.2""	havana_gene ""OTTHUMG00000000745.9""	havana_transcript ""OTTHUMT00000001852.2""	"
chr1	HAVANA	UTR	1116060	1116098	.	-	.	"gene_id ""ENSG00000131591.17""	transcript_id ""ENST00000421241.6""	gene_type ""protein_coding""	gene_name ""C1orf159""	transcript_type ""protein_coding""	transcript_name ""C1orf159-205""	exon_number 1	exon_id ""ENSE00001943993.1""	level 2	protein_id ""ENSP00000400736.2""	transcript_support_level ""2""	tag ""basic""	tag ""appris_principal_3""	tag ""CCDS""	ccdsid ""CCDS7.2""	havana_gene ""OTTHUMG00000000745.9""	havana_transcript ""OTTHUMT00000001852.2""	"
chr1	HAVANA	UTR	1091991	1092103	.	-	.	"gene_id ""ENSG00000131591.17""	transcript_id ""ENST00000421241.6""	gene_type ""protein_coding""	gene_name ""C1orf159""	transcript_type ""protein_coding""	transcript_name ""C1orf159-205""	exon_number 2	exon_id ""ENSE00002711450.1""	level 2	protein_id ""ENSP00000400736.2""	transcript_support_level ""2""	tag ""basic""	tag ""appris_principal_3""	tag ""CCDS""	ccdsid ""CCDS7.2""	havana_gene ""OTTHUMG00000000745.9""	havana_transcript ""OTTHUMT00000001852.2""	"
chr1	HAVANA	UTR	1091544	1091565	.	-	.	"gene_id ""ENSG00000131591.17""	transcript_id ""ENST00000421241.6""	gene_type ""protein_coding""	gene_name ""C1orf159""	transcript_type ""protein_coding""	transcript_name ""C1orf159-205""	exon_number 3	exon_id ""ENSE00003652001.1""	level 2	protein_id ""ENSP00000400736.2""	transcript_support_level ""2""	tag ""basic""	tag ""appris_principal_3""	tag ""CCDS""	ccdsid ""CCDS7.2""	havana_gene ""OTTHUMG00000000745.9""	havana_transcript ""OTTHUMT00000001852.2""	"
chr1	HAVANA	UTR	1081823	1082895	.	-	.	"gene_id ""ENSG00000131591.17""	transcript_id ""ENST00000421241.6""	gene_type ""protein_coding""	gene_name ""C1orf159""	transcript_type ""protein_coding""	transcript_name ""C1orf159-205""	exon_number 10	exon_id ""ENSE00003615395.1""	level 2	protein_id ""ENSP00000400736.2""	transcript_support_level ""2""	tag ""basic""	tag ""appris_principal_3""	tag ""CCDS""	ccdsid ""CCDS7.2""	havana_gene ""OTTHUMG00000000745.9""	havana_transcript ""OTTHUMT00000001852.2""	"
chr1	HAVANA	transcript	1082235	1092174	.	-	.	"gene_id ""ENSG00000131591.17""	transcript_id ""ENST00000379320.5""	gene_type ""protein_coding""	gene_name ""C1orf159""	transcript_type ""protein_coding""	transcript_name ""C1orf159-202""	level 2	protein_id ""ENSP00000368624.1""	transcript_support_level ""2""	tag ""basic""	tag ""appris_alternative_2""	havana_gene ""OTTHUMG00000000745.9""	havana_transcript ""OTTHUMT00000001854.1""	"
chr1	HAVANA	exon	1091472	1092174	.	-	.	"gene_id ""ENSG00000131591.17""	transcript_id ""ENST00000379320.5""	gene_type ""protein_coding""	gene_name ""C1orf159""	transcript_type ""protein_coding""	transcript_name ""C1orf159-202""	exon_number 1	exon_id ""ENSE00001480513.1""	level 2	protein_id ""ENSP00000368624.1""	transcript_support_level ""2""	tag ""basic""	tag ""appris_alternative_2""	havana_gene ""OTTHUMG00000000745.9""	havana_transcript ""OTTHUMT00000001854.1""	"
chr1	HAVANA	CDS	1091472	1091543	.	-	0	"gene_id ""ENSG00000131591.17""	transcript_id ""ENST00000379320.5""	gene_type ""protein_coding""	gene_name ""C1orf159""	transcript_type ""protein_coding""	transcript_name ""C1orf159-202""	exon_number 1	exon_id ""ENSE00001480513.1""	level 2	protein_id ""ENSP00000368624.1""	transcript_support_level ""2""	tag ""basic""	tag ""appris_alternative_2""	havana_gene ""OTTHUMG00000000745.9""	havana_transcript ""OTTHUMT00000001854.1""	"
chr1	HAVANA	start_codon	1091541	1091543	.	-	0	"gene_id ""ENSG00000131591.17""	transcript_id ""ENST00000379320.5""	gene_type ""protein_coding""	gene_name ""C1orf159""	transcript_type ""protein_coding""	transcript_name ""C1orf159-202""	exon_number 1	exon_id ""ENSE00001480513.1""	level 2	protein_id ""ENSP00000368624.1""	transcript_support_level ""2""	tag ""basic""	tag ""appris_alternative_2""	havana_gene ""OTTHUMG00000000745.9""	havana_transcript ""OTTHUMT00000001854.1""	"
chr1	HAVANA	exon	1090353	1090428	.	-	.	"gene_id ""ENSG00000131591.17""	transcript_id ""ENST00000379320.5""	gene_type ""protein_coding""	gene_name ""C1orf159""	transcript_type ""protein_coding""	transcript_name ""C1orf159-202""	exon_number 2	exon_id ""ENSE00003592709.1""	level 2	protein_id ""ENSP00000368624.1""	transcript_support_level ""2""	tag ""basic""	tag ""appris_alternative_2""	havana_gene ""OTTHUMG00000000745.9""	havana_transcript ""OTTHUMT00000001854.1""	"
chr1	HAVANA	CDS	1090353	1090428	.	-	0	"gene_id ""ENSG00000131591.17""	transcript_id ""ENST00000379320.5""	gene_type ""protein_coding""	gene_name ""C1orf159""	transcript_type ""protein_coding""	transcript_name ""C1orf159-202""	exon_number 2	exon_id ""ENSE00003592709.1""	level 2	protein_id ""ENSP00000368624.1""	transcript_support_level ""2""	tag ""basic""	tag ""appris_alternative_2""	havana_gene ""OTTHUMG00000000745.9""	havana_transcript ""OTTHUMT00000001854.1""	"
chr1	HAVANA	exon	1087502	1087597	.	-	.	"gene_id ""ENSG00000131591.17""	transcript_id ""ENST00000379320.5""	gene_type ""protein_coding""	gene_name ""C1orf159""	transcript_type ""protein_coding""	transcript_name ""C1orf159-202""	exon_number 3	exon_id ""ENSE00003463192.1""	level 2	protein_id ""ENSP00000368624.1""	transcript_support_level ""2""	tag ""basic""	tag ""appris_alternative_2""	havana_gene ""OTTHUMG00000000745.9""	havana_transcript ""OTTHUMT00000001854.1""	"
chr1	HAVANA	CDS	1087502	1087597	.	-	2	"gene_id ""ENSG00000131591.17""	transcript_id ""ENST00000379320.5""	gene_type ""protein_coding""	gene_name ""C1orf159""	transcript_type ""protein_coding""	transcript_name ""C1orf159-202""	exon_number 3	exon_id ""ENSE00003463192.1""	level 2	protein_id ""ENSP00000368624.1""	transcript_support_level ""2""	tag ""basic""	tag ""appris_alternative_2""	havana_gene ""OTTHUMG00000000745.9""	havana_transcript ""OTTHUMT00000001854.1""	"
chr1	HAVANA	exon	1087139	1087204	.	-	.	"gene_id ""ENSG00000131591.17""	transcript_id ""ENST00000379320.5""	gene_type ""protein_coding""	gene_name ""C1orf159""	transcript_type ""protein_coding""	transcript_name ""C1orf159-202""	exon_number 4	exon_id ""ENSE00003789790.1""	level 2	protein_id ""ENSP00000368624.1""	transcript_support_level ""2""	tag ""basic""	tag ""appris_alternative_2""	havana_gene ""OTTHUMG00000000745.9""	havana_transcript ""OTTHUMT00000001854.1""	"
chr1	HAVANA	CDS	1087139	1087204	.	-	2	"gene_id ""ENSG00000131591.17""	transcript_id ""ENST00000379320.5""	gene_type ""protein_coding""	gene_name ""C1orf159""	transcript_type ""protein_coding""	transcript_name ""C1orf159-202""	exon_number 4	exon_id ""ENSE00003789790.1""	level 2	protein_id ""ENSP00000368624.1""	transcript_support_level ""2""	tag ""basic""	tag ""appris_alternative_2""	havana_gene ""OTTHUMG00000000745.9""	havana_transcript ""OTTHUMT00000001854.1""	"
chr1	HAVANA	exon	1085878	1086012	.	-	.	"gene_id ""ENSG00000131591.17""	transcript_id ""ENST00000379320.5""	gene_type ""protein_coding""	gene_name ""C1orf159""	transcript_type ""protein_coding""	transcript_name ""C1orf159-202""	exon_number 5	exon_id ""ENSE00003678908.1""	level 2	protein_id ""ENSP00000368624.1""	transcript_support_level ""2""	tag ""basic""	tag ""appris_alternative_2""	havana_gene ""OTTHUMG00000000745.9""	havana_transcript ""OTTHUMT00000001854.1""	"
chr1	HAVANA	CDS	1085878	1086012	.	-	2	"gene_id ""ENSG00000131591.17""	transcript_id ""ENST00000379320.5""	gene_type ""protein_coding""	gene_name ""C1orf159""	transcript_type ""protein_coding""	transcript_name ""C1orf159-202""	exon_number 5	exon_id ""ENSE00003678908.1""	level 2	protein_id ""ENSP00000368624.1""	transcript_support_level ""2""	tag ""basic""	tag ""appris_alternative_2""	havana_gene ""OTTHUMG00000000745.9""	havana_transcript ""OTTHUMT00000001854.1""	"
chr1	HAVANA	exon	1084481	1084506	.	-	.	"gene_id ""ENSG00000131591.17""	transcript_id ""ENST00000379320.5""	gene_type ""protein_coding""	gene_name ""C1orf159""	transcript_type ""protein_coding""	transcript_name ""C1orf159-202""	exon_number 6	exon_id ""ENSE00003614342.1""	level 2	protein_id ""ENSP00000368624.1""	transcript_support_level ""2""	tag ""basic""	tag ""appris_alternative_2""	havana_gene ""OTTHUMG00000000745.9""	havana_transcript ""OTTHUMT00000001854.1""	"
chr1	HAVANA	CDS	1084481	1084506	.	-	2	"gene_id ""ENSG00000131591.17""	transcript_id ""ENST00000379320.5""	gene_type ""protein_coding""	gene_name ""C1orf159""	transcript_type ""protein_coding""	transcript_name ""C1orf159-202""	exon_number 6	exon_id ""ENSE00003614342.1""	level 2	protein_id ""ENSP00000368624.1""	transcript_support_level ""2""	tag ""basic""	tag ""appris_alternative_2""	havana_gene ""OTTHUMG00000000745.9""	havana_transcript ""OTTHUMT00000001854.1""	"
chr1	HAVANA	exon	1083915	1084383	.	-	.	"gene_id ""ENSG00000131591.17""	transcript_id ""ENST00000379320.5""	gene_type ""protein_coding""	gene_name ""C1orf159""	transcript_type ""protein_coding""	transcript_name ""C1orf159-202""	exon_number 7	exon_id ""ENSE00003664630.1""	level 2	protein_id ""ENSP00000368624.1""	transcript_support_level ""2""	tag ""basic""	tag ""appris_alternative_2""	havana_gene ""OTTHUMG00000000745.9""	havana_transcript ""OTTHUMT00000001854.1""	"
chr1	HAVANA	CDS	1083915	1084383	.	-	0	"gene_id ""ENSG00000131591.17""	transcript_id ""ENST00000379320.5""	gene_type ""protein_coding""	gene_name ""C1orf159""	transcript_type ""protein_coding""	transcript_name ""C1orf159-202""	exon_number 7	exon_id ""ENSE00003664630.1""	level 2	protein_id ""ENSP00000368624.1""	transcript_support_level ""2""	tag ""basic""	tag ""appris_alternative_2""	havana_gene ""OTTHUMG00000000745.9""	havana_transcript ""OTTHUMT00000001854.1""	"
chr1	HAVANA	exon	1082235	1082987	.	-	.	"gene_id ""ENSG00000131591.17""	transcript_id ""ENST00000379320.5""	gene_type ""protein_coding""	gene_name ""C1orf159""	transcript_type ""protein_coding""	transcript_name ""C1orf159-202""	exon_number 8	exon_id ""ENSE00001480511.1""	level 2	protein_id ""ENSP00000368624.1""	transcript_support_level ""2""	tag ""basic""	tag ""appris_alternative_2""	havana_gene ""OTTHUMG00000000745.9""	havana_transcript ""OTTHUMT00000001854.1""	"
chr1	HAVANA	CDS	1082896	1082987	.	-	2	"gene_id ""ENSG00000131591.17""	transcript_id ""ENST00000379320.5""	gene_type ""protein_coding""	gene_name ""C1orf159""	transcript_type ""protein_coding""	transcript_name ""C1orf159-202""	exon_number 8	exon_id ""ENSE00001480511.1""	level 2	protein_id ""ENSP00000368624.1""	transcript_support_level ""2""	tag ""basic""	tag ""appris_alternative_2""	havana_gene ""OTTHUMG00000000745.9""	havana_transcript ""OTTHUMT00000001854.1""	"
chr1	HAVANA	stop_codon	1082893	1082895	.	-	0	"gene_id ""ENSG00000131591.17""	transcript_id ""ENST00000379320.5""	gene_type ""protein_coding""	gene_name ""C1orf159""	transcript_type ""protein_coding""	transcript_name ""C1orf159-202""	exon_number 8	exon_id ""ENSE00001480511.1""	level 2	protein_id ""ENSP00000368624.1""	transcript_support_level ""2""	tag ""basic""	tag ""appris_alternative_2""	havana_gene ""OTTHUMG00000000745.9""	havana_transcript ""OTTHUMT00000001854.1""	"
chr1	HAVANA	UTR	1091544	1092174	.	-	.	"gene_id ""ENSG00000131591.17""	transcript_id ""ENST00000379320.5""	gene_type ""protein_coding""	gene_name ""C1orf159""	transcript_type ""protein_coding""	transcript_name ""C1orf159-202""	exon_number 1	exon_id ""ENSE00001480513.1""	level 2	protein_id ""ENSP00000368624.1""	transcript_support_level ""2""	tag ""basic""	tag ""appris_alternative_2""	havana_gene ""OTTHUMG00000000745.9""	havana_transcript ""OTTHUMT00000001854.1""	"
chr1	HAVANA	UTR	1082235	1082895	.	-	.	"gene_id ""ENSG00000131591.17""	transcript_id ""ENST00000379320.5""	gene_type ""protein_coding""	gene_name ""C1orf159""	transcript_type ""protein_coding""	transcript_name ""C1orf159-202""	exon_number 8	exon_id ""ENSE00001480511.1""	level 2	protein_id ""ENSP00000368624.1""	transcript_support_level ""2""	tag ""basic""	tag ""appris_alternative_2""	havana_gene ""OTTHUMG00000000745.9""	havana_transcript ""OTTHUMT00000001854.1""	"
chr1	HAVANA	transcript	1082700	1106127	.	-	.	"gene_id ""ENSG00000131591.17""	transcript_id ""ENST00000379319.5""	gene_type ""protein_coding""	gene_name ""C1orf159""	transcript_type ""protein_coding""	transcript_name ""C1orf159-201""	level 2	protein_id ""ENSP00000368623.1""	transcript_support_level ""5""	tag ""alternative_5_UTR""	tag ""basic""	tag ""appris_principal_3""	tag ""CCDS""	ccdsid ""CCDS7.2""	havana_gene ""OTTHUMG00000000745.9""	havana_transcript ""OTTHUMT00000002215.1""	"
chr1	HAVANA	exon	1105956	1106127	.	-	.	"gene_id ""ENSG00000131591.17""	transcript_id ""ENST00000379319.5""	gene_type ""protein_coding""	gene_name ""C1orf159""	transcript_type ""protein_coding""	transcript_name ""C1orf159-201""	exon_number 1	exon_id ""ENSE00001480510.1""	level 2	protein_id ""ENSP00000368623.1""	transcript_support_level ""5""	tag ""alternative_5_UTR""	tag ""basic""	tag ""appris_principal_3""	tag ""CCDS""	ccdsid ""CCDS7.2""	havana_gene ""OTTHUMG00000000745.9""	havana_transcript ""OTTHUMT00000002215.1""	"
chr1	HAVANA	exon	1091991	1092103	.	-	.	"gene_id ""ENSG00000131591.17""	transcript_id ""ENST00000379319.5""	gene_type ""protein_coding""	gene_name ""C1orf159""	transcript_type ""protein_coding""	transcript_name ""C1orf159-201""	exon_number 2	exon_id ""ENSE00002711450.1""	level 2	protein_id ""ENSP00000368623.1""	transcript_support_level ""5""	tag ""alternative_5_UTR""	tag ""basic""	tag ""appris_principal_3""	tag ""CCDS""	ccdsid ""CCDS7.2""	havana_gene ""OTTHUMG00000000745.9""	havana_transcript ""OTTHUMT00000002215.1""	"
chr1	HAVANA	exon	1091472	1091565	.	-	.	"gene_id ""ENSG00000131591.17""	transcript_id ""ENST00000379319.5""	gene_type ""protein_coding""	gene_name ""C1orf159""	transcript_type ""protein_coding""	transcript_name ""C1orf159-201""	exon_number 3	exon_id ""ENSE00003652001.1""	level 2	protein_id ""ENSP00000368623.1""	transcript_support_level ""5""	tag ""alternative_5_UTR""	tag ""basic""	tag ""appris_principal_3""	tag ""CCDS""	ccdsid ""CCDS7.2""	havana_gene ""OTTHUMG00000000745.9""	havana_transcript ""OTTHUMT00000002215.1""	"
chr1	HAVANA	CDS	1091472	1091543	.	-	0	"gene_id ""ENSG00000131591.17""	transcript_id ""ENST00000379319.5""	gene_type ""protein_coding""	gene_name ""C1orf159""	transcript_type ""protein_coding""	transcript_name ""C1orf159-201""	exon_number 3	exon_id ""ENSE00003652001.1""	level 2	protein_id ""ENSP00000368623.1""	transcript_support_level ""5""	tag ""alternative_5_UTR""	tag ""basic""	tag ""appris_principal_3""	tag ""CCDS""	ccdsid ""CCDS7.2""	havana_gene ""OTTHUMG00000000745.9""	havana_transcript ""OTTHUMT00000002215.1""	"
chr1	HAVANA	start_codon	1091541	1091543	.	-	0	"gene_id ""ENSG00000131591.17""	transcript_id ""ENST00000379319.5""	gene_type ""protein_coding""	gene_name ""C1orf159""	transcript_type ""protein_coding""	transcript_name ""C1orf159-201""	exon_number 3	exon_id ""ENSE00003652001.1""	level 2	protein_id ""ENSP00000368623.1""	transcript_support_level ""5""	tag ""alternative_5_UTR""	tag ""basic""	tag ""appris_principal_3""	tag ""CCDS""	ccdsid ""CCDS7.2""	havana_gene ""OTTHUMG00000000745.9""	havana_transcript ""OTTHUMT00000002215.1""	"
chr1	HAVANA	exon	1090353	1090428	.	-	.	"gene_id ""ENSG00000131591.17""	transcript_id ""ENST00000379319.5""	gene_type ""protein_coding""	gene_name ""C1orf159""	transcript_type ""protein_coding""	transcript_name ""C1orf159-201""	exon_number 4	exon_id ""ENSE00003592709.1""	level 2	protein_id ""ENSP00000368623.1""	transcript_support_level ""5""	tag ""alternative_5_UTR""	tag ""basic""	tag ""appris_principal_3""	tag ""CCDS""	ccdsid ""CCDS7.2""	havana_gene ""OTTHUMG00000000745.9""	havana_transcript ""OTTHUMT00000002215.1""	"
chr1	HAVANA	CDS	1090353	1090428	.	-	0	"gene_id ""ENSG00000131591.17""	transcript_id ""ENST00000379319.5""	gene_type ""protein_coding""	gene_name ""C1orf159""	transcript_type ""protein_coding""	transcript_name ""C1orf159-201""	exon_number 4	exon_id ""ENSE00003592709.1""	level 2	protein_id ""ENSP00000368623.1""	transcript_support_level ""5""	tag ""alternative_5_UTR""	tag ""basic""	tag ""appris_principal_3""	tag ""CCDS""	ccdsid ""CCDS7.2""	havana_gene ""OTTHUMG00000000745.9""	havana_transcript ""OTTHUMT00000002215.1""	"
chr1	HAVANA	exon	1087502	1087597	.	-	.	"gene_id ""ENSG00000131591.17""	transcript_id ""ENST00000379319.5""	gene_type ""protein_coding""	gene_name ""C1orf159""	transcript_type ""protein_coding""	transcript_name ""C1orf159-201""	exon_number 5	exon_id ""ENSE00003463192.1""	level 2	protein_id ""ENSP00000368623.1""	transcript_support_level ""5""	tag ""alternative_5_UTR""	tag ""basic""	tag ""appris_principal_3""	tag ""CCDS""	ccdsid ""CCDS7.2""	havana_gene ""OTTHUMG00000000745.9""	havana_transcript ""OTTHUMT00000002215.1""	"
chr1	HAVANA	CDS	1087502	1087597	.	-	2	"gene_id ""ENSG00000131591.17""	transcript_id ""ENST00000379319.5""	gene_type ""protein_coding""	gene_name ""C1orf159""	transcript_type ""protein_coding""	transcript_name ""C1orf159-201""	exon_number 5	exon_id ""ENSE00003463192.1""	level 2	protein_id ""ENSP00000368623.1""	transcript_support_level ""5""	tag ""alternative_5_UTR""	tag ""basic""	tag ""appris_principal_3""	tag ""CCDS""	ccdsid ""CCDS7.2""	havana_gene ""OTTHUMG00000000745.9""	havana_transcript ""OTTHUMT00000002215.1""	"
chr1	HAVANA	exon	1087139	1087204	.	-	.	"gene_id ""ENSG00000131591.17""	transcript_id ""ENST00000379319.5""	gene_type ""protein_coding""	gene_name ""C1orf159""	transcript_type ""protein_coding""	transcript_name ""C1orf159-201""	exon_number 6	exon_id ""ENSE00003789790.1""	level 2	protein_id ""ENSP00000368623.1""	transcript_support_level ""5""	tag ""alternative_5_UTR""	tag ""basic""	tag ""appris_principal_3""	tag ""CCDS""	ccdsid ""CCDS7.2""	havana_gene ""OTTHUMG00000000745.9""	havana_transcript ""OTTHUMT00000002215.1""	"
chr1	HAVANA	CDS	1087139	1087204	.	-	2	"gene_id ""ENSG00000131591.17""	transcript_id ""ENST00000379319.5""	gene_type ""protein_coding""	gene_name ""C1orf159""	transcript_type ""protein_coding""	transcript_name ""C1orf159-201""	exon_number 6	exon_id ""ENSE00003789790.1""	level 2	protein_id ""ENSP00000368623.1""	transcript_support_level ""5""	tag ""alternative_5_UTR""	tag ""basic""	tag ""appris_principal_3""	tag ""CCDS""	ccdsid ""CCDS7.2""	havana_gene ""OTTHUMG00000000745.9""	havana_transcript ""OTTHUMT00000002215.1""	"
chr1	HAVANA	exon	1085878	1086012	.	-	.	"gene_id ""ENSG00000131591.17""	transcript_id ""ENST00000379319.5""	gene_type ""protein_coding""	gene_name ""C1orf159""	transcript_type ""protein_coding""	transcript_name ""C1orf159-201""	exon_number 7	exon_id ""ENSE00003678908.1""	level 2	protein_id ""ENSP00000368623.1""	transcript_support_level ""5""	tag ""alternative_5_UTR""	tag ""basic""	tag ""appris_principal_3""	tag ""CCDS""	ccdsid ""CCDS7.2""	havana_gene ""OTTHUMG00000000745.9""	havana_transcript ""OTTHUMT00000002215.1""	"
chr1	HAVANA	CDS	1085878	1086012	.	-	2	"gene_id ""ENSG00000131591.17""	transcript_id ""ENST00000379319.5""	gene_type ""protein_coding""	gene_name ""C1orf159""	transcript_type ""protein_coding""	transcript_name ""C1orf159-201""	exon_number 7	exon_id ""ENSE00003678908.1""	level 2	protein_id ""ENSP00000368623.1""	transcript_support_level ""5""	tag ""alternative_5_UTR""	tag ""basic""	tag ""appris_principal_3""	tag ""CCDS""	ccdsid ""CCDS7.2""	havana_gene ""OTTHUMG00000000745.9""	havana_transcript ""OTTHUMT00000002215.1""	"
chr1	HAVANA	exon	1084481	1084506	.	-	.	"gene_id ""ENSG00000131591.17""	transcript_id ""ENST00000379319.5""	gene_type ""protein_coding""	gene_name ""C1orf159""	transcript_type ""protein_coding""	transcript_name ""C1orf159-201""	exon_number 8	exon_id ""ENSE00003614342.1""	level 2	protein_id ""ENSP00000368623.1""	transcript_support_level ""5""	tag ""alternative_5_UTR""	tag ""basic""	tag ""appris_principal_3""	tag ""CCDS""	ccdsid ""CCDS7.2""	havana_gene ""OTTHUMG00000000745.9""	havana_transcript ""OTTHUMT00000002215.1""	"
chr1	HAVANA	CDS	1084481	1084506	.	-	2	"gene_id ""ENSG00000131591.17""	transcript_id ""ENST00000379319.5""	gene_type ""protein_coding""	gene_name ""C1orf159""	transcript_type ""protein_coding""	transcript_name ""C1orf159-201""	exon_number 8	exon_id ""ENSE00003614342.1""	level 2	protein_id ""ENSP00000368623.1""	transcript_support_level ""5""	tag ""alternative_5_UTR""	tag ""basic""	tag ""appris_principal_3""	tag ""CCDS""	ccdsid ""CCDS7.2""	havana_gene ""OTTHUMG00000000745.9""	havana_transcript ""OTTHUMT00000002215.1""	"
chr1	HAVANA	exon	1084353	1084383	.	-	.	"gene_id ""ENSG00000131591.17""	transcript_id ""ENST00000379319.5""	gene_type ""protein_coding""	gene_name ""C1orf159""	transcript_type ""protein_coding""	transcript_name ""C1orf159-201""	exon_number 9	exon_id ""ENSE00003506442.1""	level 2	protein_id ""ENSP00000368623.1""	transcript_support_level ""5""	tag ""alternative_5_UTR""	tag ""basic""	tag ""appris_principal_3""	tag ""CCDS""	ccdsid ""CCDS7.2""	havana_gene ""OTTHUMG00000000745.9""	havana_transcript ""OTTHUMT00000002215.1""	"
chr1	HAVANA	CDS	1084353	1084383	.	-	0	"gene_id ""ENSG00000131591.17""	transcript_id ""ENST00000379319.5""	gene_type ""protein_coding""	gene_name ""C1orf159""	transcript_type ""protein_coding""	transcript_name ""C1orf159-201""	exon_number 9	exon_id ""ENSE00003506442.1""	level 2	protein_id ""ENSP00000368623.1""	transcript_support_level ""5""	tag ""alternative_5_UTR""	tag ""basic""	tag ""appris_principal_3""	tag ""CCDS""	ccdsid ""CCDS7.2""	havana_gene ""OTTHUMG00000000745.9""	havana_transcript ""OTTHUMT00000002215.1""	"
chr1	HAVANA	exon	1082700	1082987	.	-	.	"gene_id ""ENSG00000131591.17""	transcript_id ""ENST00000379319.5""	gene_type ""protein_coding""	gene_name ""C1orf159""	transcript_type ""protein_coding""	transcript_name ""C1orf159-201""	exon_number 10	exon_id ""ENSE00001480509.1""	level 2	protein_id ""ENSP00000368623.1""	transcript_support_level ""5""	tag ""alternative_5_UTR""	tag ""basic""	tag ""appris_principal_3""	tag ""CCDS""	ccdsid ""CCDS7.2""	havana_gene ""OTTHUMG00000000745.9""	havana_transcript ""OTTHUMT00000002215.1""	"
chr1	HAVANA	CDS	1082896	1082987	.	-	2	"gene_id ""ENSG00000131591.17""	transcript_id ""ENST00000379319.5""	gene_type ""protein_coding""	gene_name ""C1orf159""	transcript_type ""protein_coding""	transcript_name ""C1orf159-201""	exon_number 10	exon_id ""ENSE00001480509.1""	level 2	protein_id ""ENSP00000368623.1""	transcript_support_level ""5""	tag ""alternative_5_UTR""	tag ""basic""	tag ""appris_principal_3""	tag ""CCDS""	ccdsid ""CCDS7.2""	havana_gene ""OTTHUMG00000000745.9""	havana_transcript ""OTTHUMT00000002215.1""	"
chr1	HAVANA	stop_codon	1082893	1082895	.	-	0	"gene_id ""ENSG00000131591.17""	transcript_id ""ENST00000379319.5""	gene_type ""protein_coding""	gene_name ""C1orf159""	transcript_type ""protein_coding""	transcript_name ""C1orf159-201""	exon_number 10	exon_id ""ENSE00001480509.1""	level 2	protein_id ""ENSP00000368623.1""	transcript_support_level ""5""	tag ""alternative_5_UTR""	tag ""basic""	tag ""appris_principal_3""	tag ""CCDS""	ccdsid ""CCDS7.2""	havana_gene ""OTTHUMG00000000745.9""	havana_transcript ""OTTHUMT00000002215.1""	"
chr1	HAVANA	UTR	1105956	1106127	.	-	.	"gene_id ""ENSG00000131591.17""	transcript_id ""ENST00000379319.5""	gene_type ""protein_coding""	gene_name ""C1orf159""	transcript_type ""protein_coding""	transcript_name ""C1orf159-201""	exon_number 1	exon_id ""ENSE00001480510.1""	level 2	protein_id ""ENSP00000368623.1""	transcript_support_level ""5""	tag ""alternative_5_UTR""	tag ""basic""	tag ""appris_principal_3""	tag ""CCDS""	ccdsid ""CCDS7.2""	havana_gene ""OTTHUMG00000000745.9""	havana_transcript ""OTTHUMT00000002215.1""	"
chr1	HAVANA	UTR	1091991	1092103	.	-	.	"gene_id ""ENSG00000131591.17""	transcript_id ""ENST00000379319.5""	gene_type ""protein_coding""	gene_name ""C1orf159""	transcript_type ""protein_coding""	transcript_name ""C1orf159-201""	exon_number 2	exon_id ""ENSE00002711450.1""	level 2	protein_id ""ENSP00000368623.1""	transcript_support_level ""5""	tag ""alternative_5_UTR""	tag ""basic""	tag ""appris_principal_3""	tag ""CCDS""	ccdsid ""CCDS7.2""	havana_gene ""OTTHUMG00000000745.9""	havana_transcript ""OTTHUMT00000002215.1""	"
chr1	HAVANA	UTR	1091544	1091565	.	-	.	"gene_id ""ENSG00000131591.17""	transcript_id ""ENST00000379319.5""	gene_type ""protein_coding""	gene_name ""C1orf159""	transcript_type ""protein_coding""	transcript_name ""C1orf159-201""	exon_number 3	exon_id ""ENSE00003652001.1""	level 2	protein_id ""ENSP00000368623.1""	transcript_support_level ""5""	tag ""alternative_5_UTR""	tag ""basic""	tag ""appris_principal_3""	tag ""CCDS""	ccdsid ""CCDS7.2""	havana_gene ""OTTHUMG00000000745.9""	havana_transcript ""OTTHUMT00000002215.1""	"
chr1	HAVANA	UTR	1082700	1082895	.	-	.	"gene_id ""ENSG00000131591.17""	transcript_id ""ENST00000379319.5""	gene_type ""protein_coding""	gene_name ""C1orf159""	transcript_type ""protein_coding""	transcript_name ""C1orf159-201""	exon_number 10	exon_id ""ENSE00001480509.1""	level 2	protein_id ""ENSP00000368623.1""	transcript_support_level ""5""	tag ""alternative_5_UTR""	tag ""basic""	tag ""appris_principal_3""	tag ""CCDS""	ccdsid ""CCDS7.2""	havana_gene ""OTTHUMG00000000745.9""	havana_transcript ""OTTHUMT00000002215.1""	"
chr1	HAVANA	gene	1137017	1144056	.	+	.	"gene_id ""ENSG00000223823.1""	gene_type ""lincRNA""	gene_name ""LINC01342""	level 2	havana_gene ""OTTHUMG00000000827.1""	"
chr1	HAVANA	transcript	1137017	1144056	.	+	.	"gene_id ""ENSG00000223823.1""	transcript_id ""ENST00000416774.1""	gene_type ""lincRNA""	gene_name ""LINC01342""	transcript_type ""lincRNA""	transcript_name ""LINC01342-201""	level 2	transcript_support_level ""1""	tag ""basic""	havana_gene ""OTTHUMG00000000827.1""	havana_transcript ""OTTHUMT00000002221.1""	"
chr1	HAVANA	exon	1137017	1137110	.	+	.	"gene_id ""ENSG00000223823.1""	transcript_id ""ENST00000416774.1""	gene_type ""lincRNA""	gene_name ""LINC01342""	transcript_type ""lincRNA""	transcript_name ""LINC01342-201""	exon_number 1	exon_id ""ENSE00001733002.1""	level 2	transcript_support_level ""1""	tag ""basic""	havana_gene ""OTTHUMG00000000827.1""	havana_transcript ""OTTHUMT00000002221.1""	"
chr1	HAVANA	exon	1140825	1141032	.	+	.	"gene_id ""ENSG00000223823.1""	transcript_id ""ENST00000416774.1""	gene_type ""lincRNA""	gene_name ""LINC01342""	transcript_type ""lincRNA""	transcript_name ""LINC01342-201""	exon_number 2	exon_id ""ENSE00001788407.1""	level 2	transcript_support_level ""1""	tag ""basic""	havana_gene ""OTTHUMG00000000827.1""	havana_transcript ""OTTHUMT00000002221.1""	"
chr1	HAVANA	exon	1142739	1144056	.	+	.	"gene_id ""ENSG00000223823.1""	transcript_id ""ENST00000416774.1""	gene_type ""lincRNA""	gene_name ""LINC01342""	transcript_type ""lincRNA""	transcript_name ""LINC01342-201""	exon_number 3	exon_id ""ENSE00001682245.1""	level 2	transcript_support_level ""1""	tag ""basic""	havana_gene ""OTTHUMG00000000827.1""	havana_transcript ""OTTHUMT00000002221.1""	"
chr1	ENSEMBL	gene	1167104	1167198	.	+	.	"gene_id ""ENSG00000207730.3""	gene_type ""miRNA""	gene_name ""MIR200B""	level 3	"
chr1	ENSEMBL	transcript	1167104	1167198	.	+	.	"gene_id ""ENSG00000207730.3""	transcript_id ""ENST00000384997.3""	gene_type ""miRNA""	gene_name ""MIR200B""	transcript_type ""miRNA""	transcript_name ""MIR200B-201""	level 3	transcript_support_level ""NA""	tag ""basic""	"
chr1	ENSEMBL	exon	1167104	1167198	.	+	.	"gene_id ""ENSG00000207730.3""	transcript_id ""ENST00000384997.3""	gene_type ""miRNA""	gene_name ""MIR200B""	transcript_type ""miRNA""	transcript_name ""MIR200B-201""	exon_number 1	exon_id ""ENSE00001500004.3""	level 3	transcript_support_level ""NA""	tag ""basic""	"
chr1	ENSEMBL	gene	1167863	1167952	.	+	.	"gene_id ""ENSG00000207607.3""	gene_type ""miRNA""	gene_name ""MIR200A""	level 3	"
chr1	ENSEMBL	transcript	1167863	1167952	.	+	.	"gene_id ""ENSG00000207607.3""	transcript_id ""ENST00000384875.3""	gene_type ""miRNA""	gene_name ""MIR200A""	transcript_type ""miRNA""	transcript_name ""MIR200A-201""	level 3	transcript_support_level ""NA""	tag ""basic""	"
chr1	ENSEMBL	exon	1167863	1167952	.	+	.	"gene_id ""ENSG00000207607.3""	transcript_id ""ENST00000384875.3""	gene_type ""miRNA""	gene_name ""MIR200A""	transcript_type ""miRNA""	transcript_name ""MIR200A-201""	exon_number 1	exon_id ""ENSE00001499882.3""	level 3	transcript_support_level ""NA""	tag ""basic""	"
chr1	ENSEMBL	gene	1169005	1169087	.	+	.	"gene_id ""ENSG00000198976.1""	gene_type ""miRNA""	gene_name ""MIR429""	level 3	"
chr1	ENSEMBL	transcript	1169005	1169087	.	+	.	"gene_id ""ENSG00000198976.1""	transcript_id ""ENST00000362106.1""	gene_type ""miRNA""	gene_name ""MIR429""	transcript_type ""miRNA""	transcript_name ""MIR429-201""	level 3	transcript_support_level ""NA""	tag ""basic""	"
chr1	ENSEMBL	exon	1169005	1169087	.	+	.	"gene_id ""ENSG00000198976.1""	transcript_id ""ENST00000362106.1""	gene_type ""miRNA""	gene_name ""MIR429""	transcript_type ""miRNA""	transcript_name ""MIR429-201""	exon_number 1	exon_id ""ENSE00001436869.1""	level 3	transcript_support_level ""NA""	tag ""basic""	"
chr1	HAVANA	gene	1169357	1170343	.	+	.	"gene_id ""ENSG00000272141.1""	gene_type ""lincRNA""	gene_name ""AL390719.2""	level 2	havana_gene ""OTTHUMG00000185583.1""	"
chr1	HAVANA	transcript	1169357	1170343	.	+	.	"gene_id ""ENSG00000272141.1""	transcript_id ""ENST00000606993.1""	gene_type ""lincRNA""	gene_name ""AL390719.2""	transcript_type ""lincRNA""	transcript_name ""AL390719.2-201""	level 2	transcript_support_level ""NA""	tag ""basic""	havana_gene ""OTTHUMG00000185583.1""	havana_transcript ""OTTHUMT00000470776.1""	"
chr1	HAVANA	exon	1169357	1170343	.	+	.	"gene_id ""ENSG00000272141.1""	transcript_id ""ENST00000606993.1""	gene_type ""lincRNA""	gene_name ""AL390719.2""	transcript_type ""lincRNA""	transcript_name ""AL390719.2-201""	exon_number 1	exon_id ""ENSE00003699319.1""	level 2	transcript_support_level ""NA""	tag ""basic""	havana_gene ""OTTHUMG00000185583.1""	havana_transcript ""OTTHUMT00000470776.1""	"
chr1	HAVANA	gene	1173056	1179555	.	-	.	"gene_id ""ENSG00000205231.1""	gene_type ""antisense_RNA""	gene_name ""TTLL10-AS1""	level 2	havana_gene ""OTTHUMG00000000850.1""	"
chr1	HAVANA	transcript	1173056	1179555	.	-	.	"gene_id ""ENSG00000205231.1""	transcript_id ""ENST00000379317.1""	gene_type ""antisense_RNA""	gene_name ""TTLL10-AS1""	transcript_type ""antisense_RNA""	transcript_name ""TTLL10-AS1-201""	level 2	transcript_support_level ""2""	tag ""basic""	havana_gene ""OTTHUMG00000000850.1""	havana_transcript ""OTTHUMT00000002419.1""	"
chr1	HAVANA	exon	1179365	1179555	.	-	.	"gene_id ""ENSG00000205231.1""	transcript_id ""ENST00000379317.1""	gene_type ""antisense_RNA""	gene_name ""TTLL10-AS1""	transcript_type ""antisense_RNA""	transcript_name ""TTLL10-AS1-201""	exon_number 1	exon_id ""ENSE00001480505.1""	level 2	transcript_support_level ""2""	tag ""basic""	havana_gene ""OTTHUMG00000000850.1""	havana_transcript ""OTTHUMT00000002419.1""	"
chr1	HAVANA	exon	1173056	1176396	.	-	.	"gene_id ""ENSG00000205231.1""	transcript_id ""ENST00000379317.1""	gene_type ""antisense_RNA""	gene_name ""TTLL10-AS1""	transcript_type ""antisense_RNA""	transcript_name ""TTLL10-AS1-201""	exon_number 2	exon_id ""ENSE00001480504.1""	level 2	transcript_support_level ""2""	tag ""basic""	havana_gene ""OTTHUMG00000000850.1""	havana_transcript ""OTTHUMT00000002419.1""	"
chr1	HAVANA	gene	1173884	1197935	.	+	.	"gene_id ""ENSG00000162571.13""	gene_type ""protein_coding""	gene_name ""TTLL10""	level 2	havana_gene ""OTTHUMG00000000851.4""	"
chr1	HAVANA	transcript	1173903	1197935	.	+	.	"gene_id ""ENSG00000162571.13""	transcript_id ""ENST00000379290.5""	gene_type ""protein_coding""	gene_name ""TTLL10""	transcript_type ""protein_coding""	transcript_name ""TTLL10-203""	level 2	protein_id ""ENSP00000368592.1""	transcript_support_level ""1""	tag ""basic""	tag ""appris_principal_1""	tag ""CCDS""	ccdsid ""CCDS44036.1""	havana_gene ""OTTHUMG00000000851.4""	havana_transcript ""OTTHUMT00000002421.3""	"
chr1	HAVANA	exon	1173903	1173926	.	+	.	"gene_id ""ENSG00000162571.13""	transcript_id ""ENST00000379290.5""	gene_type ""protein_coding""	gene_name ""TTLL10""	transcript_type ""protein_coding""	transcript_name ""TTLL10-203""	exon_number 1	exon_id ""ENSE00001480467.1""	level 2	protein_id ""ENSP00000368592.1""	transcript_support_level ""1""	tag ""basic""	tag ""appris_principal_1""	tag ""CCDS""	ccdsid ""CCDS44036.1""	havana_gene ""OTTHUMG00000000851.4""	havana_transcript ""OTTHUMT00000002421.3""	"
chr1	HAVANA	exon	1174266	1174321	.	+	.	"gene_id ""ENSG00000162571.13""	transcript_id ""ENST00000379290.5""	gene_type ""protein_coding""	gene_name ""TTLL10""	transcript_type ""protein_coding""	transcript_name ""TTLL10-203""	exon_number 2	exon_id ""ENSE00001480466.1""	level 2	protein_id ""ENSP00000368592.1""	transcript_support_level ""1""	tag ""basic""	tag ""appris_principal_1""	tag ""CCDS""	ccdsid ""CCDS44036.1""	havana_gene ""OTTHUMG00000000851.4""	havana_transcript ""OTTHUMT00000002421.3""	"
chr1	HAVANA	exon	1174424	1174489	.	+	.	"gene_id ""ENSG00000162571.13""	transcript_id ""ENST00000379290.5""	gene_type ""protein_coding""	gene_name ""TTLL10""	transcript_type ""protein_coding""	transcript_name ""TTLL10-203""	exon_number 3	exon_id ""ENSE00001480465.1""	level 2	protein_id ""ENSP00000368592.1""	transcript_support_level ""1""	tag ""basic""	tag ""appris_principal_1""	tag ""CCDS""	ccdsid ""CCDS44036.1""	havana_gene ""OTTHUMG00000000851.4""	havana_transcript ""OTTHUMT00000002421.3""	"
chr1	HAVANA	exon	1179189	1179333	.	+	.	"gene_id ""ENSG00000162571.13""	transcript_id ""ENST00000379290.5""	gene_type ""protein_coding""	gene_name ""TTLL10""	transcript_type ""protein_coding""	transcript_name ""TTLL10-203""	exon_number 4	exon_id ""ENSE00002321912.1""	level 2	protein_id ""ENSP00000368592.1""	transcript_support_level ""1""	tag ""basic""	tag ""appris_principal_1""	tag ""CCDS""	ccdsid ""CCDS44036.1""	havana_gene ""OTTHUMG00000000851.4""	havana_transcript ""OTTHUMT00000002421.3""	"
chr1	HAVANA	CDS	1179216	1179333	.	+	0	"gene_id ""ENSG00000162571.13""	transcript_id ""ENST00000379290.5""	gene_type ""protein_coding""	gene_name ""TTLL10""	transcript_type ""protein_coding""	transcript_name ""TTLL10-203""	exon_number 4	exon_id ""ENSE00002321912.1""	level 2	protein_id ""ENSP00000368592.1""	transcript_support_level ""1""	tag ""basic""	tag ""appris_principal_1""	tag ""CCDS""	ccdsid ""CCDS44036.1""	havana_gene ""OTTHUMG00000000851.4""	havana_transcript ""OTTHUMT00000002421.3""	"
chr1	HAVANA	start_codon	1179216	1179218	.	+	0	"gene_id ""ENSG00000162571.13""	transcript_id ""ENST00000379290.5""	gene_type ""protein_coding""	gene_name ""TTLL10""	transcript_type ""protein_coding""	transcript_name ""TTLL10-203""	exon_number 4	exon_id ""ENSE00002321912.1""	level 2	protein_id ""ENSP00000368592.1""	transcript_support_level ""1""	tag ""basic""	tag ""appris_principal_1""	tag ""CCDS""	ccdsid ""CCDS44036.1""	havana_gene ""OTTHUMG00000000851.4""	havana_transcript ""OTTHUMT00000002421.3""	"
chr1	HAVANA	exon	1179657	1179737	.	+	.	"gene_id ""ENSG00000162571.13""	transcript_id ""ENST00000379290.5""	gene_type ""protein_coding""	gene_name ""TTLL10""	transcript_type ""protein_coding""	transcript_name ""TTLL10-203""	exon_number 5	exon_id ""ENSE00001708250.1""	level 2	protein_id ""ENSP00000368592.1""	transcript_support_level ""1""	tag ""basic""	tag ""appris_principal_1""	tag ""CCDS""	ccdsid ""CCDS44036.1""	havana_gene ""OTTHUMG00000000851.4""	havana_transcript ""OTTHUMT00000002421.3""	"
chr1	HAVANA	CDS	1179657	1179737	.	+	2	"gene_id ""ENSG00000162571.13""	transcript_id ""ENST00000379290.5""	gene_type ""protein_coding""	gene_name ""TTLL10""	transcript_type ""protein_coding""	transcript_name ""TTLL10-203""	exon_number 5	exon_id ""ENSE00001708250.1""	level 2	protein_id ""ENSP00000368592.1""	transcript_support_level ""1""	tag ""basic""	tag ""appris_principal_1""	tag ""CCDS""	ccdsid ""CCDS44036.1""	havana_gene ""OTTHUMG00000000851.4""	havana_transcript ""OTTHUMT00000002421.3""	"
chr1	HAVANA	exon	1180034	1180340	.	+	.	"gene_id ""ENSG00000162571.13""	transcript_id ""ENST00000379290.5""	gene_type ""protein_coding""	gene_name ""TTLL10""	transcript_type ""protein_coding""	transcript_name ""TTLL10-203""	exon_number 6	exon_id ""ENSE00003486642.1""	level 2	protein_id ""ENSP00000368592.1""	transcript_support_level ""1""	tag ""basic""	tag ""appris_principal_1""	tag ""CCDS""	ccdsid ""CCDS44036.1""	havana_gene ""OTTHUMG00000000851.4""	havana_transcript ""OTTHUMT00000002421.3""	"
chr1	HAVANA	CDS	1180034	1180340	.	+	2	"gene_id ""ENSG00000162571.13""	transcript_id ""ENST00000379290.5""	gene_type ""protein_coding""	gene_name ""TTLL10""	transcript_type ""protein_coding""	transcript_name ""TTLL10-203""	exon_number 6	exon_id ""ENSE00003486642.1""	level 2	protein_id ""ENSP00000368592.1""	transcript_support_level ""1""	tag ""basic""	tag ""appris_principal_1""	tag ""CCDS""	ccdsid ""CCDS44036.1""	havana_gene ""OTTHUMG00000000851.4""	havana_transcript ""OTTHUMT00000002421.3""	"
chr1	HAVANA	exon	1180483	1180601	.	+	.	"gene_id ""ENSG00000162571.13""	transcript_id ""ENST00000379290.5""	gene_type ""protein_coding""	gene_name ""TTLL10""	transcript_type ""protein_coding""	transcript_name ""TTLL10-203""	exon_number 7	exon_id ""ENSE00001066411.1""	level 2	protein_id ""ENSP00000368592.1""	transcript_support_level ""1""	tag ""basic""	tag ""appris_principal_1""	tag ""CCDS""	ccdsid ""CCDS44036.1""	havana_gene ""OTTHUMG00000000851.4""	havana_transcript ""OTTHUMT00000002421.3""	"
chr1	HAVANA	CDS	1180483	1180601	.	+	1	"gene_id ""ENSG00000162571.13""	transcript_id ""ENST00000379290.5""	gene_type ""protein_coding""	gene_name ""TTLL10""	transcript_type ""protein_coding""	transcript_name ""TTLL10-203""	exon_number 7	exon_id ""ENSE00001066411.1""	level 2	protein_id ""ENSP00000368592.1""	transcript_support_level ""1""	tag ""basic""	tag ""appris_principal_1""	tag ""CCDS""	ccdsid ""CCDS44036.1""	havana_gene ""OTTHUMG00000000851.4""	havana_transcript ""OTTHUMT00000002421.3""	"
chr1	HAVANA	exon	1180731	1180860	.	+	.	"gene_id ""ENSG00000162571.13""	transcript_id ""ENST00000379290.5""	gene_type ""protein_coding""	gene_name ""TTLL10""	transcript_type ""protein_coding""	transcript_name ""TTLL10-203""	exon_number 8	exon_id ""ENSE00001066412.1""	level 2	protein_id ""ENSP00000368592.1""	transcript_support_level ""1""	tag ""basic""	tag ""appris_principal_1""	tag ""CCDS""	ccdsid ""CCDS44036.1""	havana_gene ""OTTHUMG00000000851.4""	havana_transcript ""OTTHUMT00000002421.3""	"
chr1	HAVANA	CDS	1180731	1180860	.	+	2	"gene_id ""ENSG00000162571.13""	transcript_id ""ENST00000379290.5""	gene_type ""protein_coding""	gene_name ""TTLL10""	transcript_type ""protein_coding""	transcript_name ""TTLL10-203""	exon_number 8	exon_id ""ENSE00001066412.1""	level 2	protein_id ""ENSP00000368592.1""	transcript_support_level ""1""	tag ""basic""	tag ""appris_principal_1""	tag ""CCDS""	ccdsid ""CCDS44036.1""	havana_gene ""OTTHUMG00000000851.4""	havana_transcript ""OTTHUMT00000002421.3""	"
chr1	HAVANA	exon	1181741	1181815	.	+	.	"gene_id ""ENSG00000162571.13""	transcript_id ""ENST00000379290.5""	gene_type ""protein_coding""	gene_name ""TTLL10""	transcript_type ""protein_coding""	transcript_name ""TTLL10-203""	exon_number 9	exon_id ""ENSE00003539251.1""	level 2	protein_id ""ENSP00000368592.1""	transcript_support_level ""1""	tag ""basic""	tag ""appris_principal_1""	tag ""CCDS""	ccdsid ""CCDS44036.1""	havana_gene ""OTTHUMG00000000851.4""	havana_transcript ""OTTHUMT00000002421.3""	"
chr1	HAVANA	CDS	1181741	1181815	.	+	1	"gene_id ""ENSG00000162571.13""	transcript_id ""ENST00000379290.5""	gene_type ""protein_coding""	gene_name ""TTLL10""	transcript_type ""protein_coding""	transcript_name ""TTLL10-203""	exon_number 9	exon_id ""ENSE00003539251.1""	level 2	protein_id ""ENSP00000368592.1""	transcript_support_level ""1""	tag ""basic""	tag ""appris_principal_1""	tag ""CCDS""	ccdsid ""CCDS44036.1""	havana_gene ""OTTHUMG00000000851.4""	havana_transcript ""OTTHUMT00000002421.3""	"
chr1	HAVANA	exon	1182361	1182446	.	+	.	"gene_id ""ENSG00000162571.13""	transcript_id ""ENST00000379290.5""	gene_type ""protein_coding""	gene_name ""TTLL10""	transcript_type ""protein_coding""	transcript_name ""TTLL10-203""	exon_number 10	exon_id ""ENSE00003628330.1""	level 2	protein_id ""ENSP00000368592.1""	transcript_support_level ""1""	tag ""basic""	tag ""appris_principal_1""	tag ""CCDS""	ccdsid ""CCDS44036.1""	havana_gene ""OTTHUMG00000000851.4""	havana_transcript ""OTTHUMT00000002421.3""	"
chr1	HAVANA	CDS	1182361	1182446	.	+	1	"gene_id ""ENSG00000162571.13""	transcript_id ""ENST00000379290.5""	gene_type ""protein_coding""	gene_name ""TTLL10""	transcript_type ""protein_coding""	transcript_name ""TTLL10-203""	exon_number 10	exon_id ""ENSE00003628330.1""	level 2	protein_id ""ENSP00000368592.1""	transcript_support_level ""1""	tag ""basic""	tag ""appris_principal_1""	tag ""CCDS""	ccdsid ""CCDS44036.1""	havana_gene ""OTTHUMG00000000851.4""	havana_transcript ""OTTHUMT00000002421.3""	"
chr1	HAVANA	exon	1182876	1183047	.	+	.	"gene_id ""ENSG00000162571.13""	transcript_id ""ENST00000379290.5""	gene_type ""protein_coding""	gene_name ""TTLL10""	transcript_type ""protein_coding""	transcript_name ""TTLL10-203""	exon_number 11	exon_id ""ENSE00003545721.1""	level 2	protein_id ""ENSP00000368592.1""	transcript_support_level ""1""	tag ""basic""	tag ""appris_principal_1""	tag ""CCDS""	ccdsid ""CCDS44036.1""	havana_gene ""OTTHUMG00000000851.4""	havana_transcript ""OTTHUMT00000002421.3""	"
chr1	HAVANA	CDS	1182876	1183047	.	+	2	"gene_id ""ENSG00000162571.13""	transcript_id ""ENST00000379290.5""	gene_type ""protein_coding""	gene_name ""TTLL10""	transcript_type ""protein_coding""	transcript_name ""TTLL10-203""	exon_number 11	exon_id ""ENSE00003545721.1""	level 2	protein_id ""ENSP00000368592.1""	transcript_support_level ""1""	tag ""basic""	tag ""appris_principal_1""	tag ""CCDS""	ccdsid ""CCDS44036.1""	havana_gene ""OTTHUMG00000000851.4""	havana_transcript ""OTTHUMT00000002421.3""	"
chr1	HAVANA	exon	1183920	1184091	.	+	.	"gene_id ""ENSG00000162571.13""	transcript_id ""ENST00000379290.5""	gene_type ""protein_coding""	gene_name ""TTLL10""	transcript_type ""protein_coding""	transcript_name ""TTLL10-203""	exon_number 12	exon_id ""ENSE00001209659.1""	level 2	protein_id ""ENSP00000368592.1""	transcript_support_level ""1""	tag ""basic""	tag ""appris_principal_1""	tag ""CCDS""	ccdsid ""CCDS44036.1""	havana_gene ""OTTHUMG00000000851.4""	havana_transcript ""OTTHUMT00000002421.3""	"
chr1	HAVANA	CDS	1183920	1184091	.	+	1	"gene_id ""ENSG00000162571.13""	transcript_id ""ENST00000379290.5""	gene_type ""protein_coding""	gene_name ""TTLL10""	transcript_type ""protein_coding""	transcript_name ""TTLL10-203""	exon_number 12	exon_id ""ENSE00001209659.1""	level 2	protein_id ""ENSP00000368592.1""	transcript_support_level ""1""	tag ""basic""	tag ""appris_principal_1""	tag ""CCDS""	ccdsid ""CCDS44036.1""	havana_gene ""OTTHUMG00000000851.4""	havana_transcript ""OTTHUMT00000002421.3""	"
chr1	HAVANA	exon	1184969	1185109	.	+	.	"gene_id ""ENSG00000162571.13""	transcript_id ""ENST00000379290.5""	gene_type ""protein_coding""	gene_name ""TTLL10""	transcript_type ""protein_coding""	transcript_name ""TTLL10-203""	exon_number 13	exon_id ""ENSE00001480405.1""	level 2	protein_id ""ENSP00000368592.1""	transcript_support_level ""1""	tag ""basic""	tag ""appris_principal_1""	tag ""CCDS""	ccdsid ""CCDS44036.1""	havana_gene ""OTTHUMG00000000851.4""	havana_transcript ""OTTHUMT00000002421.3""	"
chr1	HAVANA	CDS	1184969	1185109	.	+	0	"gene_id ""ENSG00000162571.13""	transcript_id ""ENST00000379290.5""	gene_type ""protein_coding""	gene_name ""TTLL10""	transcript_type ""protein_coding""	transcript_name ""TTLL10-203""	exon_number 13	exon_id ""ENSE00001480405.1""	level 2	protein_id ""ENSP00000368592.1""	transcript_support_level ""1""	tag ""basic""	tag ""appris_principal_1""	tag ""CCDS""	ccdsid ""CCDS44036.1""	havana_gene ""OTTHUMG00000000851.4""	havana_transcript ""OTTHUMT00000002421.3""	"
chr1	HAVANA	exon	1196600	1196716	.	+	.	"gene_id ""ENSG00000162571.13""	transcript_id ""ENST00000379290.5""	gene_type ""protein_coding""	gene_name ""TTLL10""	transcript_type ""protein_coding""	transcript_name ""TTLL10-203""	exon_number 14	exon_id ""ENSE00003631234.1""	level 2	protein_id ""ENSP00000368592.1""	transcript_support_level ""1""	tag ""basic""	tag ""appris_principal_1""	tag ""CCDS""	ccdsid ""CCDS44036.1""	havana_gene ""OTTHUMG00000000851.4""	havana_transcript ""OTTHUMT00000002421.3""	"
chr1	HAVANA	CDS	1196600	1196716	.	+	0	"gene_id ""ENSG00000162571.13""	transcript_id ""ENST00000379290.5""	gene_type ""protein_coding""	gene_name ""TTLL10""	transcript_type ""protein_coding""	transcript_name ""TTLL10-203""	exon_number 14	exon_id ""ENSE00003631234.1""	level 2	protein_id ""ENSP00000368592.1""	transcript_support_level ""1""	tag ""basic""	tag ""appris_principal_1""	tag ""CCDS""	ccdsid ""CCDS44036.1""	havana_gene ""OTTHUMG00000000851.4""	havana_transcript ""OTTHUMT00000002421.3""	"
chr1	HAVANA	exon	1197093	1197186	.	+	.	"gene_id ""ENSG00000162571.13""	transcript_id ""ENST00000379290.5""	gene_type ""protein_coding""	gene_name ""TTLL10""	transcript_type ""protein_coding""	transcript_name ""TTLL10-203""	exon_number 15	exon_id ""ENSE00003687990.1""	level 2	protein_id ""ENSP00000368592.1""	transcript_support_level ""1""	tag ""basic""	tag ""appris_principal_1""	tag ""CCDS""	ccdsid ""CCDS44036.1""	havana_gene ""OTTHUMG00000000851.4""	havana_transcript ""OTTHUMT00000002421.3""	"
chr1	HAVANA	CDS	1197093	1197186	.	+	0	"gene_id ""ENSG00000162571.13""	transcript_id ""ENST00000379290.5""	gene_type ""protein_coding""	gene_name ""TTLL10""	transcript_type ""protein_coding""	transcript_name ""TTLL10-203""	exon_number 15	exon_id ""ENSE00003687990.1""	level 2	protein_id ""ENSP00000368592.1""	transcript_support_level ""1""	tag ""basic""	tag ""appris_principal_1""	tag ""CCDS""	ccdsid ""CCDS44036.1""	havana_gene ""OTTHUMG00000000851.4""	havana_transcript ""OTTHUMT00000002421.3""	"
chr1	HAVANA	exon	1197438	1197935	.	+	.	"gene_id ""ENSG00000162571.13""	transcript_id ""ENST00000379290.5""	gene_type ""protein_coding""	gene_name ""TTLL10""	transcript_type ""protein_coding""	transcript_name ""TTLL10-203""	exon_number 16	exon_id ""ENSE00001480395.1""	level 2	protein_id ""ENSP00000368592.1""	transcript_support_level ""1""	tag ""basic""	tag ""appris_principal_1""	tag ""CCDS""	ccdsid ""CCDS44036.1""	havana_gene ""OTTHUMG00000000851.4""	havana_transcript ""OTTHUMT00000002421.3""	"
chr1	HAVANA	CDS	1197438	1197844	.	+	2	"gene_id ""ENSG00000162571.13""	transcript_id ""ENST00000379290.5""	gene_type ""protein_coding""	gene_name ""TTLL10""	transcript_type ""protein_coding""	transcript_name ""TTLL10-203""	exon_number 16	exon_id ""ENSE00001480395.1""	level 2	protein_id ""ENSP00000368592.1""	transcript_support_level ""1""	tag ""basic""	tag ""appris_principal_1""	tag ""CCDS""	ccdsid ""CCDS44036.1""	havana_gene ""OTTHUMG00000000851.4""	havana_transcript ""OTTHUMT00000002421.3""	"
chr1	HAVANA	stop_codon	1197845	1197847	.	+	0	"gene_id ""ENSG00000162571.13""	transcript_id ""ENST00000379290.5""	gene_type ""protein_coding""	gene_name ""TTLL10""	transcript_type ""protein_coding""	transcript_name ""TTLL10-203""	exon_number 16	exon_id ""ENSE00001480395.1""	level 2	protein_id ""ENSP00000368592.1""	transcript_support_level ""1""	tag ""basic""	tag ""appris_principal_1""	tag ""CCDS""	ccdsid ""CCDS44036.1""	havana_gene ""OTTHUMG00000000851.4""	havana_transcript ""OTTHUMT00000002421.3""	"
chr1	HAVANA	UTR	1173903	1173926	.	+	.	"gene_id ""ENSG00000162571.13""	transcript_id ""ENST00000379290.5""	gene_type ""protein_coding""	gene_name ""TTLL10""	transcript_type ""protein_coding""	transcript_name ""TTLL10-203""	exon_number 1	exon_id ""ENSE00001480467.1""	level 2	protein_id ""ENSP00000368592.1""	transcript_support_level ""1""	tag ""basic""	tag ""appris_principal_1""	tag ""CCDS""	ccdsid ""CCDS44036.1""	havana_gene ""OTTHUMG00000000851.4""	havana_transcript ""OTTHUMT00000002421.3""	"
chr1	HAVANA	UTR	1174266	1174321	.	+	.	"gene_id ""ENSG00000162571.13""	transcript_id ""ENST00000379290.5""	gene_type ""protein_coding""	gene_name ""TTLL10""	transcript_type ""protein_coding""	transcript_name ""TTLL10-203""	exon_number 2	exon_id ""ENSE00001480466.1""	level 2	protein_id ""ENSP00000368592.1""	transcript_support_level ""1""	tag ""basic""	tag ""appris_principal_1""	tag ""CCDS""	ccdsid ""CCDS44036.1""	havana_gene ""OTTHUMG00000000851.4""	havana_transcript ""OTTHUMT00000002421.3""	"
chr1	HAVANA	UTR	1174424	1174489	.	+	.	"gene_id ""ENSG00000162571.13""	transcript_id ""ENST00000379290.5""	gene_type ""protein_coding""	gene_name ""TTLL10""	transcript_type ""protein_coding""	transcript_name ""TTLL10-203""	exon_number 3	exon_id ""ENSE00001480465.1""	level 2	protein_id ""ENSP00000368592.1""	transcript_support_level ""1""	tag ""basic""	tag ""appris_principal_1""	tag ""CCDS""	ccdsid ""CCDS44036.1""	havana_gene ""OTTHUMG00000000851.4""	havana_transcript ""OTTHUMT00000002421.3""	"
chr1	HAVANA	UTR	1179189	1179215	.	+	.	"gene_id ""ENSG00000162571.13""	transcript_id ""ENST00000379290.5""	gene_type ""protein_coding""	gene_name ""TTLL10""	transcript_type ""protein_coding""	transcript_name ""TTLL10-203""	exon_number 4	exon_id ""ENSE00002321912.1""	level 2	protein_id ""ENSP00000368592.1""	transcript_support_level ""1""	tag ""basic""	tag ""appris_principal_1""	tag ""CCDS""	ccdsid ""CCDS44036.1""	havana_gene ""OTTHUMG00000000851.4""	havana_transcript ""OTTHUMT00000002421.3""	"
chr1	HAVANA	UTR	1197845	1197935	.	+	.	"gene_id ""ENSG00000162571.13""	transcript_id ""ENST00000379290.5""	gene_type ""protein_coding""	gene_name ""TTLL10""	transcript_type ""protein_coding""	transcript_name ""TTLL10-203""	exon_number 16	exon_id ""ENSE00001480395.1""	level 2	protein_id ""ENSP00000368592.1""	transcript_support_level ""1""	tag ""basic""	tag ""appris_principal_1""	tag ""CCDS""	ccdsid ""CCDS44036.1""	havana_gene ""OTTHUMG00000000851.4""	havana_transcript ""OTTHUMT00000002421.3""	"
chr1	ENSEMBL	transcript	1173906	1197933	.	+	.	"gene_id ""ENSG00000162571.13""	transcript_id ""ENST00000379289.5""	gene_type ""protein_coding""	gene_name ""TTLL10""	transcript_type ""protein_coding""	transcript_name ""TTLL10-202""	level 3	protein_id ""ENSP00000368591.1""	transcript_support_level ""2""	tag ""basic""	tag ""appris_principal_1""	tag ""CCDS""	ccdsid ""CCDS44036.1""	havana_gene ""OTTHUMG00000000851.4""	"
chr1	ENSEMBL	exon	1173906	1173926	.	+	.	"gene_id ""ENSG00000162571.13""	transcript_id ""ENST00000379289.5""	gene_type ""protein_coding""	gene_name ""TTLL10""	transcript_type ""protein_coding""	transcript_name ""TTLL10-202""	exon_number 1	exon_id ""ENSE00001480388.1""	level 3	protein_id ""ENSP00000368591.1""	transcript_support_level ""2""	tag ""basic""	tag ""appris_principal_1""	tag ""CCDS""	ccdsid ""CCDS44036.1""	havana_gene ""OTTHUMG00000000851.4""	"
chr1	ENSEMBL	exon	1174285	1174321	.	+	.	"gene_id ""ENSG00000162571.13""	transcript_id ""ENST00000379289.5""	gene_type ""protein_coding""	gene_name ""TTLL10""	transcript_type ""protein_coding""	transcript_name ""TTLL10-202""	exon_number 2	exon_id ""ENSE00001480387.1""	level 3	protein_id ""ENSP00000368591.1""	transcript_support_level ""2""	tag ""basic""	tag ""appris_principal_1""	tag ""CCDS""	ccdsid ""CCDS44036.1""	havana_gene ""OTTHUMG00000000851.4""	"
chr1	ENSEMBL	exon	1174424	1174489	.	+	.	"gene_id ""ENSG00000162571.13""	transcript_id ""ENST00000379289.5""	gene_type ""protein_coding""	gene_name ""TTLL10""	transcript_type ""protein_coding""	transcript_name ""TTLL10-202""	exon_number 3	exon_id ""ENSE00001480465.1""	level 3	protein_id ""ENSP00000368591.1""	transcript_support_level ""2""	tag ""basic""	tag ""appris_principal_1""	tag ""CCDS""	ccdsid ""CCDS44036.1""	havana_gene ""OTTHUMG00000000851.4""	"
chr1	ENSEMBL	exon	1179189	1179333	.	+	.	"gene_id ""ENSG00000162571.13""	transcript_id ""ENST00000379289.5""	gene_type ""protein_coding""	gene_name ""TTLL10""	transcript_type ""protein_coding""	transcript_name ""TTLL10-202""	exon_number 4	exon_id ""ENSE00002321912.1""	level 3	protein_id ""ENSP00000368591.1""	transcript_support_level ""2""	tag ""basic""	tag ""appris_principal_1""	tag ""CCDS""	ccdsid ""CCDS44036.1""	havana_gene ""OTTHUMG00000000851.4""	"
chr1	ENSEMBL	CDS	1179216	1179333	.	+	0	"gene_id ""ENSG00000162571.13""	transcript_id ""ENST00000379289.5""	gene_type ""protein_coding""	gene_name ""TTLL10""	transcript_type ""protein_coding""	transcript_name ""TTLL10-202""	exon_number 4	exon_id ""ENSE00002321912.1""	level 3	protein_id ""ENSP00000368591.1""	transcript_support_level ""2""	tag ""basic""	tag ""appris_principal_1""	tag ""CCDS""	ccdsid ""CCDS44036.1""	havana_gene ""OTTHUMG00000000851.4""	"
chr1	ENSEMBL	start_codon	1179216	1179218	.	+	0	"gene_id ""ENSG00000162571.13""	transcript_id ""ENST00000379289.5""	gene_type ""protein_coding""	gene_name ""TTLL10""	transcript_type ""protein_coding""	transcript_name ""TTLL10-202""	exon_number 4	exon_id ""ENSE00002321912.1""	level 3	protein_id ""ENSP00000368591.1""	transcript_support_level ""2""	tag ""basic""	tag ""appris_principal_1""	tag ""CCDS""	ccdsid ""CCDS44036.1""	havana_gene ""OTTHUMG00000000851.4""	"
chr1	ENSEMBL	exon	1179657	1179737	.	+	.	"gene_id ""ENSG00000162571.13""	transcript_id ""ENST00000379289.5""	gene_type ""protein_coding""	gene_name ""TTLL10""	transcript_type ""protein_coding""	transcript_name ""TTLL10-202""	exon_number 5	exon_id ""ENSE00001708250.1""	level 3	protein_id ""ENSP00000368591.1""	transcript_support_level ""2""	tag ""basic""	tag ""appris_principal_1""	tag ""CCDS""	ccdsid ""CCDS44036.1""	havana_gene ""OTTHUMG00000000851.4""	"
chr1	ENSEMBL	CDS	1179657	1179737	.	+	2	"gene_id ""ENSG00000162571.13""	transcript_id ""ENST00000379289.5""	gene_type ""protein_coding""	gene_name ""TTLL10""	transcript_type ""protein_coding""	transcript_name ""TTLL10-202""	exon_number 5	exon_id ""ENSE00001708250.1""	level 3	protein_id ""ENSP00000368591.1""	transcript_support_level ""2""	tag ""basic""	tag ""appris_principal_1""	tag ""CCDS""	ccdsid ""CCDS44036.1""	havana_gene ""OTTHUMG00000000851.4""	"
chr1	ENSEMBL	exon	1180034	1180340	.	+	.	"gene_id ""ENSG00000162571.13""	transcript_id ""ENST00000379289.5""	gene_type ""protein_coding""	gene_name ""TTLL10""	transcript_type ""protein_coding""	transcript_name ""TTLL10-202""	exon_number 6	exon_id ""ENSE00003486642.1""	level 3	protein_id ""ENSP00000368591.1""	transcript_support_level ""2""	tag ""basic""	tag ""appris_principal_1""	tag ""CCDS""	ccdsid ""CCDS44036.1""	havana_gene ""OTTHUMG00000000851.4""	"
chr1	ENSEMBL	CDS	1180034	1180340	.	+	2	"gene_id ""ENSG00000162571.13""	transcript_id ""ENST00000379289.5""	gene_type ""protein_coding""	gene_name ""TTLL10""	transcript_type ""protein_coding""	transcript_name ""TTLL10-202""	exon_number 6	exon_id ""ENSE00003486642.1""	level 3	protein_id ""ENSP00000368591.1""	transcript_support_level ""2""	tag ""basic""	tag ""appris_principal_1""	tag ""CCDS""	ccdsid ""CCDS44036.1""	havana_gene ""OTTHUMG00000000851.4""	"
chr1	ENSEMBL	exon	1180483	1180601	.	+	.	"gene_id ""ENSG00000162571.13""	transcript_id ""ENST00000379289.5""	gene_type ""protein_coding""	gene_name ""TTLL10""	transcript_type ""protein_coding""	transcript_name ""TTLL10-202""	exon_number 7	exon_id ""ENSE00001066411.1""	level 3	protein_id ""ENSP00000368591.1""	transcript_support_level ""2""	tag ""basic""	tag ""appris_principal_1""	tag ""CCDS""	ccdsid ""CCDS44036.1""	havana_gene ""OTTHUMG00000000851.4""	"
chr1	ENSEMBL	CDS	1180483	1180601	.	+	1	"gene_id ""ENSG00000162571.13""	transcript_id ""ENST00000379289.5""	gene_type ""protein_coding""	gene_name ""TTLL10""	transcript_type ""protein_coding""	transcript_name ""TTLL10-202""	exon_number 7	exon_id ""ENSE00001066411.1""	level 3	protein_id ""ENSP00000368591.1""	transcript_support_level ""2""	tag ""basic""	tag ""appris_principal_1""	tag ""CCDS""	ccdsid ""CCDS44036.1""	havana_gene ""OTTHUMG00000000851.4""	"
chr1	ENSEMBL	exon	1180731	1180860	.	+	.	"gene_id ""ENSG00000162571.13""	transcript_id ""ENST00000379289.5""	gene_type ""protein_coding""	gene_name ""TTLL10""	transcript_type ""protein_coding""	transcript_name ""TTLL10-202""	exon_number 8	exon_id ""ENSE00001066412.1""	level 3	protein_id ""ENSP00000368591.1""	transcript_support_level ""2""	tag ""basic""	tag ""appris_principal_1""	tag ""CCDS""	ccdsid ""CCDS44036.1""	havana_gene ""OTTHUMG00000000851.4""	"
chr1	ENSEMBL	CDS	1180731	1180860	.	+	2	"gene_id ""ENSG00000162571.13""	transcript_id ""ENST00000379289.5""	gene_type ""protein_coding""	gene_name ""TTLL10""	transcript_type ""protein_coding""	transcript_name ""TTLL10-202""	exon_number 8	exon_id ""ENSE00001066412.1""	level 3	protein_id ""ENSP00000368591.1""	transcript_support_level ""2""	tag ""basic""	tag ""appris_principal_1""	tag ""CCDS""	ccdsid ""CCDS44036.1""	havana_gene ""OTTHUMG00000000851.4""	"
chr1	ENSEMBL	exon	1181741	1181815	.	+	.	"gene_id ""ENSG00000162571.13""	transcript_id ""ENST00000379289.5""	gene_type ""protein_coding""	gene_name ""TTLL10""	transcript_type ""protein_coding""	transcript_name ""TTLL10-202""	exon_number 9	exon_id ""ENSE00003539251.1""	level 3	protein_id ""ENSP00000368591.1""	transcript_support_level ""2""	tag ""basic""	tag ""appris_principal_1""	tag ""CCDS""	ccdsid ""CCDS44036.1""	havana_gene ""OTTHUMG00000000851.4""	"
chr1	ENSEMBL	CDS	1181741	1181815	.	+	1	"gene_id ""ENSG00000162571.13""	transcript_id ""ENST00000379289.5""	gene_type ""protein_coding""	gene_name ""TTLL10""	transcript_type ""protein_coding""	transcript_name ""TTLL10-202""	exon_number 9	exon_id ""ENSE00003539251.1""	level 3	protein_id ""ENSP00000368591.1""	transcript_support_level ""2""	tag ""basic""	tag ""appris_principal_1""	tag ""CCDS""	ccdsid ""CCDS44036.1""	havana_gene ""OTTHUMG00000000851.4""	"
chr1	ENSEMBL	exon	1182361	1182446	.	+	.	"gene_id ""ENSG00000162571.13""	transcript_id ""ENST00000379289.5""	gene_type ""protein_coding""	gene_name ""TTLL10""	transcript_type ""protein_coding""	transcript_name ""TTLL10-202""	exon_number 10	exon_id ""ENSE00003628330.1""	level 3	protein_id ""ENSP00000368591.1""	transcript_support_level ""2""	tag ""basic""	tag ""appris_principal_1""	tag ""CCDS""	ccdsid ""CCDS44036.1""	havana_gene ""OTTHUMG00000000851.4""	"
chr1	ENSEMBL	CDS	1182361	1182446	.	+	1	"gene_id ""ENSG00000162571.13""	transcript_id ""ENST00000379289.5""	gene_type ""protein_coding""	gene_name ""TTLL10""	transcript_type ""protein_coding""	transcript_name ""TTLL10-202""	exon_number 10	exon_id ""ENSE00003628330.1""	level 3	protein_id ""ENSP00000368591.1""	transcript_support_level ""2""	tag ""basic""	tag ""appris_principal_1""	tag ""CCDS""	ccdsid ""CCDS44036.1""	havana_gene ""OTTHUMG00000000851.4""	"
chr1	ENSEMBL	exon	1182876	1183047	.	+	.	"gene_id ""ENSG00000162571.13""	transcript_id ""ENST00000379289.5""	gene_type ""protein_coding""	gene_name ""TTLL10""	transcript_type ""protein_coding""	transcript_name ""TTLL10-202""	exon_number 11	exon_id ""ENSE00003545721.1""	level 3	protein_id ""ENSP00000368591.1""	transcript_support_level ""2""	tag ""basic""	tag ""appris_principal_1""	tag ""CCDS""	ccdsid ""CCDS44036.1""	havana_gene ""OTTHUMG00000000851.4""	"
chr1	ENSEMBL	CDS	1182876	1183047	.	+	2	"gene_id ""ENSG00000162571.13""	transcript_id ""ENST00000379289.5""	gene_type ""protein_coding""	gene_name ""TTLL10""	transcript_type ""protein_coding""	transcript_name ""TTLL10-202""	exon_number 11	exon_id ""ENSE00003545721.1""	level 3	protein_id ""ENSP00000368591.1""	transcript_support_level ""2""	tag ""basic""	tag ""appris_principal_1""	tag ""CCDS""	ccdsid ""CCDS44036.1""	havana_gene ""OTTHUMG00000000851.4""	"
chr1	ENSEMBL	exon	1183920	1184091	.	+	.	"gene_id ""ENSG00000162571.13""	transcript_id ""ENST00000379289.5""	gene_type ""protein_coding""	gene_name ""TTLL10""	transcript_type ""protein_coding""	transcript_name ""TTLL10-202""	exon_number 12	exon_id ""ENSE00001209659.1""	level 3	protein_id ""ENSP00000368591.1""	transcript_support_level ""2""	tag ""basic""	tag ""appris_principal_1""	tag ""CCDS""	ccdsid ""CCDS44036.1""	havana_gene ""OTTHUMG00000000851.4""	"
chr1	ENSEMBL	CDS	1183920	1184091	.	+	1	"gene_id ""ENSG00000162571.13""	transcript_id ""ENST00000379289.5""	gene_type ""protein_coding""	gene_name ""TTLL10""	transcript_type ""protein_coding""	transcript_name ""TTLL10-202""	exon_number 12	exon_id ""ENSE00001209659.1""	level 3	protein_id ""ENSP00000368591.1""	transcript_support_level ""2""	tag ""basic""	tag ""appris_principal_1""	tag ""CCDS""	ccdsid ""CCDS44036.1""	havana_gene ""OTTHUMG00000000851.4""	"
chr1	ENSEMBL	exon	1184969	1185109	.	+	.	"gene_id ""ENSG00000162571.13""	transcript_id ""ENST00000379289.5""	gene_type ""protein_coding""	gene_name ""TTLL10""	transcript_type ""protein_coding""	transcript_name ""TTLL10-202""	exon_number 13	exon_id ""ENSE00001480405.1""	level 3	protein_id ""ENSP00000368591.1""	transcript_support_level ""2""	tag ""basic""	tag ""appris_principal_1""	tag ""CCDS""	ccdsid ""CCDS44036.1""	havana_gene ""OTTHUMG00000000851.4""	"
chr1	ENSEMBL	CDS	1184969	1185109	.	+	0	"gene_id ""ENSG00000162571.13""	transcript_id ""ENST00000379289.5""	gene_type ""protein_coding""	gene_name ""TTLL10""	transcript_type ""protein_coding""	transcript_name ""TTLL10-202""	exon_number 13	exon_id ""ENSE00001480405.1""	level 3	protein_id ""ENSP00000368591.1""	transcript_support_level ""2""	tag ""basic""	tag ""appris_principal_1""	tag ""CCDS""	ccdsid ""CCDS44036.1""	havana_gene ""OTTHUMG00000000851.4""	"
chr1	ENSEMBL	exon	1196600	1196716	.	+	.	"gene_id ""ENSG00000162571.13""	transcript_id ""ENST00000379289.5""	gene_type ""protein_coding""	gene_name ""TTLL10""	transcript_type ""protein_coding""	transcript_name ""TTLL10-202""	exon_number 14	exon_id ""ENSE00003631234.1""	level 3	protein_id ""ENSP00000368591.1""	transcript_support_level ""2""	tag ""basic""	tag ""appris_principal_1""	tag ""CCDS""	ccdsid ""CCDS44036.1""	havana_gene ""OTTHUMG00000000851.4""	"
chr1	ENSEMBL	CDS	1196600	1196716	.	+	0	"gene_id ""ENSG00000162571.13""	transcript_id ""ENST00000379289.5""	gene_type ""protein_coding""	gene_name ""TTLL10""	transcript_type ""protein_coding""	transcript_name ""TTLL10-202""	exon_number 14	exon_id ""ENSE00003631234.1""	level 3	protein_id ""ENSP00000368591.1""	transcript_support_level ""2""	tag ""basic""	tag ""appris_principal_1""	tag ""CCDS""	ccdsid ""CCDS44036.1""	havana_gene ""OTTHUMG00000000851.4""	"
chr1	ENSEMBL	exon	1197093	1197186	.	+	.	"gene_id ""ENSG00000162571.13""	transcript_id ""ENST00000379289.5""	gene_type ""protein_coding""	gene_name ""TTLL10""	transcript_type ""protein_coding""	transcript_name ""TTLL10-202""	exon_number 15	exon_id ""ENSE00003687990.1""	level 3	protein_id ""ENSP00000368591.1""	transcript_support_level ""2""	tag ""basic""	tag ""appris_principal_1""	tag ""CCDS""	ccdsid ""CCDS44036.1""	havana_gene ""OTTHUMG00000000851.4""	"
chr1	ENSEMBL	CDS	1197093	1197186	.	+	0	"gene_id ""ENSG00000162571.13""	transcript_id ""ENST00000379289.5""	gene_type ""protein_coding""	gene_name ""TTLL10""	transcript_type ""protein_coding""	transcript_name ""TTLL10-202""	exon_number 15	exon_id ""ENSE00003687990.1""	level 3	protein_id ""ENSP00000368591.1""	transcript_support_level ""2""	tag ""basic""	tag ""appris_principal_1""	tag ""CCDS""	ccdsid ""CCDS44036.1""	havana_gene ""OTTHUMG00000000851.4""	"
chr1	ENSEMBL	exon	1197438	1197933	.	+	.	"gene_id ""ENSG00000162571.13""	transcript_id ""ENST00000379289.5""	gene_type ""protein_coding""	gene_name ""TTLL10""	transcript_type ""protein_coding""	transcript_name ""TTLL10-202""	exon_number 16	exon_id ""ENSE00001480380.1""	level 3	protein_id ""ENSP00000368591.1""	transcript_support_level ""2""	tag ""basic""	tag ""appris_principal_1""	tag ""CCDS""	ccdsid ""CCDS44036.1""	havana_gene ""OTTHUMG00000000851.4""	"
chr1	ENSEMBL	CDS	1197438	1197844	.	+	2	"gene_id ""ENSG00000162571.13""	transcript_id ""ENST00000379289.5""	gene_type ""protein_coding""	gene_name ""TTLL10""	transcript_type ""protein_coding""	transcript_name ""TTLL10-202""	exon_number 16	exon_id ""ENSE00001480380.1""	level 3	protein_id ""ENSP00000368591.1""	transcript_support_level ""2""	tag ""basic""	tag ""appris_principal_1""	tag ""CCDS""	ccdsid ""CCDS44036.1""	havana_gene ""OTTHUMG00000000851.4""	"
chr1	ENSEMBL	stop_codon	1197845	1197847	.	+	0	"gene_id ""ENSG00000162571.13""	transcript_id ""ENST00000379289.5""	gene_type ""protein_coding""	gene_name ""TTLL10""	transcript_type ""protein_coding""	transcript_name ""TTLL10-202""	exon_number 16	exon_id ""ENSE00001480380.1""	level 3	protein_id ""ENSP00000368591.1""	transcript_support_level ""2""	tag ""basic""	tag ""appris_principal_1""	tag ""CCDS""	ccdsid ""CCDS44036.1""	havana_gene ""OTTHUMG00000000851.4""	"
chr1	ENSEMBL	UTR	1173906	1173926	.	+	.	"gene_id ""ENSG00000162571.13""	transcript_id ""ENST00000379289.5""	gene_type ""protein_coding""	gene_name ""TTLL10""	transcript_type ""protein_coding""	transcript_name ""TTLL10-202""	exon_number 1	exon_id ""ENSE00001480388.1""	level 3	protein_id ""ENSP00000368591.1""	transcript_support_level ""2""	tag ""basic""	tag ""appris_principal_1""	tag ""CCDS""	ccdsid ""CCDS44036.1""	havana_gene ""OTTHUMG00000000851.4""	"
chr1	ENSEMBL	UTR	1174285	1174321	.	+	.	"gene_id ""ENSG00000162571.13""	transcript_id ""ENST00000379289.5""	gene_type ""protein_coding""	gene_name ""TTLL10""	transcript_type ""protein_coding""	transcript_name ""TTLL10-202""	exon_number 2	exon_id ""ENSE00001480387.1""	level 3	protein_id ""ENSP00000368591.1""	transcript_support_level ""2""	tag ""basic""	tag ""appris_principal_1""	tag ""CCDS""	ccdsid ""CCDS44036.1""	havana_gene ""OTTHUMG00000000851.4""	"
chr1	ENSEMBL	UTR	1174424	1174489	.	+	.	"gene_id ""ENSG00000162571.13""	transcript_id ""ENST00000379289.5""	gene_type ""protein_coding""	gene_name ""TTLL10""	transcript_type ""protein_coding""	transcript_name ""TTLL10-202""	exon_number 3	exon_id ""ENSE00001480465.1""	level 3	protein_id ""ENSP00000368591.1""	transcript_support_level ""2""	tag ""basic""	tag ""appris_principal_1""	tag ""CCDS""	ccdsid ""CCDS44036.1""	havana_gene ""OTTHUMG00000000851.4""	"
chr1	ENSEMBL	UTR	1179189	1179215	.	+	.	"gene_id ""ENSG00000162571.13""	transcript_id ""ENST00000379289.5""	gene_type ""protein_coding""	gene_name ""TTLL10""	transcript_type ""protein_coding""	transcript_name ""TTLL10-202""	exon_number 4	exon_id ""ENSE00002321912.1""	level 3	protein_id ""ENSP00000368591.1""	transcript_support_level ""2""	tag ""basic""	tag ""appris_principal_1""	tag ""CCDS""	ccdsid ""CCDS44036.1""	havana_gene ""OTTHUMG00000000851.4""	"
chr1	ENSEMBL	UTR	1197845	1197933	.	+	.	"gene_id ""ENSG00000162571.13""	transcript_id ""ENST00000379289.5""	gene_type ""protein_coding""	gene_name ""TTLL10""	transcript_type ""protein_coding""	transcript_name ""TTLL10-202""	exon_number 16	exon_id ""ENSE00001480380.1""	level 3	protein_id ""ENSP00000368591.1""	transcript_support_level ""2""	tag ""basic""	tag ""appris_principal_1""	tag ""CCDS""	ccdsid ""CCDS44036.1""	havana_gene ""OTTHUMG00000000851.4""	"
chr1	HAVANA	transcript	1179697	1185864	.	+	.	"gene_id ""ENSG00000162571.13""	transcript_id ""ENST00000379288.3""	gene_type ""protein_coding""	gene_name ""TTLL10""	transcript_type ""protein_coding""	transcript_name ""TTLL10-201""	level 2	protein_id ""ENSP00000368590.3""	transcript_support_level ""1""	tag ""basic""	tag ""CCDS""	ccdsid ""CCDS8.1""	havana_gene ""OTTHUMG00000000851.4""	havana_transcript ""OTTHUMT00000002420.2""	"
chr1	HAVANA	exon	1179697	1179853	.	+	.	"gene_id ""ENSG00000162571.13""	transcript_id ""ENST00000379288.3""	gene_type ""protein_coding""	gene_name ""TTLL10""	transcript_type ""protein_coding""	transcript_name ""TTLL10-201""	exon_number 1	exon_id ""ENSE00001231790.1""	level 2	protein_id ""ENSP00000368590.3""	transcript_support_level ""1""	tag ""basic""	tag ""CCDS""	ccdsid ""CCDS8.1""	havana_gene ""OTTHUMG00000000851.4""	havana_transcript ""OTTHUMT00000002420.2""	"
chr1	HAVANA	exon	1180034	1180340	.	+	.	"gene_id ""ENSG00000162571.13""	transcript_id ""ENST00000379288.3""	gene_type ""protein_coding""	gene_name ""TTLL10""	transcript_type ""protein_coding""	transcript_name ""TTLL10-201""	exon_number 2	exon_id ""ENSE00003598036.1""	level 2	protein_id ""ENSP00000368590.3""	transcript_support_level ""1""	tag ""basic""	tag ""CCDS""	ccdsid ""CCDS8.1""	havana_gene ""OTTHUMG00000000851.4""	havana_transcript ""OTTHUMT00000002420.2""	"
chr1	HAVANA	CDS	1180054	1180340	.	+	0	"gene_id ""ENSG00000162571.13""	transcript_id ""ENST00000379288.3""	gene_type ""protein_coding""	gene_name ""TTLL10""	transcript_type ""protein_coding""	transcript_name ""TTLL10-201""	exon_number 2	exon_id ""ENSE00003598036.1""	level 2	protein_id ""ENSP00000368590.3""	transcript_support_level ""1""	tag ""basic""	tag ""CCDS""	ccdsid ""CCDS8.1""	havana_gene ""OTTHUMG00000000851.4""	havana_transcript ""OTTHUMT00000002420.2""	"
chr1	HAVANA	start_codon	1180054	1180056	.	+	0	"gene_id ""ENSG00000162571.13""	transcript_id ""ENST00000379288.3""	gene_type ""protein_coding""	gene_name ""TTLL10""	transcript_type ""protein_coding""	transcript_name ""TTLL10-201""	exon_number 2	exon_id ""ENSE00003598036.1""	level 2	protein_id ""ENSP00000368590.3""	transcript_support_level ""1""	tag ""basic""	tag ""CCDS""	ccdsid ""CCDS8.1""	havana_gene ""OTTHUMG00000000851.4""	havana_transcript ""OTTHUMT00000002420.2""	"
chr1	HAVANA	exon	1180483	1180601	.	+	.	"gene_id ""ENSG00000162571.13""	transcript_id ""ENST00000379288.3""	gene_type ""protein_coding""	gene_name ""TTLL10""	transcript_type ""protein_coding""	transcript_name ""TTLL10-201""	exon_number 3	exon_id ""ENSE00001066411.1""	level 2	protein_id ""ENSP00000368590.3""	transcript_support_level ""1""	tag ""basic""	tag ""CCDS""	ccdsid ""CCDS8.1""	havana_gene ""OTTHUMG00000000851.4""	havana_transcript ""OTTHUMT00000002420.2""	"
chr1	HAVANA	CDS	1180483	1180601	.	+	1	"gene_id ""ENSG00000162571.13""	transcript_id ""ENST00000379288.3""	gene_type ""protein_coding""	gene_name ""TTLL10""	transcript_type ""protein_coding""	transcript_name ""TTLL10-201""	exon_number 3	exon_id ""ENSE00001066411.1""	level 2	protein_id ""ENSP00000368590.3""	transcript_support_level ""1""	tag ""basic""	tag ""CCDS""	ccdsid ""CCDS8.1""	havana_gene ""OTTHUMG00000000851.4""	havana_transcript ""OTTHUMT00000002420.2""	"
chr1	HAVANA	exon	1180731	1180860	.	+	.	"gene_id ""ENSG00000162571.13""	transcript_id ""ENST00000379288.3""	gene_type ""protein_coding""	gene_name ""TTLL10""	transcript_type ""protein_coding""	transcript_name ""TTLL10-201""	exon_number 4	exon_id ""ENSE00001066412.1""	level 2	protein_id ""ENSP00000368590.3""	transcript_support_level ""1""	tag ""basic""	tag ""CCDS""	ccdsid ""CCDS8.1""	havana_gene ""OTTHUMG00000000851.4""	havana_transcript ""OTTHUMT00000002420.2""	"
chr1	HAVANA	CDS	1180731	1180860	.	+	2	"gene_id ""ENSG00000162571.13""	transcript_id ""ENST00000379288.3""	gene_type ""protein_coding""	gene_name ""TTLL10""	transcript_type ""protein_coding""	transcript_name ""TTLL10-201""	exon_number 4	exon_id ""ENSE00001066412.1""	level 2	protein_id ""ENSP00000368590.3""	transcript_support_level ""1""	tag ""basic""	tag ""CCDS""	ccdsid ""CCDS8.1""	havana_gene ""OTTHUMG00000000851.4""	havana_transcript ""OTTHUMT00000002420.2""	"
chr1	HAVANA	exon	1181741	1181815	.	+	.	"gene_id ""ENSG00000162571.13""	transcript_id ""ENST00000379288.3""	gene_type ""protein_coding""	gene_name ""TTLL10""	transcript_type ""protein_coding""	transcript_name ""TTLL10-201""	exon_number 5	exon_id ""ENSE00003539251.1""	level 2	protein_id ""ENSP00000368590.3""	transcript_support_level ""1""	tag ""basic""	tag ""CCDS""	ccdsid ""CCDS8.1""	havana_gene ""OTTHUMG00000000851.4""	havana_transcript ""OTTHUMT00000002420.2""	"
chr1	HAVANA	CDS	1181741	1181815	.	+	1	"gene_id ""ENSG00000162571.13""	transcript_id ""ENST00000379288.3""	gene_type ""protein_coding""	gene_name ""TTLL10""	transcript_type ""protein_coding""	transcript_name ""TTLL10-201""	exon_number 5	exon_id ""ENSE00003539251.1""	level 2	protein_id ""ENSP00000368590.3""	transcript_support_level ""1""	tag ""basic""	tag ""CCDS""	ccdsid ""CCDS8.1""	havana_gene ""OTTHUMG00000000851.4""	havana_transcript ""OTTHUMT00000002420.2""	"
chr1	HAVANA	exon	1182361	1182446	.	+	.	"gene_id ""ENSG00000162571.13""	transcript_id ""ENST00000379288.3""	gene_type ""protein_coding""	gene_name ""TTLL10""	transcript_type ""protein_coding""	transcript_name ""TTLL10-201""	exon_number 6	exon_id ""ENSE00003628330.1""	level 2	protein_id ""ENSP00000368590.3""	transcript_support_level ""1""	tag ""basic""	tag ""CCDS""	ccdsid ""CCDS8.1""	havana_gene ""OTTHUMG00000000851.4""	havana_transcript ""OTTHUMT00000002420.2""	"
chr1	HAVANA	CDS	1182361	1182446	.	+	1	"gene_id ""ENSG00000162571.13""	transcript_id ""ENST00000379288.3""	gene_type ""protein_coding""	gene_name ""TTLL10""	transcript_type ""protein_coding""	transcript_name ""TTLL10-201""	exon_number 6	exon_id ""ENSE00003628330.1""	level 2	protein_id ""ENSP00000368590.3""	transcript_support_level ""1""	tag ""basic""	tag ""CCDS""	ccdsid ""CCDS8.1""	havana_gene ""OTTHUMG00000000851.4""	havana_transcript ""OTTHUMT00000002420.2""	"
chr1	HAVANA	exon	1182876	1183047	.	+	.	"gene_id ""ENSG00000162571.13""	transcript_id ""ENST00000379288.3""	gene_type ""protein_coding""	gene_name ""TTLL10""	transcript_type ""protein_coding""	transcript_name ""TTLL10-201""	exon_number 7	exon_id ""ENSE00003545721.1""	level 2	protein_id ""ENSP00000368590.3""	transcript_support_level ""1""	tag ""basic""	tag ""CCDS""	ccdsid ""CCDS8.1""	havana_gene ""OTTHUMG00000000851.4""	havana_transcript ""OTTHUMT00000002420.2""	"
chr1	HAVANA	CDS	1182876	1183047	.	+	2	"gene_id ""ENSG00000162571.13""	transcript_id ""ENST00000379288.3""	gene_type ""protein_coding""	gene_name ""TTLL10""	transcript_type ""protein_coding""	transcript_name ""TTLL10-201""	exon_number 7	exon_id ""ENSE00003545721.1""	level 2	protein_id ""ENSP00000368590.3""	transcript_support_level ""1""	tag ""basic""	tag ""CCDS""	ccdsid ""CCDS8.1""	havana_gene ""OTTHUMG00000000851.4""	havana_transcript ""OTTHUMT00000002420.2""	"
chr1	HAVANA	exon	1183920	1184091	.	+	.	"gene_id ""ENSG00000162571.13""	transcript_id ""ENST00000379288.3""	gene_type ""protein_coding""	gene_name ""TTLL10""	transcript_type ""protein_coding""	transcript_name ""TTLL10-201""	exon_number 8	exon_id ""ENSE00001209659.1""	level 2	protein_id ""ENSP00000368590.3""	transcript_support_level ""1""	tag ""basic""	tag ""CCDS""	ccdsid ""CCDS8.1""	havana_gene ""OTTHUMG00000000851.4""	havana_transcript ""OTTHUMT00000002420.2""	"
chr1	HAVANA	CDS	1183920	1184091	.	+	1	"gene_id ""ENSG00000162571.13""	transcript_id ""ENST00000379288.3""	gene_type ""protein_coding""	gene_name ""TTLL10""	transcript_type ""protein_coding""	transcript_name ""TTLL10-201""	exon_number 8	exon_id ""ENSE00001209659.1""	level 2	protein_id ""ENSP00000368590.3""	transcript_support_level ""1""	tag ""basic""	tag ""CCDS""	ccdsid ""CCDS8.1""	havana_gene ""OTTHUMG00000000851.4""	havana_transcript ""OTTHUMT00000002420.2""	"
chr1	HAVANA	exon	1184969	1185864	.	+	.	"gene_id ""ENSG00000162571.13""	transcript_id ""ENST00000379288.3""	gene_type ""protein_coding""	gene_name ""TTLL10""	transcript_type ""protein_coding""	transcript_name ""TTLL10-201""	exon_number 9	exon_id ""ENSE00001480373.3""	level 2	protein_id ""ENSP00000368590.3""	transcript_support_level ""1""	tag ""basic""	tag ""CCDS""	ccdsid ""CCDS8.1""	havana_gene ""OTTHUMG00000000851.4""	havana_transcript ""OTTHUMT00000002420.2""	"
chr1	HAVANA	CDS	1184969	1185139	.	+	0	"gene_id ""ENSG00000162571.13""	transcript_id ""ENST00000379288.3""	gene_type ""protein_coding""	gene_name ""TTLL10""	transcript_type ""protein_coding""	transcript_name ""TTLL10-201""	exon_number 9	exon_id ""ENSE00001480373.3""	level 2	protein_id ""ENSP00000368590.3""	transcript_support_level ""1""	tag ""basic""	tag ""CCDS""	ccdsid ""CCDS8.1""	havana_gene ""OTTHUMG00000000851.4""	havana_transcript ""OTTHUMT00000002420.2""	"
chr1	HAVANA	stop_codon	1185140	1185142	.	+	0	"gene_id ""ENSG00000162571.13""	transcript_id ""ENST00000379288.3""	gene_type ""protein_coding""	gene_name ""TTLL10""	transcript_type ""protein_coding""	transcript_name ""TTLL10-201""	exon_number 9	exon_id ""ENSE00001480373.3""	level 2	protein_id ""ENSP00000368590.3""	transcript_support_level ""1""	tag ""basic""	tag ""CCDS""	ccdsid ""CCDS8.1""	havana_gene ""OTTHUMG00000000851.4""	havana_transcript ""OTTHUMT00000002420.2""	"
chr1	HAVANA	UTR	1179697	1179853	.	+	.	"gene_id ""ENSG00000162571.13""	transcript_id ""ENST00000379288.3""	gene_type ""protein_coding""	gene_name ""TTLL10""	transcript_type ""protein_coding""	transcript_name ""TTLL10-201""	exon_number 1	exon_id ""ENSE00001231790.1""	level 2	protein_id ""ENSP00000368590.3""	transcript_support_level ""1""	tag ""basic""	tag ""CCDS""	ccdsid ""CCDS8.1""	havana_gene ""OTTHUMG00000000851.4""	havana_transcript ""OTTHUMT00000002420.2""	"
chr1	HAVANA	UTR	1180034	1180053	.	+	.	"gene_id ""ENSG00000162571.13""	transcript_id ""ENST00000379288.3""	gene_type ""protein_coding""	gene_name ""TTLL10""	transcript_type ""protein_coding""	transcript_name ""TTLL10-201""	exon_number 2	exon_id ""ENSE00003598036.1""	level 2	protein_id ""ENSP00000368590.3""	transcript_support_level ""1""	tag ""basic""	tag ""CCDS""	ccdsid ""CCDS8.1""	havana_gene ""OTTHUMG00000000851.4""	havana_transcript ""OTTHUMT00000002420.2""	"
chr1	HAVANA	UTR	1185140	1185864	.	+	.	"gene_id ""ENSG00000162571.13""	transcript_id ""ENST00000379288.3""	gene_type ""protein_coding""	gene_name ""TTLL10""	transcript_type ""protein_coding""	transcript_name ""TTLL10-201""	exon_number 9	exon_id ""ENSE00001480373.3""	level 2	protein_id ""ENSP00000368590.3""	transcript_support_level ""1""	tag ""basic""	tag ""CCDS""	ccdsid ""CCDS8.1""	havana_gene ""OTTHUMG00000000851.4""	havana_transcript ""OTTHUMT00000002420.2""	"
chr1	HAVANA	gene	1203508	1206691	.	-	.	"gene_id ""ENSG00000186891.13""	gene_type ""protein_coding""	gene_name ""TNFRSF18""	level 2	havana_gene ""OTTHUMG00000001414.4""	"
chr1	HAVANA	transcript	1203508	1206571	.	-	.	"gene_id ""ENSG00000186891.13""	transcript_id ""ENST00000328596.10""	gene_type ""protein_coding""	gene_name ""TNFRSF18""	transcript_type ""protein_coding""	transcript_name ""TNFRSF18-201""	level 2	protein_id ""ENSP00000328207.6""	transcript_support_level ""1""	tag ""basic""	tag ""appris_principal_4""	tag ""CCDS""	ccdsid ""CCDS9.1""	havana_gene ""OTTHUMG00000001414.4""	havana_transcript ""OTTHUMT00000004085.1""	"
chr1	HAVANA	exon	1206385	1206571	.	-	.	"gene_id ""ENSG00000186891.13""	transcript_id ""ENST00000328596.10""	gene_type ""protein_coding""	gene_name ""TNFRSF18""	transcript_type ""protein_coding""	transcript_name ""TNFRSF18-201""	exon_number 1	exon_id ""ENSE00001955581.1""	level 2	protein_id ""ENSP00000328207.6""	transcript_support_level ""1""	tag ""basic""	tag ""appris_principal_4""	tag ""CCDS""	ccdsid ""CCDS9.1""	havana_gene ""OTTHUMG00000001414.4""	havana_transcript ""OTTHUMT00000004085.1""	"
chr1	HAVANA	CDS	1206385	1206571	.	-	0	"gene_id ""ENSG00000186891.13""	transcript_id ""ENST00000328596.10""	gene_type ""protein_coding""	gene_name ""TNFRSF18""	transcript_type ""protein_coding""	transcript_name ""TNFRSF18-201""	exon_number 1	exon_id ""ENSE00001955581.1""	level 2	protein_id ""ENSP00000328207.6""	transcript_support_level ""1""	tag ""basic""	tag ""appris_principal_4""	tag ""CCDS""	ccdsid ""CCDS9.1""	havana_gene ""OTTHUMG00000001414.4""	havana_transcript ""OTTHUMT00000004085.1""	"
[truncated: 3,619 more rows]
