# Supplementary material for: SpliceDetector: a software for detection of alternative splicing events in human and model organisms directly from transcript IDs
Source: Sci Rep. 2018 Mar 22;8:5063. doi: 10.1038/s41598-018-23245-1 (PMC5864913; doi:10.1038/s41598-018-23245-1)
Supplement: Supplementary file 6 — S8 [file 41598_2018_23245_MOESM6_ESM.zip › S8.GFF3]

##gff-version 3
#description: evidence-based annotation of the human genome (GRCh38), version 27 (Ensembl 90)
#provider: GENCODE
#contact: gencode-help@sanger.ac.uk
#format: gff3
#date: 2017-08-01
##sequence-region chr1 1 248956422
chr1	ENSEMBL	transcript	925741	944581	.	+	.	ID=ENST00000622503.4	Parent=ENSG00000187634.11	gene_id=ENSG00000187634.11	transcript_id=ENST00000622503.4	gene_type=protein_coding	gene_name=SAMD11	transcript_type=protein_coding	transcript_name=SAMD11-217	level=3	protein_id=ENSP00000482138.1	transcript_support_level=5	tag=basic,appris_alternative_2	havana_gene=OTTHUMG00000040719.10
chr1	ENSEMBL	exon	925741	925800	.	+	.	ID=exon:ENST00000622503.4:1	Parent=ENST00000622503.4	gene_id=ENSG00000187634.11	transcript_id=ENST00000622503.4	gene_type=protein_coding	gene_name=SAMD11	transcript_type=protein_coding	transcript_name=SAMD11-217	exon_number=1	exon_id=ENSE00003734555.1	level=3	protein_id=ENSP00000482138.1	transcript_support_level=5	tag=basic,appris_alternative_2	havana_gene=OTTHUMG00000040719.10
chr1	ENSEMBL	exon	925922	926013	.	+	.	ID=exon:ENST00000622503.4:2	Parent=ENST00000622503.4	gene_id=ENSG00000187634.11	transcript_id=ENST00000622503.4	gene_type=protein_coding	gene_name=SAMD11	transcript_type=protein_coding	transcript_name=SAMD11-217	exon_number=2	exon_id=ENSE00001763717.1	level=3	protein_id=ENSP00000482138.1	transcript_support_level=5	tag=basic,appris_alternative_2	havana_gene=OTTHUMG00000040719.10
chr1	ENSEMBL	CDS	925942	926013	.	+	0	ID=CDS:ENST00000622503.4	Parent=ENST00000622503.4	gene_id=ENSG00000187634.11	transcript_id=ENST00000622503.4	gene_type=protein_coding	gene_name=SAMD11	transcript_type=protein_coding	transcript_name=SAMD11-217	exon_number=2	exon_id=ENSE00001763717.1	level=3	protein_id=ENSP00000482138.1	transcript_support_level=5	tag=basic,appris_alternative_2	havana_gene=OTTHUMG00000040719.10
chr1	ENSEMBL	start_codon	925942	925944	.	+	0	ID=start_codon:ENST00000622503.4	Parent=ENST00000622503.4	gene_id=ENSG00000187634.11	transcript_id=ENST00000622503.4	gene_type=protein_coding	gene_name=SAMD11	transcript_type=protein_coding	transcript_name=SAMD11-217	exon_number=2	exon_id=ENSE00001763717.1	level=3	protein_id=ENSP00000482138.1	transcript_support_level=5	tag=basic,appris_alternative_2	havana_gene=OTTHUMG00000040719.10
chr1	ENSEMBL	exon	930155	930336	.	+	.	ID=exon:ENST00000622503.4:3	Parent=ENST00000622503.4	gene_id=ENSG00000187634.11	transcript_id=ENST00000622503.4	gene_type=protein_coding	gene_name=SAMD11	transcript_type=protein_coding	transcript_name=SAMD11-217	exon_number=3	exon_id=ENSE00002727207.1	level=3	protein_id=ENSP00000482138.1	transcript_support_level=5	tag=basic,appris_alternative_2	havana_gene=OTTHUMG00000040719.10
chr1	ENSEMBL	CDS	930155	930336	.	+	0	ID=CDS:ENST00000622503.4	Parent=ENST00000622503.4	gene_id=ENSG00000187634.11	transcript_id=ENST00000622503.4	gene_type=protein_coding	gene_name=SAMD11	transcript_type=protein_coding	transcript_name=SAMD11-217	exon_number=3	exon_id=ENSE00002727207.1	level=3	protein_id=ENSP00000482138.1	transcript_support_level=5	tag=basic,appris_alternative_2	havana_gene=OTTHUMG00000040719.10
chr1	ENSEMBL	exon	931039	931089	.	+	.	ID=exon:ENST00000622503.4:4	Parent=ENST00000622503.4	gene_id=ENSG00000187634.11	transcript_id=ENST00000622503.4	gene_type=protein_coding	gene_name=SAMD11	transcript_type=protein_coding	transcript_name=SAMD11-217	exon_number=4	exon_id=ENSE00002696520.1	level=3	protein_id=ENSP00000482138.1	transcript_support_level=5	tag=basic,appris_alternative_2	havana_gene=OTTHUMG00000040719.10
chr1	ENSEMBL	CDS	931039	931089	.	+	1	ID=CDS:ENST00000622503.4	Parent=ENST00000622503.4	gene_id=ENSG00000187634.11	transcript_id=ENST00000622503.4	gene_type=protein_coding	gene_name=SAMD11	transcript_type=protein_coding	transcript_name=SAMD11-217	exon_number=4	exon_id=ENSE00002696520.1	level=3	protein_id=ENSP00000482138.1	transcript_support_level=5	tag=basic,appris_alternative_2	havana_gene=OTTHUMG00000040719.10
chr1	ENSEMBL	exon	935772	935896	.	+	.	ID=exon:ENST00000622503.4:5	Parent=ENST00000622503.4	gene_id=ENSG00000187634.11	transcript_id=ENST00000622503.4	gene_type=protein_coding	gene_name=SAMD11	transcript_type=protein_coding	transcript_name=SAMD11-217	exon_number=5	exon_id=ENSE00002703998.1	level=3	protein_id=ENSP00000482138.1	transcript_support_level=5	tag=basic,appris_alternative_2	havana_gene=OTTHUMG00000040719.10
chr1	ENSEMBL	CDS	935772	935896	.	+	1	ID=CDS:ENST00000622503.4	Parent=ENST00000622503.4	gene_id=ENSG00000187634.11	transcript_id=ENST00000622503.4	gene_type=protein_coding	gene_name=SAMD11	transcript_type=protein_coding	transcript_name=SAMD11-217	exon_number=5	exon_id=ENSE00002703998.1	level=3	protein_id=ENSP00000482138.1	transcript_support_level=5	tag=basic,appris_alternative_2	havana_gene=OTTHUMG00000040719.10
chr1	ENSEMBL	exon	939040	939129	.	+	.	ID=exon:ENST00000622503.4:6	Parent=ENST00000622503.4	gene_id=ENSG00000187634.11	transcript_id=ENST00000622503.4	gene_type=protein_coding	gene_name=SAMD11	transcript_type=protein_coding	transcript_name=SAMD11-217	exon_number=6	exon_id=ENSE00002686739.1	level=3	protein_id=ENSP00000482138.1	transcript_support_level=5	tag=basic,appris_alternative_2	havana_gene=OTTHUMG00000040719.10
chr1	ENSEMBL	CDS	939040	939129	.	+	2	ID=CDS:ENST00000622503.4	Parent=ENST00000622503.4	gene_id=ENSG00000187634.11	transcript_id=ENST00000622503.4	gene_type=protein_coding	gene_name=SAMD11	transcript_type=protein_coding	transcript_name=SAMD11-217	exon_number=6	exon_id=ENSE00002686739.1	level=3	protein_id=ENSP00000482138.1	transcript_support_level=5	tag=basic,appris_alternative_2	havana_gene=OTTHUMG00000040719.10
chr1	ENSEMBL	exon	939272	939460	.	+	.	ID=exon:ENST00000622503.4:7	Parent=ENST00000622503.4	gene_id=ENSG00000187634.11	transcript_id=ENST00000622503.4	gene_type=protein_coding	gene_name=SAMD11	transcript_type=protein_coding	transcript_name=SAMD11-217	exon_number=7	exon_id=ENSE00003753333.1	level=3	protein_id=ENSP00000482138.1	transcript_support_level=5	tag=basic,appris_alternative_2	havana_gene=OTTHUMG00000040719.10
chr1	ENSEMBL	CDS	939272	939460	.	+	2	ID=CDS:ENST00000622503.4	Parent=ENST00000622503.4	gene_id=ENSG00000187634.11	transcript_id=ENST00000622503.4	gene_type=protein_coding	gene_name=SAMD11	transcript_type=protein_coding	transcript_name=SAMD11-217	exon_number=7	exon_id=ENSE00003753333.1	level=3	protein_id=ENSP00000482138.1	transcript_support_level=5	tag=basic,appris_alternative_2	havana_gene=OTTHUMG00000040719.10
chr1	ENSEMBL	exon	941144	941306	.	+	.	ID=exon:ENST00000622503.4:8	Parent=ENST00000622503.4	gene_id=ENSG00000187634.11	transcript_id=ENST00000622503.4	gene_type=protein_coding	gene_name=SAMD11	transcript_type=protein_coding	transcript_name=SAMD11-217	exon_number=8	exon_id=ENSE00003477353.1	level=3	protein_id=ENSP00000482138.1	transcript_support_level=5	tag=basic,appris_alternative_2	havana_gene=OTTHUMG00000040719.10
chr1	ENSEMBL	CDS	941144	941306	.	+	2	ID=CDS:ENST00000622503.4	Parent=ENST00000622503.4	gene_id=ENSG00000187634.11	transcript_id=ENST00000622503.4	gene_type=protein_coding	gene_name=SAMD11	transcript_type=protein_coding	transcript_name=SAMD11-217	exon_number=8	exon_id=ENSE00003477353.1	level=3	protein_id=ENSP00000482138.1	transcript_support_level=5	tag=basic,appris_alternative_2	havana_gene=OTTHUMG00000040719.10
chr1	ENSEMBL	exon	942136	942251	.	+	.	ID=exon:ENST00000622503.4:9	Parent=ENST00000622503.4	gene_id=ENSG00000187634.11	transcript_id=ENST00000622503.4	gene_type=protein_coding	gene_name=SAMD11	transcript_type=protein_coding	transcript_name=SAMD11-217	exon_number=9	exon_id=ENSE00003681266.1	level=3	protein_id=ENSP00000482138.1	transcript_support_level=5	tag=basic,appris_alternative_2	havana_gene=OTTHUMG00000040719.10
chr1	ENSEMBL	CDS	942136	942251	.	+	1	ID=CDS:ENST00000622503.4	Parent=ENST00000622503.4	gene_id=ENSG00000187634.11	transcript_id=ENST00000622503.4	gene_type=protein_coding	gene_name=SAMD11	transcript_type=protein_coding	transcript_name=SAMD11-217	exon_number=9	exon_id=ENSE00003681266.1	level=3	protein_id=ENSP00000482138.1	transcript_support_level=5	tag=basic,appris_alternative_2	havana_gene=OTTHUMG00000040719.10
chr1	ENSEMBL	exon	942410	942488	.	+	.	ID=exon:ENST00000622503.4:10	Parent=ENST00000622503.4	gene_id=ENSG00000187634.11	transcript_id=ENST00000622503.4	gene_type=protein_coding	gene_name=SAMD11	transcript_type=protein_coding	transcript_name=SAMD11-217	exon_number=10	exon_id=ENSE00003675531.1	level=3	protein_id=ENSP00000482138.1	transcript_support_level=5	tag=basic,appris_alternative_2	havana_gene=OTTHUMG00000040719.10
chr1	ENSEMBL	CDS	942410	942488	.	+	2	ID=CDS:ENST00000622503.4	Parent=ENST00000622503.4	gene_id=ENSG00000187634.11	transcript_id=ENST00000622503.4	gene_type=protein_coding	gene_name=SAMD11	transcript_type=protein_coding	transcript_name=SAMD11-217	exon_number=10	exon_id=ENSE00003675531.1	level=3	protein_id=ENSP00000482138.1	transcript_support_level=5	tag=basic,appris_alternative_2	havana_gene=OTTHUMG00000040719.10
chr1	ENSEMBL	exon	942559	943058	.	+	.	ID=exon:ENST00000622503.4:11	Parent=ENST00000622503.4	gene_id=ENSG00000187634.11	transcript_id=ENST00000622503.4	gene_type=protein_coding	gene_name=SAMD11	transcript_type=protein_coding	transcript_name=SAMD11-217	exon_number=11	exon_id=ENSE00002728091.1	level=3	protein_id=ENSP00000482138.1	transcript_support_level=5	tag=basic,appris_alternative_2	havana_gene=OTTHUMG00000040719.10
chr1	ENSEMBL	CDS	942559	943058	.	+	1	ID=CDS:ENST00000622503.4	Parent=ENST00000622503.4	gene_id=ENSG00000187634.11	transcript_id=ENST00000622503.4	gene_type=protein_coding	gene_name=SAMD11	transcript_type=protein_coding	transcript_name=SAMD11-217	exon_number=11	exon_id=ENSE00002728091.1	level=3	protein_id=ENSP00000482138.1	transcript_support_level=5	tag=basic,appris_alternative_2	havana_gene=OTTHUMG00000040719.10
chr1	ENSEMBL	exon	943253	943377	.	+	.	ID=exon:ENST00000622503.4:12	Parent=ENST00000622503.4	gene_id=ENSG00000187634.11	transcript_id=ENST00000622503.4	gene_type=protein_coding	gene_name=SAMD11	transcript_type=protein_coding	transcript_name=SAMD11-217	exon_number=12	exon_id=ENSE00002733131.1	level=3	protein_id=ENSP00000482138.1	transcript_support_level=5	tag=basic,appris_alternative_2	havana_gene=OTTHUMG00000040719.10
chr1	ENSEMBL	CDS	943253	943377	.	+	2	ID=CDS:ENST00000622503.4	Parent=ENST00000622503.4	gene_id=ENSG00000187634.11	transcript_id=ENST00000622503.4	gene_type=protein_coding	gene_name=SAMD11	transcript_type=protein_coding	transcript_name=SAMD11-217	exon_number=12	exon_id=ENSE00002733131.1	level=3	protein_id=ENSP00000482138.1	transcript_support_level=5	tag=basic,appris_alternative_2	havana_gene=OTTHUMG00000040719.10
chr1	ENSEMBL	exon	943698	943808	.	+	.	ID=exon:ENST00000622503.4:13	Parent=ENST00000622503.4	gene_id=ENSG00000187634.11	transcript_id=ENST00000622503.4	gene_type=protein_coding	gene_name=SAMD11	transcript_type=protein_coding	transcript_name=SAMD11-217	exon_number=13	exon_id=ENSE00002692620.1	level=3	protein_id=ENSP00000482138.1	transcript_support_level=5	tag=basic,appris_alternative_2	havana_gene=OTTHUMG00000040719.10
chr1	ENSEMBL	CDS	943698	943808	.	+	0	ID=CDS:ENST00000622503.4	Parent=ENST00000622503.4	gene_id=ENSG00000187634.11	transcript_id=ENST00000622503.4	gene_type=protein_coding	gene_name=SAMD11	transcript_type=protein_coding	transcript_name=SAMD11-217	exon_number=13	exon_id=ENSE00002692620.1	level=3	protein_id=ENSP00000482138.1	transcript_support_level=5	tag=basic,appris_alternative_2	havana_gene=OTTHUMG00000040719.10
chr1	ENSEMBL	exon	943908	944581	.	+	.	ID=exon:ENST00000622503.4:14	Parent=ENST00000622503.4	gene_id=ENSG00000187634.11	transcript_id=ENST00000622503.4	gene_type=protein_coding	gene_name=SAMD11	transcript_type=protein_coding	transcript_name=SAMD11-217	exon_number=14	exon_id=ENSE00003737986.1	level=3	protein_id=ENSP00000482138.1	transcript_support_level=5	tag=basic,appris_alternative_2	havana_gene=OTTHUMG00000040719.10
chr1	ENSEMBL	CDS	943908	944153	.	+	0	ID=CDS:ENST00000622503.4	Parent=ENST00000622503.4	gene_id=ENSG00000187634.11	transcript_id=ENST00000622503.4	gene_type=protein_coding	gene_name=SAMD11	transcript_type=protein_coding	transcript_name=SAMD11-217	exon_number=14	exon_id=ENSE00003737986.1	level=3	protein_id=ENSP00000482138.1	transcript_support_level=5	tag=basic,appris_alternative_2	havana_gene=OTTHUMG00000040719.10
chr1	ENSEMBL	stop_codon	944151	944153	.	+	0	ID=stop_codon:ENST00000622503.4	Parent=ENST00000622503.4	gene_id=ENSG00000187634.11	transcript_id=ENST00000622503.4	gene_type=protein_coding	gene_name=SAMD11	transcript_type=protein_coding	transcript_name=SAMD11-217	exon_number=14	exon_id=ENSE00003737986.1	level=3	protein_id=ENSP00000482138.1	transcript_support_level=5	tag=basic,appris_alternative_2	havana_gene=OTTHUMG00000040719.10
chr1	ENSEMBL	five_prime_UTR	925741	925800	.	+	.	ID=UTR5:ENST00000622503.4	Parent=ENST00000622503.4	gene_id=ENSG00000187634.11	transcript_id=ENST00000622503.4	gene_type=protein_coding	gene_name=SAMD11	transcript_type=protein_coding	transcript_name=SAMD11-217	exon_number=1	exon_id=ENSE00003734555.1	level=3	protein_id=ENSP00000482138.1	transcript_support_level=5	tag=basic,appris_alternative_2	havana_gene=OTTHUMG00000040719.10
chr1	ENSEMBL	five_prime_UTR	925922	925941	.	+	.	ID=UTR5:ENST00000622503.4	Parent=ENST00000622503.4	gene_id=ENSG00000187634.11	transcript_id=ENST00000622503.4	gene_type=protein_coding	gene_name=SAMD11	transcript_type=protein_coding	transcript_name=SAMD11-217	exon_number=2	exon_id=ENSE00001763717.1	level=3	protein_id=ENSP00000482138.1	transcript_support_level=5	tag=basic,appris_alternative_2	havana_gene=OTTHUMG00000040719.10
chr1	ENSEMBL	three_prime_UTR	944154	944581	.	+	.	ID=UTR3:ENST00000622503.4	Parent=ENST00000622503.4	gene_id=ENSG00000187634.11	transcript_id=ENST00000622503.4	gene_type=protein_coding	gene_name=SAMD11	transcript_type=protein_coding	transcript_name=SAMD11-217	exon_number=14	exon_id=ENSE00003737986.1	level=3	protein_id=ENSP00000482138.1	transcript_support_level=5	tag=basic,appris_alternative_2	havana_gene=OTTHUMG00000040719.10
chr1	ENSEMBL	transcript	925741	944581	.	+	.	ID=ENST00000618323.4	Parent=ENSG00000187634.11	gene_id=ENSG00000187634.11	transcript_id=ENST00000618323.4	gene_type=protein_coding	gene_name=SAMD11	transcript_type=protein_coding	transcript_name=SAMD11-214	level=3	protein_id=ENSP00000480678.1	transcript_support_level=5	tag=basic	havana_gene=OTTHUMG00000040719.10
chr1	ENSEMBL	exon	925741	925800	.	+	.	ID=exon:ENST00000618323.4:1	Parent=ENST00000618323.4	gene_id=ENSG00000187634.11	transcript_id=ENST00000618323.4	gene_type=protein_coding	gene_name=SAMD11	transcript_type=protein_coding	transcript_name=SAMD11-214	exon_number=1	exon_id=ENSE00003734555.1	level=3	protein_id=ENSP00000480678.1	transcript_support_level=5	tag=basic	havana_gene=OTTHUMG00000040719.10
chr1	ENSEMBL	exon	925922	926013	.	+	.	ID=exon:ENST00000618323.4:2	Parent=ENST00000618323.4	gene_id=ENSG00000187634.11	transcript_id=ENST00000618323.4	gene_type=protein_coding	gene_name=SAMD11	transcript_type=protein_coding	transcript_name=SAMD11-214	exon_number=2	exon_id=ENSE00001763717.1	level=3	protein_id=ENSP00000480678.1	transcript_support_level=5	tag=basic	havana_gene=OTTHUMG00000040719.10
chr1	ENSEMBL	CDS	925942	926013	.	+	0	ID=CDS:ENST00000618323.4	Parent=ENST00000618323.4	gene_id=ENSG00000187634.11	transcript_id=ENST00000618323.4	gene_type=protein_coding	gene_name=SAMD11	transcript_type=protein_coding	transcript_name=SAMD11-214	exon_number=2	exon_id=ENSE00001763717.1	level=3	protein_id=ENSP00000480678.1	transcript_support_level=5	tag=basic	havana_gene=OTTHUMG00000040719.10
chr1	ENSEMBL	start_codon	925942	925944	.	+	0	ID=start_codon:ENST00000618323.4	Parent=ENST00000618323.4	gene_id=ENSG00000187634.11	transcript_id=ENST00000618323.4	gene_type=protein_coding	gene_name=SAMD11	transcript_type=protein_coding	transcript_name=SAMD11-214	exon_number=2	exon_id=ENSE00001763717.1	level=3	protein_id=ENSP00000480678.1	transcript_support_level=5	tag=basic	havana_gene=OTTHUMG00000040719.10
chr1	ENSEMBL	exon	930155	930336	.	+	.	ID=exon:ENST00000618323.4:3	Parent=ENST00000618323.4	gene_id=ENSG00000187634.11	transcript_id=ENST00000618323.4	gene_type=protein_coding	gene_name=SAMD11	transcript_type=protein_coding	transcript_name=SAMD11-214	exon_number=3	exon_id=ENSE00002727207.1	level=3	protein_id=ENSP00000480678.1	transcript_support_level=5	tag=basic	havana_gene=OTTHUMG00000040719.10
chr1	ENSEMBL	CDS	930155	930336	.	+	0	ID=CDS:ENST00000618323.4	Parent=ENST00000618323.4	gene_id=ENSG00000187634.11	transcript_id=ENST00000618323.4	gene_type=protein_coding	gene_name=SAMD11	transcript_type=protein_coding	transcript_name=SAMD11-214	exon_number=3	exon_id=ENSE00002727207.1	level=3	protein_id=ENSP00000480678.1	transcript_support_level=5	tag=basic	havana_gene=OTTHUMG00000040719.10
chr1	ENSEMBL	exon	931039	931089	.	+	.	ID=exon:ENST00000618323.4:4	Parent=ENST00000618323.4	gene_id=ENSG00000187634.11	transcript_id=ENST00000618323.4	gene_type=protein_coding	gene_name=SAMD11	transcript_type=protein_coding	transcript_name=SAMD11-214	exon_number=4	exon_id=ENSE00002696520.1	level=3	protein_id=ENSP00000480678.1	transcript_support_level=5	tag=basic	havana_gene=OTTHUMG00000040719.10
chr1	ENSEMBL	CDS	931039	931089	.	+	1	ID=CDS:ENST00000618323.4	Parent=ENST00000618323.4	gene_id=ENSG00000187634.11	transcript_id=ENST00000618323.4	gene_type=protein_coding	gene_name=SAMD11	transcript_type=protein_coding	transcript_name=SAMD11-214	exon_number=4	exon_id=ENSE00002696520.1	level=3	protein_id=ENSP00000480678.1	transcript_support_level=5	tag=basic	havana_gene=OTTHUMG00000040719.10
chr1	ENSEMBL	exon	935772	935805	.	+	.	ID=exon:ENST00000618323.4:5	Parent=ENST00000618323.4	gene_id=ENSG00000187634.11	transcript_id=ENST00000618323.4	gene_type=protein_coding	gene_name=SAMD11	transcript_type=protein_coding	transcript_name=SAMD11-214	exon_number=5	exon_id=ENSE00003751838.1	level=3	protein_id=ENSP00000480678.1	transcript_support_level=5	tag=basic	havana_gene=OTTHUMG00000040719.10
chr1	ENSEMBL	CDS	935772	935805	.	+	1	ID=CDS:ENST00000618323.4	Parent=ENST00000618323.4	gene_id=ENSG00000187634.11	transcript_id=ENST00000618323.4	gene_type=protein_coding	gene_name=SAMD11	transcript_type=protein_coding	transcript_name=SAMD11-214	exon_number=5	exon_id=ENSE00003751838.1	level=3	protein_id=ENSP00000480678.1	transcript_support_level=5	tag=basic	havana_gene=OTTHUMG00000040719.10
chr1	ENSEMBL	exon	941172	941306	.	+	.	ID=exon:ENST00000618323.4:6	Parent=ENST00000618323.4	gene_id=ENSG00000187634.11	transcript_id=ENST00000618323.4	gene_type=protein_coding	gene_name=SAMD11	transcript_type=protein_coding	transcript_name=SAMD11-214	exon_number=6	exon_id=ENSE00003738391.1	level=3	protein_id=ENSP00000480678.1	transcript_support_level=5	tag=basic	havana_gene=OTTHUMG00000040719.10
chr1	ENSEMBL	CDS	941172	941306	.	+	0	ID=CDS:ENST00000618323.4	Parent=ENST00000618323.4	gene_id=ENSG00000187634.11	transcript_id=ENST00000618323.4	gene_type=protein_coding	gene_name=SAMD11	transcript_type=protein_coding	transcript_name=SAMD11-214	exon_number=6	exon_id=ENSE00003738391.1	level=3	protein_id=ENSP00000480678.1	transcript_support_level=5	tag=basic	havana_gene=OTTHUMG00000040719.10
chr1	ENSEMBL	exon	942136	942251	.	+	.	ID=exon:ENST00000618323.4:7	Parent=ENST00000618323.4	gene_id=ENSG00000187634.11	transcript_id=ENST00000618323.4	gene_type=protein_coding	gene_name=SAMD11	transcript_type=protein_coding	transcript_name=SAMD11-214	exon_number=7	exon_id=ENSE00003744446.1	level=3	protein_id=ENSP00000480678.1	transcript_support_level=5	tag=basic	havana_gene=OTTHUMG00000040719.10
chr1	ENSEMBL	CDS	942136	942251	.	+	0	ID=CDS:ENST00000618323.4	Parent=ENST00000618323.4	gene_id=ENSG00000187634.11	transcript_id=ENST00000618323.4	gene_type=protein_coding	gene_name=SAMD11	transcript_type=protein_coding	transcript_name=SAMD11-214	exon_number=7	exon_id=ENSE00003744446.1	level=3	protein_id=ENSP00000480678.1	transcript_support_level=5	tag=basic	havana_gene=OTTHUMG00000040719.10
chr1	ENSEMBL	exon	942410	942488	.	+	.	ID=exon:ENST00000618323.4:8	Parent=ENST00000618323.4	gene_id=ENSG00000187634.11	transcript_id=ENST00000618323.4	gene_type=protein_coding	gene_name=SAMD11	transcript_type=protein_coding	transcript_name=SAMD11-214	exon_number=8	exon_id=ENSE00003720974.1	level=3	protein_id=ENSP00000480678.1	transcript_support_level=5	tag=basic	havana_gene=OTTHUMG00000040719.10
chr1	ENSEMBL	CDS	942410	942488	.	+	1	ID=CDS:ENST00000618323.4	Parent=ENST00000618323.4	gene_id=ENSG00000187634.11	transcript_id=ENST00000618323.4	gene_type=protein_coding	gene_name=SAMD11	transcript_type=protein_coding	transcript_name=SAMD11-214	exon_number=8	exon_id=ENSE00003720974.1	level=3	protein_id=ENSP00000480678.1	transcript_support_level=5	tag=basic	havana_gene=OTTHUMG00000040719.10
chr1	ENSEMBL	exon	942559	943058	.	+	.	ID=exon:ENST00000618323.4:9	Parent=ENST00000618323.4	gene_id=ENSG00000187634.11	transcript_id=ENST00000618323.4	gene_type=protein_coding	gene_name=SAMD11	transcript_type=protein_coding	transcript_name=SAMD11-214	exon_number=9	exon_id=ENSE00003719443.1	level=3	protein_id=ENSP00000480678.1	transcript_support_level=5	tag=basic	havana_gene=OTTHUMG00000040719.10
chr1	ENSEMBL	CDS	942559	942855	.	+	0	ID=CDS:ENST00000618323.4	Parent=ENST00000618323.4	gene_id=ENSG00000187634.11	transcript_id=ENST00000618323.4	gene_type=protein_coding	gene_name=SAMD11	transcript_type=protein_coding	transcript_name=SAMD11-214	exon_number=9	exon_id=ENSE00003719443.1	level=3	protein_id=ENSP00000480678.1	transcript_support_level=5	tag=basic	havana_gene=OTTHUMG00000040719.10
chr1	ENSEMBL	stop_codon	942853	942855	.	+	0	ID=stop_codon:ENST00000618323.4	Parent=ENST00000618323.4	gene_id=ENSG00000187634.11	transcript_id=ENST00000618323.4	gene_type=protein_coding	gene_name=SAMD11	transcript_type=protein_coding	transcript_name=SAMD11-214	exon_number=9	exon_id=ENSE00003719443.1	level=3	protein_id=ENSP00000480678.1	transcript_support_level=5	tag=basic	havana_gene=OTTHUMG00000040719.10
chr1	ENSEMBL	exon	943253	943377	.	+	.	ID=exon:ENST00000618323.4:10	Parent=ENST00000618323.4	gene_id=ENSG00000187634.11	transcript_id=ENST00000618323.4	gene_type=protein_coding	gene_name=SAMD11	transcript_type=protein_coding	transcript_name=SAMD11-214	exon_number=10	exon_id=ENSE00003735853.1	level=3	protein_id=ENSP00000480678.1	transcript_support_level=5	tag=basic	havana_gene=OTTHUMG00000040719.10
chr1	ENSEMBL	exon	943698	943808	.	+	.	ID=exon:ENST00000618323.4:11	Parent=ENST00000618323.4	gene_id=ENSG00000187634.11	transcript_id=ENST00000618323.4	gene_type=protein_coding	gene_name=SAMD11	transcript_type=protein_coding	transcript_name=SAMD11-214	exon_number=11	exon_id=ENSE00003751941.1	level=3	protein_id=ENSP00000480678.1	transcript_support_level=5	tag=basic	havana_gene=OTTHUMG00000040719.10
chr1	ENSEMBL	exon	943908	944581	.	+	.	ID=exon:ENST00000618323.4:12	Parent=ENST00000618323.4	gene_id=ENSG00000187634.11	transcript_id=ENST00000618323.4	gene_type=protein_coding	gene_name=SAMD11	transcript_type=protein_coding	transcript_name=SAMD11-214	exon_number=12	exon_id=ENSE00003744954.1	level=3	protein_id=ENSP00000480678.1	transcript_support_level=5	tag=basic	havana_gene=OTTHUMG00000040719.10
chr1	ENSEMBL	five_prime_UTR	925741	925800	.	+	.	ID=UTR5:ENST00000618323.4	Parent=ENST00000618323.4	gene_id=ENSG00000187634.11	transcript_id=ENST00000618323.4	gene_type=protein_coding	gene_name=SAMD11	transcript_type=protein_coding	transcript_name=SAMD11-214	exon_number=1	exon_id=ENSE00003734555.1	level=3	protein_id=ENSP00000480678.1	transcript_support_level=5	tag=basic	havana_gene=OTTHUMG00000040719.10
chr1	ENSEMBL	five_prime_UTR	925922	925941	.	+	.	ID=UTR5:ENST00000618323.4	Parent=ENST00000618323.4	gene_id=ENSG00000187634.11	transcript_id=ENST00000618323.4	gene_type=protein_coding	gene_name=SAMD11	transcript_type=protein_coding	transcript_name=SAMD11-214	exon_number=2	exon_id=ENSE00001763717.1	level=3	protein_id=ENSP00000480678.1	transcript_support_level=5	tag=basic	havana_gene=OTTHUMG00000040719.10
chr1	ENSEMBL	three_prime_UTR	942856	943058	.	+	.	ID=UTR3:ENST00000618323.4	Parent=ENST00000618323.4	gene_id=ENSG00000187634.11	transcript_id=ENST00000618323.4	gene_type=protein_coding	gene_name=SAMD11	transcript_type=protein_coding	transcript_name=SAMD11-214	exon_number=9	exon_id=ENSE00003719443.1	level=3	protein_id=ENSP00000480678.1	transcript_support_level=5	tag=basic	havana_gene=OTTHUMG00000040719.10
chr1	ENSEMBL	three_prime_UTR	943253	943377	.	+	.	ID=UTR3:ENST00000618323.4	Parent=ENST00000618323.4	gene_id=ENSG00000187634.11	transcript_id=ENST00000618323.4	gene_type=protein_coding	gene_name=SAMD11	transcript_type=protein_coding	transcript_name=SAMD11-214	exon_number=10	exon_id=ENSE00003735853.1	level=3	protein_id=ENSP00000480678.1	transcript_support_level=5	tag=basic	havana_gene=OTTHUMG00000040719.10
chr1	ENSEMBL	three_prime_UTR	943698	943808	.	+	.	ID=UTR3:ENST00000618323.4	Parent=ENST00000618323.4	gene_id=ENSG00000187634.11	transcript_id=ENST00000618323.4	gene_type=protein_coding	gene_name=SAMD11	transcript_type=protein_coding	transcript_name=SAMD11-214	exon_number=11	exon_id=ENSE00003751941.1	level=3	protein_id=ENSP00000480678.1	transcript_support_level=5	tag=basic	havana_gene=OTTHUMG00000040719.10
chr1	ENSEMBL	three_prime_UTR	943908	944581	.	+	.	ID=UTR3:ENST00000618323.4	Parent=ENST00000618323.4	gene_id=ENSG00000187634.11	transcript_id=ENST00000618323.4	gene_type=protein_coding	gene_name=SAMD11	transcript_type=protein_coding	transcript_name=SAMD11-214	exon_number=12	exon_id=ENSE00003744954.1	level=3	protein_id=ENSP00000480678.1	transcript_support_level=5	tag=basic	havana_gene=OTTHUMG00000040719.10
chr1	ENSEMBL	transcript	925741	944581	.	+	.	ID=ENST00000616016.4	Parent=ENSG00000187634.11	gene_id=ENSG00000187634.11	transcript_id=ENST00000616016.4	gene_type=protein_coding	gene_name=SAMD11	transcript_type=protein_coding	transcript_name=SAMD11-210	level=3	protein_id=ENSP00000478421.1	transcript_support_level=5	tag=basic	havana_gene=OTTHUMG00000040719.10
chr1	ENSEMBL	exon	925741	925800	.	+	.	ID=exon:ENST00000616016.4:1	Parent=ENST00000616016.4	gene_id=ENSG00000187634.11	transcript_id=ENST00000616016.4	gene_type=protein_coding	gene_name=SAMD11	transcript_type=protein_coding	transcript_name=SAMD11-210	exon_number=1	exon_id=ENSE00003734555.1	level=3	protein_id=ENSP00000478421.1	transcript_support_level=5	tag=basic	havana_gene=OTTHUMG00000040719.10
chr1	ENSEMBL	exon	925922	926013	.	+	.	ID=exon:ENST00000616016.4:2	Parent=ENST00000616016.4	gene_id=ENSG00000187634.11	transcript_id=ENST00000616016.4	gene_type=protein_coding	gene_name=SAMD11	transcript_type=protein_coding	transcript_name=SAMD11-210	exon_number=2	exon_id=ENSE00001763717.1	level=3	protein_id=ENSP00000478421.1	transcript_support_level=5	tag=basic	havana_gene=OTTHUMG00000040719.10
chr1	ENSEMBL	CDS	925942	926013	.	+	0	ID=CDS:ENST00000616016.4	Parent=ENST00000616016.4	gene_id=ENSG00000187634.11	transcript_id=ENST00000616016.4	gene_type=protein_coding	gene_name=SAMD11	transcript_type=protein_coding	transcript_name=SAMD11-210	exon_number=2	exon_id=ENSE00001763717.1	level=3	protein_id=ENSP00000478421.1	transcript_support_level=5	tag=basic	havana_gene=OTTHUMG00000040719.10
chr1	ENSEMBL	start_codon	925942	925944	.	+	0	ID=start_codon:ENST00000616016.4	Parent=ENST00000616016.4	gene_id=ENSG00000187634.11	transcript_id=ENST00000616016.4	gene_type=protein_coding	gene_name=SAMD11	transcript_type=protein_coding	transcript_name=SAMD11-210	exon_number=2	exon_id=ENSE00001763717.1	level=3	protein_id=ENSP00000478421.1	transcript_support_level=5	tag=basic	havana_gene=OTTHUMG00000040719.10
chr1	ENSEMBL	exon	930155	930336	.	+	.	ID=exon:ENST00000616016.4:3	Parent=ENST00000616016.4	gene_id=ENSG00000187634.11	transcript_id=ENST00000616016.4	gene_type=protein_coding	gene_name=SAMD11	transcript_type=protein_coding	transcript_name=SAMD11-210	exon_number=3	exon_id=ENSE00002727207.1	level=3	protein_id=ENSP00000478421.1	transcript_support_level=5	tag=basic	havana_gene=OTTHUMG00000040719.10
chr1	ENSEMBL	CDS	930155	930336	.	+	0	ID=CDS:ENST00000616016.4	Parent=ENST00000616016.4	gene_id=ENSG00000187634.11	transcript_id=ENST00000616016.4	gene_type=protein_coding	gene_name=SAMD11	transcript_type=protein_coding	transcript_name=SAMD11-210	exon_number=3	exon_id=ENSE00002727207.1	level=3	protein_id=ENSP00000478421.1	transcript_support_level=5	tag=basic	havana_gene=OTTHUMG00000040719.10
chr1	ENSEMBL	exon	931039	931089	.	+	.	ID=exon:ENST00000616016.4:4	Parent=ENST00000616016.4	gene_id=ENSG00000187634.11	transcript_id=ENST00000616016.4	gene_type=protein_coding	gene_name=SAMD11	transcript_type=protein_coding	transcript_name=SAMD11-210	exon_number=4	exon_id=ENSE00002696520.1	level=3	protein_id=ENSP00000478421.1	transcript_support_level=5	tag=basic	havana_gene=OTTHUMG00000040719.10
chr1	ENSEMBL	CDS	931039	931089	.	+	1	ID=CDS:ENST00000616016.4	Parent=ENST00000616016.4	gene_id=ENSG00000187634.11	transcript_id=ENST00000616016.4	gene_type=protein_coding	gene_name=SAMD11	transcript_type=protein_coding	transcript_name=SAMD11-210	exon_number=4	exon_id=ENSE00002696520.1	level=3	protein_id=ENSP00000478421.1	transcript_support_level=5	tag=basic	havana_gene=OTTHUMG00000040719.10
chr1	ENSEMBL	exon	935772	935896	.	+	.	ID=exon:ENST00000616016.4:5	Parent=ENST00000616016.4	gene_id=ENSG00000187634.11	transcript_id=ENST00000616016.4	gene_type=protein_coding	gene_name=SAMD11	transcript_type=protein_coding	transcript_name=SAMD11-210	exon_number=5	exon_id=ENSE00002703998.1	level=3	protein_id=ENSP00000478421.1	transcript_support_level=5	tag=basic	havana_gene=OTTHUMG00000040719.10
chr1	ENSEMBL	CDS	935772	935896	.	+	1	ID=CDS:ENST00000616016.4	Parent=ENST00000616016.4	gene_id=ENSG00000187634.11	transcript_id=ENST00000616016.4	gene_type=protein_coding	gene_name=SAMD11	transcript_type=protein_coding	transcript_name=SAMD11-210	exon_number=5	exon_id=ENSE00002703998.1	level=3	protein_id=ENSP00000478421.1	transcript_support_level=5	tag=basic	havana_gene=OTTHUMG00000040719.10
chr1	ENSEMBL	exon	939040	939129	.	+	.	ID=exon:ENST00000616016.4:6	Parent=ENST00000616016.4	gene_id=ENSG00000187634.11	transcript_id=ENST00000616016.4	gene_type=protein_coding	gene_name=SAMD11	transcript_type=protein_coding	transcript_name=SAMD11-210	exon_number=6	exon_id=ENSE00002686739.1	level=3	protein_id=ENSP00000478421.1	transcript_support_level=5	tag=basic	havana_gene=OTTHUMG00000040719.10
chr1	ENSEMBL	CDS	939040	939129	.	+	2	ID=CDS:ENST00000616016.4	Parent=ENST00000616016.4	gene_id=ENSG00000187634.11	transcript_id=ENST00000616016.4	gene_type=protein_coding	gene_name=SAMD11	transcript_type=protein_coding	transcript_name=SAMD11-210	exon_number=6	exon_id=ENSE00002686739.1	level=3	protein_id=ENSP00000478421.1	transcript_support_level=5	tag=basic	havana_gene=OTTHUMG00000040719.10
chr1	ENSEMBL	exon	939275	939460	.	+	.	ID=exon:ENST00000616016.4:7	Parent=ENST00000616016.4	gene_id=ENSG00000187634.11	transcript_id=ENST00000616016.4	gene_type=protein_coding	gene_name=SAMD11	transcript_type=protein_coding	transcript_name=SAMD11-210	exon_number=7	exon_id=ENSE00002715021.1	level=3	protein_id=ENSP00000478421.1	transcript_support_level=5	tag=basic	havana_gene=OTTHUMG00000040719.10
chr1	ENSEMBL	CDS	939275	939460	.	+	2	ID=CDS:ENST00000616016.4	Parent=ENST00000616016.4	gene_id=ENSG00000187634.11	transcript_id=ENST00000616016.4	gene_type=protein_coding	gene_name=SAMD11	transcript_type=protein_coding	transcript_name=SAMD11-210	exon_number=7	exon_id=ENSE00002715021.1	level=3	protein_id=ENSP00000478421.1	transcript_support_level=5	tag=basic	havana_gene=OTTHUMG00000040719.10
chr1	ENSEMBL	exon	942136	942251	.	+	.	ID=exon:ENST00000616016.4:8	Parent=ENST00000616016.4	gene_id=ENSG00000187634.11	transcript_id=ENST00000616016.4	gene_type=protein_coding	gene_name=SAMD11	transcript_type=protein_coding	transcript_name=SAMD11-210	exon_number=8	exon_id=ENSE00003715873.1	level=3	protein_id=ENSP00000478421.1	transcript_support_level=5	tag=basic	havana_gene=OTTHUMG00000040719.10
chr1	ENSEMBL	CDS	942136	942251	.	+	2	ID=CDS:ENST00000616016.4	Parent=ENST00000616016.4	gene_id=ENSG00000187634.11	transcript_id=ENST00000616016.4	gene_type=protein_coding	gene_name=SAMD11	transcript_type=protein_coding	transcript_name=SAMD11-210	exon_number=8	exon_id=ENSE00003715873.1	level=3	protein_id=ENSP00000478421.1	transcript_support_level=5	tag=basic	havana_gene=OTTHUMG00000040719.10
chr1	ENSEMBL	exon	942410	942488	.	+	.	ID=exon:ENST00000616016.4:9	Parent=ENST00000616016.4	gene_id=ENSG00000187634.11	transcript_id=ENST00000616016.4	gene_type=protein_coding	gene_name=SAMD11	transcript_type=protein_coding	transcript_name=SAMD11-210	exon_number=9	exon_id=ENSE00003744743.1	level=3	protein_id=ENSP00000478421.1	transcript_support_level=5	tag=basic	havana_gene=OTTHUMG00000040719.10
chr1	ENSEMBL	CDS	942410	942488	.	+	0	ID=CDS:ENST00000616016.4	Parent=ENST00000616016.4	gene_id=ENSG00000187634.11	transcript_id=ENST00000616016.4	gene_type=protein_coding	gene_name=SAMD11	transcript_type=protein_coding	transcript_name=SAMD11-210	exon_number=9	exon_id=ENSE00003744743.1	level=3	protein_id=ENSP00000478421.1	transcript_support_level=5	tag=basic	havana_gene=OTTHUMG00000040719.10
chr1	ENSEMBL	exon	942559	943058	.	+	.	ID=exon:ENST00000616016.4:10	Parent=ENST00000616016.4	gene_id=ENSG00000187634.11	transcript_id=ENST00000616016.4	gene_type=protein_coding	gene_name=SAMD11	transcript_type=protein_coding	transcript_name=SAMD11-210	exon_number=10	exon_id=ENSE00003730594.1	level=3	protein_id=ENSP00000478421.1	transcript_support_level=5	tag=basic	havana_gene=OTTHUMG00000040719.10
chr1	ENSEMBL	CDS	942559	942695	.	+	2	ID=CDS:ENST00000616016.4	Parent=ENST00000616016.4	gene_id=ENSG00000187634.11	transcript_id=ENST00000616016.4	gene_type=protein_coding	gene_name=SAMD11	transcript_type=protein_coding	transcript_name=SAMD11-210	exon_number=10	exon_id=ENSE00003730594.1	level=3	protein_id=ENSP00000478421.1	transcript_support_level=5	tag=basic	havana_gene=OTTHUMG00000040719.10
chr1	ENSEMBL	stop_codon	942693	942695	.	+	0	ID=stop_codon:ENST00000616016.4	Parent=ENST00000616016.4	gene_id=ENSG00000187634.11	transcript_id=ENST00000616016.4	gene_type=protein_coding	gene_name=SAMD11	transcript_type=protein_coding	transcript_name=SAMD11-210	exon_number=10	exon_id=ENSE00003730594.1	level=3	protein_id=ENSP00000478421.1	transcript_support_level=5	tag=basic	havana_gene=OTTHUMG00000040719.10
chr1	ENSEMBL	exon	943253	943377	.	+	.	ID=exon:ENST00000616016.4:11	Parent=ENST00000616016.4	gene_id=ENSG00000187634.11	transcript_id=ENST00000616016.4	gene_type=protein_coding	gene_name=SAMD11	transcript_type=protein_coding	transcript_name=SAMD11-210	exon_number=11	exon_id=ENSE00003735853.1	level=3	protein_id=ENSP00000478421.1	transcript_support_level=5	tag=basic	havana_gene=OTTHUMG00000040719.10
chr1	ENSEMBL	exon	943698	943808	.	+	.	ID=exon:ENST00000616016.4:12	Parent=ENST00000616016.4	gene_id=ENSG00000187634.11	transcript_id=ENST00000616016.4	gene_type=protein_coding	gene_name=SAMD11	transcript_type=protein_coding	transcript_name=SAMD11-210	exon_number=12	exon_id=ENSE00003751941.1	level=3	protein_id=ENSP00000478421.1	transcript_support_level=5	tag=basic	havana_gene=OTTHUMG00000040719.10
chr1	ENSEMBL	exon	943908	944581	.	+	.	ID=exon:ENST00000616016.4:13	Parent=ENST00000616016.4	gene_id=ENSG00000187634.11	transcript_id=ENST00000616016.4	gene_type=protein_coding	gene_name=SAMD11	transcript_type=protein_coding	transcript_name=SAMD11-210	exon_number=13	exon_id=ENSE00003744954.1	level=3	protein_id=ENSP00000478421.1	transcript_support_level=5	tag=basic	havana_gene=OTTHUMG00000040719.10
chr1	ENSEMBL	five_prime_UTR	925741	925800	.	+	.	ID=UTR5:ENST00000616016.4	Parent=ENST00000616016.4	gene_id=ENSG00000187634.11	transcript_id=ENST00000616016.4	gene_type=protein_coding	gene_name=SAMD11	transcript_type=protein_coding	transcript_name=SAMD11-210	exon_number=1	exon_id=ENSE00003734555.1	level=3	protein_id=ENSP00000478421.1	transcript_support_level=5	tag=basic	havana_gene=OTTHUMG00000040719.10
chr1	ENSEMBL	five_prime_UTR	925922	925941	.	+	.	ID=UTR5:ENST00000616016.4	Parent=ENST00000616016.4	gene_id=ENSG00000187634.11	transcript_id=ENST00000616016.4	gene_type=protein_coding	gene_name=SAMD11	transcript_type=protein_coding	transcript_name=SAMD11-210	exon_number=2	exon_id=ENSE00001763717.1	level=3	protein_id=ENSP00000478421.1	transcript_support_level=5	tag=basic	havana_gene=OTTHUMG00000040719.10
chr1	ENSEMBL	three_prime_UTR	942696	943058	.	+	.	ID=UTR3:ENST00000616016.4	Parent=ENST00000616016.4	gene_id=ENSG00000187634.11	transcript_id=ENST00000616016.4	gene_type=protein_coding	gene_name=SAMD11	transcript_type=protein_coding	transcript_name=SAMD11-210	exon_number=10	exon_id=ENSE00003730594.1	level=3	protein_id=ENSP00000478421.1	transcript_support_level=5	tag=basic	havana_gene=OTTHUMG00000040719.10
chr1	ENSEMBL	three_prime_UTR	943253	943377	.	+	.	ID=UTR3:ENST00000616016.4	Parent=ENST00000616016.4	gene_id=ENSG00000187634.11	transcript_id=ENST00000616016.4	gene_type=protein_coding	gene_name=SAMD11	transcript_type=protein_coding	transcript_name=SAMD11-210	exon_number=11	exon_id=ENSE00003735853.1	level=3	protein_id=ENSP00000478421.1	transcript_support_level=5	tag=basic	havana_gene=OTTHUMG00000040719.10
chr1	ENSEMBL	three_prime_UTR	943698	943808	.	+	.	ID=UTR3:ENST00000616016.4	Parent=ENST00000616016.4	gene_id=ENSG00000187634.11	transcript_id=ENST00000616016.4	gene_type=protein_coding	gene_name=SAMD11	transcript_type=protein_coding	transcript_name=SAMD11-210	exon_number=12	exon_id=ENSE00003751941.1	level=3	protein_id=ENSP00000478421.1	transcript_support_level=5	tag=basic	havana_gene=OTTHUMG00000040719.10
chr1	ENSEMBL	three_prime_UTR	943908	944581	.	+	.	ID=UTR3:ENST00000616016.4	Parent=ENST00000616016.4	gene_id=ENSG00000187634.11	transcript_id=ENST00000616016.4	gene_type=protein_coding	gene_name=SAMD11	transcript_type=protein_coding	transcript_name=SAMD11-210	exon_number=13	exon_id=ENSE00003744954.1	level=3	protein_id=ENSP00000478421.1	transcript_support_level=5	tag=basic	havana_gene=OTTHUMG00000040719.10
chr1	ENSEMBL	transcript	925741	944581	.	+	.	ID=ENST00000618779.4	Parent=ENSG00000187634.11	gene_id=ENSG00000187634.11	transcript_id=ENST00000618779.4	gene_type=protein_coding	gene_name=SAMD11	transcript_type=protein_coding	transcript_name=SAMD11-215	level=3	protein_id=ENSP00000484256.1	transcript_support_level=5	tag=basic,appris_alternative_2	havana_gene=OTTHUMG00000040719.10
chr1	ENSEMBL	exon	925741	925800	.	+	.	ID=exon:ENST00000618779.4:1	Parent=ENST00000618779.4	gene_id=ENSG00000187634.11	transcript_id=ENST00000618779.4	gene_type=protein_coding	gene_name=SAMD11	transcript_type=protein_coding	transcript_name=SAMD11-215	exon_number=1	exon_id=ENSE00003734555.1	level=3	protein_id=ENSP00000484256.1	transcript_support_level=5	tag=basic,appris_alternative_2	havana_gene=OTTHUMG00000040719.10
chr1	ENSEMBL	exon	925922	926013	.	+	.	ID=exon:ENST00000618779.4:2	Parent=ENST00000618779.4	gene_id=ENSG00000187634.11	transcript_id=ENST00000618779.4	gene_type=protein_coding	gene_name=SAMD11	transcript_type=protein_coding	transcript_name=SAMD11-215	exon_number=2	exon_id=ENSE00001763717.1	level=3	protein_id=ENSP00000484256.1	transcript_support_level=5	tag=basic,appris_alternative_2	havana_gene=OTTHUMG00000040719.10
chr1	ENSEMBL	CDS	925942	926013	.	+	0	ID=CDS:ENST00000618779.4	Parent=ENST00000618779.4	gene_id=ENSG00000187634.11	transcript_id=ENST00000618779.4	gene_type=protein_coding	gene_name=SAMD11	transcript_type=protein_coding	transcript_name=SAMD11-215	exon_number=2	exon_id=ENSE00001763717.1	level=3	protein_id=ENSP00000484256.1	transcript_support_level=5	tag=basic,appris_alternative_2	havana_gene=OTTHUMG00000040719.10
chr1	ENSEMBL	start_codon	925942	925944	.	+	0	ID=start_codon:ENST00000618779.4	Parent=ENST00000618779.4	gene_id=ENSG00000187634.11	transcript_id=ENST00000618779.4	gene_type=protein_coding	gene_name=SAMD11	transcript_type=protein_coding	transcript_name=SAMD11-215	exon_number=2	exon_id=ENSE00001763717.1	level=3	protein_id=ENSP00000484256.1	transcript_support_level=5	tag=basic,appris_alternative_2	havana_gene=OTTHUMG00000040719.10
chr1	ENSEMBL	exon	930155	930336	.	+	.	ID=exon:ENST00000618779.4:3	Parent=ENST00000618779.4	gene_id=ENSG00000187634.11	transcript_id=ENST00000618779.4	gene_type=protein_coding	gene_name=SAMD11	transcript_type=protein_coding	transcript_name=SAMD11-215	exon_number=3	exon_id=ENSE00002727207.1	level=3	protein_id=ENSP00000484256.1	transcript_support_level=5	tag=basic,appris_alternative_2	havana_gene=OTTHUMG00000040719.10
chr1	ENSEMBL	CDS	930155	930336	.	+	0	ID=CDS:ENST00000618779.4	Parent=ENST00000618779.4	gene_id=ENSG00000187634.11	transcript_id=ENST00000618779.4	gene_type=protein_coding	gene_name=SAMD11	transcript_type=protein_coding	transcript_name=SAMD11-215	exon_number=3	exon_id=ENSE00002727207.1	level=3	protein_id=ENSP00000484256.1	transcript_support_level=5	tag=basic,appris_alternative_2	havana_gene=OTTHUMG00000040719.10
chr1	ENSEMBL	exon	931039	931089	.	+	.	ID=exon:ENST00000618779.4:4	Parent=ENST00000618779.4	gene_id=ENSG00000187634.11	transcript_id=ENST00000618779.4	gene_type=protein_coding	gene_name=SAMD11	transcript_type=protein_coding	transcript_name=SAMD11-215	exon_number=4	exon_id=ENSE00002696520.1	level=3	protein_id=ENSP00000484256.1	transcript_support_level=5	tag=basic,appris_alternative_2	havana_gene=OTTHUMG00000040719.10
chr1	ENSEMBL	CDS	931039	931089	.	+	1	ID=CDS:ENST00000618779.4	Parent=ENST00000618779.4	gene_id=ENSG00000187634.11	transcript_id=ENST00000618779.4	gene_type=protein_coding	gene_name=SAMD11	transcript_type=protein_coding	transcript_name=SAMD11-215	exon_number=4	exon_id=ENSE00002696520.1	level=3	protein_id=ENSP00000484256.1	transcript_support_level=5	tag=basic,appris_alternative_2	havana_gene=OTTHUMG00000040719.10
chr1	ENSEMBL	exon	935772	935896	.	+	.	ID=exon:ENST00000618779.4:5	Parent=ENST00000618779.4	gene_id=ENSG00000187634.11	transcript_id=ENST00000618779.4	gene_type=protein_coding	gene_name=SAMD11	transcript_type=protein_coding	transcript_name=SAMD11-215	exon_number=5	exon_id=ENSE00002703998.1	level=3	protein_id=ENSP00000484256.1	transcript_support_level=5	tag=basic,appris_alternative_2	havana_gene=OTTHUMG00000040719.10
chr1	ENSEMBL	CDS	935772	935896	.	+	1	ID=CDS:ENST00000618779.4	Parent=ENST00000618779.4	gene_id=ENSG00000187634.11	transcript_id=ENST00000618779.4	gene_type=protein_coding	gene_name=SAMD11	transcript_type=protein_coding	transcript_name=SAMD11-215	exon_number=5	exon_id=ENSE00002703998.1	level=3	protein_id=ENSP00000484256.1	transcript_support_level=5	tag=basic,appris_alternative_2	havana_gene=OTTHUMG00000040719.10
chr1	ENSEMBL	exon	939040	939129	.	+	.	ID=exon:ENST00000618779.4:6	Parent=ENST00000618779.4	gene_id=ENSG00000187634.11	transcript_id=ENST00000618779.4	gene_type=protein_coding	gene_name=SAMD11	transcript_type=protein_coding	transcript_name=SAMD11-215	exon_number=6	exon_id=ENSE00002686739.1	level=3	protein_id=ENSP00000484256.1	transcript_support_level=5	tag=basic,appris_alternative_2	havana_gene=OTTHUMG00000040719.10
chr1	ENSEMBL	CDS	939040	939129	.	+	2	ID=CDS:ENST00000618779.4	Parent=ENST00000618779.4	gene_id=ENSG00000187634.11	transcript_id=ENST00000618779.4	gene_type=protein_coding	gene_name=SAMD11	transcript_type=protein_coding	transcript_name=SAMD11-215	exon_number=6	exon_id=ENSE00002686739.1	level=3	protein_id=ENSP00000484256.1	transcript_support_level=5	tag=basic,appris_alternative_2	havana_gene=OTTHUMG00000040719.10
chr1	ENSEMBL	exon	941144	941306	.	+	.	ID=exon:ENST00000618779.4:7	Parent=ENST00000618779.4	gene_id=ENSG00000187634.11	transcript_id=ENST00000618779.4	gene_type=protein_coding	gene_name=SAMD11	transcript_type=protein_coding	transcript_name=SAMD11-215	exon_number=7	exon_id=ENSE00003477353.1	level=3	protein_id=ENSP00000484256.1	transcript_support_level=5	tag=basic,appris_alternative_2	havana_gene=OTTHUMG00000040719.10
chr1	ENSEMBL	CDS	941144	941306	.	+	2	ID=CDS:ENST00000618779.4	Parent=ENST00000618779.4	gene_id=ENSG00000187634.11	transcript_id=ENST00000618779.4	gene_type=protein_coding	gene_name=SAMD11	transcript_type=protein_coding	transcript_name=SAMD11-215	exon_number=7	exon_id=ENSE00003477353.1	level=3	protein_id=ENSP00000484256.1	transcript_support_level=5	tag=basic,appris_alternative_2	havana_gene=OTTHUMG00000040719.10
chr1	ENSEMBL	exon	942136	942251	.	+	.	ID=exon:ENST00000618779.4:8	Parent=ENST00000618779.4	gene_id=ENSG00000187634.11	transcript_id=ENST00000618779.4	gene_type=protein_coding	gene_name=SAMD11	transcript_type=protein_coding	transcript_name=SAMD11-215	exon_number=8	exon_id=ENSE00003681266.1	level=3	protein_id=ENSP00000484256.1	transcript_support_level=5	tag=basic,appris_alternative_2	havana_gene=OTTHUMG00000040719.10
chr1	ENSEMBL	CDS	942136	942251	.	+	1	ID=CDS:ENST00000618779.4	Parent=ENST00000618779.4	gene_id=ENSG00000187634.11	transcript_id=ENST00000618779.4	gene_type=protein_coding	gene_name=SAMD11	transcript_type=protein_coding	transcript_name=SAMD11-215	exon_number=8	exon_id=ENSE00003681266.1	level=3	protein_id=ENSP00000484256.1	transcript_support_level=5	tag=basic,appris_alternative_2	havana_gene=OTTHUMG00000040719.10
chr1	ENSEMBL	exon	942410	942488	.	+	.	ID=exon:ENST00000618779.4:9	Parent=ENST00000618779.4	gene_id=ENSG00000187634.11	transcript_id=ENST00000618779.4	gene_type=protein_coding	gene_name=SAMD11	transcript_type=protein_coding	transcript_name=SAMD11-215	exon_number=9	exon_id=ENSE00003675531.1	level=3	protein_id=ENSP00000484256.1	transcript_support_level=5	tag=basic,appris_alternative_2	havana_gene=OTTHUMG00000040719.10
chr1	ENSEMBL	CDS	942410	942488	.	+	2	ID=CDS:ENST00000618779.4	Parent=ENST00000618779.4	gene_id=ENSG00000187634.11	transcript_id=ENST00000618779.4	gene_type=protein_coding	gene_name=SAMD11	transcript_type=protein_coding	transcript_name=SAMD11-215	exon_number=9	exon_id=ENSE00003675531.1	level=3	protein_id=ENSP00000484256.1	transcript_support_level=5	tag=basic,appris_alternative_2	havana_gene=OTTHUMG00000040719.10
chr1	ENSEMBL	exon	942559	943058	.	+	.	ID=exon:ENST00000618779.4:10	Parent=ENST00000618779.4	gene_id=ENSG00000187634.11	transcript_id=ENST00000618779.4	gene_type=protein_coding	gene_name=SAMD11	transcript_type=protein_coding	transcript_name=SAMD11-215	exon_number=10	exon_id=ENSE00002728091.1	level=3	protein_id=ENSP00000484256.1	transcript_support_level=5	tag=basic,appris_alternative_2	havana_gene=OTTHUMG00000040719.10
chr1	ENSEMBL	CDS	942559	943058	.	+	1	ID=CDS:ENST00000618779.4	Parent=ENST00000618779.4	gene_id=ENSG00000187634.11	transcript_id=ENST00000618779.4	gene_type=protein_coding	gene_name=SAMD11	transcript_type=protein_coding	transcript_name=SAMD11-215	exon_number=10	exon_id=ENSE00002728091.1	level=3	protein_id=ENSP00000484256.1	transcript_support_level=5	tag=basic,appris_alternative_2	havana_gene=OTTHUMG00000040719.10
chr1	ENSEMBL	exon	943253	943377	.	+	.	ID=exon:ENST00000618779.4:11	Parent=ENST00000618779.4	gene_id=ENSG00000187634.11	transcript_id=ENST00000618779.4	gene_type=protein_coding	gene_name=SAMD11	transcript_type=protein_coding	transcript_name=SAMD11-215	exon_number=11	exon_id=ENSE00002733131.1	level=3	protein_id=ENSP00000484256.1	transcript_support_level=5	tag=basic,appris_alternative_2	havana_gene=OTTHUMG00000040719.10
chr1	ENSEMBL	CDS	943253	943377	.	+	2	ID=CDS:ENST00000618779.4	Parent=ENST00000618779.4	gene_id=ENSG00000187634.11	transcript_id=ENST00000618779.4	gene_type=protein_coding	gene_name=SAMD11	transcript_type=protein_coding	transcript_name=SAMD11-215	exon_number=11	exon_id=ENSE00002733131.1	level=3	protein_id=ENSP00000484256.1	transcript_support_level=5	tag=basic,appris_alternative_2	havana_gene=OTTHUMG00000040719.10
chr1	ENSEMBL	exon	943698	943808	.	+	.	ID=exon:ENST00000618779.4:12	Parent=ENST00000618779.4	gene_id=ENSG00000187634.11	transcript_id=ENST00000618779.4	gene_type=protein_coding	gene_name=SAMD11	transcript_type=protein_coding	transcript_name=SAMD11-215	exon_number=12	exon_id=ENSE00002692620.1	level=3	protein_id=ENSP00000484256.1	transcript_support_level=5	tag=basic,appris_alternative_2	havana_gene=OTTHUMG00000040719.10
chr1	ENSEMBL	CDS	943698	943808	.	+	0	ID=CDS:ENST00000618779.4	Parent=ENST00000618779.4	gene_id=ENSG00000187634.11	transcript_id=ENST00000618779.4	gene_type=protein_coding	gene_name=SAMD11	transcript_type=protein_coding	transcript_name=SAMD11-215	exon_number=12	exon_id=ENSE00002692620.1	level=3	protein_id=ENSP00000484256.1	transcript_support_level=5	tag=basic,appris_alternative_2	havana_gene=OTTHUMG00000040719.10
chr1	ENSEMBL	exon	943908	944581	.	+	.	ID=exon:ENST00000618779.4:13	Parent=ENST00000618779.4	gene_id=ENSG00000187634.11	transcript_id=ENST00000618779.4	gene_type=protein_coding	gene_name=SAMD11	transcript_type=protein_coding	transcript_name=SAMD11-215	exon_number=13	exon_id=ENSE00003737986.1	level=3	protein_id=ENSP00000484256.1	transcript_support_level=5	tag=basic,appris_alternative_2	havana_gene=OTTHUMG00000040719.10
chr1	ENSEMBL	CDS	943908	944153	.	+	0	ID=CDS:ENST00000618779.4	Parent=ENST00000618779.4	gene_id=ENSG00000187634.11	transcript_id=ENST00000618779.4	gene_type=protein_coding	gene_name=SAMD11	transcript_type=protein_coding	transcript_name=SAMD11-215	exon_number=13	exon_id=ENSE00003737986.1	level=3	protein_id=ENSP00000484256.1	transcript_support_level=5	tag=basic,appris_alternative_2	havana_gene=OTTHUMG00000040719.10
chr1	ENSEMBL	stop_codon	944151	944153	.	+	0	ID=stop_codon:ENST00000618779.4	Parent=ENST00000618779.4	gene_id=ENSG00000187634.11	transcript_id=ENST00000618779.4	gene_type=protein_coding	gene_name=SAMD11	transcript_type=protein_coding	transcript_name=SAMD11-215	exon_number=13	exon_id=ENSE00003737986.1	level=3	protein_id=ENSP00000484256.1	transcript_support_level=5	tag=basic,appris_alternative_2	havana_gene=OTTHUMG00000040719.10
chr1	ENSEMBL	five_prime_UTR	925741	925800	.	+	.	ID=UTR5:ENST00000618779.4	Parent=ENST00000618779.4	gene_id=ENSG00000187634.11	transcript_id=ENST00000618779.4	gene_type=protein_coding	gene_name=SAMD11	transcript_type=protein_coding	transcript_name=SAMD11-215	exon_number=1	exon_id=ENSE00003734555.1	level=3	protein_id=ENSP00000484256.1	transcript_support_level=5	tag=basic,appris_alternative_2	havana_gene=OTTHUMG00000040719.10
chr1	ENSEMBL	five_prime_UTR	925922	925941	.	+	.	ID=UTR5:ENST00000618779.4	Parent=ENST00000618779.4	gene_id=ENSG00000187634.11	transcript_id=ENST00000618779.4	gene_type=protein_coding	gene_name=SAMD11	transcript_type=protein_coding	transcript_name=SAMD11-215	exon_number=2	exon_id=ENSE00001763717.1	level=3	protein_id=ENSP00000484256.1	transcript_support_level=5	tag=basic,appris_alternative_2	havana_gene=OTTHUMG00000040719.10
chr1	ENSEMBL	three_prime_UTR	944154	944581	.	+	.	ID=UTR3:ENST00000618779.4	Parent=ENST00000618779.4	gene_id=ENSG00000187634.11	transcript_id=ENST00000618779.4	gene_type=protein_coding	gene_name=SAMD11	transcript_type=protein_coding	transcript_name=SAMD11-215	exon_number=13	exon_id=ENSE00003737986.1	level=3	protein_id=ENSP00000484256.1	transcript_support_level=5	tag=basic,appris_alternative_2	havana_gene=OTTHUMG00000040719.10
chr1	ENSEMBL	transcript	925741	944581	.	+	.	ID=ENST00000616125.4	Parent=ENSG00000187634.11	gene_id=ENSG00000187634.11	transcript_id=ENST00000616125.4	gene_type=protein_coding	gene_name=SAMD11	transcript_type=protein_coding	transcript_name=SAMD11-211	level=3	protein_id=ENSP00000484643.1	transcript_support_level=5	tag=basic,appris_alternative_2	havana_gene=OTTHUMG00000040719.10
chr1	ENSEMBL	exon	925741	925800	.	+	.	ID=exon:ENST00000616125.4:1	Parent=ENST00000616125.4	gene_id=ENSG00000187634.11	transcript_id=ENST00000616125.4	gene_type=protein_coding	gene_name=SAMD11	transcript_type=protein_coding	transcript_name=SAMD11-211	exon_number=1	exon_id=ENSE00003734555.1	level=3	protein_id=ENSP00000484643.1	transcript_support_level=5	tag=basic,appris_alternative_2	havana_gene=OTTHUMG00000040719.10
chr1	ENSEMBL	exon	925922	926013	.	+	.	ID=exon:ENST00000616125.4:2	Parent=ENST00000616125.4	gene_id=ENSG00000187634.11	transcript_id=ENST00000616125.4	gene_type=protein_coding	gene_name=SAMD11	transcript_type=protein_coding	transcript_name=SAMD11-211	exon_number=2	exon_id=ENSE00001763717.1	level=3	protein_id=ENSP00000484643.1	transcript_support_level=5	tag=basic,appris_alternative_2	havana_gene=OTTHUMG00000040719.10
chr1	ENSEMBL	CDS	925942	926013	.	+	0	ID=CDS:ENST00000616125.4	Parent=ENST00000616125.4	gene_id=ENSG00000187634.11	transcript_id=ENST00000616125.4	gene_type=protein_coding	gene_name=SAMD11	transcript_type=protein_coding	transcript_name=SAMD11-211	exon_number=2	exon_id=ENSE00001763717.1	level=3	protein_id=ENSP00000484643.1	transcript_support_level=5	tag=basic,appris_alternative_2	havana_gene=OTTHUMG00000040719.10
chr1	ENSEMBL	start_codon	925942	925944	.	+	0	ID=start_codon:ENST00000616125.4	Parent=ENST00000616125.4	gene_id=ENSG00000187634.11	transcript_id=ENST00000616125.4	gene_type=protein_coding	gene_name=SAMD11	transcript_type=protein_coding	transcript_name=SAMD11-211	exon_number=2	exon_id=ENSE00001763717.1	level=3	protein_id=ENSP00000484643.1	transcript_support_level=5	tag=basic,appris_alternative_2	havana_gene=OTTHUMG00000040719.10
chr1	ENSEMBL	exon	930155	930336	.	+	.	ID=exon:ENST00000616125.4:3	Parent=ENST00000616125.4	gene_id=ENSG00000187634.11	transcript_id=ENST00000616125.4	gene_type=protein_coding	gene_name=SAMD11	transcript_type=protein_coding	transcript_name=SAMD11-211	exon_number=3	exon_id=ENSE00002727207.1	level=3	protein_id=ENSP00000484643.1	transcript_support_level=5	tag=basic,appris_alternative_2	havana_gene=OTTHUMG00000040719.10
chr1	ENSEMBL	CDS	930155	930336	.	+	0	ID=CDS:ENST00000616125.4	Parent=ENST00000616125.4	gene_id=ENSG00000187634.11	transcript_id=ENST00000616125.4	gene_type=protein_coding	gene_name=SAMD11	transcript_type=protein_coding	transcript_name=SAMD11-211	exon_number=3	exon_id=ENSE00002727207.1	level=3	protein_id=ENSP00000484643.1	transcript_support_level=5	tag=basic,appris_alternative_2	havana_gene=OTTHUMG00000040719.10
chr1	ENSEMBL	exon	931039	931089	.	+	.	ID=exon:ENST00000616125.4:4	Parent=ENST00000616125.4	gene_id=ENSG00000187634.11	transcript_id=ENST00000616125.4	gene_type=protein_coding	gene_name=SAMD11	transcript_type=protein_coding	transcript_name=SAMD11-211	exon_number=4	exon_id=ENSE00002696520.1	level=3	protein_id=ENSP00000484643.1	transcript_support_level=5	tag=basic,appris_alternative_2	havana_gene=OTTHUMG00000040719.10
chr1	ENSEMBL	CDS	931039	931089	.	+	1	ID=CDS:ENST00000616125.4	Parent=ENST00000616125.4	gene_id=ENSG00000187634.11	transcript_id=ENST00000616125.4	gene_type=protein_coding	gene_name=SAMD11	transcript_type=protein_coding	transcript_name=SAMD11-211	exon_number=4	exon_id=ENSE00002696520.1	level=3	protein_id=ENSP00000484643.1	transcript_support_level=5	tag=basic,appris_alternative_2	havana_gene=OTTHUMG00000040719.10
chr1	ENSEMBL	exon	935772	935896	.	+	.	ID=exon:ENST00000616125.4:5	Parent=ENST00000616125.4	gene_id=ENSG00000187634.11	transcript_id=ENST00000616125.4	gene_type=protein_coding	gene_name=SAMD11	transcript_type=protein_coding	transcript_name=SAMD11-211	exon_number=5	exon_id=ENSE00002703998.1	level=3	protein_id=ENSP00000484643.1	transcript_support_level=5	tag=basic,appris_alternative_2	havana_gene=OTTHUMG00000040719.10
chr1	ENSEMBL	CDS	935772	935896	.	+	1	ID=CDS:ENST00000616125.4	Parent=ENST00000616125.4	gene_id=ENSG00000187634.11	transcript_id=ENST00000616125.4	gene_type=protein_coding	gene_name=SAMD11	transcript_type=protein_coding	transcript_name=SAMD11-211	exon_number=5	exon_id=ENSE00002703998.1	level=3	protein_id=ENSP00000484643.1	transcript_support_level=5	tag=basic,appris_alternative_2	havana_gene=OTTHUMG00000040719.10
chr1	ENSEMBL	exon	939040	939129	.	+	.	ID=exon:ENST00000616125.4:6	Parent=ENST00000616125.4	gene_id=ENSG00000187634.11	transcript_id=ENST00000616125.4	gene_type=protein_coding	gene_name=SAMD11	transcript_type=protein_coding	transcript_name=SAMD11-211	exon_number=6	exon_id=ENSE00002686739.1	level=3	protein_id=ENSP00000484643.1	transcript_support_level=5	tag=basic,appris_alternative_2	havana_gene=OTTHUMG00000040719.10
chr1	ENSEMBL	CDS	939040	939129	.	+	2	ID=CDS:ENST00000616125.4	Parent=ENST00000616125.4	gene_id=ENSG00000187634.11	transcript_id=ENST00000616125.4	gene_type=protein_coding	gene_name=SAMD11	transcript_type=protein_coding	transcript_name=SAMD11-211	exon_number=6	exon_id=ENSE00002686739.1	level=3	protein_id=ENSP00000484643.1	transcript_support_level=5	tag=basic,appris_alternative_2	havana_gene=OTTHUMG00000040719.10
chr1	ENSEMBL	exon	939272	939412	.	+	.	ID=exon:ENST00000616125.4:7	Parent=ENST00000616125.4	gene_id=ENSG00000187634.11	transcript_id=ENST00000616125.4	gene_type=protein_coding	gene_name=SAMD11	transcript_type=protein_coding	transcript_name=SAMD11-211	exon_number=7	exon_id=ENSE00003751272.1	level=3	protein_id=ENSP00000484643.1	transcript_support_level=5	tag=basic,appris_alternative_2	havana_gene=OTTHUMG00000040719.10
chr1	ENSEMBL	CDS	939272	939412	.	+	2	ID=CDS:ENST00000616125.4	Parent=ENST00000616125.4	gene_id=ENSG00000187634.11	transcript_id=ENST00000616125.4	gene_type=protein_coding	gene_name=SAMD11	transcript_type=protein_coding	transcript_name=SAMD11-211	exon_number=7	exon_id=ENSE00003751272.1	level=3	protein_id=ENSP00000484643.1	transcript_support_level=5	tag=basic,appris_alternative_2	havana_gene=OTTHUMG00000040719.10
chr1	ENSEMBL	exon	942410	942488	.	+	.	ID=exon:ENST00000616125.4:8	Parent=ENST00000616125.4	gene_id=ENSG00000187634.11	transcript_id=ENST00000616125.4	gene_type=protein_coding	gene_name=SAMD11	transcript_type=protein_coding	transcript_name=SAMD11-211	exon_number=8	exon_id=ENSE00003675531.1	level=3	protein_id=ENSP00000484643.1	transcript_support_level=5	tag=basic,appris_alternative_2	havana_gene=OTTHUMG00000040719.10
chr1	ENSEMBL	CDS	942410	942488	.	+	2	ID=CDS:ENST00000616125.4	Parent=ENST00000616125.4	gene_id=ENSG00000187634.11	transcript_id=ENST00000616125.4	gene_type=protein_coding	gene_name=SAMD11	transcript_type=protein_coding	transcript_name=SAMD11-211	exon_number=8	exon_id=ENSE00003675531.1	level=3	protein_id=ENSP00000484643.1	transcript_support_level=5	tag=basic,appris_alternative_2	havana_gene=OTTHUMG00000040719.10
chr1	ENSEMBL	exon	942559	943058	.	+	.	ID=exon:ENST00000616125.4:9	Parent=ENST00000616125.4	gene_id=ENSG00000187634.11	transcript_id=ENST00000616125.4	gene_type=protein_coding	gene_name=SAMD11	transcript_type=protein_coding	transcript_name=SAMD11-211	exon_number=9	exon_id=ENSE00002728091.1	level=3	protein_id=ENSP00000484643.1	transcript_support_level=5	tag=basic,appris_alternative_2	havana_gene=OTTHUMG00000040719.10
chr1	ENSEMBL	CDS	942559	943058	.	+	1	ID=CDS:ENST00000616125.4	Parent=ENST00000616125.4	gene_id=ENSG00000187634.11	transcript_id=ENST00000616125.4	gene_type=protein_coding	gene_name=SAMD11	transcript_type=protein_coding	transcript_name=SAMD11-211	exon_number=9	exon_id=ENSE00002728091.1	level=3	protein_id=ENSP00000484643.1	transcript_support_level=5	tag=basic,appris_alternative_2	havana_gene=OTTHUMG00000040719.10
chr1	ENSEMBL	exon	943253	943377	.	+	.	ID=exon:ENST00000616125.4:10	Parent=ENST00000616125.4	gene_id=ENSG00000187634.11	transcript_id=ENST00000616125.4	gene_type=protein_coding	gene_name=SAMD11	transcript_type=protein_coding	transcript_name=SAMD11-211	exon_number=10	exon_id=ENSE00002733131.1	level=3	protein_id=ENSP00000484643.1	transcript_support_level=5	tag=basic,appris_alternative_2	havana_gene=OTTHUMG00000040719.10
chr1	ENSEMBL	CDS	943253	943377	.	+	2	ID=CDS:ENST00000616125.4	Parent=ENST00000616125.4	gene_id=ENSG00000187634.11	transcript_id=ENST00000616125.4	gene_type=protein_coding	gene_name=SAMD11	transcript_type=protein_coding	transcript_name=SAMD11-211	exon_number=10	exon_id=ENSE00002733131.1	level=3	protein_id=ENSP00000484643.1	transcript_support_level=5	tag=basic,appris_alternative_2	havana_gene=OTTHUMG00000040719.10
chr1	ENSEMBL	exon	943698	943808	.	+	.	ID=exon:ENST00000616125.4:11	Parent=ENST00000616125.4	gene_id=ENSG00000187634.11	transcript_id=ENST00000616125.4	gene_type=protein_coding	gene_name=SAMD11	transcript_type=protein_coding	transcript_name=SAMD11-211	exon_number=11	exon_id=ENSE00002692620.1	level=3	protein_id=ENSP00000484643.1	transcript_support_level=5	tag=basic,appris_alternative_2	havana_gene=OTTHUMG00000040719.10
chr1	ENSEMBL	CDS	943698	943808	.	+	0	ID=CDS:ENST00000616125.4	Parent=ENST00000616125.4	gene_id=ENSG00000187634.11	transcript_id=ENST00000616125.4	gene_type=protein_coding	gene_name=SAMD11	transcript_type=protein_coding	transcript_name=SAMD11-211	exon_number=11	exon_id=ENSE00002692620.1	level=3	protein_id=ENSP00000484643.1	transcript_support_level=5	tag=basic,appris_alternative_2	havana_gene=OTTHUMG00000040719.10
chr1	ENSEMBL	exon	943908	944581	.	+	.	ID=exon:ENST00000616125.4:12	Parent=ENST00000616125.4	gene_id=ENSG00000187634.11	transcript_id=ENST00000616125.4	gene_type=protein_coding	gene_name=SAMD11	transcript_type=protein_coding	transcript_name=SAMD11-211	exon_number=12	exon_id=ENSE00003737986.1	level=3	protein_id=ENSP00000484643.1	transcript_support_level=5	tag=basic,appris_alternative_2	havana_gene=OTTHUMG00000040719.10
chr1	ENSEMBL	CDS	943908	944153	.	+	0	ID=CDS:ENST00000616125.4	Parent=ENST00000616125.4	gene_id=ENSG00000187634.11	transcript_id=ENST00000616125.4	gene_type=protein_coding	gene_name=SAMD11	transcript_type=protein_coding	transcript_name=SAMD11-211	exon_number=12	exon_id=ENSE00003737986.1	level=3	protein_id=ENSP00000484643.1	transcript_support_level=5	tag=basic,appris_alternative_2	havana_gene=OTTHUMG00000040719.10
chr1	ENSEMBL	stop_codon	944151	944153	.	+	0	ID=stop_codon:ENST00000616125.4	Parent=ENST00000616125.4	gene_id=ENSG00000187634.11	transcript_id=ENST00000616125.4	gene_type=protein_coding	gene_name=SAMD11	transcript_type=protein_coding	transcript_name=SAMD11-211	exon_number=12	exon_id=ENSE00003737986.1	level=3	protein_id=ENSP00000484643.1	transcript_support_level=5	tag=basic,appris_alternative_2	havana_gene=OTTHUMG00000040719.10
chr1	ENSEMBL	five_prime_UTR	925741	925800	.	+	.	ID=UTR5:ENST00000616125.4	Parent=ENST00000616125.4	gene_id=ENSG00000187634.11	transcript_id=ENST00000616125.4	gene_type=protein_coding	gene_name=SAMD11	transcript_type=protein_coding	transcript_name=SAMD11-211	exon_number=1	exon_id=ENSE00003734555.1	level=3	protein_id=ENSP00000484643.1	transcript_support_level=5	tag=basic,appris_alternative_2	havana_gene=OTTHUMG00000040719.10
chr1	ENSEMBL	five_prime_UTR	925922	925941	.	+	.	ID=UTR5:ENST00000616125.4	Parent=ENST00000616125.4	gene_id=ENSG00000187634.11	transcript_id=ENST00000616125.4	gene_type=protein_coding	gene_name=SAMD11	transcript_type=protein_coding	transcript_name=SAMD11-211	exon_number=2	exon_id=ENSE00001763717.1	level=3	protein_id=ENSP00000484643.1	transcript_support_level=5	tag=basic,appris_alternative_2	havana_gene=OTTHUMG00000040719.10
chr1	ENSEMBL	three_prime_UTR	944154	944581	.	+	.	ID=UTR3:ENST00000616125.4	Parent=ENST00000616125.4	gene_id=ENSG00000187634.11	transcript_id=ENST00000616125.4	gene_type=protein_coding	gene_name=SAMD11	transcript_type=protein_coding	transcript_name=SAMD11-211	exon_number=12	exon_id=ENSE00003737986.1	level=3	protein_id=ENSP00000484643.1	transcript_support_level=5	tag=basic,appris_alternative_2	havana_gene=OTTHUMG00000040719.10
chr1	ENSEMBL	transcript	925741	944581	.	+	.	ID=ENST00000620200.4	Parent=ENSG00000187634.11	gene_id=ENSG00000187634.11	transcript_id=ENST00000620200.4	gene_type=protein_coding	gene_name=SAMD11	transcript_type=protein_coding	transcript_name=SAMD11-216	level=3	protein_id=ENSP00000484820.1	transcript_support_level=5	tag=basic	havana_gene=OTTHUMG00000040719.10
chr1	ENSEMBL	exon	925741	925800	.	+	.	ID=exon:ENST00000620200.4:1	Parent=ENST00000620200.4	gene_id=ENSG00000187634.11	transcript_id=ENST00000620200.4	gene_type=protein_coding	gene_name=SAMD11	transcript_type=protein_coding	transcript_name=SAMD11-216	exon_number=1	exon_id=ENSE00003734555.1	level=3	protein_id=ENSP00000484820.1	transcript_support_level=5	tag=basic	havana_gene=OTTHUMG00000040719.10
chr1	ENSEMBL	exon	925922	926013	.	+	.	ID=exon:ENST00000620200.4:2	Parent=ENST00000620200.4	gene_id=ENSG00000187634.11	transcript_id=ENST00000620200.4	gene_type=protein_coding	gene_name=SAMD11	transcript_type=protein_coding	transcript_name=SAMD11-216	exon_number=2	exon_id=ENSE00001763717.1	level=3	protein_id=ENSP00000484820.1	transcript_support_level=5	tag=basic	havana_gene=OTTHUMG00000040719.10
chr1	ENSEMBL	CDS	925942	926013	.	+	0	ID=CDS:ENST00000620200.4	Parent=ENST00000620200.4	gene_id=ENSG00000187634.11	transcript_id=ENST00000620200.4	gene_type=protein_coding	gene_name=SAMD11	transcript_type=protein_coding	transcript_name=SAMD11-216	exon_number=2	exon_id=ENSE00001763717.1	level=3	protein_id=ENSP00000484820.1	transcript_support_level=5	tag=basic	havana_gene=OTTHUMG00000040719.10
chr1	ENSEMBL	start_codon	925942	925944	.	+	0	ID=start_codon:ENST00000620200.4	Parent=ENST00000620200.4	gene_id=ENSG00000187634.11	transcript_id=ENST00000620200.4	gene_type=protein_coding	gene_name=SAMD11	transcript_type=protein_coding	transcript_name=SAMD11-216	exon_number=2	exon_id=ENSE00001763717.1	level=3	protein_id=ENSP00000484820.1	transcript_support_level=5	tag=basic	havana_gene=OTTHUMG00000040719.10
chr1	ENSEMBL	exon	930155	930336	.	+	.	ID=exon:ENST00000620200.4:3	Parent=ENST00000620200.4	gene_id=ENSG00000187634.11	transcript_id=ENST00000620200.4	gene_type=protein_coding	gene_name=SAMD11	transcript_type=protein_coding	transcript_name=SAMD11-216	exon_number=3	exon_id=ENSE00002727207.1	level=3	protein_id=ENSP00000484820.1	transcript_support_level=5	tag=basic	havana_gene=OTTHUMG00000040719.10
chr1	ENSEMBL	CDS	930155	930336	.	+	0	ID=CDS:ENST00000620200.4	Parent=ENST00000620200.4	gene_id=ENSG00000187634.11	transcript_id=ENST00000620200.4	gene_type=protein_coding	gene_name=SAMD11	transcript_type=protein_coding	transcript_name=SAMD11-216	exon_number=3	exon_id=ENSE00002727207.1	level=3	protein_id=ENSP00000484820.1	transcript_support_level=5	tag=basic	havana_gene=OTTHUMG00000040719.10
chr1	ENSEMBL	exon	931039	931089	.	+	.	ID=exon:ENST00000620200.4:4	Parent=ENST00000620200.4	gene_id=ENSG00000187634.11	transcript_id=ENST00000620200.4	gene_type=protein_coding	gene_name=SAMD11	transcript_type=protein_coding	transcript_name=SAMD11-216	exon_number=4	exon_id=ENSE00002696520.1	level=3	protein_id=ENSP00000484820.1	transcript_support_level=5	tag=basic	havana_gene=OTTHUMG00000040719.10
chr1	ENSEMBL	CDS	931039	931089	.	+	1	ID=CDS:ENST00000620200.4	Parent=ENST00000620200.4	gene_id=ENSG00000187634.11	transcript_id=ENST00000620200.4	gene_type=protein_coding	gene_name=SAMD11	transcript_type=protein_coding	transcript_name=SAMD11-216	exon_number=4	exon_id=ENSE00002696520.1	level=3	protein_id=ENSP00000484820.1	transcript_support_level=5	tag=basic	havana_gene=OTTHUMG00000040719.10
chr1	ENSEMBL	exon	942410	942488	.	+	.	ID=exon:ENST00000620200.4:5	Parent=ENST00000620200.4	gene_id=ENSG00000187634.11	transcript_id=ENST00000620200.4	gene_type=protein_coding	gene_name=SAMD11	transcript_type=protein_coding	transcript_name=SAMD11-216	exon_number=5	exon_id=ENSE00003720974.1	level=3	protein_id=ENSP00000484820.1	transcript_support_level=5	tag=basic	havana_gene=OTTHUMG00000040719.10
chr1	ENSEMBL	CDS	942410	942488	.	+	1	ID=CDS:ENST00000620200.4	Parent=ENST00000620200.4	gene_id=ENSG00000187634.11	transcript_id=ENST00000620200.4	gene_type=protein_coding	gene_name=SAMD11	transcript_type=protein_coding	transcript_name=SAMD11-216	exon_number=5	exon_id=ENSE00003720974.1	level=3	protein_id=ENSP00000484820.1	transcript_support_level=5	tag=basic	havana_gene=OTTHUMG00000040719.10
chr1	ENSEMBL	exon	942559	943058	.	+	.	ID=exon:ENST00000620200.4:6	Parent=ENST00000620200.4	gene_id=ENSG00000187634.11	transcript_id=ENST00000620200.4	gene_type=protein_coding	gene_name=SAMD11	transcript_type=protein_coding	transcript_name=SAMD11-216	exon_number=6	exon_id=ENSE00003719443.1	level=3	protein_id=ENSP00000484820.1	transcript_support_level=5	tag=basic	havana_gene=OTTHUMG00000040719.10
chr1	ENSEMBL	CDS	942559	942855	.	+	0	ID=CDS:ENST00000620200.4	Parent=ENST00000620200.4	gene_id=ENSG00000187634.11	transcript_id=ENST00000620200.4	gene_type=protein_coding	gene_name=SAMD11	transcript_type=protein_coding	transcript_name=SAMD11-216	exon_number=6	exon_id=ENSE00003719443.1	level=3	protein_id=ENSP00000484820.1	transcript_support_level=5	tag=basic	havana_gene=OTTHUMG00000040719.10
chr1	ENSEMBL	stop_codon	942853	942855	.	+	0	ID=stop_codon:ENST00000620200.4	Parent=ENST00000620200.4	gene_id=ENSG00000187634.11	transcript_id=ENST00000620200.4	gene_type=protein_coding	gene_name=SAMD11	transcript_type=protein_coding	transcript_name=SAMD11-216	exon_number=6	exon_id=ENSE00003719443.1	level=3	protein_id=ENSP00000484820.1	transcript_support_level=5	tag=basic	havana_gene=OTTHUMG00000040719.10
chr1	ENSEMBL	exon	943253	943377	.	+	.	ID=exon:ENST00000620200.4:7	Parent=ENST00000620200.4	gene_id=ENSG00000187634.11	transcript_id=ENST00000620200.4	gene_type=protein_coding	gene_name=SAMD11	transcript_type=protein_coding	transcript_name=SAMD11-216	exon_number=7	exon_id=ENSE00003735853.1	level=3	protein_id=ENSP00000484820.1	transcript_support_level=5	tag=basic	havana_gene=OTTHUMG00000040719.10
chr1	ENSEMBL	exon	943698	943808	.	+	.	ID=exon:ENST00000620200.4:8	Parent=ENST00000620200.4	gene_id=ENSG00000187634.11	transcript_id=ENST00000620200.4	gene_type=protein_coding	gene_name=SAMD11	transcript_type=protein_coding	transcript_name=SAMD11-216	exon_number=8	exon_id=ENSE00003751941.1	level=3	protein_id=ENSP00000484820.1	transcript_support_level=5	tag=basic	havana_gene=OTTHUMG00000040719.10
chr1	ENSEMBL	exon	943908	944581	.	+	.	ID=exon:ENST00000620200.4:9	Parent=ENST00000620200.4	gene_id=ENSG00000187634.11	transcript_id=ENST00000620200.4	gene_type=protein_coding	gene_name=SAMD11	transcript_type=protein_coding	transcript_name=SAMD11-216	exon_number=9	exon_id=ENSE00003744954.1	level=3	protein_id=ENSP00000484820.1	transcript_support_level=5	tag=basic	havana_gene=OTTHUMG00000040719.10
chr1	ENSEMBL	five_prime_UTR	925741	925800	.	+	.	ID=UTR5:ENST00000620200.4	Parent=ENST00000620200.4	gene_id=ENSG00000187634.11	transcript_id=ENST00000620200.4	gene_type=protein_coding	gene_name=SAMD11	transcript_type=protein_coding	transcript_name=SAMD11-216	exon_number=1	exon_id=ENSE00003734555.1	level=3	protein_id=ENSP00000484820.1	transcript_support_level=5	tag=basic	havana_gene=OTTHUMG00000040719.10
chr1	ENSEMBL	five_prime_UTR	925922	925941	.	+	.	ID=UTR5:ENST00000620200.4	Parent=ENST00000620200.4	gene_id=ENSG00000187634.11	transcript_id=ENST00000620200.4	gene_type=protein_coding	gene_name=SAMD11	transcript_type=protein_coding	transcript_name=SAMD11-216	exon_number=2	exon_id=ENSE00001763717.1	level=3	protein_id=ENSP00000484820.1	transcript_support_level=5	tag=basic	havana_gene=OTTHUMG00000040719.10
chr1	ENSEMBL	three_prime_UTR	942856	943058	.	+	.	ID=UTR3:ENST00000620200.4	Parent=ENST00000620200.4	gene_id=ENSG00000187634.11	transcript_id=ENST00000620200.4	gene_type=protein_coding	gene_name=SAMD11	transcript_type=protein_coding	transcript_name=SAMD11-216	exon_number=6	exon_id=ENSE00003719443.1	level=3	protein_id=ENSP00000484820.1	transcript_support_level=5	tag=basic	havana_gene=OTTHUMG00000040719.10
chr1	ENSEMBL	three_prime_UTR	943253	943377	.	+	.	ID=UTR3:ENST00000620200.4	Parent=ENST00000620200.4	gene_id=ENSG00000187634.11	transcript_id=ENST00000620200.4	gene_type=protein_coding	gene_name=SAMD11	transcript_type=protein_coding	transcript_name=SAMD11-216	exon_number=7	exon_id=ENSE00003735853.1	level=3	protein_id=ENSP00000484820.1	transcript_support_level=5	tag=basic	havana_gene=OTTHUMG00000040719.10
chr1	ENSEMBL	three_prime_UTR	943698	943808	.	+	.	ID=UTR3:ENST00000620200.4	Parent=ENST00000620200.4	gene_id=ENSG00000187634.11	transcript_id=ENST00000620200.4	gene_type=protein_coding	gene_name=SAMD11	transcript_type=protein_coding	transcript_name=SAMD11-216	exon_number=8	exon_id=ENSE00003751941.1	level=3	protein_id=ENSP00000484820.1	transcript_support_level=5	tag=basic	havana_gene=OTTHUMG00000040719.10
chr1	ENSEMBL	three_prime_UTR	943908	944581	.	+	.	ID=UTR3:ENST00000620200.4	Parent=ENST00000620200.4	gene_id=ENSG00000187634.11	transcript_id=ENST00000620200.4	gene_type=protein_coding	gene_name=SAMD11	transcript_type=protein_coding	transcript_name=SAMD11-216	exon_number=9	exon_id=ENSE00003744954.1	level=3	protein_id=ENSP00000484820.1	transcript_support_level=5	tag=basic	havana_gene=OTTHUMG00000040719.10
chr1	ENSEMBL	transcript	925741	944581	.	+	.	ID=ENST00000617307.4	Parent=ENSG00000187634.11	gene_id=ENSG00000187634.11	transcript_id=ENST00000617307.4	gene_type=protein_coding	gene_name=SAMD11	transcript_type=protein_coding	transcript_name=SAMD11-212	level=3	protein_id=ENSP00000482090.1	transcript_support_level=5	tag=basic,appris_alternative_2	havana_gene=OTTHUMG00000040719.10
chr1	ENSEMBL	exon	925741	925800	.	+	.	ID=exon:ENST00000617307.4:1	Parent=ENST00000617307.4	gene_id=ENSG00000187634.11	transcript_id=ENST00000617307.4	gene_type=protein_coding	gene_name=SAMD11	transcript_type=protein_coding	transcript_name=SAMD11-212	exon_number=1	exon_id=ENSE00003734555.1	level=3	protein_id=ENSP00000482090.1	transcript_support_level=5	tag=basic,appris_alternative_2	havana_gene=OTTHUMG00000040719.10
chr1	ENSEMBL	exon	925922	926013	.	+	.	ID=exon:ENST00000617307.4:2	Parent=ENST00000617307.4	gene_id=ENSG00000187634.11	transcript_id=ENST00000617307.4	gene_type=protein_coding	gene_name=SAMD11	transcript_type=protein_coding	transcript_name=SAMD11-212	exon_number=2	exon_id=ENSE00001763717.1	level=3	protein_id=ENSP00000482090.1	transcript_support_level=5	tag=basic,appris_alternative_2	havana_gene=OTTHUMG00000040719.10
chr1	ENSEMBL	CDS	925942	926013	.	+	0	ID=CDS:ENST00000617307.4	Parent=ENST00000617307.4	gene_id=ENSG00000187634.11	transcript_id=ENST00000617307.4	gene_type=protein_coding	gene_name=SAMD11	transcript_type=protein_coding	transcript_name=SAMD11-212	exon_number=2	exon_id=ENSE00001763717.1	level=3	protein_id=ENSP00000482090.1	transcript_support_level=5	tag=basic,appris_alternative_2	havana_gene=OTTHUMG00000040719.10
chr1	ENSEMBL	start_codon	925942	925944	.	+	0	ID=start_codon:ENST00000617307.4	Parent=ENST00000617307.4	gene_id=ENSG00000187634.11	transcript_id=ENST00000617307.4	gene_type=protein_coding	gene_name=SAMD11	transcript_type=protein_coding	transcript_name=SAMD11-212	exon_number=2	exon_id=ENSE00001763717.1	level=3	protein_id=ENSP00000482090.1	transcript_support_level=5	tag=basic,appris_alternative_2	havana_gene=OTTHUMG00000040719.10
chr1	ENSEMBL	exon	930155	930336	.	+	.	ID=exon:ENST00000617307.4:3	Parent=ENST00000617307.4	gene_id=ENSG00000187634.11	transcript_id=ENST00000617307.4	gene_type=protein_coding	gene_name=SAMD11	transcript_type=protein_coding	transcript_name=SAMD11-212	exon_number=3	exon_id=ENSE00002727207.1	level=3	protein_id=ENSP00000482090.1	transcript_support_level=5	tag=basic,appris_alternative_2	havana_gene=OTTHUMG00000040719.10
chr1	ENSEMBL	CDS	930155	930336	.	+	0	ID=CDS:ENST00000617307.4	Parent=ENST00000617307.4	gene_id=ENSG00000187634.11	transcript_id=ENST00000617307.4	gene_type=protein_coding	gene_name=SAMD11	transcript_type=protein_coding	transcript_name=SAMD11-212	exon_number=3	exon_id=ENSE00002727207.1	level=3	protein_id=ENSP00000482090.1	transcript_support_level=5	tag=basic,appris_alternative_2	havana_gene=OTTHUMG00000040719.10
chr1	ENSEMBL	exon	931039	931089	.	+	.	ID=exon:ENST00000617307.4:4	Parent=ENST00000617307.4	gene_id=ENSG00000187634.11	transcript_id=ENST00000617307.4	gene_type=protein_coding	gene_name=SAMD11	transcript_type=protein_coding	transcript_name=SAMD11-212	exon_number=4	exon_id=ENSE00002696520.1	level=3	protein_id=ENSP00000482090.1	transcript_support_level=5	tag=basic,appris_alternative_2	havana_gene=OTTHUMG00000040719.10
chr1	ENSEMBL	CDS	931039	931089	.	+	1	ID=CDS:ENST00000617307.4	Parent=ENST00000617307.4	gene_id=ENSG00000187634.11	transcript_id=ENST00000617307.4	gene_type=protein_coding	gene_name=SAMD11	transcript_type=protein_coding	transcript_name=SAMD11-212	exon_number=4	exon_id=ENSE00002696520.1	level=3	protein_id=ENSP00000482090.1	transcript_support_level=5	tag=basic,appris_alternative_2	havana_gene=OTTHUMG00000040719.10
chr1	ENSEMBL	exon	935772	935896	.	+	.	ID=exon:ENST00000617307.4:5	Parent=ENST00000617307.4	gene_id=ENSG00000187634.11	transcript_id=ENST00000617307.4	gene_type=protein_coding	gene_name=SAMD11	transcript_type=protein_coding	transcript_name=SAMD11-212	exon_number=5	exon_id=ENSE00002703998.1	level=3	protein_id=ENSP00000482090.1	transcript_support_level=5	tag=basic,appris_alternative_2	havana_gene=OTTHUMG00000040719.10
chr1	ENSEMBL	CDS	935772	935896	.	+	1	ID=CDS:ENST00000617307.4	Parent=ENST00000617307.4	gene_id=ENSG00000187634.11	transcript_id=ENST00000617307.4	gene_type=protein_coding	gene_name=SAMD11	transcript_type=protein_coding	transcript_name=SAMD11-212	exon_number=5	exon_id=ENSE00002703998.1	level=3	protein_id=ENSP00000482090.1	transcript_support_level=5	tag=basic,appris_alternative_2	havana_gene=OTTHUMG00000040719.10
chr1	ENSEMBL	exon	939040	939129	.	+	.	ID=exon:ENST00000617307.4:6	Parent=ENST00000617307.4	gene_id=ENSG00000187634.11	transcript_id=ENST00000617307.4	gene_type=protein_coding	gene_name=SAMD11	transcript_type=protein_coding	transcript_name=SAMD11-212	exon_number=6	exon_id=ENSE00002686739.1	level=3	protein_id=ENSP00000482090.1	transcript_support_level=5	tag=basic,appris_alternative_2	havana_gene=OTTHUMG00000040719.10
chr1	ENSEMBL	CDS	939040	939129	.	+	2	ID=CDS:ENST00000617307.4	Parent=ENST00000617307.4	gene_id=ENSG00000187634.11	transcript_id=ENST00000617307.4	gene_type=protein_coding	gene_name=SAMD11	transcript_type=protein_coding	transcript_name=SAMD11-212	exon_number=6	exon_id=ENSE00002686739.1	level=3	protein_id=ENSP00000482090.1	transcript_support_level=5	tag=basic,appris_alternative_2	havana_gene=OTTHUMG00000040719.10
chr1	ENSEMBL	exon	939275	939412	.	+	.	ID=exon:ENST00000617307.4:7	Parent=ENST00000617307.4	gene_id=ENSG00000187634.11	transcript_id=ENST00000617307.4	gene_type=protein_coding	gene_name=SAMD11	transcript_type=protein_coding	transcript_name=SAMD11-212	exon_number=7	exon_id=ENSE00001708361.1	level=3	protein_id=ENSP00000482090.1	transcript_support_level=5	tag=basic,appris_alternative_2	havana_gene=OTTHUMG00000040719.10
chr1	ENSEMBL	CDS	939275	939412	.	+	2	ID=CDS:ENST00000617307.4	Parent=ENST00000617307.4	gene_id=ENSG00000187634.11	transcript_id=ENST00000617307.4	gene_type=protein_coding	gene_name=SAMD11	transcript_type=protein_coding	transcript_name=SAMD11-212	exon_number=7	exon_id=ENSE00001708361.1	level=3	protein_id=ENSP00000482090.1	transcript_support_level=5	tag=basic,appris_alternative_2	havana_gene=OTTHUMG00000040719.10
chr1	ENSEMBL	exon	941144	941230	.	+	.	ID=exon:ENST00000617307.4:8	Parent=ENST00000617307.4	gene_id=ENSG00000187634.11	transcript_id=ENST00000617307.4	gene_type=protein_coding	gene_name=SAMD11	transcript_type=protein_coding	transcript_name=SAMD11-212	exon_number=8	exon_id=ENSE00003726696.1	level=3	protein_id=ENSP00000482090.1	transcript_support_level=5	tag=basic,appris_alternative_2	havana_gene=OTTHUMG00000040719.10
chr1	ENSEMBL	CDS	941144	941230	.	+	2	ID=CDS:ENST00000617307.4	Parent=ENST00000617307.4	gene_id=ENSG00000187634.11	transcript_id=ENST00000617307.4	gene_type=protein_coding	gene_name=SAMD11	transcript_type=protein_coding	transcript_name=SAMD11-212	exon_number=8	exon_id=ENSE00003726696.1	level=3	protein_id=ENSP00000482090.1	transcript_support_level=5	tag=basic,appris_alternative_2	havana_gene=OTTHUMG00000040719.10
chr1	ENSEMBL	exon	942410	942488	.	+	.	ID=exon:ENST00000617307.4:9	Parent=ENST00000617307.4	gene_id=ENSG00000187634.11	transcript_id=ENST00000617307.4	gene_type=protein_coding	gene_name=SAMD11	transcript_type=protein_coding	transcript_name=SAMD11-212	exon_number=9	exon_id=ENSE00003675531.1	level=3	protein_id=ENSP00000482090.1	transcript_support_level=5	tag=basic,appris_alternative_2	havana_gene=OTTHUMG00000040719.10
chr1	ENSEMBL	CDS	942410	942488	.	+	2	ID=CDS:ENST00000617307.4	Parent=ENST00000617307.4	gene_id=ENSG00000187634.11	transcript_id=ENST00000617307.4	gene_type=protein_coding	gene_name=SAMD11	transcript_type=protein_coding	transcript_name=SAMD11-212	exon_number=9	exon_id=ENSE00003675531.1	level=3	protein_id=ENSP00000482090.1	transcript_support_level=5	tag=basic,appris_alternative_2	havana_gene=OTTHUMG00000040719.10
chr1	ENSEMBL	exon	942559	943058	.	+	.	ID=exon:ENST00000617307.4:10	Parent=ENST00000617307.4	gene_id=ENSG00000187634.11	transcript_id=ENST00000617307.4	gene_type=protein_coding	gene_name=SAMD11	transcript_type=protein_coding	transcript_name=SAMD11-212	exon_number=10	exon_id=ENSE00002728091.1	level=3	protein_id=ENSP00000482090.1	transcript_support_level=5	tag=basic,appris_alternative_2	havana_gene=OTTHUMG00000040719.10
chr1	ENSEMBL	CDS	942559	943058	.	+	1	ID=CDS:ENST00000617307.4	Parent=ENST00000617307.4	gene_id=ENSG00000187634.11	transcript_id=ENST00000617307.4	gene_type=protein_coding	gene_name=SAMD11	transcript_type=protein_coding	transcript_name=SAMD11-212	exon_number=10	exon_id=ENSE00002728091.1	level=3	protein_id=ENSP00000482090.1	transcript_support_level=5	tag=basic,appris_alternative_2	havana_gene=OTTHUMG00000040719.10
chr1	ENSEMBL	exon	943253	943377	.	+	.	ID=exon:ENST00000617307.4:11	Parent=ENST00000617307.4	gene_id=ENSG00000187634.11	transcript_id=ENST00000617307.4	gene_type=protein_coding	gene_name=SAMD11	transcript_type=protein_coding	transcript_name=SAMD11-212	exon_number=11	exon_id=ENSE00002733131.1	level=3	protein_id=ENSP00000482090.1	transcript_support_level=5	tag=basic,appris_alternative_2	havana_gene=OTTHUMG00000040719.10
chr1	ENSEMBL	CDS	943253	943377	.	+	2	ID=CDS:ENST00000617307.4	Parent=ENST00000617307.4	gene_id=ENSG00000187634.11	transcript_id=ENST00000617307.4	gene_type=protein_coding	gene_name=SAMD11	transcript_type=protein_coding	transcript_name=SAMD11-212	exon_number=11	exon_id=ENSE00002733131.1	level=3	protein_id=ENSP00000482090.1	transcript_support_level=5	tag=basic,appris_alternative_2	havana_gene=OTTHUMG00000040719.10
chr1	ENSEMBL	exon	943698	943808	.	+	.	ID=exon:ENST00000617307.4:12	Parent=ENST00000617307.4	gene_id=ENSG00000187634.11	transcript_id=ENST00000617307.4	gene_type=protein_coding	gene_name=SAMD11	transcript_type=protein_coding	transcript_name=SAMD11-212	exon_number=12	exon_id=ENSE00002692620.1	level=3	protein_id=ENSP00000482090.1	transcript_support_level=5	tag=basic,appris_alternative_2	havana_gene=OTTHUMG00000040719.10
chr1	ENSEMBL	CDS	943698	943808	.	+	0	ID=CDS:ENST00000617307.4	Parent=ENST00000617307.4	gene_id=ENSG00000187634.11	transcript_id=ENST00000617307.4	gene_type=protein_coding	gene_name=SAMD11	transcript_type=protein_coding	transcript_name=SAMD11-212	exon_number=12	exon_id=ENSE00002692620.1	level=3	protein_id=ENSP00000482090.1	transcript_support_level=5	tag=basic,appris_alternative_2	havana_gene=OTTHUMG00000040719.10
chr1	ENSEMBL	exon	943908	944581	.	+	.	ID=exon:ENST00000617307.4:13	Parent=ENST00000617307.4	gene_id=ENSG00000187634.11	transcript_id=ENST00000617307.4	gene_type=protein_coding	gene_name=SAMD11	transcript_type=protein_coding	transcript_name=SAMD11-212	exon_number=13	exon_id=ENSE00003737986.1	level=3	protein_id=ENSP00000482090.1	transcript_support_level=5	tag=basic,appris_alternative_2	havana_gene=OTTHUMG00000040719.10
chr1	ENSEMBL	CDS	943908	944153	.	+	0	ID=CDS:ENST00000617307.4	Parent=ENST00000617307.4	gene_id=ENSG00000187634.11	transcript_id=ENST00000617307.4	gene_type=protein_coding	gene_name=SAMD11	transcript_type=protein_coding	transcript_name=SAMD11-212	exon_number=13	exon_id=ENSE00003737986.1	level=3	protein_id=ENSP00000482090.1	transcript_support_level=5	tag=basic,appris_alternative_2	havana_gene=OTTHUMG00000040719.10
chr1	ENSEMBL	stop_codon	944151	944153	.	+	0	ID=stop_codon:ENST00000617307.4	Parent=ENST00000617307.4	gene_id=ENSG00000187634.11	transcript_id=ENST00000617307.4	gene_type=protein_coding	gene_name=SAMD11	transcript_type=protein_coding	transcript_name=SAMD11-212	exon_number=13	exon_id=ENSE00003737986.1	level=3	protein_id=ENSP00000482090.1	transcript_support_level=5	tag=basic,appris_alternative_2	havana_gene=OTTHUMG00000040719.10
chr1	ENSEMBL	five_prime_UTR	925741	925800	.	+	.	ID=UTR5:ENST00000617307.4	Parent=ENST00000617307.4	gene_id=ENSG00000187634.11	transcript_id=ENST00000617307.4	gene_type=protein_coding	gene_name=SAMD11	transcript_type=protein_coding	transcript_name=SAMD11-212	exon_number=1	exon_id=ENSE00003734555.1	level=3	protein_id=ENSP00000482090.1	transcript_support_level=5	tag=basic,appris_alternative_2	havana_gene=OTTHUMG00000040719.10
chr1	ENSEMBL	five_prime_UTR	925922	925941	.	+	.	ID=UTR5:ENST00000617307.4	Parent=ENST00000617307.4	gene_id=ENSG00000187634.11	transcript_id=ENST00000617307.4	gene_type=protein_coding	gene_name=SAMD11	transcript_type=protein_coding	transcript_name=SAMD11-212	exon_number=2	exon_id=ENSE00001763717.1	level=3	protein_id=ENSP00000482090.1	transcript_support_level=5	tag=basic,appris_alternative_2	havana_gene=OTTHUMG00000040719.10
chr1	ENSEMBL	three_prime_UTR	944154	944581	.	+	.	ID=UTR3:ENST00000617307.4	Parent=ENST00000617307.4	gene_id=ENSG00000187634.11	transcript_id=ENST00000617307.4	gene_type=protein_coding	gene_name=SAMD11	transcript_type=protein_coding	transcript_name=SAMD11-212	exon_number=13	exon_id=ENSE00003737986.1	level=3	protein_id=ENSP00000482090.1	transcript_support_level=5	tag=basic,appris_alternative_2	havana_gene=OTTHUMG00000040719.10
chr1	HAVANA	gene	944204	959309	.	-	.	ID=ENSG00000188976.10	gene_id=ENSG00000188976.10	gene_type=protein_coding	gene_name=NOC2L	level=2	havana_gene=OTTHUMG00000040720.1
chr1	HAVANA	transcript	944204	959290	.	-	.	ID=ENST00000327044.6	Parent=ENSG00000188976.10	gene_id=ENSG00000188976.10	transcript_id=ENST00000327044.6	gene_type=protein_coding	gene_name=NOC2L	transcript_type=protein_coding	transcript_name=NOC2L-201	level=2	protein_id=ENSP00000317992.6	transcript_support_level=1	tag=basic,appris_principal_1,CCDS	ccdsid=CCDS3.1	havana_gene=OTTHUMG00000040720.1	havana_transcript=OTTHUMT00000097869.1
chr1	HAVANA	exon	959215	959290	.	-	.	ID=exon:ENST00000327044.6:1	Parent=ENST00000327044.6	gene_id=ENSG00000188976.10	transcript_id=ENST00000327044.6	gene_type=protein_coding	gene_name=NOC2L	transcript_type=protein_coding	transcript_name=NOC2L-201	exon_number=1	exon_id=ENSE00001926296.1	level=2	protein_id=ENSP00000317992.6	transcript_support_level=1	tag=basic,appris_principal_1,CCDS	ccdsid=CCDS3.1	havana_gene=OTTHUMG00000040720.1	havana_transcript=OTTHUMT00000097869.1
chr1	HAVANA	CDS	959215	959240	.	-	0	ID=CDS:ENST00000327044.6	Parent=ENST00000327044.6	gene_id=ENSG00000188976.10	transcript_id=ENST00000327044.6	gene_type=protein_coding	gene_name=NOC2L	transcript_type=protein_coding	transcript_name=NOC2L-201	exon_number=1	exon_id=ENSE00001926296.1	level=2	protein_id=ENSP00000317992.6	transcript_support_level=1	tag=basic,appris_principal_1,CCDS	ccdsid=CCDS3.1	havana_gene=OTTHUMG00000040720.1	havana_transcript=OTTHUMT00000097869.1
chr1	HAVANA	start_codon	959238	959240	.	-	0	ID=start_codon:ENST00000327044.6	Parent=ENST00000327044.6	gene_id=ENSG00000188976.10	transcript_id=ENST00000327044.6	gene_type=protein_coding	gene_name=NOC2L	transcript_type=protein_coding	transcript_name=NOC2L-201	exon_number=1	exon_id=ENSE00001926296.1	level=2	protein_id=ENSP00000317992.6	transcript_support_level=1	tag=basic,appris_principal_1,CCDS	ccdsid=CCDS3.1	havana_gene=OTTHUMG00000040720.1	havana_transcript=OTTHUMT00000097869.1
chr1	HAVANA	exon	958929	959081	.	-	.	ID=exon:ENST00000327044.6:2	Parent=ENST00000327044.6	gene_id=ENSG00000188976.10	transcript_id=ENST00000327044.6	gene_type=protein_coding	gene_name=NOC2L	transcript_type=protein_coding	transcript_name=NOC2L-201	exon_number=2	exon_id=ENSE00003591928.1	level=2	protein_id=ENSP00000317992.6	transcript_support_level=1	tag=basic,appris_principal_1,CCDS	ccdsid=CCDS3.1	havana_gene=OTTHUMG00000040720.1	havana_transcript=OTTHUMT00000097869.1
chr1	HAVANA	CDS	958929	959081	.	-	1	ID=CDS:ENST00000327044.6	Parent=ENST00000327044.6	gene_id=ENSG00000188976.10	transcript_id=ENST00000327044.6	gene_type=protein_coding	gene_name=NOC2L	transcript_type=protein_coding	transcript_name=NOC2L-201	exon_number=2	exon_id=ENSE00003591928.1	level=2	protein_id=ENSP00000317992.6	transcript_support_level=1	tag=basic,appris_principal_1,CCDS	ccdsid=CCDS3.1	havana_gene=OTTHUMG00000040720.1	havana_transcript=OTTHUMT00000097869.1
chr1	HAVANA	exon	957099	957273	.	-	.	ID=exon:ENST00000327044.6:3	Parent=ENST00000327044.6	gene_id=ENSG00000188976.10	transcript_id=ENST00000327044.6	gene_type=protein_coding	gene_name=NOC2L	transcript_type=protein_coding	transcript_name=NOC2L-201	exon_number=3	exon_id=ENSE00003620005.1	level=2	protein_id=ENSP00000317992.6	transcript_support_level=1	tag=basic,appris_principal_1,CCDS	ccdsid=CCDS3.1	havana_gene=OTTHUMG00000040720.1	havana_transcript=OTTHUMT00000097869.1
chr1	HAVANA	CDS	957099	957273	.	-	1	ID=CDS:ENST00000327044.6	Parent=ENST00000327044.6	gene_id=ENSG00000188976.10	transcript_id=ENST00000327044.6	gene_type=protein_coding	gene_name=NOC2L	transcript_type=protein_coding	transcript_name=NOC2L-201	exon_number=3	exon_id=ENSE00003620005.1	level=2	protein_id=ENSP00000317992.6	transcript_support_level=1	tag=basic,appris_principal_1,CCDS	ccdsid=CCDS3.1	havana_gene=OTTHUMG00000040720.1	havana_transcript=OTTHUMT00000097869.1
chr1	HAVANA	exon	956894	957025	.	-	.	ID=exon:ENST00000327044.6:4	Parent=ENST00000327044.6	gene_id=ENSG00000188976.10	transcript_id=ENST00000327044.6	gene_type=protein_coding	gene_name=NOC2L	transcript_type=protein_coding	transcript_name=NOC2L-201	exon_number=4	exon_id=ENSE00003567731.1	level=2	protein_id=ENSP00000317992.6	transcript_support_level=1	tag=basic,appris_principal_1,CCDS	ccdsid=CCDS3.1	havana_gene=OTTHUMG00000040720.1	havana_transcript=OTTHUMT00000097869.1
chr1	HAVANA	CDS	956894	957025	.	-	0	ID=CDS:ENST00000327044.6	Parent=ENST00000327044.6	gene_id=ENSG00000188976.10	transcript_id=ENST00000327044.6	gene_type=protein_coding	gene_name=NOC2L	transcript_type=protein_coding	transcript_name=NOC2L-201	exon_number=4	exon_id=ENSE00003567731.1	level=2	protein_id=ENSP00000317992.6	transcript_support_level=1	tag=basic,appris_principal_1,CCDS	ccdsid=CCDS3.1	havana_gene=OTTHUMG00000040720.1	havana_transcript=OTTHUMT00000097869.1
chr1	HAVANA	exon	956095	956215	.	-	.	ID=exon:ENST00000327044.6:5	Parent=ENST00000327044.6	gene_id=ENSG00000188976.10	transcript_id=ENST00000327044.6	gene_type=protein_coding	gene_name=NOC2L	transcript_type=protein_coding	transcript_name=NOC2L-201	exon_number=5	exon_id=ENSE00003589494.1	level=2	protein_id=ENSP00000317992.6	transcript_support_level=1	tag=basic,appris_principal_1,CCDS	ccdsid=CCDS3.1	havana_gene=OTTHUMG00000040720.1	havana_transcript=OTTHUMT00000097869.1
chr1	HAVANA	CDS	956095	956215	.	-	0	ID=CDS:ENST00000327044.6	Parent=ENST00000327044.6	gene_id=ENSG00000188976.10	transcript_id=ENST00000327044.6	gene_type=protein_coding	gene_name=NOC2L	transcript_type=protein_coding	transcript_name=NOC2L-201	exon_number=5	exon_id=ENSE00003589494.1	level=2	protein_id=ENSP00000317992.6	transcript_support_level=1	tag=basic,appris_principal_1,CCDS	ccdsid=CCDS3.1	havana_gene=OTTHUMG00000040720.1	havana_transcript=OTTHUMT00000097869.1
chr1	HAVANA	exon	955923	956013	.	-	.	ID=exon:ENST00000327044.6:6	Parent=ENST00000327044.6	gene_id=ENSG00000188976.10	transcript_id=ENST00000327044.6	gene_type=protein_coding	gene_name=NOC2L	transcript_type=protein_coding	transcript_name=NOC2L-201	exon_number=6	exon_id=ENSE00003687250.1	level=2	protein_id=ENSP00000317992.6	transcript_support_level=1	tag=basic,appris_principal_1,CCDS	ccdsid=CCDS3.1	havana_gene=OTTHUMG00000040720.1	havana_transcript=OTTHUMT00000097869.1
chr1	HAVANA	CDS	955923	956013	.	-	2	ID=CDS:ENST00000327044.6	Parent=ENST00000327044.6	gene_id=ENSG00000188976.10	transcript_id=ENST00000327044.6	gene_type=protein_coding	gene_name=NOC2L	transcript_type=protein_coding	transcript_name=NOC2L-201	exon_number=6	exon_id=ENSE00003687250.1	level=2	protein_id=ENSP00000317992.6	transcript_support_level=1	tag=basic,appris_principal_1,CCDS	ccdsid=CCDS3.1	havana_gene=OTTHUMG00000040720.1	havana_transcript=OTTHUMT00000097869.1
chr1	HAVANA	exon	954004	954082	.	-	.	ID=exon:ENST00000327044.6:7	Parent=ENST00000327044.6	gene_id=ENSG00000188976.10	transcript_id=ENST00000327044.6	gene_type=protein_coding	gene_name=NOC2L	transcript_type=protein_coding	transcript_name=NOC2L-201	exon_number=7	exon_id=ENSE00001380352.1	level=2	protein_id=ENSP00000317992.6	transcript_support_level=1	tag=basic,appris_principal_1,CCDS	ccdsid=CCDS3.1	havana_gene=OTTHUMG00000040720.1	havana_transcript=OTTHUMT00000097869.1
chr1	HAVANA	CDS	954004	954082	.	-	1	ID=CDS:ENST00000327044.6	Parent=ENST00000327044.6	gene_id=ENSG00000188976.10	transcript_id=ENST00000327044.6	gene_type=protein_coding	gene_name=NOC2L	transcript_type=protein_coding	transcript_name=NOC2L-201	exon_number=7	exon_id=ENSE00001380352.1	level=2	protein_id=ENSP00000317992.6	transcript_support_level=1	tag=basic,appris_principal_1,CCDS	ccdsid=CCDS3.1	havana_gene=OTTHUMG00000040720.1	havana_transcript=OTTHUMT00000097869.1
chr1	HAVANA	exon	953782	953892	.	-	.	ID=exon:ENST00000327044.6:8	Parent=ENST00000327044.6	gene_id=ENSG00000188976.10	transcript_id=ENST00000327044.6	gene_type=protein_coding	gene_name=NOC2L	transcript_type=protein_coding	transcript_name=NOC2L-201	exon_number=8	exon_id=ENSE00003602238.1	level=2	protein_id=ENSP00000317992.6	transcript_support_level=1	tag=basic,appris_principal_1,CCDS	ccdsid=CCDS3.1	havana_gene=OTTHUMG00000040720.1	havana_transcript=OTTHUMT00000097869.1
chr1	HAVANA	CDS	953782	953892	.	-	0	ID=CDS:ENST00000327044.6	Parent=ENST00000327044.6	gene_id=ENSG00000188976.10	transcript_id=ENST00000327044.6	gene_type=protein_coding	gene_name=NOC2L	transcript_type=protein_coding	transcript_name=NOC2L-201	exon_number=8	exon_id=ENSE00003602238.1	level=2	protein_id=ENSP00000317992.6	transcript_support_level=1	tag=basic,appris_principal_1,CCDS	ccdsid=CCDS3.1	havana_gene=OTTHUMG00000040720.1	havana_transcript=OTTHUMT00000097869.1
chr1	HAVANA	exon	953175	953288	.	-	.	ID=exon:ENST00000327044.6:9	Parent=ENST00000327044.6	gene_id=ENSG00000188976.10	transcript_id=ENST00000327044.6	gene_type=protein_coding	gene_name=NOC2L	transcript_type=protein_coding	transcript_name=NOC2L-201	exon_number=9	exon_id=ENSE00003560627.1	level=2	protein_id=ENSP00000317992.6	transcript_support_level=1	tag=basic,appris_principal_1,CCDS	ccdsid=CCDS3.1	havana_gene=OTTHUMG00000040720.1	havana_transcript=OTTHUMT00000097869.1
chr1	HAVANA	CDS	953175	953288	.	-	0	ID=CDS:ENST00000327044.6	Parent=ENST00000327044.6	gene_id=ENSG00000188976.10	transcript_id=ENST00000327044.6	gene_type=protein_coding	gene_name=NOC2L	transcript_type=protein_coding	transcript_name=NOC2L-201	exon_number=9	exon_id=ENSE00003560627.1	level=2	protein_id=ENSP00000317992.6	transcript_support_level=1	tag=basic,appris_principal_1,CCDS	ccdsid=CCDS3.1	havana_gene=OTTHUMG00000040720.1	havana_transcript=OTTHUMT00000097869.1
chr1	HAVANA	exon	952412	952600	.	-	.	ID=exon:ENST00000327044.6:10	Parent=ENST00000327044.6	gene_id=ENSG00000188976.10	transcript_id=ENST00000327044.6	gene_type=protein_coding	gene_name=NOC2L	transcript_type=protein_coding	transcript_name=NOC2L-201	exon_number=10	exon_id=ENSE00003638394.1	level=2	protein_id=ENSP00000317992.6	transcript_support_level=1	tag=basic,appris_principal_1,CCDS	ccdsid=CCDS3.1	havana_gene=OTTHUMG00000040720.1	havana_transcript=OTTHUMT00000097869.1
chr1	HAVANA	CDS	952412	952600	.	-	0	ID=CDS:ENST00000327044.6	Parent=ENST00000327044.6	gene_id=ENSG00000188976.10	transcript_id=ENST00000327044.6	gene_type=protein_coding	gene_name=NOC2L	transcript_type=protein_coding	transcript_name=NOC2L-201	exon_number=10	exon_id=ENSE00003638394.1	level=2	protein_id=ENSP00000317992.6	transcript_support_level=1	tag=basic,appris_principal_1,CCDS	ccdsid=CCDS3.1	havana_gene=OTTHUMG00000040720.1	havana_transcript=OTTHUMT00000097869.1
chr1	HAVANA	exon	952000	952139	.	-	.	ID=exon:ENST00000327044.6:11	Parent=ENST00000327044.6	gene_id=ENSG00000188976.10	transcript_id=ENST00000327044.6	gene_type=protein_coding	gene_name=NOC2L	transcript_type=protein_coding	transcript_name=NOC2L-201	exon_number=11	exon_id=ENSE00003527689.1	level=2	protein_id=ENSP00000317992.6	transcript_support_level=1	tag=basic,appris_principal_1,CCDS	ccdsid=CCDS3.1	havana_gene=OTTHUMG00000040720.1	havana_transcript=OTTHUMT00000097869.1
chr1	HAVANA	CDS	952000	952139	.	-	0	ID=CDS:ENST00000327044.6	Parent=ENST00000327044.6	gene_id=ENSG00000188976.10	transcript_id=ENST00000327044.6	gene_type=protein_coding	gene_name=NOC2L	transcript_type=protein_coding	transcript_name=NOC2L-201	exon_number=11	exon_id=ENSE00003527689.1	level=2	protein_id=ENSP00000317992.6	transcript_support_level=1	tag=basic,appris_principal_1,CCDS	ccdsid=CCDS3.1	havana_gene=OTTHUMG00000040720.1	havana_transcript=OTTHUMT00000097869.1
chr1	HAVANA	exon	951127	951238	.	-	.	ID=exon:ENST00000327044.6:12	Parent=ENST00000327044.6	gene_id=ENSG00000188976.10	transcript_id=ENST00000327044.6	gene_type=protein_coding	gene_name=NOC2L	transcript_type=protein_coding	transcript_name=NOC2L-201	exon_number=12	exon_id=ENSE00003521833.1	level=2	protein_id=ENSP00000317992.6	transcript_support_level=1	tag=basic,appris_principal_1,CCDS	ccdsid=CCDS3.1	havana_gene=OTTHUMG00000040720.1	havana_transcript=OTTHUMT00000097869.1
chr1	HAVANA	CDS	951127	951238	.	-	1	ID=CDS:ENST00000327044.6	Parent=ENST00000327044.6	gene_id=ENSG00000188976.10	transcript_id=ENST00000327044.6	gene_type=protein_coding	gene_name=NOC2L	transcript_type=protein_coding	transcript_name=NOC2L-201	exon_number=12	exon_id=ENSE00003521833.1	level=2	protein_id=ENSP00000317992.6	transcript_support_level=1	tag=basic,appris_principal_1,CCDS	ccdsid=CCDS3.1	havana_gene=OTTHUMG00000040720.1	havana_transcript=OTTHUMT00000097869.1
chr1	HAVANA	exon	948490	948603	.	-	.	ID=exon:ENST00000327044.6:13	Parent=ENST00000327044.6	gene_id=ENSG00000188976.10	transcript_id=ENST00000327044.6	gene_type=protein_coding	gene_name=NOC2L	transcript_type=protein_coding	transcript_name=NOC2L-201	exon_number=13	exon_id=ENSE00003500440.1	level=2	protein_id=ENSP00000317992.6	transcript_support_level=1	tag=basic,appris_principal_1,CCDS	ccdsid=CCDS3.1	havana_gene=OTTHUMG00000040720.1	havana_transcript=OTTHUMT00000097869.1
chr1	HAVANA	CDS	948490	948603	.	-	0	ID=CDS:ENST00000327044.6	Parent=ENST00000327044.6	gene_id=ENSG00000188976.10	transcript_id=ENST00000327044.6	gene_type=protein_coding	gene_name=NOC2L	transcript_type=protein_coding	transcript_name=NOC2L-201	exon_number=13	exon_id=ENSE00003500440.1	level=2	protein_id=ENSP00000317992.6	transcript_support_level=1	tag=basic,appris_principal_1,CCDS	ccdsid=CCDS3.1	havana_gene=OTTHUMG00000040720.1	havana_transcript=OTTHUMT00000097869.1
chr1	HAVANA	exon	948131	948232	.	-	.	ID=exon:ENST00000327044.6:14	Parent=ENST00000327044.6	gene_id=ENSG00000188976.10	transcript_id=ENST00000327044.6	gene_type=protein_coding	gene_name=NOC2L	transcript_type=protein_coding	transcript_name=NOC2L-201	exon_number=14	exon_id=ENSE00003657824.1	level=2	protein_id=ENSP00000317992.6	transcript_support_level=1	tag=basic,appris_principal_1,CCDS	ccdsid=CCDS3.1	havana_gene=OTTHUMG00000040720.1	havana_transcript=OTTHUMT00000097869.1
chr1	HAVANA	CDS	948131	948232	.	-	0	ID=CDS:ENST00000327044.6	Parent=ENST00000327044.6	gene_id=ENSG00000188976.10	transcript_id=ENST00000327044.6	gene_type=protein_coding	gene_name=NOC2L	transcript_type=protein_coding	transcript_name=NOC2L-201	exon_number=14	exon_id=ENSE00003657824.1	level=2	protein_id=ENSP00000317992.6	transcript_support_level=1	tag=basic,appris_principal_1,CCDS	ccdsid=CCDS3.1	havana_gene=OTTHUMG00000040720.1	havana_transcript=OTTHUMT00000097869.1
chr1	HAVANA	exon	946402	946545	.	-	.	ID=exon:ENST00000327044.6:15	Parent=ENST00000327044.6	gene_id=ENSG00000188976.10	transcript_id=ENST00000327044.6	gene_type=protein_coding	gene_name=NOC2L	transcript_type=protein_coding	transcript_name=NOC2L-201	exon_number=15	exon_id=ENSE00003554589.1	level=2	protein_id=ENSP00000317992.6	transcript_support_level=1	tag=basic,appris_principal_1,CCDS	ccdsid=CCDS3.1	havana_gene=OTTHUMG00000040720.1	havana_transcript=OTTHUMT00000097869.1
chr1	HAVANA	CDS	946402	946545	.	-	0	ID=CDS:ENST00000327044.6	Parent=ENST00000327044.6	gene_id=ENSG00000188976.10	transcript_id=ENST00000327044.6	gene_type=protein_coding	gene_name=NOC2L	transcript_type=protein_coding	transcript_name=NOC2L-201	exon_number=15	exon_id=ENSE00003554589.1	level=2	protein_id=ENSP00000317992.6	transcript_support_level=1	tag=basic,appris_principal_1,CCDS	ccdsid=CCDS3.1	havana_gene=OTTHUMG00000040720.1	havana_transcript=OTTHUMT00000097869.1
chr1	HAVANA	exon	946173	946286	.	-	.	ID=exon:ENST00000327044.6:16	Parent=ENST00000327044.6	gene_id=ENSG00000188976.10	transcript_id=ENST00000327044.6	gene_type=protein_coding	gene_name=NOC2L	transcript_type=protein_coding	transcript_name=NOC2L-201	exon_number=16	exon_id=ENSE00003603800.1	level=2	protein_id=ENSP00000317992.6	transcript_support_level=1	tag=basic,appris_principal_1,CCDS	ccdsid=CCDS3.1	havana_gene=OTTHUMG00000040720.1	havana_transcript=OTTHUMT00000097869.1
chr1	HAVANA	CDS	946173	946286	.	-	0	ID=CDS:ENST00000327044.6	Parent=ENST00000327044.6	gene_id=ENSG00000188976.10	transcript_id=ENST00000327044.6	gene_type=protein_coding	gene_name=NOC2L	transcript_type=protein_coding	transcript_name=NOC2L-201	exon_number=16	exon_id=ENSE00003603800.1	level=2	protein_id=ENSP00000317992.6	transcript_support_level=1	tag=basic,appris_principal_1,CCDS	ccdsid=CCDS3.1	havana_gene=OTTHUMG00000040720.1	havana_transcript=OTTHUMT00000097869.1
chr1	HAVANA	exon	945518	945653	.	-	.	ID=exon:ENST00000327044.6:17	Parent=ENST00000327044.6	gene_id=ENSG00000188976.10	transcript_id=ENST00000327044.6	gene_type=protein_coding	gene_name=NOC2L	transcript_type=protein_coding	transcript_name=NOC2L-201	exon_number=17	exon_id=ENSE00003682181.1	level=2	protein_id=ENSP00000317992.6	transcript_support_level=1	tag=basic,appris_principal_1,CCDS	ccdsid=CCDS3.1	havana_gene=OTTHUMG00000040720.1	havana_transcript=OTTHUMT00000097869.1
chr1	HAVANA	CDS	945518	945653	.	-	0	ID=CDS:ENST00000327044.6	Parent=ENST00000327044.6	gene_id=ENSG00000188976.10	transcript_id=ENST00000327044.6	gene_type=protein_coding	gene_name=NOC2L	transcript_type=protein_coding	transcript_name=NOC2L-201	exon_number=17	exon_id=ENSE00003682181.1	level=2	protein_id=ENSP00000317992.6	transcript_support_level=1	tag=basic,appris_principal_1,CCDS	ccdsid=CCDS3.1	havana_gene=OTTHUMG00000040720.1	havana_transcript=OTTHUMT00000097869.1
chr1	HAVANA	exon	945057	945146	.	-	.	ID=exon:ENST00000327044.6:18	Parent=ENST00000327044.6	gene_id=ENSG00000188976.10	transcript_id=ENST00000327044.6	gene_type=protein_coding	gene_name=NOC2L	transcript_type=protein_coding	transcript_name=NOC2L-201	exon_number=18	exon_id=ENSE00001375393.2	level=2	protein_id=ENSP00000317992.6	transcript_support_level=1	tag=basic,appris_principal_1,CCDS	ccdsid=CCDS3.1	havana_gene=OTTHUMG00000040720.1	havana_transcript=OTTHUMT00000097869.1
chr1	HAVANA	CDS	945057	945146	.	-	2	ID=CDS:ENST00000327044.6	Parent=ENST00000327044.6	gene_id=ENSG00000188976.10	transcript_id=ENST00000327044.6	gene_type=protein_coding	gene_name=NOC2L	transcript_type=protein_coding	transcript_name=NOC2L-201	exon_number=18	exon_id=ENSE00001375393.2	level=2	protein_id=ENSP00000317992.6	transcript_support_level=1	tag=basic,appris_principal_1,CCDS	ccdsid=CCDS3.1	havana_gene=OTTHUMG00000040720.1	havana_transcript=OTTHUMT00000097869.1
chr1	HAVANA	exon	944204	944800	.	-	.	ID=exon:ENST00000327044.6:19	Parent=ENST00000327044.6	gene_id=ENSG00000188976.10	transcript_id=ENST00000327044.6	gene_type=protein_coding	gene_name=NOC2L	transcript_type=protein_coding	transcript_name=NOC2L-201	exon_number=19	exon_id=ENSE00003486680.1	level=2	protein_id=ENSP00000317992.6	transcript_support_level=1	tag=basic,appris_principal_1,CCDS	ccdsid=CCDS3.1	havana_gene=OTTHUMG00000040720.1	havana_transcript=OTTHUMT00000097869.1
chr1	HAVANA	CDS	944694	944800	.	-	2	ID=CDS:ENST00000327044.6	Parent=ENST00000327044.6	gene_id=ENSG00000188976.10	transcript_id=ENST00000327044.6	gene_type=protein_coding	gene_name=NOC2L	transcript_type=protein_coding	transcript_name=NOC2L-201	exon_number=19	exon_id=ENSE00003486680.1	level=2	protein_id=ENSP00000317992.6	transcript_support_level=1	tag=basic,appris_principal_1,CCDS	ccdsid=CCDS3.1	havana_gene=OTTHUMG00000040720.1	havana_transcript=OTTHUMT00000097869.1
chr1	HAVANA	stop_codon	944694	944696	.	-	0	ID=stop_codon:ENST00000327044.6	Parent=ENST00000327044.6	gene_id=ENSG00000188976.10	transcript_id=ENST00000327044.6	gene_type=protein_coding	gene_name=NOC2L	transcript_type=protein_coding	transcript_name=NOC2L-201	exon_number=19	exon_id=ENSE00003486680.1	level=2	protein_id=ENSP00000317992.6	transcript_support_level=1	tag=basic,appris_principal_1,CCDS	ccdsid=CCDS3.1	havana_gene=OTTHUMG00000040720.1	havana_transcript=OTTHUMT00000097869.1
chr1	HAVANA	five_prime_UTR	959241	959290	.	-	.	ID=UTR5:ENST00000327044.6	Parent=ENST00000327044.6	gene_id=ENSG00000188976.10	transcript_id=ENST00000327044.6	gene_type=protein_coding	gene_name=NOC2L	transcript_type=protein_coding	transcript_name=NOC2L-201	exon_number=1	exon_id=ENSE00001926296.1	level=2	protein_id=ENSP00000317992.6	transcript_support_level=1	tag=basic,appris_principal_1,CCDS	ccdsid=CCDS3.1	havana_gene=OTTHUMG00000040720.1	havana_transcript=OTTHUMT00000097869.1
chr1	HAVANA	three_prime_UTR	944204	944693	.	-	.	ID=UTR3:ENST00000327044.6	Parent=ENST00000327044.6	gene_id=ENSG00000188976.10	transcript_id=ENST00000327044.6	gene_type=protein_coding	gene_name=NOC2L	transcript_type=protein_coding	transcript_name=NOC2L-201	exon_number=19	exon_id=ENSE00003486680.1	level=2	protein_id=ENSP00000317992.6	transcript_support_level=1	tag=basic,appris_principal_1,CCDS	ccdsid=CCDS3.1	havana_gene=OTTHUMG00000040720.1	havana_transcript=OTTHUMT00000097869.1
chr1	HAVANA	gene	960587	965715	.	+	.	ID=ENSG00000187961.13	gene_id=ENSG00000187961.13	gene_type=protein_coding	gene_name=KLHL17	level=2	havana_gene=OTTHUMG00000040721.6
chr1	HAVANA	transcript	960587	965715	.	+	.	ID=ENST00000338591.7	Parent=ENSG00000187961.13	gene_id=ENSG00000187961.13	transcript_id=ENST00000338591.7	gene_type=protein_coding	gene_name=KLHL17	transcript_type=protein_coding	transcript_name=KLHL17-201	level=2	protein_id=ENSP00000343930.3	transcript_support_level=1	tag=basic,appris_principal_1,CCDS	ccdsid=CCDS30550.1	havana_gene=OTTHUMG00000040721.6	havana_transcript=OTTHUMT00000097875.3
chr1	HAVANA	exon	960587	960800	.	+	.	ID=exon:ENST00000338591.7:1	Parent=ENST00000338591.7	gene_id=ENSG00000187961.13	transcript_id=ENST00000338591.7	gene_type=protein_coding	gene_name=KLHL17	transcript_type=protein_coding	transcript_name=KLHL17-201	exon_number=1	exon_id=ENSE00002291218.1	level=2	protein_id=ENSP00000343930.3	transcript_support_level=1	tag=basic,appris_principal_1,CCDS	ccdsid=CCDS30550.1	havana_gene=OTTHUMG00000040721.6	havana_transcript=OTTHUMT00000097875.3
chr1	HAVANA	CDS	960694	960800	.	+	0	ID=CDS:ENST00000338591.7	Parent=ENST00000338591.7	gene_id=ENSG00000187961.13	transcript_id=ENST00000338591.7	gene_type=protein_coding	gene_name=KLHL17	transcript_type=protein_coding	transcript_name=KLHL17-201	exon_number=1	exon_id=ENSE00002291218.1	level=2	protein_id=ENSP00000343930.3	transcript_support_level=1	tag=basic,appris_principal_1,CCDS	ccdsid=CCDS30550.1	havana_gene=OTTHUMG00000040721.6	havana_transcript=OTTHUMT00000097875.3
chr1	HAVANA	start_codon	960694	960696	.	+	0	ID=start_codon:ENST00000338591.7	Parent=ENST00000338591.7	gene_id=ENSG00000187961.13	transcript_id=ENST00000338591.7	gene_type=protein_coding	gene_name=KLHL17	transcript_type=protein_coding	transcript_name=KLHL17-201	exon_number=1	exon_id=ENSE00002291218.1	level=2	protein_id=ENSP00000343930.3	transcript_support_level=1	tag=basic,appris_principal_1,CCDS	ccdsid=CCDS30550.1	havana_gene=OTTHUMG00000040721.6	havana_transcript=OTTHUMT00000097875.3
chr1	HAVANA	exon	961293	961552	.	+	.	ID=exon:ENST00000338591.7:2	Parent=ENST00000338591.7	gene_id=ENSG00000187961.13	transcript_id=ENST00000338591.7	gene_type=protein_coding	gene_name=KLHL17	transcript_type=protein_coding	transcript_name=KLHL17-201	exon_number=2	exon_id=ENSE00001727488.1	level=2	protein_id=ENSP00000343930.3	transcript_support_level=1	tag=basic,appris_principal_1,CCDS	ccdsid=CCDS30550.1	havana_gene=OTTHUMG00000040721.6	havana_transcript=OTTHUMT00000097875.3
chr1	HAVANA	CDS	961293	961552	.	+	1	ID=CDS:ENST00000338591.7	Parent=ENST00000338591.7	gene_id=ENSG00000187961.13	transcript_id=ENST00000338591.7	gene_type=protein_coding	gene_name=KLHL17	transcript_type=protein_coding	transcript_name=KLHL17-201	exon_number=2	exon_id=ENSE00001727488.1	level=2	protein_id=ENSP00000343930.3	transcript_support_level=1	tag=basic,appris_principal_1,CCDS	ccdsid=CCDS30550.1	havana_gene=OTTHUMG00000040721.6	havana_transcript=OTTHUMT00000097875.3
chr1	HAVANA	exon	961629	961750	.	+	.	ID=exon:ENST00000338591.7:3	Parent=ENST00000338591.7	gene_id=ENSG00000187961.13	transcript_id=ENST00000338591.7	gene_type=protein_coding	gene_name=KLHL17	transcript_type=protein_coding	transcript_name=KLHL17-201	exon_number=3	exon_id=ENSE00002988116.1	level=2	protein_id=ENSP00000343930.3	transcript_support_level=1	tag=basic,appris_principal_1,CCDS	ccdsid=CCDS30550.1	havana_gene=OTTHUMG00000040721.6	havana_transcript=OTTHUMT00000097875.3
chr1	HAVANA	CDS	961629	961750	.	+	2	ID=CDS:ENST00000338591.7	Parent=ENST00000338591.7	gene_id=ENSG00000187961.13	transcript_id=ENST00000338591.7	gene_type=protein_coding	gene_name=KLHL17	transcript_type=protein_coding	transcript_name=KLHL17-201	exon_number=3	exon_id=ENSE00002988116.1	level=2	protein_id=ENSP00000343930.3	transcript_support_level=1	tag=basic,appris_principal_1,CCDS	ccdsid=CCDS30550.1	havana_gene=OTTHUMG00000040721.6	havana_transcript=OTTHUMT00000097875.3
chr1	HAVANA	exon	961826	962047	.	+	.	ID=exon:ENST00000338591.7:4	Parent=ENST00000338591.7	gene_id=ENSG00000187961.13	transcript_id=ENST00000338591.7	gene_type=protein_coding	gene_name=KLHL17	transcript_type=protein_coding	transcript_name=KLHL17-201	exon_number=4	exon_id=ENSE00003185989.1	level=2	protein_id=ENSP00000343930.3	transcript_support_level=1	tag=basic,appris_principal_1,CCDS	ccdsid=CCDS30550.1	havana_gene=OTTHUMG00000040721.6	havana_transcript=OTTHUMT00000097875.3
chr1	HAVANA	CDS	961826	962047	.	+	0	ID=CDS:ENST00000338591.7	Parent=ENST00000338591.7	gene_id=ENSG00000187961.13	transcript_id=ENST00000338591.7	gene_type=protein_coding	gene_name=KLHL17	transcript_type=protein_coding	transcript_name=KLHL17-201	exon_number=4	exon_id=ENSE00003185989.1	level=2	protein_id=ENSP00000343930.3	transcript_support_level=1	tag=basic,appris_principal_1,CCDS	ccdsid=CCDS30550.1	havana_gene=OTTHUMG00000040721.6	havana_transcript=OTTHUMT00000097875.3
chr1	HAVANA	exon	962355	962471	.	+	.	ID=exon:ENST00000338591.7:5	Parent=ENST00000338591.7	gene_id=ENSG00000187961.13	transcript_id=ENST00000338591.7	gene_type=protein_coding	gene_name=KLHL17	transcript_type=protein_coding	transcript_name=KLHL17-201	exon_number=5	exon_id=ENSE00001375296.1	level=2	protein_id=ENSP00000343930.3	transcript_support_level=1	tag=basic,appris_principal_1,CCDS	ccdsid=CCDS30550.1	havana_gene=OTTHUMG00000040721.6	havana_transcript=OTTHUMT00000097875.3
chr1	HAVANA	CDS	962355	962471	.	+	0	ID=CDS:ENST00000338591.7	Parent=ENST00000338591.7	gene_id=ENSG00000187961.13	transcript_id=ENST00000338591.7	gene_type=protein_coding	gene_name=KLHL17	transcript_type=protein_coding	transcript_name=KLHL17-201	exon_number=5	exon_id=ENSE00001375296.1	level=2	protein_id=ENSP00000343930.3	transcript_support_level=1	tag=basic,appris_principal_1,CCDS	ccdsid=CCDS30550.1	havana_gene=OTTHUMG00000040721.6	havana_transcript=OTTHUMT00000097875.3
chr1	HAVANA	exon	962704	962917	.	+	.	ID=exon:ENST00000338591.7:6	Parent=ENST00000338591.7	gene_id=ENSG00000187961.13	transcript_id=ENST00000338591.7	gene_type=protein_coding	gene_name=KLHL17	transcript_type=protein_coding	transcript_name=KLHL17-201	exon_number=6	exon_id=ENSE00001368267.1	level=2	protein_id=ENSP00000343930.3	transcript_support_level=1	tag=basic,appris_principal_1,CCDS	ccdsid=CCDS30550.1	havana_gene=OTTHUMG00000040721.6	havana_transcript=OTTHUMT00000097875.3
chr1	HAVANA	CDS	962704	962917	.	+	0	ID=CDS:ENST00000338591.7	Parent=ENST00000338591.7	gene_id=ENSG00000187961.13	transcript_id=ENST00000338591.7	gene_type=protein_coding	gene_name=KLHL17	transcript_type=protein_coding	transcript_name=KLHL17-201	exon_number=6	exon_id=ENSE00001368267.1	level=2	protein_id=ENSP00000343930.3	transcript_support_level=1	tag=basic,appris_principal_1,CCDS	ccdsid=CCDS30550.1	havana_gene=OTTHUMG00000040721.6	havana_transcript=OTTHUMT00000097875.3
chr1	HAVANA	exon	963109	963253	.	+	.	ID=exon:ENST00000338591.7:7	Parent=ENST00000338591.7	gene_id=ENSG00000187961.13	transcript_id=ENST00000338591.7	gene_type=protein_coding	gene_name=KLHL17	transcript_type=protein_coding	transcript_name=KLHL17-201	exon_number=7	exon_id=ENSE00001365077.1	level=2	protein_id=ENSP00000343930.3	transcript_support_level=1	tag=basic,appris_principal_1,CCDS	ccdsid=CCDS30550.1	havana_gene=OTTHUMG00000040721.6	havana_transcript=OTTHUMT00000097875.3
chr1	HAVANA	CDS	963109	963253	.	+	2	ID=CDS:ENST00000338591.7	Parent=ENST00000338591.7	gene_id=ENSG00000187961.13	transcript_id=ENST00000338591.7	gene_type=protein_coding	gene_name=KLHL17	transcript_type=protein_coding	transcript_name=KLHL17-201	exon_number=7	exon_id=ENSE00001365077.1	level=2	protein_id=ENSP00000343930.3	transcript_support_level=1	tag=basic,appris_principal_1,CCDS	ccdsid=CCDS30550.1	havana_gene=OTTHUMG00000040721.6	havana_transcript=OTTHUMT00000097875.3
chr1	HAVANA	exon	963337	963504	.	+	.	ID=exon:ENST00000338591.7:8	Parent=ENST00000338591.7	gene_id=ENSG00000187961.13	transcript_id=ENST00000338591.7	gene_type=protein_coding	gene_name=KLHL17	transcript_type=protein_coding	transcript_name=KLHL17-201	exon_number=8	exon_id=ENSE00003600458.1	level=2	protein_id=ENSP00000343930.3	transcript_support_level=1	tag=basic,appris_principal_1,CCDS	ccdsid=CCDS30550.1	havana_gene=OTTHUMG00000040721.6	havana_transcript=OTTHUMT00000097875.3
chr1	HAVANA	CDS	963337	963504	.	+	1	ID=CDS:ENST00000338591.7	Parent=ENST00000338591.7	gene_id=ENSG00000187961.13	transcript_id=ENST00000338591.7	gene_type=protein_coding	gene_name=KLHL17	transcript_type=protein_coding	transcript_name=KLHL17-201	exon_number=8	exon_id=ENSE00003600458.1	level=2	protein_id=ENSP00000343930.3	transcript_support_level=1	tag=basic,appris_principal_1,CCDS	ccdsid=CCDS30550.1	havana_gene=OTTHUMG00000040721.6	havana_transcript=OTTHUMT00000097875.3
chr1	HAVANA	exon	963920	964008	.	+	.	ID=exon:ENST00000338591.7:9	Parent=ENST00000338591.7	gene_id=ENSG00000187961.13	transcript_id=ENST00000338591.7	gene_type=protein_coding	gene_name=KLHL17	transcript_type=protein_coding	transcript_name=KLHL17-201	exon_number=9	exon_id=ENSE00003624001.1	level=2	protein_id=ENSP00000343930.3	transcript_support_level=1	tag=basic,appris_principal_1,CCDS	ccdsid=CCDS30550.1	havana_gene=OTTHUMG00000040721.6	havana_transcript=OTTHUMT00000097875.3
chr1	HAVANA	CDS	963920	964008	.	+	1	ID=CDS:ENST00000338591.7	Parent=ENST00000338591.7	gene_id=ENSG00000187961.13	transcript_id=ENST00000338591.7	gene_type=protein_coding	gene_name=KLHL17	transcript_type=protein_coding	transcript_name=KLHL17-201	exon_number=9	exon_id=ENSE00003624001.1	level=2	protein_id=ENSP00000343930.3	transcript_support_level=1	tag=basic,appris_principal_1,CCDS	ccdsid=CCDS30550.1	havana_gene=OTTHUMG00000040721.6	havana_transcript=OTTHUMT00000097875.3
chr1	HAVANA	exon	964107	964180	.	+	.	ID=exon:ENST00000338591.7:10	Parent=ENST00000338591.7	gene_id=ENSG00000187961.13	transcript_id=ENST00000338591.7	gene_type=protein_coding	gene_name=KLHL17	transcript_type=protein_coding	transcript_name=KLHL17-201	exon_number=10	exon_id=ENSE00001375324.1	level=2	protein_id=ENSP00000343930.3	transcript_support_level=1	tag=basic,appris_principal_1,CCDS	ccdsid=CCDS30550.1	havana_gene=OTTHUMG00000040721.6	havana_transcript=OTTHUMT00000097875.3
chr1	HAVANA	CDS	964107	964180	.	+	2	ID=CDS:ENST00000338591.7	Parent=ENST00000338591.7	gene_id=ENSG00000187961.13	transcript_id=ENST00000338591.7	gene_type=protein_coding	gene_name=KLHL17	transcript_type=protein_coding	transcript_name=KLHL17-201	exon_number=10	exon_id=ENSE00001375324.1	level=2	protein_id=ENSP00000343930.3	transcript_support_level=1	tag=basic,appris_principal_1,CCDS	ccdsid=CCDS30550.1	havana_gene=OTTHUMG00000040721.6	havana_transcript=OTTHUMT00000097875.3
chr1	HAVANA	exon	964349	964530	.	+	.	ID=exon:ENST00000338591.7:11	Parent=ENST00000338591.7	gene_id=ENSG00000187961.13	transcript_id=ENST00000338591.7	gene_type=protein_coding	gene_name=KLHL17	transcript_type=protein_coding	transcript_name=KLHL17-201	exon_number=11	exon_id=ENSE00003479668.1	level=2	protein_id=ENSP00000343930.3	transcript_support_level=1	tag=basic,appris_principal_1,CCDS	ccdsid=CCDS30550.1	havana_gene=OTTHUMG00000040721.6	havana_transcript=OTTHUMT00000097875.3
chr1	HAVANA	CDS	964349	964530	.	+	0	ID=CDS:ENST00000338591.7	Parent=ENST00000338591.7	gene_id=ENSG00000187961.13	transcript_id=ENST00000338591.7	gene_type=protein_coding	gene_name=KLHL17	transcript_type=protein_coding	transcript_name=KLHL17-201	exon_number=11	exon_id=ENSE00003479668.1	level=2	protein_id=ENSP00000343930.3	transcript_support_level=1	tag=basic,appris_principal_1,CCDS	ccdsid=CCDS30550.1	havana_gene=OTTHUMG00000040721.6	havana_transcript=OTTHUMT00000097875.3
chr1	HAVANA	exon	964963	965715	.	+	.	ID=exon:ENST00000338591.7:12	Parent=ENST00000338591.7	gene_id=ENSG00000187961.13	transcript_id=ENST00000338591.7	gene_type=protein_coding	gene_name=KLHL17	transcript_type=protein_coding	transcript_name=KLHL17-201	exon_number=12	exon_id=ENSE00001372585.1	level=2	protein_id=ENSP00000343930.3	transcript_support_level=1	tag=basic,appris_principal_1,CCDS	ccdsid=CCDS30550.1	havana_gene=OTTHUMG00000040721.6	havana_transcript=OTTHUMT00000097875.3
chr1	HAVANA	CDS	964963	965191	.	+	1	ID=CDS:ENST00000338591.7	Parent=ENST00000338591.7	gene_id=ENSG00000187961.13	transcript_id=ENST00000338591.7	gene_type=protein_coding	gene_name=KLHL17	transcript_type=protein_coding	transcript_name=KLHL17-201	exon_number=12	exon_id=ENSE00001372585.1	level=2	protein_id=ENSP00000343930.3	transcript_support_level=1	tag=basic,appris_principal_1,CCDS	ccdsid=CCDS30550.1	havana_gene=OTTHUMG00000040721.6	havana_transcript=OTTHUMT00000097875.3
chr1	HAVANA	stop_codon	965189	965191	.	+	0	ID=stop_codon:ENST00000338591.7	Parent=ENST00000338591.7	gene_id=ENSG00000187961.13	transcript_id=ENST00000338591.7	gene_type=protein_coding	gene_name=KLHL17	transcript_type=protein_coding	transcript_name=KLHL17-201	exon_number=12	exon_id=ENSE00001372585.1	level=2	protein_id=ENSP00000343930.3	transcript_support_level=1	tag=basic,appris_principal_1,CCDS	ccdsid=CCDS30550.1	havana_gene=OTTHUMG00000040721.6	havana_transcript=OTTHUMT00000097875.3
chr1	HAVANA	five_prime_UTR	960587	960693	.	+	.	ID=UTR5:ENST00000338591.7	Parent=ENST00000338591.7	gene_id=ENSG00000187961.13	transcript_id=ENST00000338591.7	gene_type=protein_coding	gene_name=KLHL17	transcript_type=protein_coding	transcript_name=KLHL17-201	exon_number=1	exon_id=ENSE00002291218.1	level=2	protein_id=ENSP00000343930.3	transcript_support_level=1	tag=basic,appris_principal_1,CCDS	ccdsid=CCDS30550.1	havana_gene=OTTHUMG00000040721.6	havana_transcript=OTTHUMT00000097875.3
chr1	HAVANA	three_prime_UTR	965192	965715	.	+	.	ID=UTR3:ENST00000338591.7	Parent=ENST00000338591.7	gene_id=ENSG00000187961.13	transcript_id=ENST00000338591.7	gene_type=protein_coding	gene_name=KLHL17	transcript_type=protein_coding	transcript_name=KLHL17-201	exon_number=12	exon_id=ENSE00001372585.1	level=2	protein_id=ENSP00000343930.3	transcript_support_level=1	tag=basic,appris_principal_1,CCDS	ccdsid=CCDS30550.1	havana_gene=OTTHUMG00000040721.6	havana_transcript=OTTHUMT00000097875.3
chr1	ENSEMBL	transcript	960639	965602	.	+	.	ID=ENST00000622660.1	Parent=ENSG00000187961.13	gene_id=ENSG00000187961.13	transcript_id=ENST00000622660.1	gene_type=protein_coding	gene_name=KLHL17	transcript_type=protein_coding	transcript_name=KLHL17-205	level=3	protein_id=ENSP00000479477.1	transcript_support_level=5	tag=basic	havana_gene=OTTHUMG00000040721.6
chr1	ENSEMBL	exon	960639	960699	.	+	.	ID=exon:ENST00000622660.1:1	Parent=ENST00000622660.1	gene_id=ENSG00000187961.13	transcript_id=ENST00000622660.1	gene_type=protein_coding	gene_name=KLHL17	transcript_type=protein_coding	transcript_name=KLHL17-205	exon_number=1	exon_id=ENSE00003742059.1	level=3	protein_id=ENSP00000479477.1	transcript_support_level=5	tag=basic	havana_gene=OTTHUMG00000040721.6
chr1	ENSEMBL	exon	962082	962471	.	+	.	ID=exon:ENST00000622660.1:2	Parent=ENST00000622660.1	gene_id=ENSG00000187961.13	transcript_id=ENST00000622660.1	gene_type=protein_coding	gene_name=KLHL17	transcript_type=protein_coding	transcript_name=KLHL17-205	exon_number=2	exon_id=ENSE00003741810.1	level=3	protein_id=ENSP00000479477.1	transcript_support_level=5	tag=basic	havana_gene=OTTHUMG00000040721.6
chr1	ENSEMBL	exon	962704	962917	.	+	.	ID=exon:ENST00000622660.1:3	Parent=ENST00000622660.1	gene_id=ENSG00000187961.13	transcript_id=ENST00000622660.1	gene_type=protein_coding	gene_name=KLHL17	transcript_type=protein_coding	transcript_name=KLHL17-205	exon_number=3	exon_id=ENSE00003740641.1	level=3	protein_id=ENSP00000479477.1	transcript_support_level=5	tag=basic	havana_gene=OTTHUMG00000040721.6
chr1	ENSEMBL	CDS	962707	962917	.	+	0	ID=CDS:ENST00000622660.1	Parent=ENST00000622660.1	gene_id=ENSG00000187961.13	transcript_id=ENST00000622660.1	gene_type=protein_coding	gene_name=KLHL17	transcript_type=protein_coding	transcript_name=KLHL17-205	exon_number=3	exon_id=ENSE00003740641.1	level=3	protein_id=ENSP00000479477.1	transcript_support_level=5	tag=basic	havana_gene=OTTHUMG00000040721.6
chr1	ENSEMBL	start_codon	962707	962709	.	+	0	ID=start_codon:ENST00000622660.1	Parent=ENST00000622660.1	gene_id=ENSG00000187961.13	transcript_id=ENST00000622660.1	gene_type=protein_coding	gene_name=KLHL17	transcript_type=protein_coding	transcript_name=KLHL17-205	exon_number=3	exon_id=ENSE00003740641.1	level=3	protein_id=ENSP00000479477.1	transcript_support_level=5	tag=basic	havana_gene=OTTHUMG00000040721.6
chr1	ENSEMBL	exon	963109	963253	.	+	.	ID=exon:ENST00000622660.1:4	Parent=ENST00000622660.1	gene_id=ENSG00000187961.13	transcript_id=ENST00000622660.1	gene_type=protein_coding	gene_name=KLHL17	transcript_type=protein_coding	transcript_name=KLHL17-205	exon_number=4	exon_id=ENSE00001365077.1	level=3	protein_id=ENSP00000479477.1	transcript_support_level=5	tag=basic	havana_gene=OTTHUMG00000040721.6
chr1	ENSEMBL	CDS	963109	963253	.	+	2	ID=CDS:ENST00000622660.1	Parent=ENST00000622660.1	gene_id=ENSG00000187961.13	transcript_id=ENST00000622660.1	gene_type=protein_coding	gene_name=KLHL17	transcript_type=protein_coding	transcript_name=KLHL17-205	exon_number=4	exon_id=ENSE00001365077.1	level=3	protein_id=ENSP00000479477.1	transcript_support_level=5	tag=basic	havana_gene=OTTHUMG00000040721.6
chr1	ENSEMBL	exon	963337	963504	.	+	.	ID=exon:ENST00000622660.1:5	Parent=ENST00000622660.1	gene_id=ENSG00000187961.13	transcript_id=ENST00000622660.1	gene_type=protein_coding	gene_name=KLHL17	transcript_type=protein_coding	transcript_name=KLHL17-205	exon_number=5	exon_id=ENSE00003600458.1	level=3	protein_id=ENSP00000479477.1	transcript_support_level=5	tag=basic	havana_gene=OTTHUMG00000040721.6
chr1	ENSEMBL	CDS	963337	963504	.	+	1	ID=CDS:ENST00000622660.1	Parent=ENST00000622660.1	gene_id=ENSG00000187961.13	transcript_id=ENST00000622660.1	gene_type=protein_coding	gene_name=KLHL17	transcript_type=protein_coding	transcript_name=KLHL17-205	exon_number=5	exon_id=ENSE00003600458.1	level=3	protein_id=ENSP00000479477.1	transcript_support_level=5	tag=basic	havana_gene=OTTHUMG00000040721.6
chr1	ENSEMBL	exon	963920	964008	.	+	.	ID=exon:ENST00000622660.1:6	Parent=ENST00000622660.1	gene_id=ENSG00000187961.13	transcript_id=ENST00000622660.1	gene_type=protein_coding	gene_name=KLHL17	transcript_type=protein_coding	transcript_name=KLHL17-205	exon_number=6	exon_id=ENSE00003624001.1	level=3	protein_id=ENSP00000479477.1	transcript_support_level=5	tag=basic	havana_gene=OTTHUMG00000040721.6
chr1	ENSEMBL	CDS	963920	964008	.	+	1	ID=CDS:ENST00000622660.1	Parent=ENST00000622660.1	gene_id=ENSG00000187961.13	transcript_id=ENST00000622660.1	gene_type=protein_coding	gene_name=KLHL17	transcript_type=protein_coding	transcript_name=KLHL17-205	exon_number=6	exon_id=ENSE00003624001.1	level=3	protein_id=ENSP00000479477.1	transcript_support_level=5	tag=basic	havana_gene=OTTHUMG00000040721.6
chr1	ENSEMBL	exon	964107	964167	.	+	.	ID=exon:ENST00000622660.1:7	Parent=ENST00000622660.1	gene_id=ENSG00000187961.13	transcript_id=ENST00000622660.1	gene_type=protein_coding	gene_name=KLHL17	transcript_type=protein_coding	transcript_name=KLHL17-205	exon_number=7	exon_id=ENSE00003719947.1	level=3	protein_id=ENSP00000479477.1	transcript_support_level=5	tag=basic	havana_gene=OTTHUMG00000040721.6
chr1	ENSEMBL	CDS	964107	964167	.	+	2	ID=CDS:ENST00000622660.1	Parent=ENST00000622660.1	gene_id=ENSG00000187961.13	transcript_id=ENST00000622660.1	gene_type=protein_coding	gene_name=KLHL17	transcript_type=protein_coding	transcript_name=KLHL17-205	exon_number=7	exon_id=ENSE00003719947.1	level=3	protein_id=ENSP00000479477.1	transcript_support_level=5	tag=basic	havana_gene=OTTHUMG00000040721.6
chr1	ENSEMBL	exon	964349	964530	.	+	.	ID=exon:ENST00000622660.1:8	Parent=ENST00000622660.1	gene_id=ENSG00000187961.13	transcript_id=ENST00000622660.1	gene_type=protein_coding	gene_name=KLHL17	transcript_type=protein_coding	transcript_name=KLHL17-205	exon_number=8	exon_id=ENSE00003727662.1	level=3	protein_id=ENSP00000479477.1	transcript_support_level=5	tag=basic	havana_gene=OTTHUMG00000040721.6
chr1	ENSEMBL	CDS	964349	964352	.	+	1	ID=CDS:ENST00000622660.1	Parent=ENST00000622660.1	gene_id=ENSG00000187961.13	transcript_id=ENST00000622660.1	gene_type=protein_coding	gene_name=KLHL17	transcript_type=protein_coding	transcript_name=KLHL17-205	exon_number=8	exon_id=ENSE00003727662.1	level=3	protein_id=ENSP00000479477.1	transcript_support_level=5	tag=basic	havana_gene=OTTHUMG00000040721.6
chr1	ENSEMBL	stop_codon	964350	964352	.	+	0	ID=stop_codon:ENST00000622660.1	Parent=ENST00000622660.1	gene_id=ENSG00000187961.13	transcript_id=ENST00000622660.1	gene_type=protein_coding	gene_name=KLHL17	transcript_type=protein_coding	transcript_name=KLHL17-205	exon_number=8	exon_id=ENSE00003727662.1	level=3	protein_id=ENSP00000479477.1	transcript_support_level=5	tag=basic	havana_gene=OTTHUMG00000040721.6
chr1	ENSEMBL	exon	964963	965602	.	+	.	ID=exon:ENST00000622660.1:9	Parent=ENST00000622660.1	gene_id=ENSG00000187961.13	transcript_id=ENST00000622660.1	gene_type=protein_coding	gene_name=KLHL17	transcript_type=protein_coding	transcript_name=KLHL17-205	exon_number=9	exon_id=ENSE00003748233.1	level=3	protein_id=ENSP00000479477.1	transcript_support_level=5	tag=basic	havana_gene=OTTHUMG00000040721.6
chr1	ENSEMBL	five_prime_UTR	960639	960699	.	+	.	ID=UTR5:ENST00000622660.1	Parent=ENST00000622660.1	gene_id=ENSG00000187961.13	transcript_id=ENST00000622660.1	gene_type=protein_coding	gene_name=KLHL17	transcript_type=protein_coding	transcript_name=KLHL17-205	exon_number=1	exon_id=ENSE00003742059.1	level=3	protein_id=ENSP00000479477.1	transcript_support_level=5	tag=basic	havana_gene=OTTHUMG00000040721.6
chr1	ENSEMBL	five_prime_UTR	962082	962471	.	+	.	ID=UTR5:ENST00000622660.1	Parent=ENST00000622660.1	gene_id=ENSG00000187961.13	transcript_id=ENST00000622660.1	gene_type=protein_coding	gene_name=KLHL17	transcript_type=protein_coding	transcript_name=KLHL17-205	exon_number=2	exon_id=ENSE00003741810.1	level=3	protein_id=ENSP00000479477.1	transcript_support_level=5	tag=basic	havana_gene=OTTHUMG00000040721.6
chr1	ENSEMBL	five_prime_UTR	962704	962706	.	+	.	ID=UTR5:ENST00000622660.1	Parent=ENST00000622660.1	gene_id=ENSG00000187961.13	transcript_id=ENST00000622660.1	gene_type=protein_coding	gene_name=KLHL17	transcript_type=protein_coding	transcript_name=KLHL17-205	exon_number=3	exon_id=ENSE00003740641.1	level=3	protein_id=ENSP00000479477.1	transcript_support_level=5	tag=basic	havana_gene=OTTHUMG00000040721.6
chr1	ENSEMBL	three_prime_UTR	964353	964530	.	+	.	ID=UTR3:ENST00000622660.1	Parent=ENST00000622660.1	gene_id=ENSG00000187961.13	transcript_id=ENST00000622660.1	gene_type=protein_coding	gene_name=KLHL17	transcript_type=protein_coding	transcript_name=KLHL17-205	exon_number=8	exon_id=ENSE00003727662.1	level=3	protein_id=ENSP00000479477.1	transcript_support_level=5	tag=basic	havana_gene=OTTHUMG00000040721.6
chr1	ENSEMBL	three_prime_UTR	964963	965602	.	+	.	ID=UTR3:ENST00000622660.1	Parent=ENST00000622660.1	gene_id=ENSG00000187961.13	transcript_id=ENST00000622660.1	gene_type=protein_coding	gene_name=KLHL17	transcript_type=protein_coding	transcript_name=KLHL17-205	exon_number=9	exon_id=ENSE00003748233.1	level=3	protein_id=ENSP00000479477.1	transcript_support_level=5	tag=basic	havana_gene=OTTHUMG00000040721.6
chr1	HAVANA	gene	966497	975865	.	+	.	ID=ENSG00000187583.10	gene_id=ENSG00000187583.10	gene_type=protein_coding	gene_name=PLEKHN1	level=2	havana_gene=OTTHUMG00000040756.4
chr1	HAVANA	transcript	966497	975108	.	+	.	ID=ENST00000379410.7	Parent=ENSG00000187583.10	gene_id=ENSG00000187583.10	transcript_id=ENST00000379410.7	gene_type=protein_coding	gene_name=PLEKHN1	transcript_type=protein_coding	transcript_name=PLEKHN1-203	level=2	protein_id=ENSP00000368720.3	transcript_support_level=1	tag=basic,appris_principal_3,CCDS	ccdsid=CCDS4.1	havana_gene=OTTHUMG00000040756.4	havana_transcript=OTTHUMT00000097940.1
chr1	HAVANA	exon	966497	966614	.	+	.	ID=exon:ENST00000379410.7:1	Parent=ENST00000379410.7	gene_id=ENSG00000187583.10	transcript_id=ENST00000379410.7	gene_type=protein_coding	gene_name=PLEKHN1	transcript_type=protein_coding	transcript_name=PLEKHN1-203	exon_number=1	exon_id=ENSE00001363936.1	level=2	protein_id=ENSP00000368720.3	transcript_support_level=1	tag=basic,appris_principal_3,CCDS	ccdsid=CCDS4.1	havana_gene=OTTHUMG00000040756.4	havana_transcript=OTTHUMT00000097940.1
chr1	HAVANA	CDS	966532	966614	.	+	0	ID=CDS:ENST00000379410.7	Parent=ENST00000379410.7	gene_id=ENSG00000187583.10	transcript_id=ENST00000379410.7	gene_type=protein_coding	gene_name=PLEKHN1	transcript_type=protein_coding	transcript_name=PLEKHN1-203	exon_number=1	exon_id=ENSE00001363936.1	level=2	protein_id=ENSP00000368720.3	transcript_support_level=1	tag=basic,appris_principal_3,CCDS	ccdsid=CCDS4.1	havana_gene=OTTHUMG00000040756.4	havana_transcript=OTTHUMT00000097940.1
chr1	HAVANA	start_codon	966532	966534	.	+	0	ID=start_codon:ENST00000379410.7	Parent=ENST00000379410.7	gene_id=ENSG00000187583.10	transcript_id=ENST00000379410.7	gene_type=protein_coding	gene_name=PLEKHN1	transcript_type=protein_coding	transcript_name=PLEKHN1-203	exon_number=1	exon_id=ENSE00001363936.1	level=2	protein_id=ENSP00000368720.3	transcript_support_level=1	tag=basic,appris_principal_3,CCDS	ccdsid=CCDS4.1	havana_gene=OTTHUMG00000040756.4	havana_transcript=OTTHUMT00000097940.1
chr1	HAVANA	exon	966704	966803	.	+	.	ID=exon:ENST00000379410.7:2	Parent=ENST00000379410.7	gene_id=ENSG00000187583.10	transcript_id=ENST00000379410.7	gene_type=protein_coding	gene_name=PLEKHN1	transcript_type=protein_coding	transcript_name=PLEKHN1-203	exon_number=2	exon_id=ENSE00001364180.1	level=2	protein_id=ENSP00000368720.3	transcript_support_level=1	tag=basic,appris_principal_3,CCDS	ccdsid=CCDS4.1	havana_gene=OTTHUMG00000040756.4	havana_transcript=OTTHUMT00000097940.1
chr1	HAVANA	CDS	966704	966803	.	+	1	ID=CDS:ENST00000379410.7	Parent=ENST00000379410.7	gene_id=ENSG00000187583.10	transcript_id=ENST00000379410.7	gene_type=protein_coding	gene_name=PLEKHN1	transcript_type=protein_coding	transcript_name=PLEKHN1-203	exon_number=2	exon_id=ENSE00001364180.1	level=2	protein_id=ENSP00000368720.3	transcript_support_level=1	tag=basic,appris_principal_3,CCDS	ccdsid=CCDS4.1	havana_gene=OTTHUMG00000040756.4	havana_transcript=OTTHUMT00000097940.1
chr1	HAVANA	exon	970277	970423	.	+	.	ID=exon:ENST00000379410.7:3	Parent=ENST00000379410.7	gene_id=ENSG00000187583.10	transcript_id=ENST00000379410.7	gene_type=protein_coding	gene_name=PLEKHN1	transcript_type=protein_coding	transcript_name=PLEKHN1-203	exon_number=3	exon_id=ENSE00001373621.1	level=2	protein_id=ENSP00000368720.3	transcript_support_level=1	tag=basic,appris_principal_3,CCDS	ccdsid=CCDS4.1	havana_gene=OTTHUMG00000040756.4	havana_transcript=OTTHUMT00000097940.1
chr1	HAVANA	CDS	970277	970423	.	+	0	ID=CDS:ENST00000379410.7	Parent=ENST00000379410.7	gene_id=ENSG00000187583.10	transcript_id=ENST00000379410.7	gene_type=protein_coding	gene_name=PLEKHN1	transcript_type=protein_coding	transcript_name=PLEKHN1-203	exon_number=3	exon_id=ENSE00001373621.1	level=2	protein_id=ENSP00000368720.3	transcript_support_level=1	tag=basic,appris_principal_3,CCDS	ccdsid=CCDS4.1	havana_gene=OTTHUMG00000040756.4	havana_transcript=OTTHUMT00000097940.1
chr1	HAVANA	exon	970521	970601	.	+	.	ID=exon:ENST00000379410.7:4	Parent=ENST00000379410.7	gene_id=ENSG00000187583.10	transcript_id=ENST00000379410.7	gene_type=protein_coding	gene_name=PLEKHN1	transcript_type=protein_coding	transcript_name=PLEKHN1-203	exon_number=4	exon_id=ENSE00001374286.1	level=2	protein_id=ENSP00000368720.3	transcript_support_level=1	tag=basic,appris_principal_3,CCDS	ccdsid=CCDS4.1	havana_gene=OTTHUMG00000040756.4	havana_transcript=OTTHUMT00000097940.1
chr1	HAVANA	CDS	970521	970601	.	+	0	ID=CDS:ENST00000379410.7	Parent=ENST00000379410.7	gene_id=ENSG00000187583.10	transcript_id=ENST00000379410.7	gene_type=protein_coding	gene_name=PLEKHN1	transcript_type=protein_coding	transcript_name=PLEKHN1-203	exon_number=4	exon_id=ENSE00001374286.1	level=2	protein_id=ENSP00000368720.3	transcript_support_level=1	tag=basic,appris_principal_3,CCDS	ccdsid=CCDS4.1	havana_gene=OTTHUMG00000040756.4	havana_transcript=OTTHUMT00000097940.1
chr1	HAVANA	exon	970686	970758	.	+	.	ID=exon:ENST00000379410.7:5	Parent=ENST00000379410.7	gene_id=ENSG00000187583.10	transcript_id=ENST00000379410.7	gene_type=protein_coding	gene_name=PLEKHN1	transcript_type=protein_coding	transcript_name=PLEKHN1-203	exon_number=5	exon_id=ENSE00001385460.1	level=2	protein_id=ENSP00000368720.3	transcript_support_level=1	tag=basic,appris_principal_3,CCDS	ccdsid=CCDS4.1	havana_gene=OTTHUMG00000040756.4	havana_transcript=OTTHUMT00000097940.1
chr1	HAVANA	CDS	970686	970758	.	+	0	ID=CDS:ENST00000379410.7	Parent=ENST00000379410.7	gene_id=ENSG00000187583.10	transcript_id=ENST00000379410.7	gene_type=protein_coding	gene_name=PLEKHN1	transcript_type=protein_coding	transcript_name=PLEKHN1-203	exon_number=5	exon_id=ENSE00001385460.1	level=2	protein_id=ENSP00000368720.3	transcript_support_level=1	tag=basic,appris_principal_3,CCDS	ccdsid=CCDS4.1	havana_gene=OTTHUMG00000040756.4	havana_transcript=OTTHUMT00000097940.1
chr1	HAVANA	exon	970879	971006	.	+	.	ID=exon:ENST00000379410.7:6	Parent=ENST00000379410.7	gene_id=ENSG00000187583.10	transcript_id=ENST00000379410.7	gene_type=protein_coding	gene_name=PLEKHN1	transcript_type=protein_coding	transcript_name=PLEKHN1-203	exon_number=6	exon_id=ENSE00001374990.1	level=2	protein_id=ENSP00000368720.3	transcript_support_level=1	tag=basic,appris_principal_3,CCDS	ccdsid=CCDS4.1	havana_gene=OTTHUMG00000040756.4	havana_transcript=OTTHUMT00000097940.1
chr1	HAVANA	CDS	970879	971006	.	+	2	ID=CDS:ENST00000379410.7	Parent=ENST00000379410.7	gene_id=ENSG00000187583.10	transcript_id=ENST00000379410.7	gene_type=protein_coding	gene_name=PLEKHN1	transcript_type=protein_coding	transcript_name=PLEKHN1-203	exon_number=6	exon_id=ENSE00001374990.1	level=2	protein_id=ENSP00000368720.3	transcript_support_level=1	tag=basic,appris_principal_3,CCDS	ccdsid=CCDS4.1	havana_gene=OTTHUMG00000040756.4	havana_transcript=OTTHUMT00000097940.1
chr1	HAVANA	exon	971113	971208	.	+	.	ID=exon:ENST00000379410.7:7	Parent=ENST00000379410.7	gene_id=ENSG00000187583.10	transcript_id=ENST00000379410.7	gene_type=protein_coding	gene_name=PLEKHN1	transcript_type=protein_coding	transcript_name=PLEKHN1-203	exon_number=7	exon_id=ENSE00001368630.1	level=2	protein_id=ENSP00000368720.3	transcript_support_level=1	tag=basic,appris_principal_3,CCDS	ccdsid=CCDS4.1	havana_gene=OTTHUMG00000040756.4	havana_transcript=OTTHUMT00000097940.1
chr1	HAVANA	CDS	971113	971208	.	+	0	ID=CDS:ENST00000379410.7	Parent=ENST00000379410.7	gene_id=ENSG00000187583.10	transcript_id=ENST00000379410.7	gene_type=protein_coding	gene_name=PLEKHN1	transcript_type=protein_coding	transcript_name=PLEKHN1-203	exon_number=7	exon_id=ENSE00001368630.1	level=2	protein_id=ENSP00000368720.3	transcript_support_level=1	tag=basic,appris_principal_3,CCDS	ccdsid=CCDS4.1	havana_gene=OTTHUMG00000040756.4	havana_transcript=OTTHUMT00000097940.1
chr1	HAVANA	exon	971324	971404	.	+	.	ID=exon:ENST00000379410.7:8	Parent=ENST00000379410.7	gene_id=ENSG00000187583.10	transcript_id=ENST00000379410.7	gene_type=protein_coding	gene_name=PLEKHN1	transcript_type=protein_coding	transcript_name=PLEKHN1-203	exon_number=8	exon_id=ENSE00001380204.1	level=2	protein_id=ENSP00000368720.3	transcript_support_level=1	tag=basic,appris_principal_3,CCDS	ccdsid=CCDS4.1	havana_gene=OTTHUMG00000040756.4	havana_transcript=OTTHUMT00000097940.1
chr1	HAVANA	CDS	971324	971404	.	+	0	ID=CDS:ENST00000379410.7	Parent=ENST00000379410.7	gene_id=ENSG00000187583.10	transcript_id=ENST00000379410.7	gene_type=protein_coding	gene_name=PLEKHN1	transcript_type=protein_coding	transcript_name=PLEKHN1-203	exon_number=8	exon_id=ENSE00001380204.1	level=2	protein_id=ENSP00000368720.3	transcript_support_level=1	tag=basic,appris_principal_3,CCDS	ccdsid=CCDS4.1	havana_gene=OTTHUMG00000040756.4	havana_transcript=OTTHUMT00000097940.1
chr1	HAVANA	exon	972075	972150	.	+	.	ID=exon:ENST00000379410.7:9	Parent=ENST00000379410.7	gene_id=ENSG00000187583.10	transcript_id=ENST00000379410.7	gene_type=protein_coding	gene_name=PLEKHN1	transcript_type=protein_coding	transcript_name=PLEKHN1-203	exon_number=9	exon_id=ENSE00001375540.1	level=2	protein_id=ENSP00000368720.3	transcript_support_level=1	tag=basic,appris_principal_3,CCDS	ccdsid=CCDS4.1	havana_gene=OTTHUMG00000040756.4	havana_transcript=OTTHUMT00000097940.1
chr1	HAVANA	CDS	972075	972150	.	+	0	ID=CDS:ENST00000379410.7	Parent=ENST00000379410.7	gene_id=ENSG00000187583.10	transcript_id=ENST00000379410.7	gene_type=protein_coding	gene_name=PLEKHN1	transcript_type=protein_coding	transcript_name=PLEKHN1-203	exon_number=9	exon_id=ENSE00001375540.1	level=2	protein_id=ENSP00000368720.3	transcript_support_level=1	tag=basic,appris_principal_3,CCDS	ccdsid=CCDS4.1	havana_gene=OTTHUMG00000040756.4	havana_transcript=OTTHUMT00000097940.1
chr1	HAVANA	exon	972288	972424	.	+	.	ID=exon:ENST00000379410.7:10	Parent=ENST00000379410.7	gene_id=ENSG00000187583.10	transcript_id=ENST00000379410.7	gene_type=protein_coding	gene_name=PLEKHN1	transcript_type=protein_coding	transcript_name=PLEKHN1-203	exon_number=10	exon_id=ENSE00001365628.1	level=2	protein_id=ENSP00000368720.3	transcript_support_level=1	tag=basic,appris_principal_3,CCDS	ccdsid=CCDS4.1	havana_gene=OTTHUMG00000040756.4	havana_transcript=OTTHUMT00000097940.1
chr1	HAVANA	CDS	972288	972424	.	+	2	ID=CDS:ENST00000379410.7	Parent=ENST00000379410.7	gene_id=ENSG00000187583.10	transcript_id=ENST00000379410.7	gene_type=protein_coding	gene_name=PLEKHN1	transcript_type=protein_coding	transcript_name=PLEKHN1-203	exon_number=10	exon_id=ENSE00001365628.1	level=2	protein_id=ENSP00000368720.3	transcript_support_level=1	tag=basic,appris_principal_3,CCDS	ccdsid=CCDS4.1	havana_gene=OTTHUMG00000040756.4	havana_transcript=OTTHUMT00000097940.1
chr1	HAVANA	exon	972861	973010	.	+	.	ID=exon:ENST00000379410.7:11	Parent=ENST00000379410.7	gene_id=ENSG00000187583.10	transcript_id=ENST00000379410.7	gene_type=protein_coding	gene_name=PLEKHN1	transcript_type=protein_coding	transcript_name=PLEKHN1-203	exon_number=11	exon_id=ENSE00001386720.1	level=2	protein_id=ENSP00000368720.3	transcript_support_level=1	tag=basic,appris_principal_3,CCDS	ccdsid=CCDS4.1	havana_gene=OTTHUMG00000040756.4	havana_transcript=OTTHUMT00000097940.1
chr1	HAVANA	CDS	972861	973010	.	+	0	ID=CDS:ENST00000379410.7	Parent=ENST00000379410.7	gene_id=ENSG00000187583.10	transcript_id=ENST00000379410.7	gene_type=protein_coding	gene_name=PLEKHN1	transcript_type=protein_coding	transcript_name=PLEKHN1-203	exon_number=11	exon_id=ENSE00001386720.1	level=2	protein_id=ENSP00000368720.3	transcript_support_level=1	tag=basic,appris_principal_3,CCDS	ccdsid=CCDS4.1	havana_gene=OTTHUMG00000040756.4	havana_transcript=OTTHUMT00000097940.1
chr1	HAVANA	exon	973186	973326	.	+	.	ID=exon:ENST00000379410.7:12	Parent=ENST00000379410.7	gene_id=ENSG00000187583.10	transcript_id=ENST00000379410.7	gene_type=protein_coding	gene_name=PLEKHN1	transcript_type=protein_coding	transcript_name=PLEKHN1-203	exon_number=12	exon_id=ENSE00001377573.1	level=2	protein_id=ENSP00000368720.3	transcript_support_level=1	tag=basic,appris_principal_3,CCDS	ccdsid=CCDS4.1	havana_gene=OTTHUMG00000040756.4	havana_transcript=OTTHUMT00000097940.1
chr1	HAVANA	CDS	973186	973326	.	+	0	ID=CDS:ENST00000379410.7	Parent=ENST00000379410.7	gene_id=ENSG00000187583.10	transcript_id=ENST00000379410.7	gene_type=protein_coding	gene_name=PLEKHN1	transcript_type=protein_coding	transcript_name=PLEKHN1-203	exon_number=12	exon_id=ENSE00001377573.1	level=2	protein_id=ENSP00000368720.3	transcript_support_level=1	tag=basic,appris_principal_3,CCDS	ccdsid=CCDS4.1	havana_gene=OTTHUMG00000040756.4	havana_transcript=OTTHUMT00000097940.1
chr1	HAVANA	exon	973500	973640	.	+	.	ID=exon:ENST00000379410.7:13	Parent=ENST00000379410.7	gene_id=ENSG00000187583.10	transcript_id=ENST00000379410.7	gene_type=protein_coding	gene_name=PLEKHN1	transcript_type=protein_coding	transcript_name=PLEKHN1-203	exon_number=13	exon_id=ENSE00001371278.1	level=2	protein_id=ENSP00000368720.3	transcript_support_level=1	tag=basic,appris_principal_3,CCDS	ccdsid=CCDS4.1	havana_gene=OTTHUMG00000040756.4	havana_transcript=OTTHUMT00000097940.1
chr1	HAVANA	CDS	973500	973640	.	+	0	ID=CDS:ENST00000379410.7	Parent=ENST00000379410.7	gene_id=ENSG00000187583.10	transcript_id=ENST00000379410.7	gene_type=protein_coding	gene_name=PLEKHN1	transcript_type=protein_coding	transcript_name=PLEKHN1-203	exon_number=13	exon_id=ENSE00001371278.1	level=2	protein_id=ENSP00000368720.3	transcript_support_level=1	tag=basic,appris_principal_3,CCDS	ccdsid=CCDS4.1	havana_gene=OTTHUMG00000040756.4	havana_transcript=OTTHUMT00000097940.1
chr1	HAVANA	exon	973833	974051	.	+	.	ID=exon:ENST00000379410.7:14	Parent=ENST00000379410.7	gene_id=ENSG00000187583.10	transcript_id=ENST00000379410.7	gene_type=protein_coding	gene_name=PLEKHN1	transcript_type=protein_coding	transcript_name=PLEKHN1-203	exon_number=14	exon_id=ENSE00001371226.1	level=2	protein_id=ENSP00000368720.3	transcript_support_level=1	tag=basic,appris_principal_3,CCDS	ccdsid=CCDS4.1	havana_gene=OTTHUMG00000040756.4	havana_transcript=OTTHUMT00000097940.1
chr1	HAVANA	CDS	973833	974051	.	+	0	ID=CDS:ENST00000379410.7	Parent=ENST00000379410.7	gene_id=ENSG00000187583.10	transcript_id=ENST00000379410.7	gene_type=protein_coding	gene_name=PLEKHN1	transcript_type=protein_coding	transcript_name=PLEKHN1-203	exon_number=14	exon_id=ENSE00001371226.1	level=2	protein_id=ENSP00000368720.3	transcript_support_level=1	tag=basic,appris_principal_3,CCDS	ccdsid=CCDS4.1	havana_gene=OTTHUMG00000040756.4	havana_transcript=OTTHUMT00000097940.1
chr1	HAVANA	exon	974316	974364	.	+	.	ID=exon:ENST00000379410.7:15	Parent=ENST00000379410.7	gene_id=ENSG00000187583.10	transcript_id=ENST00000379410.7	gene_type=protein_coding	gene_name=PLEKHN1	transcript_type=protein_coding	transcript_name=PLEKHN1-203	exon_number=15	exon_id=ENSE00001370044.1	level=2	protein_id=ENSP00000368720.3	transcript_support_level=1	tag=basic,appris_principal_3,CCDS	ccdsid=CCDS4.1	havana_gene=OTTHUMG00000040756.4	havana_transcript=OTTHUMT00000097940.1
chr1	HAVANA	CDS	974316	974364	.	+	0	ID=CDS:ENST00000379410.7	Parent=ENST00000379410.7	gene_id=ENSG00000187583.10	transcript_id=ENST00000379410.7	gene_type=protein_coding	gene_name=PLEKHN1	transcript_type=protein_coding	transcript_name=PLEKHN1-203	exon_number=15	exon_id=ENSE00001370044.1	level=2	protein_id=ENSP00000368720.3	transcript_support_level=1	tag=basic,appris_principal_3,CCDS	ccdsid=CCDS4.1	havana_gene=OTTHUMG00000040756.4	havana_transcript=OTTHUMT00000097940.1
chr1	HAVANA	exon	974442	975108	.	+	.	ID=exon:ENST00000379410.7:16	Parent=ENST00000379410.7	gene_id=ENSG00000187583.10	transcript_id=ENST00000379410.7	gene_type=protein_coding	gene_name=PLEKHN1	transcript_type=protein_coding	transcript_name=PLEKHN1-203	exon_number=16	exon_id=ENSE00001919329.1	level=2	protein_id=ENSP00000368720.3	transcript_support_level=1	tag=basic,appris_principal_3,CCDS	ccdsid=CCDS4.1	havana_gene=OTTHUMG00000040756.4	havana_transcript=OTTHUMT00000097940.1
chr1	HAVANA	CDS	974442	974575	.	+	2	ID=CDS:ENST00000379410.7	Parent=ENST00000379410.7	gene_id=ENSG00000187583.10	transcript_id=ENST00000379410.7	gene_type=protein_coding	gene_name=PLEKHN1	transcript_type=protein_coding	transcript_name=PLEKHN1-203	exon_number=16	exon_id=ENSE00001919329.1	level=2	protein_id=ENSP00000368720.3	transcript_support_level=1	tag=basic,appris_principal_3,CCDS	ccdsid=CCDS4.1	havana_gene=OTTHUMG00000040756.4	havana_transcript=OTTHUMT00000097940.1
chr1	HAVANA	stop_codon	974573	974575	.	+	0	ID=stop_codon:ENST00000379410.7	Parent=ENST00000379410.7	gene_id=ENSG00000187583.10	transcript_id=ENST00000379410.7	gene_type=protein_coding	gene_name=PLEKHN1	transcript_type=protein_coding	transcript_name=PLEKHN1-203	exon_number=16	exon_id=ENSE00001919329.1	level=2	protein_id=ENSP00000368720.3	transcript_support_level=1	tag=basic,appris_principal_3,CCDS	ccdsid=CCDS4.1	havana_gene=OTTHUMG00000040756.4	havana_transcript=OTTHUMT00000097940.1
chr1	HAVANA	five_prime_UTR	966497	966531	.	+	.	ID=UTR5:ENST00000379410.7	Parent=ENST00000379410.7	gene_id=ENSG00000187583.10	transcript_id=ENST00000379410.7	gene_type=protein_coding	gene_name=PLEKHN1	transcript_type=protein_coding	transcript_name=PLEKHN1-203	exon_number=1	exon_id=ENSE00001363936.1	level=2	protein_id=ENSP00000368720.3	transcript_support_level=1	tag=basic,appris_principal_3,CCDS	ccdsid=CCDS4.1	havana_gene=OTTHUMG00000040756.4	havana_transcript=OTTHUMT00000097940.1
chr1	HAVANA	three_prime_UTR	974576	975108	.	+	.	ID=UTR3:ENST00000379410.7	Parent=ENST00000379410.7	gene_id=ENSG00000187583.10	transcript_id=ENST00000379410.7	gene_type=protein_coding	gene_name=PLEKHN1	transcript_type=protein_coding	transcript_name=PLEKHN1-203	exon_number=16	exon_id=ENSE00001919329.1	level=2	protein_id=ENSP00000368720.3	transcript_support_level=1	tag=basic,appris_principal_3,CCDS	ccdsid=CCDS4.1	havana_gene=OTTHUMG00000040756.4	havana_transcript=OTTHUMT00000097940.1
chr1	HAVANA	transcript	966502	975008	.	+	.	ID=ENST00000379409.6	Parent=ENSG00000187583.10	gene_id=ENSG00000187583.10	transcript_id=ENST00000379409.6	gene_type=protein_coding	gene_name=PLEKHN1	transcript_type=protein_coding	transcript_name=PLEKHN1-202	level=2	protein_id=ENSP00000368719.2	transcript_support_level=2	tag=basic,appris_alternative_2	havana_gene=OTTHUMG00000040756.4	havana_transcript=OTTHUMT00000473256.1
chr1	HAVANA	exon	966502	966614	.	+	.	ID=exon:ENST00000379409.6:1	Parent=ENST00000379409.6	gene_id=ENSG00000187583.10	transcript_id=ENST00000379409.6	gene_type=protein_coding	gene_name=PLEKHN1	transcript_type=protein_coding	transcript_name=PLEKHN1-202	exon_number=1	exon_id=ENSE00002268161.1	level=2	protein_id=ENSP00000368719.2	transcript_support_level=2	tag=basic,appris_alternative_2	havana_gene=OTTHUMG00000040756.4	havana_transcript=OTTHUMT00000473256.1
chr1	HAVANA	CDS	966532	966614	.	+	0	ID=CDS:ENST00000379409.6	Parent=ENST00000379409.6	gene_id=ENSG00000187583.10	transcript_id=ENST00000379409.6	gene_type=protein_coding	gene_name=PLEKHN1	transcript_type=protein_coding	transcript_name=PLEKHN1-202	exon_number=1	exon_id=ENSE00002268161.1	level=2	protein_id=ENSP00000368719.2	transcript_support_level=2	tag=basic,appris_alternative_2	havana_gene=OTTHUMG00000040756.4	havana_transcript=OTTHUMT00000473256.1
chr1	HAVANA	start_codon	966532	966534	.	+	0	ID=start_codon:ENST00000379409.6	Parent=ENST00000379409.6	gene_id=ENSG00000187583.10	transcript_id=ENST00000379409.6	gene_type=protein_coding	gene_name=PLEKHN1	transcript_type=protein_coding	transcript_name=PLEKHN1-202	exon_number=1	exon_id=ENSE00002268161.1	level=2	protein_id=ENSP00000368719.2	transcript_support_level=2	tag=basic,appris_alternative_2	havana_gene=OTTHUMG00000040756.4	havana_transcript=OTTHUMT00000473256.1
chr1	HAVANA	exon	966704	966803	.	+	.	ID=exon:ENST00000379409.6:2	Parent=ENST00000379409.6	gene_id=ENSG00000187583.10	transcript_id=ENST00000379409.6	gene_type=protein_coding	gene_name=PLEKHN1	transcript_type=protein_coding	transcript_name=PLEKHN1-202	exon_number=2	exon_id=ENSE00001364180.1	level=2	protein_id=ENSP00000368719.2	transcript_support_level=2	tag=basic,appris_alternative_2	havana_gene=OTTHUMG00000040756.4	havana_transcript=OTTHUMT00000473256.1
chr1	HAVANA	CDS	966704	966803	.	+	1	ID=CDS:ENST00000379409.6	Parent=ENST00000379409.6	gene_id=ENSG00000187583.10	transcript_id=ENST00000379409.6	gene_type=protein_coding	gene_name=PLEKHN1	transcript_type=protein_coding	transcript_name=PLEKHN1-202	exon_number=2	exon_id=ENSE00001364180.1	level=2	protein_id=ENSP00000368719.2	transcript_support_level=2	tag=basic,appris_alternative_2	havana_gene=OTTHUMG00000040756.4	havana_transcript=OTTHUMT00000473256.1
chr1	HAVANA	exon	970277	970423	.	+	.	ID=exon:ENST00000379409.6:3	Parent=ENST00000379409.6	gene_id=ENSG00000187583.10	transcript_id=ENST00000379409.6	gene_type=protein_coding	gene_name=PLEKHN1	transcript_type=protein_coding	transcript_name=PLEKHN1-202	exon_number=3	exon_id=ENSE00001373621.1	level=2	protein_id=ENSP00000368719.2	transcript_support_level=2	tag=basic,appris_alternative_2	havana_gene=OTTHUMG00000040756.4	havana_transcript=OTTHUMT00000473256.1
chr1	HAVANA	CDS	970277	970423	.	+	0	ID=CDS:ENST00000379409.6	Parent=ENST00000379409.6	gene_id=ENSG00000187583.10	transcript_id=ENST00000379409.6	gene_type=protein_coding	gene_name=PLEKHN1	transcript_type=protein_coding	transcript_name=PLEKHN1-202	exon_number=3	exon_id=ENSE00001373621.1	level=2	protein_id=ENSP00000368719.2	transcript_support_level=2	tag=basic,appris_alternative_2	havana_gene=OTTHUMG00000040756.4	havana_transcript=OTTHUMT00000473256.1
chr1	HAVANA	exon	970521	970601	.	+	.	ID=exon:ENST00000379409.6:4	Parent=ENST00000379409.6	gene_id=ENSG00000187583.10	transcript_id=ENST00000379409.6	gene_type=protein_coding	gene_name=PLEKHN1	transcript_type=protein_coding	transcript_name=PLEKHN1-202	exon_number=4	exon_id=ENSE00001374286.1	level=2	protein_id=ENSP00000368719.2	transcript_support_level=2	tag=basic,appris_alternative_2	havana_gene=OTTHUMG00000040756.4	havana_transcript=OTTHUMT00000473256.1
chr1	HAVANA	CDS	970521	970601	.	+	0	ID=CDS:ENST00000379409.6	Parent=ENST00000379409.6	gene_id=ENSG00000187583.10	transcript_id=ENST00000379409.6	gene_type=protein_coding	gene_name=PLEKHN1	transcript_type=protein_coding	transcript_name=PLEKHN1-202	exon_number=4	exon_id=ENSE00001374286.1	level=2	protein_id=ENSP00000368719.2	transcript_support_level=2	tag=basic,appris_alternative_2	havana_gene=OTTHUMG00000040756.4	havana_transcript=OTTHUMT00000473256.1
chr1	HAVANA	exon	970686	971006	.	+	.	ID=exon:ENST00000379409.6:5	Parent=ENST00000379409.6	gene_id=ENSG00000187583.10	transcript_id=ENST00000379409.6	gene_type=protein_coding	gene_name=PLEKHN1	transcript_type=protein_coding	transcript_name=PLEKHN1-202	exon_number=5	exon_id=ENSE00001480873.1	level=2	protein_id=ENSP00000368719.2	transcript_support_level=2	tag=basic,appris_alternative_2	havana_gene=OTTHUMG00000040756.4	havana_transcript=OTTHUMT00000473256.1
chr1	HAVANA	CDS	970686	971006	.	+	0	ID=CDS:ENST00000379409.6	Parent=ENST00000379409.6	gene_id=ENSG00000187583.10	transcript_id=ENST00000379409.6	gene_type=protein_coding	gene_name=PLEKHN1	transcript_type=protein_coding	transcript_name=PLEKHN1-202	exon_number=5	exon_id=ENSE00001480873.1	level=2	protein_id=ENSP00000368719.2	transcript_support_level=2	tag=basic,appris_alternative_2	havana_gene=OTTHUMG00000040756.4	havana_transcript=OTTHUMT00000473256.1
chr1	HAVANA	exon	971077	971208	.	+	.	ID=exon:ENST00000379409.6:6	Parent=ENST00000379409.6	gene_id=ENSG00000187583.10	transcript_id=ENST00000379409.6	gene_type=protein_coding	gene_name=PLEKHN1	transcript_type=protein_coding	transcript_name=PLEKHN1-202	exon_number=6	exon_id=ENSE00003549084.1	level=2	protein_id=ENSP00000368719.2	transcript_support_level=2	tag=basic,appris_alternative_2	havana_gene=OTTHUMG00000040756.4	havana_transcript=OTTHUMT00000473256.1
chr1	HAVANA	CDS	971077	971208	.	+	0	ID=CDS:ENST00000379409.6	Parent=ENST00000379409.6	gene_id=ENSG00000187583.10	transcript_id=ENST00000379409.6	gene_type=protein_coding	gene_name=PLEKHN1	transcript_type=protein_coding	transcript_name=PLEKHN1-202	exon_number=6	exon_id=ENSE00003549084.1	level=2	protein_id=ENSP00000368719.2	transcript_support_level=2	tag=basic,appris_alternative_2	havana_gene=OTTHUMG00000040756.4	havana_transcript=OTTHUMT00000473256.1
chr1	HAVANA	exon	971324	971404	.	+	.	ID=exon:ENST00000379409.6:7	Parent=ENST00000379409.6	gene_id=ENSG00000187583.10	transcript_id=ENST00000379409.6	gene_type=protein_coding	gene_name=PLEKHN1	transcript_type=protein_coding	transcript_name=PLEKHN1-202	exon_number=7	exon_id=ENSE00001380204.1	level=2	protein_id=ENSP00000368719.2	transcript_support_level=2	tag=basic,appris_alternative_2	havana_gene=OTTHUMG00000040756.4	havana_transcript=OTTHUMT00000473256.1
chr1	HAVANA	CDS	971324	971404	.	+	0	ID=CDS:ENST00000379409.6	Parent=ENST00000379409.6	gene_id=ENSG00000187583.10	transcript_id=ENST00000379409.6	gene_type=protein_coding	gene_name=PLEKHN1	transcript_type=protein_coding	transcript_name=PLEKHN1-202	exon_number=7	exon_id=ENSE00001380204.1	level=2	protein_id=ENSP00000368719.2	transcript_support_level=2	tag=basic,appris_alternative_2	havana_gene=OTTHUMG00000040756.4	havana_transcript=OTTHUMT00000473256.1
chr1	HAVANA	exon	972075	972150	.	+	.	ID=exon:ENST00000379409.6:8	Parent=ENST00000379409.6	gene_id=ENSG00000187583.10	transcript_id=ENST00000379409.6	gene_type=protein_coding	gene_name=PLEKHN1	transcript_type=protein_coding	transcript_name=PLEKHN1-202	exon_number=8	exon_id=ENSE00001375540.1	level=2	protein_id=ENSP00000368719.2	transcript_support_level=2	tag=basic,appris_alternative_2	havana_gene=OTTHUMG00000040756.4	havana_transcript=OTTHUMT00000473256.1
chr1	HAVANA	CDS	972075	972150	.	+	0	ID=CDS:ENST00000379409.6	Parent=ENST00000379409.6	gene_id=ENSG00000187583.10	transcript_id=ENST00000379409.6	gene_type=protein_coding	gene_name=PLEKHN1	transcript_type=protein_coding	transcript_name=PLEKHN1-202	exon_number=8	exon_id=ENSE00001375540.1	level=2	protein_id=ENSP00000368719.2	transcript_support_level=2	tag=basic,appris_alternative_2	havana_gene=OTTHUMG00000040756.4	havana_transcript=OTTHUMT00000473256.1
chr1	HAVANA	exon	972288	972424	.	+	.	ID=exon:ENST00000379409.6:9	Parent=ENST00000379409.6	gene_id=ENSG00000187583.10	transcript_id=ENST00000379409.6	gene_type=protein_coding	gene_name=PLEKHN1	transcript_type=protein_coding	transcript_name=PLEKHN1-202	exon_number=9	exon_id=ENSE00001365628.1	level=2	protein_id=ENSP00000368719.2	transcript_support_level=2	tag=basic,appris_alternative_2	havana_gene=OTTHUMG00000040756.4	havana_transcript=OTTHUMT00000473256.1
chr1	HAVANA	CDS	972288	972424	.	+	2	ID=CDS:ENST00000379409.6	Parent=ENST00000379409.6	gene_id=ENSG00000187583.10	transcript_id=ENST00000379409.6	gene_type=protein_coding	gene_name=PLEKHN1	transcript_type=protein_coding	transcript_name=PLEKHN1-202	exon_number=9	exon_id=ENSE00001365628.1	level=2	protein_id=ENSP00000368719.2	transcript_support_level=2	tag=basic,appris_alternative_2	havana_gene=OTTHUMG00000040756.4	havana_transcript=OTTHUMT00000473256.1
chr1	HAVANA	exon	972861	973010	.	+	.	ID=exon:ENST00000379409.6:10	Parent=ENST00000379409.6	gene_id=ENSG00000187583.10	transcript_id=ENST00000379409.6	gene_type=protein_coding	gene_name=PLEKHN1	transcript_type=protein_coding	transcript_name=PLEKHN1-202	exon_number=10	exon_id=ENSE00001386720.1	level=2	protein_id=ENSP00000368719.2	transcript_support_level=2	tag=basic,appris_alternative_2	havana_gene=OTTHUMG00000040756.4	havana_transcript=OTTHUMT00000473256.1
chr1	HAVANA	CDS	972861	973010	.	+	0	ID=CDS:ENST00000379409.6	Parent=ENST00000379409.6	gene_id=ENSG00000187583.10	transcript_id=ENST00000379409.6	gene_type=protein_coding	gene_name=PLEKHN1	transcript_type=protein_coding	transcript_name=PLEKHN1-202	exon_number=10	exon_id=ENSE00001386720.1	level=2	protein_id=ENSP00000368719.2	transcript_support_level=2	tag=basic,appris_alternative_2	havana_gene=OTTHUMG00000040756.4	havana_transcript=OTTHUMT00000473256.1
chr1	HAVANA	exon	973186	973326	.	+	.	ID=exon:ENST00000379409.6:11	Parent=ENST00000379409.6	gene_id=ENSG00000187583.10	transcript_id=ENST00000379409.6	gene_type=protein_coding	gene_name=PLEKHN1	transcript_type=protein_coding	transcript_name=PLEKHN1-202	exon_number=11	exon_id=ENSE00001377573.1	level=2	protein_id=ENSP00000368719.2	transcript_support_level=2	tag=basic,appris_alternative_2	havana_gene=OTTHUMG00000040756.4	havana_transcript=OTTHUMT00000473256.1
chr1	HAVANA	CDS	973186	973326	.	+	0	ID=CDS:ENST00000379409.6	Parent=ENST00000379409.6	gene_id=ENSG00000187583.10	transcript_id=ENST00000379409.6	gene_type=protein_coding	gene_name=PLEKHN1	transcript_type=protein_coding	transcript_name=PLEKHN1-202	exon_number=11	exon_id=ENSE00001377573.1	level=2	protein_id=ENSP00000368719.2	transcript_support_level=2	tag=basic,appris_alternative_2	havana_gene=OTTHUMG00000040756.4	havana_transcript=OTTHUMT00000473256.1
chr1	HAVANA	exon	973500	973640	.	+	.	ID=exon:ENST00000379409.6:12	Parent=ENST00000379409.6	gene_id=ENSG00000187583.10	transcript_id=ENST00000379409.6	gene_type=protein_coding	gene_name=PLEKHN1	transcript_type=protein_coding	transcript_name=PLEKHN1-202	exon_number=12	exon_id=ENSE00001371278.1	level=2	protein_id=ENSP00000368719.2	transcript_support_level=2	tag=basic,appris_alternative_2	havana_gene=OTTHUMG00000040756.4	havana_transcript=OTTHUMT00000473256.1
chr1	HAVANA	CDS	973500	973640	.	+	0	ID=CDS:ENST00000379409.6	Parent=ENST00000379409.6	gene_id=ENSG00000187583.10	transcript_id=ENST00000379409.6	gene_type=protein_coding	gene_name=PLEKHN1	transcript_type=protein_coding	transcript_name=PLEKHN1-202	exon_number=12	exon_id=ENSE00001371278.1	level=2	protein_id=ENSP00000368719.2	transcript_support_level=2	tag=basic,appris_alternative_2	havana_gene=OTTHUMG00000040756.4	havana_transcript=OTTHUMT00000473256.1
chr1	HAVANA	exon	973833	974051	.	+	.	ID=exon:ENST00000379409.6:13	Parent=ENST00000379409.6	gene_id=ENSG00000187583.10	transcript_id=ENST00000379409.6	gene_type=protein_coding	gene_name=PLEKHN1	transcript_type=protein_coding	transcript_name=PLEKHN1-202	exon_number=13	exon_id=ENSE00001371226.1	level=2	protein_id=ENSP00000368719.2	transcript_support_level=2	tag=basic,appris_alternative_2	havana_gene=OTTHUMG00000040756.4	havana_transcript=OTTHUMT00000473256.1
chr1	HAVANA	CDS	973833	974051	.	+	0	ID=CDS:ENST00000379409.6	Parent=ENST00000379409.6	gene_id=ENSG00000187583.10	transcript_id=ENST00000379409.6	gene_type=protein_coding	gene_name=PLEKHN1	transcript_type=protein_coding	transcript_name=PLEKHN1-202	exon_number=13	exon_id=ENSE00001371226.1	level=2	protein_id=ENSP00000368719.2	transcript_support_level=2	tag=basic,appris_alternative_2	havana_gene=OTTHUMG00000040756.4	havana_transcript=OTTHUMT00000473256.1
chr1	HAVANA	exon	974316	974364	.	+	.	ID=exon:ENST00000379409.6:14	Parent=ENST00000379409.6	gene_id=ENSG00000187583.10	transcript_id=ENST00000379409.6	gene_type=protein_coding	gene_name=PLEKHN1	transcript_type=protein_coding	transcript_name=PLEKHN1-202	exon_number=14	exon_id=ENSE00001370044.1	level=2	protein_id=ENSP00000368719.2	transcript_support_level=2	tag=basic,appris_alternative_2	havana_gene=OTTHUMG00000040756.4	havana_transcript=OTTHUMT00000473256.1
chr1	HAVANA	CDS	974316	974364	.	+	0	ID=CDS:ENST00000379409.6	Parent=ENST00000379409.6	gene_id=ENSG00000187583.10	transcript_id=ENST00000379409.6	gene_type=protein_coding	gene_name=PLEKHN1	transcript_type=protein_coding	transcript_name=PLEKHN1-202	exon_number=14	exon_id=ENSE00001370044.1	level=2	protein_id=ENSP00000368719.2	transcript_support_level=2	tag=basic,appris_alternative_2	havana_gene=OTTHUMG00000040756.4	havana_transcript=OTTHUMT00000473256.1
chr1	HAVANA	exon	974442	975008	.	+	.	ID=exon:ENST00000379409.6:15	Parent=ENST00000379409.6	gene_id=ENSG00000187583.10	transcript_id=ENST00000379409.6	gene_type=protein_coding	gene_name=PLEKHN1	transcript_type=protein_coding	transcript_name=PLEKHN1-202	exon_number=15	exon_id=ENSE00002275645.1	level=2	protein_id=ENSP00000368719.2	transcript_support_level=2	tag=basic,appris_alternative_2	havana_gene=OTTHUMG00000040756.4	havana_transcript=OTTHUMT00000473256.1
chr1	HAVANA	CDS	974442	974575	.	+	2	ID=CDS:ENST00000379409.6	Parent=ENST00000379409.6	gene_id=ENSG00000187583.10	transcript_id=ENST00000379409.6	gene_type=protein_coding	gene_name=PLEKHN1	transcript_type=protein_coding	transcript_name=PLEKHN1-202	exon_number=15	exon_id=ENSE00002275645.1	level=2	protein_id=ENSP00000368719.2	transcript_support_level=2	tag=basic,appris_alternative_2	havana_gene=OTTHUMG00000040756.4	havana_transcript=OTTHUMT00000473256.1
chr1	HAVANA	stop_codon	974573	974575	.	+	0	ID=stop_codon:ENST00000379409.6	Parent=ENST00000379409.6	gene_id=ENSG00000187583.10	transcript_id=ENST00000379409.6	gene_type=protein_coding	gene_name=PLEKHN1	transcript_type=protein_coding	transcript_name=PLEKHN1-202	exon_number=15	exon_id=ENSE00002275645.1	level=2	protein_id=ENSP00000368719.2	transcript_support_level=2	tag=basic,appris_alternative_2	havana_gene=OTTHUMG00000040756.4	havana_transcript=OTTHUMT00000473256.1
chr1	HAVANA	five_prime_UTR	966502	966531	.	+	.	ID=UTR5:ENST00000379409.6	Parent=ENST00000379409.6	gene_id=ENSG00000187583.10	transcript_id=ENST00000379409.6	gene_type=protein_coding	gene_name=PLEKHN1	transcript_type=protein_coding	transcript_name=PLEKHN1-202	exon_number=1	exon_id=ENSE00002268161.1	level=2	protein_id=ENSP00000368719.2	transcript_support_level=2	tag=basic,appris_alternative_2	havana_gene=OTTHUMG00000040756.4	havana_transcript=OTTHUMT00000473256.1
chr1	HAVANA	three_prime_UTR	974576	975008	.	+	.	ID=UTR3:ENST00000379409.6	Parent=ENST00000379409.6	gene_id=ENSG00000187583.10	transcript_id=ENST00000379409.6	gene_type=protein_coding	gene_name=PLEKHN1	transcript_type=protein_coding	transcript_name=PLEKHN1-202	exon_number=15	exon_id=ENSE00002275645.1	level=2	protein_id=ENSP00000368719.2	transcript_support_level=2	tag=basic,appris_alternative_2	havana_gene=OTTHUMG00000040756.4	havana_transcript=OTTHUMT00000473256.1
chr1	HAVANA	transcript	966502	975008	.	+	.	ID=ENST00000379407.7	Parent=ENSG00000187583.10	gene_id=ENSG00000187583.10	transcript_id=ENST00000379407.7	gene_type=protein_coding	gene_name=PLEKHN1	transcript_type=protein_coding	transcript_name=PLEKHN1-201	level=2	protein_id=ENSP00000368717.2	transcript_support_level=1	tag=basic,appris_alternative_2,CCDS	ccdsid=CCDS53256.1	havana_gene=OTTHUMG00000040756.4	havana_transcript=OTTHUMT00000473255.1
chr1	HAVANA	exon	966502	966614	.	+	.	ID=exon:ENST00000379407.7:1	Parent=ENST00000379407.7	gene_id=ENSG00000187583.10	transcript_id=ENST00000379407.7	gene_type=protein_coding	gene_name=PLEKHN1	transcript_type=protein_coding	transcript_name=PLEKHN1-201	exon_number=1	exon_id=ENSE00002268161.1	level=2	protein_id=ENSP00000368717.2	transcript_support_level=1	tag=basic,appris_alternative_2,CCDS	ccdsid=CCDS53256.1	havana_gene=OTTHUMG00000040756.4	havana_transcript=OTTHUMT00000473255.1
chr1	HAVANA	CDS	966532	966614	.	+	0	ID=CDS:ENST00000379407.7	Parent=ENST00000379407.7	gene_id=ENSG00000187583.10	transcript_id=ENST00000379407.7	gene_type=protein_coding	gene_name=PLEKHN1	transcript_type=protein_coding	transcript_name=PLEKHN1-201	exon_number=1	exon_id=ENSE00002268161.1	level=2	protein_id=ENSP00000368717.2	transcript_support_level=1	tag=basic,appris_alternative_2,CCDS	ccdsid=CCDS53256.1	havana_gene=OTTHUMG00000040756.4	havana_transcript=OTTHUMT00000473255.1
chr1	HAVANA	start_codon	966532	966534	.	+	0	ID=start_codon:ENST00000379407.7	Parent=ENST00000379407.7	gene_id=ENSG00000187583.10	transcript_id=ENST00000379407.7	gene_type=protein_coding	gene_name=PLEKHN1	transcript_type=protein_coding	transcript_name=PLEKHN1-201	exon_number=1	exon_id=ENSE00002268161.1	level=2	protein_id=ENSP00000368717.2	transcript_support_level=1	tag=basic,appris_alternative_2,CCDS	ccdsid=CCDS53256.1	havana_gene=OTTHUMG00000040756.4	havana_transcript=OTTHUMT00000473255.1
chr1	HAVANA	exon	966704	966803	.	+	.	ID=exon:ENST00000379407.7:2	Parent=ENST00000379407.7	gene_id=ENSG00000187583.10	transcript_id=ENST00000379407.7	gene_type=protein_coding	gene_name=PLEKHN1	transcript_type=protein_coding	transcript_name=PLEKHN1-201	exon_number=2	exon_id=ENSE00001364180.1	level=2	protein_id=ENSP00000368717.2	transcript_support_level=1	tag=basic,appris_alternative_2,CCDS	ccdsid=CCDS53256.1	havana_gene=OTTHUMG00000040756.4	havana_transcript=OTTHUMT00000473255.1
chr1	HAVANA	CDS	966704	966803	.	+	1	ID=CDS:ENST00000379407.7	Parent=ENST00000379407.7	gene_id=ENSG00000187583.10	transcript_id=ENST00000379407.7	gene_type=protein_coding	gene_name=PLEKHN1	transcript_type=protein_coding	transcript_name=PLEKHN1-201	exon_number=2	exon_id=ENSE00001364180.1	level=2	protein_id=ENSP00000368717.2	transcript_support_level=1	tag=basic,appris_alternative_2,CCDS	ccdsid=CCDS53256.1	havana_gene=OTTHUMG00000040756.4	havana_transcript=OTTHUMT00000473255.1
chr1	HAVANA	exon	970277	970423	.	+	.	ID=exon:ENST00000379407.7:3	Parent=ENST00000379407.7	gene_id=ENSG00000187583.10	transcript_id=ENST00000379407.7	gene_type=protein_coding	gene_name=PLEKHN1	transcript_type=protein_coding	transcript_name=PLEKHN1-201	exon_number=3	exon_id=ENSE00001373621.1	level=2	protein_id=ENSP00000368717.2	transcript_support_level=1	tag=basic,appris_alternative_2,CCDS	ccdsid=CCDS53256.1	havana_gene=OTTHUMG00000040756.4	havana_transcript=OTTHUMT00000473255.1
chr1	HAVANA	CDS	970277	970423	.	+	0	ID=CDS:ENST00000379407.7	Parent=ENST00000379407.7	gene_id=ENSG00000187583.10	transcript_id=ENST00000379407.7	gene_type=protein_coding	gene_name=PLEKHN1	transcript_type=protein_coding	transcript_name=PLEKHN1-201	exon_number=3	exon_id=ENSE00001373621.1	level=2	protein_id=ENSP00000368717.2	transcript_support_level=1	tag=basic,appris_alternative_2,CCDS	ccdsid=CCDS53256.1	havana_gene=OTTHUMG00000040756.4	havana_transcript=OTTHUMT00000473255.1
chr1	HAVANA	exon	970521	970601	.	+	.	ID=exon:ENST00000379407.7:4	Parent=ENST00000379407.7	gene_id=ENSG00000187583.10	transcript_id=ENST00000379407.7	gene_type=protein_coding	gene_name=PLEKHN1	transcript_type=protein_coding	transcript_name=PLEKHN1-201	exon_number=4	exon_id=ENSE00001374286.1	level=2	protein_id=ENSP00000368717.2	transcript_support_level=1	tag=basic,appris_alternative_2,CCDS	ccdsid=CCDS53256.1	havana_gene=OTTHUMG00000040756.4	havana_transcript=OTTHUMT00000473255.1
chr1	HAVANA	CDS	970521	970601	.	+	0	ID=CDS:ENST00000379407.7	Parent=ENST00000379407.7	gene_id=ENSG00000187583.10	transcript_id=ENST00000379407.7	gene_type=protein_coding	gene_name=PLEKHN1	transcript_type=protein_coding	transcript_name=PLEKHN1-201	exon_number=4	exon_id=ENSE00001374286.1	level=2	protein_id=ENSP00000368717.2	transcript_support_level=1	tag=basic,appris_alternative_2,CCDS	ccdsid=CCDS53256.1	havana_gene=OTTHUMG00000040756.4	havana_transcript=OTTHUMT00000473255.1
chr1	HAVANA	exon	970686	970758	.	+	.	ID=exon:ENST00000379407.7:5	Parent=ENST00000379407.7	gene_id=ENSG00000187583.10	transcript_id=ENST00000379407.7	gene_type=protein_coding	gene_name=PLEKHN1	transcript_type=protein_coding	transcript_name=PLEKHN1-201	exon_number=5	exon_id=ENSE00001385460.1	level=2	protein_id=ENSP00000368717.2	transcript_support_level=1	tag=basic,appris_alternative_2,CCDS	ccdsid=CCDS53256.1	havana_gene=OTTHUMG00000040756.4	havana_transcript=OTTHUMT00000473255.1
chr1	HAVANA	CDS	970686	970758	.	+	0	ID=CDS:ENST00000379407.7	Parent=ENST00000379407.7	gene_id=ENSG00000187583.10	transcript_id=ENST00000379407.7	gene_type=protein_coding	gene_name=PLEKHN1	transcript_type=protein_coding	transcript_name=PLEKHN1-201	exon_number=5	exon_id=ENSE00001385460.1	level=2	protein_id=ENSP00000368717.2	transcript_support_level=1	tag=basic,appris_alternative_2,CCDS	ccdsid=CCDS53256.1	havana_gene=OTTHUMG00000040756.4	havana_transcript=OTTHUMT00000473255.1
chr1	HAVANA	exon	970879	971006	.	+	.	ID=exon:ENST00000379407.7:6	Parent=ENST00000379407.7	gene_id=ENSG00000187583.10	transcript_id=ENST00000379407.7	gene_type=protein_coding	gene_name=PLEKHN1	transcript_type=protein_coding	transcript_name=PLEKHN1-201	exon_number=6	exon_id=ENSE00001374990.1	level=2	protein_id=ENSP00000368717.2	transcript_support_level=1	tag=basic,appris_alternative_2,CCDS	ccdsid=CCDS53256.1	havana_gene=OTTHUMG00000040756.4	havana_transcript=OTTHUMT00000473255.1
chr1	HAVANA	CDS	970879	971006	.	+	2	ID=CDS:ENST00000379407.7	Parent=ENST00000379407.7	gene_id=ENSG00000187583.10	transcript_id=ENST00000379407.7	gene_type=protein_coding	gene_name=PLEKHN1	transcript_type=protein_coding	transcript_name=PLEKHN1-201	exon_number=6	exon_id=ENSE00001374990.1	level=2	protein_id=ENSP00000368717.2	transcript_support_level=1	tag=basic,appris_alternative_2,CCDS	ccdsid=CCDS53256.1	havana_gene=OTTHUMG00000040756.4	havana_transcript=OTTHUMT00000473255.1
chr1	HAVANA	exon	971077	971208	.	+	.	ID=exon:ENST00000379407.7:7	Parent=ENST00000379407.7	gene_id=ENSG00000187583.10	transcript_id=ENST00000379407.7	gene_type=protein_coding	gene_name=PLEKHN1	transcript_type=protein_coding	transcript_name=PLEKHN1-201	exon_number=7	exon_id=ENSE00003549084.1	level=2	protein_id=ENSP00000368717.2	transcript_support_level=1	tag=basic,appris_alternative_2,CCDS	ccdsid=CCDS53256.1	havana_gene=OTTHUMG00000040756.4	havana_transcript=OTTHUMT00000473255.1
chr1	HAVANA	CDS	971077	971208	.	+	0	ID=CDS:ENST00000379407.7	Parent=ENST00000379407.7	gene_id=ENSG00000187583.10	transcript_id=ENST00000379407.7	gene_type=protein_coding	gene_name=PLEKHN1	transcript_type=protein_coding	transcript_name=PLEKHN1-201	exon_number=7	exon_id=ENSE00003549084.1	level=2	protein_id=ENSP00000368717.2	transcript_support_level=1	tag=basic,appris_alternative_2,CCDS	ccdsid=CCDS53256.1	havana_gene=OTTHUMG00000040756.4	havana_transcript=OTTHUMT00000473255.1
chr1	HAVANA	exon	971324	971404	.	+	.	ID=exon:ENST00000379407.7:8	Parent=ENST00000379407.7	gene_id=ENSG00000187583.10	transcript_id=ENST00000379407.7	gene_type=protein_coding	gene_name=PLEKHN1	transcript_type=protein_coding	transcript_name=PLEKHN1-201	exon_number=8	exon_id=ENSE00001380204.1	level=2	protein_id=ENSP00000368717.2	transcript_support_level=1	tag=basic,appris_alternative_2,CCDS	ccdsid=CCDS53256.1	havana_gene=OTTHUMG00000040756.4	havana_transcript=OTTHUMT00000473255.1
chr1	HAVANA	CDS	971324	971404	.	+	0	ID=CDS:ENST00000379407.7	Parent=ENST00000379407.7	gene_id=ENSG00000187583.10	transcript_id=ENST00000379407.7	gene_type=protein_coding	gene_name=PLEKHN1	transcript_type=protein_coding	transcript_name=PLEKHN1-201	exon_number=8	exon_id=ENSE00001380204.1	level=2	protein_id=ENSP00000368717.2	transcript_support_level=1	tag=basic,appris_alternative_2,CCDS	ccdsid=CCDS53256.1	havana_gene=OTTHUMG00000040756.4	havana_transcript=OTTHUMT00000473255.1
chr1	HAVANA	exon	972075	972150	.	+	.	ID=exon:ENST00000379407.7:9	Parent=ENST00000379407.7	gene_id=ENSG00000187583.10	transcript_id=ENST00000379407.7	gene_type=protein_coding	gene_name=PLEKHN1	transcript_type=protein_coding	transcript_name=PLEKHN1-201	exon_number=9	exon_id=ENSE00001375540.1	level=2	protein_id=ENSP00000368717.2	transcript_support_level=1	tag=basic,appris_alternative_2,CCDS	ccdsid=CCDS53256.1	havana_gene=OTTHUMG00000040756.4	havana_transcript=OTTHUMT00000473255.1
chr1	HAVANA	CDS	972075	972150	.	+	0	ID=CDS:ENST00000379407.7	Parent=ENST00000379407.7	gene_id=ENSG00000187583.10	transcript_id=ENST00000379407.7	gene_type=protein_coding	gene_name=PLEKHN1	transcript_type=protein_coding	transcript_name=PLEKHN1-201	exon_number=9	exon_id=ENSE00001375540.1	level=2	protein_id=ENSP00000368717.2	transcript_support_level=1	tag=basic,appris_alternative_2,CCDS	ccdsid=CCDS53256.1	havana_gene=OTTHUMG00000040756.4	havana_transcript=OTTHUMT00000473255.1
chr1	HAVANA	exon	972288	972424	.	+	.	ID=exon:ENST00000379407.7:10	Parent=ENST00000379407.7	gene_id=ENSG00000187583.10	transcript_id=ENST00000379407.7	gene_type=protein_coding	gene_name=PLEKHN1	transcript_type=protein_coding	transcript_name=PLEKHN1-201	exon_number=10	exon_id=ENSE00001365628.1	level=2	protein_id=ENSP00000368717.2	transcript_support_level=1	tag=basic,appris_alternative_2,CCDS	ccdsid=CCDS53256.1	havana_gene=OTTHUMG00000040756.4	havana_transcript=OTTHUMT00000473255.1
chr1	HAVANA	CDS	972288	972424	.	+	2	ID=CDS:ENST00000379407.7	Parent=ENST00000379407.7	gene_id=ENSG00000187583.10	transcript_id=ENST00000379407.7	gene_type=protein_coding	gene_name=PLEKHN1	transcript_type=protein_coding	transcript_name=PLEKHN1-201	exon_number=10	exon_id=ENSE00001365628.1	level=2	protein_id=ENSP00000368717.2	transcript_support_level=1	tag=basic,appris_alternative_2,CCDS	ccdsid=CCDS53256.1	havana_gene=OTTHUMG00000040756.4	havana_transcript=OTTHUMT00000473255.1
chr1	HAVANA	exon	972861	973010	.	+	.	ID=exon:ENST00000379407.7:11	Parent=ENST00000379407.7	gene_id=ENSG00000187583.10	transcript_id=ENST00000379407.7	gene_type=protein_coding	gene_name=PLEKHN1	transcript_type=protein_coding	transcript_name=PLEKHN1-201	exon_number=11	exon_id=ENSE00001386720.1	level=2	protein_id=ENSP00000368717.2	transcript_support_level=1	tag=basic,appris_alternative_2,CCDS	ccdsid=CCDS53256.1	havana_gene=OTTHUMG00000040756.4	havana_transcript=OTTHUMT00000473255.1
chr1	HAVANA	CDS	972861	973010	.	+	0	ID=CDS:ENST00000379407.7	Parent=ENST00000379407.7	gene_id=ENSG00000187583.10	transcript_id=ENST00000379407.7	gene_type=protein_coding	gene_name=PLEKHN1	transcript_type=protein_coding	transcript_name=PLEKHN1-201	exon_number=11	exon_id=ENSE00001386720.1	level=2	protein_id=ENSP00000368717.2	transcript_support_level=1	tag=basic,appris_alternative_2,CCDS	ccdsid=CCDS53256.1	havana_gene=OTTHUMG00000040756.4	havana_transcript=OTTHUMT00000473255.1
chr1	HAVANA	exon	973500	973640	.	+	.	ID=exon:ENST00000379407.7:12	Parent=ENST00000379407.7	gene_id=ENSG00000187583.10	transcript_id=ENST00000379407.7	gene_type=protein_coding	gene_name=PLEKHN1	transcript_type=protein_coding	transcript_name=PLEKHN1-201	exon_number=12	exon_id=ENSE00001371278.1	level=2	protein_id=ENSP00000368717.2	transcript_support_level=1	tag=basic,appris_alternative_2,CCDS	ccdsid=CCDS53256.1	havana_gene=OTTHUMG00000040756.4	havana_transcript=OTTHUMT00000473255.1
chr1	HAVANA	CDS	973500	973640	.	+	0	ID=CDS:ENST00000379407.7	Parent=ENST00000379407.7	gene_id=ENSG00000187583.10	transcript_id=ENST00000379407.7	gene_type=protein_coding	gene_name=PLEKHN1	transcript_type=protein_coding	transcript_name=PLEKHN1-201	exon_number=12	exon_id=ENSE00001371278.1	level=2	protein_id=ENSP00000368717.2	transcript_support_level=1	tag=basic,appris_alternative_2,CCDS	ccdsid=CCDS53256.1	havana_gene=OTTHUMG00000040756.4	havana_transcript=OTTHUMT00000473255.1
chr1	HAVANA	exon	973833	974051	.	+	.	ID=exon:ENST00000379407.7:13	Parent=ENST00000379407.7	gene_id=ENSG00000187583.10	transcript_id=ENST00000379407.7	gene_type=protein_coding	gene_name=PLEKHN1	transcript_type=protein_coding	transcript_name=PLEKHN1-201	exon_number=13	exon_id=ENSE00001371226.1	level=2	protein_id=ENSP00000368717.2	transcript_support_level=1	tag=basic,appris_alternative_2,CCDS	ccdsid=CCDS53256.1	havana_gene=OTTHUMG00000040756.4	havana_transcript=OTTHUMT00000473255.1
chr1	HAVANA	CDS	973833	974051	.	+	0	ID=CDS:ENST00000379407.7	Parent=ENST00000379407.7	gene_id=ENSG00000187583.10	transcript_id=ENST00000379407.7	gene_type=protein_coding	gene_name=PLEKHN1	transcript_type=protein_coding	transcript_name=PLEKHN1-201	exon_number=13	exon_id=ENSE00001371226.1	level=2	protein_id=ENSP00000368717.2	transcript_support_level=1	tag=basic,appris_alternative_2,CCDS	ccdsid=CCDS53256.1	havana_gene=OTTHUMG00000040756.4	havana_transcript=OTTHUMT00000473255.1
chr1	HAVANA	exon	974316	974364	.	+	.	ID=exon:ENST00000379407.7:14	Parent=ENST00000379407.7	gene_id=ENSG00000187583.10	transcript_id=ENST00000379407.7	gene_type=protein_coding	gene_name=PLEKHN1	transcript_type=protein_coding	transcript_name=PLEKHN1-201	exon_number=14	exon_id=ENSE00001370044.1	level=2	protein_id=ENSP00000368717.2	transcript_support_level=1	tag=basic,appris_alternative_2,CCDS	ccdsid=CCDS53256.1	havana_gene=OTTHUMG00000040756.4	havana_transcript=OTTHUMT00000473255.1
chr1	HAVANA	CDS	974316	974364	.	+	0	ID=CDS:ENST00000379407.7	Parent=ENST00000379407.7	gene_id=ENSG00000187583.10	transcript_id=ENST00000379407.7	gene_type=protein_coding	gene_name=PLEKHN1	transcript_type=protein_coding	transcript_name=PLEKHN1-201	exon_number=14	exon_id=ENSE00001370044.1	level=2	protein_id=ENSP00000368717.2	transcript_support_level=1	tag=basic,appris_alternative_2,CCDS	ccdsid=CCDS53256.1	havana_gene=OTTHUMG00000040756.4	havana_transcript=OTTHUMT00000473255.1
chr1	HAVANA	exon	974442	975008	.	+	.	ID=exon:ENST00000379407.7:15	Parent=ENST00000379407.7	gene_id=ENSG00000187583.10	transcript_id=ENST00000379407.7	gene_type=protein_coding	gene_name=PLEKHN1	transcript_type=protein_coding	transcript_name=PLEKHN1-201	exon_number=15	exon_id=ENSE00002275645.1	level=2	protein_id=ENSP00000368717.2	transcript_support_level=1	tag=basic,appris_alternative_2,CCDS	ccdsid=CCDS53256.1	havana_gene=OTTHUMG00000040756.4	havana_transcript=OTTHUMT00000473255.1
chr1	HAVANA	CDS	974442	974575	.	+	2	ID=CDS:ENST00000379407.7	Parent=ENST00000379407.7	gene_id=ENSG00000187583.10	transcript_id=ENST00000379407.7	gene_type=protein_coding	gene_name=PLEKHN1	transcript_type=protein_coding	transcript_name=PLEKHN1-201	exon_number=15	exon_id=ENSE00002275645.1	level=2	protein_id=ENSP00000368717.2	transcript_support_level=1	tag=basic,appris_alternative_2,CCDS	ccdsid=CCDS53256.1	havana_gene=OTTHUMG00000040756.4	havana_transcript=OTTHUMT00000473255.1
chr1	HAVANA	stop_codon	974573	974575	.	+	0	ID=stop_codon:ENST00000379407.7	Parent=ENST00000379407.7	gene_id=ENSG00000187583.10	transcript_id=ENST00000379407.7	gene_type=protein_coding	gene_name=PLEKHN1	transcript_type=protein_coding	transcript_name=PLEKHN1-201	exon_number=15	exon_id=ENSE00002275645.1	level=2	protein_id=ENSP00000368717.2	transcript_support_level=1	tag=basic,appris_alternative_2,CCDS	ccdsid=CCDS53256.1	havana_gene=OTTHUMG00000040756.4	havana_transcript=OTTHUMT00000473255.1
chr1	HAVANA	five_prime_UTR	966502	966531	.	+	.	ID=UTR5:ENST00000379407.7	Parent=ENST00000379407.7	gene_id=ENSG00000187583.10	transcript_id=ENST00000379407.7	gene_type=protein_coding	gene_name=PLEKHN1	transcript_type=protein_coding	transcript_name=PLEKHN1-201	exon_number=1	exon_id=ENSE00002268161.1	level=2	protein_id=ENSP00000368717.2	transcript_support_level=1	tag=basic,appris_alternative_2,CCDS	ccdsid=CCDS53256.1	havana_gene=OTTHUMG00000040756.4	havana_transcript=OTTHUMT00000473255.1
chr1	HAVANA	three_prime_UTR	974576	975008	.	+	.	ID=UTR3:ENST00000379407.7	Parent=ENST00000379407.7	gene_id=ENSG00000187583.10	transcript_id=ENST00000379407.7	gene_type=protein_coding	gene_name=PLEKHN1	transcript_type=protein_coding	transcript_name=PLEKHN1-201	exon_number=15	exon_id=ENSE00002275645.1	level=2	protein_id=ENSP00000368717.2	transcript_support_level=1	tag=basic,appris_alternative_2,CCDS	ccdsid=CCDS53256.1	havana_gene=OTTHUMG00000040756.4	havana_transcript=OTTHUMT00000473255.1
chr1	HAVANA	gene	975204	982093	.	-	.	ID=ENSG00000187642.9	gene_id=ENSG00000187642.9	gene_type=protein_coding	gene_name=PERM1	level=2	havana_gene=OTTHUMG00000040757.3
chr1	HAVANA	transcript	975204	982093	.	-	.	ID=ENST00000341290.6	Parent=ENSG00000187642.9	gene_id=ENSG00000187642.9	transcript_id=ENST00000341290.6	gene_type=protein_coding	gene_name=PERM1	transcript_type=protein_coding	transcript_name=PERM1-201	level=2	protein_id=ENSP00000343864.2	transcript_support_level=2	tag=basic,appris_alternative_2	havana_gene=OTTHUMG00000040757.3	havana_transcript=OTTHUMT00000097943.2
chr1	HAVANA	exon	982065	982093	.	-	.	ID=exon:ENST00000341290.6:1	Parent=ENST00000341290.6	gene_id=ENSG00000187642.9	transcript_id=ENST00000341290.6	gene_type=protein_coding	gene_name=PERM1	transcript_type=protein_coding	transcript_name=PERM1-201	exon_number=1	exon_id=ENSE00001385037.1	level=2	protein_id=ENSP00000343864.2	transcript_support_level=2	tag=basic,appris_alternative_2	havana_gene=OTTHUMG00000040757.3	havana_transcript=OTTHUMT00000097943.2
chr1	HAVANA	exon	981137	981173	.	-	.	ID=exon:ENST00000341290.6:2	Parent=ENST00000341290.6	gene_id=ENSG00000187642.9	transcript_id=ENST00000341290.6	gene_type=protein_coding	gene_name=PERM1	transcript_type=protein_coding	transcript_name=PERM1-201	exon_number=2	exon_id=ENSE00003620136.1	level=2	protein_id=ENSP00000343864.2	transcript_support_level=2	tag=basic,appris_alternative_2	havana_gene=OTTHUMG00000040757.3	havana_transcript=OTTHUMT00000097943.2
chr1	HAVANA	CDS	981137	981166	.	-	0	ID=CDS:ENST00000341290.6	Parent=ENST00000341290.6	gene_id=ENSG00000187642.9	transcript_id=ENST00000341290.6	gene_type=protein_coding	gene_name=PERM1	transcript_type=protein_coding	transcript_name=PERM1-201	exon_number=2	exon_id=ENSE00003620136.1	level=2	protein_id=ENSP00000343864.2	transcript_support_level=2	tag=basic,appris_alternative_2	havana_gene=OTTHUMG00000040757.3	havana_transcript=OTTHUMT00000097943.2
chr1	HAVANA	start_codon	981164	981166	.	-	0	ID=start_codon:ENST00000341290.6	Parent=ENST00000341290.6	gene_id=ENSG00000187642.9	transcript_id=ENST00000341290.6	gene_type=protein_coding	gene_name=PERM1	transcript_type=protein_coding	transcript_name=PERM1-201	exon_number=2	exon_id=ENSE00003620136.1	level=2	protein_id=ENSP00000343864.2	transcript_support_level=2	tag=basic,appris_alternative_2	havana_gene=OTTHUMG00000040757.3	havana_transcript=OTTHUMT00000097943.2
chr1	HAVANA	exon	978881	980657	.	-	.	ID=exon:ENST00000341290.6:3	Parent=ENST00000341290.6	gene_id=ENSG00000187642.9	transcript_id=ENST00000341290.6	gene_type=protein_coding	gene_name=PERM1	transcript_type=protein_coding	transcript_name=PERM1-201	exon_number=3	exon_id=ENSE00001365716.1	level=2	protein_id=ENSP00000343864.2	transcript_support_level=2	tag=basic,appris_alternative_2	havana_gene=OTTHUMG00000040757.3	havana_transcript=OTTHUMT00000097943.2
chr1	HAVANA	CDS	978881	980657	.	-	0	ID=CDS:ENST00000341290.6	Parent=ENST00000341290.6	gene_id=ENSG00000187642.9	transcript_id=ENST00000341290.6	gene_type=protein_coding	gene_name=PERM1	transcript_type=protein_coding	transcript_name=PERM1-201	exon_number=3	exon_id=ENSE00001365716.1	level=2	protein_id=ENSP00000343864.2	transcript_support_level=2	tag=basic,appris_alternative_2	havana_gene=OTTHUMG00000040757.3	havana_transcript=OTTHUMT00000097943.2
chr1	HAVANA	exon	976499	976624	.	-	.	ID=exon:ENST00000341290.6:4	Parent=ENST00000341290.6	gene_id=ENSG00000187642.9	transcript_id=ENST00000341290.6	gene_type=protein_coding	gene_name=PERM1	transcript_type=protein_coding	transcript_name=PERM1-201	exon_number=4	exon_id=ENSE00001389758.1	level=2	protein_id=ENSP00000343864.2	transcript_support_level=2	tag=basic,appris_alternative_2	havana_gene=OTTHUMG00000040757.3	havana_transcript=OTTHUMT00000097943.2
chr1	HAVANA	CDS	976499	976624	.	-	2	ID=CDS:ENST00000341290.6	Parent=ENST00000341290.6	gene_id=ENSG00000187642.9	transcript_id=ENST00000341290.6	gene_type=protein_coding	gene_name=PERM1	transcript_type=protein_coding	transcript_name=PERM1-201	exon_number=4	exon_id=ENSE00001389758.1	level=2	protein_id=ENSP00000343864.2	transcript_support_level=2	tag=basic,appris_alternative_2	havana_gene=OTTHUMG00000040757.3	havana_transcript=OTTHUMT00000097943.2
chr1	HAVANA	exon	975204	976269	.	-	.	ID=exon:ENST00000341290.6:5	Parent=ENST00000341290.6	gene_id=ENSG00000187642.9	transcript_id=ENST00000341290.6	gene_type=protein_coding	gene_name=PERM1	transcript_type=protein_coding	transcript_name=PERM1-201	exon_number=5	exon_id=ENSE00001366612.1	level=2	protein_id=ENSP00000343864.2	transcript_support_level=2	tag=basic,appris_alternative_2	havana_gene=OTTHUMG00000040757.3	havana_transcript=OTTHUMT00000097943.2
chr1	HAVANA	CDS	976172	976269	.	-	2	ID=CDS:ENST00000341290.6	Parent=ENST00000341290.6	gene_id=ENSG00000187642.9	transcript_id=ENST00000341290.6	gene_type=protein_coding	gene_name=PERM1	transcript_type=protein_coding	transcript_name=PERM1-201	exon_number=5	exon_id=ENSE00001366612.1	level=2	protein_id=ENSP00000343864.2	transcript_support_level=2	tag=basic,appris_alternative_2	havana_gene=OTTHUMG00000040757.3	havana_transcript=OTTHUMT00000097943.2
chr1	HAVANA	stop_codon	976172	976174	.	-	0	ID=stop_codon:ENST00000341290.6	Parent=ENST00000341290.6	gene_id=ENSG00000187642.9	transcript_id=ENST00000341290.6	gene_type=protein_coding	gene_name=PERM1	transcript_type=protein_coding	transcript_name=PERM1-201	exon_number=5	exon_id=ENSE00001366612.1	level=2	protein_id=ENSP00000343864.2	transcript_support_level=2	tag=basic,appris_alternative_2	havana_gene=OTTHUMG00000040757.3	havana_transcript=OTTHUMT00000097943.2
chr1	HAVANA	five_prime_UTR	982065	982093	.	-	.	ID=UTR5:ENST00000341290.6	Parent=ENST00000341290.6	gene_id=ENSG00000187642.9	transcript_id=ENST00000341290.6	gene_type=protein_coding	gene_name=PERM1	transcript_type=protein_coding	transcript_name=PERM1-201	exon_number=1	exon_id=ENSE00001385037.1	level=2	protein_id=ENSP00000343864.2	transcript_support_level=2	tag=basic,appris_alternative_2	havana_gene=OTTHUMG00000040757.3	havana_transcript=OTTHUMT00000097943.2
chr1	HAVANA	five_prime_UTR	981167	981173	.	-	.	ID=UTR5:ENST00000341290.6	Parent=ENST00000341290.6	gene_id=ENSG00000187642.9	transcript_id=ENST00000341290.6	gene_type=protein_coding	gene_name=PERM1	transcript_type=protein_coding	transcript_name=PERM1-201	exon_number=2	exon_id=ENSE00003620136.1	level=2	protein_id=ENSP00000343864.2	transcript_support_level=2	tag=basic,appris_alternative_2	havana_gene=OTTHUMG00000040757.3	havana_transcript=OTTHUMT00000097943.2
chr1	HAVANA	three_prime_UTR	975204	976171	.	-	.	ID=UTR3:ENST00000341290.6	Parent=ENST00000341290.6	gene_id=ENSG00000187642.9	transcript_id=ENST00000341290.6	gene_type=protein_coding	gene_name=PERM1	transcript_type=protein_coding	transcript_name=PERM1-201	exon_number=5	exon_id=ENSE00001366612.1	level=2	protein_id=ENSP00000343864.2	transcript_support_level=2	tag=basic,appris_alternative_2	havana_gene=OTTHUMG00000040757.3	havana_transcript=OTTHUMT00000097943.2
chr1	ENSEMBL	transcript	975205	981029	.	-	.	ID=ENST00000433179.3	Parent=ENSG00000187642.9	gene_id=ENSG00000187642.9	transcript_id=ENST00000433179.3	gene_type=protein_coding	gene_name=PERM1	transcript_type=protein_coding	transcript_name=PERM1-202	level=3	protein_id=ENSP00000414022.3	transcript_support_level=5	tag=basic,appris_principal_2,CCDS	ccdsid=CCDS76083.1	havana_gene=OTTHUMG00000040757.3
chr1	ENSEMBL	exon	978881	981029	.	-	.	ID=exon:ENST00000433179.3:1	Parent=ENST00000433179.3	gene_id=ENSG00000187642.9	transcript_id=ENST00000433179.3	gene_type=protein_coding	gene_name=PERM1	transcript_type=protein_coding	transcript_name=PERM1-202	exon_number=1	exon_id=ENSE00003728856.1	level=3	protein_id=ENSP00000414022.3	transcript_support_level=5	tag=basic,appris_principal_2,CCDS	ccdsid=CCDS76083.1	havana_gene=OTTHUMG00000040757.3
chr1	ENSEMBL	CDS	978881	981029	.	-	0	ID=CDS:ENST00000433179.3	Parent=ENST00000433179.3	gene_id=ENSG00000187642.9	transcript_id=ENST00000433179.3	gene_type=protein_coding	gene_name=PERM1	transcript_type=protein_coding	transcript_name=PERM1-202	exon_number=1	exon_id=ENSE00003728856.1	level=3	protein_id=ENSP00000414022.3	transcript_support_level=5	tag=basic,appris_principal_2,CCDS	ccdsid=CCDS76083.1	havana_gene=OTTHUMG00000040757.3
chr1	ENSEMBL	start_codon	981027	981029	.	-	0	ID=start_codon:ENST00000433179.3	Parent=ENST00000433179.3	gene_id=ENSG00000187642.9	transcript_id=ENST00000433179.3	gene_type=protein_coding	gene_name=PERM1	transcript_type=protein_coding	transcript_name=PERM1-202	exon_number=1	exon_id=ENSE00003728856.1	level=3	protein_id=ENSP00000414022.3	transcript_support_level=5	tag=basic,appris_principal_2,CCDS	ccdsid=CCDS76083.1	havana_gene=OTTHUMG00000040757.3
chr1	ENSEMBL	exon	976499	976624	.	-	.	ID=exon:ENST00000433179.3:2	Parent=ENST00000433179.3	gene_id=ENSG00000187642.9	transcript_id=ENST00000433179.3	gene_type=protein_coding	gene_name=PERM1	transcript_type=protein_coding	transcript_name=PERM1-202	exon_number=2	exon_id=ENSE00001389758.1	level=3	protein_id=ENSP00000414022.3	transcript_support_level=5	tag=basic,appris_principal_2,CCDS	ccdsid=CCDS76083.1	havana_gene=OTTHUMG00000040757.3
chr1	ENSEMBL	CDS	976499	976624	.	-	2	ID=CDS:ENST00000433179.3	Parent=ENST00000433179.3	gene_id=ENSG00000187642.9	transcript_id=ENST00000433179.3	gene_type=protein_coding	gene_name=PERM1	transcript_type=protein_coding	transcript_name=PERM1-202	exon_number=2	exon_id=ENSE00001389758.1	level=3	protein_id=ENSP00000414022.3	transcript_support_level=5	tag=basic,appris_principal_2,CCDS	ccdsid=CCDS76083.1	havana_gene=OTTHUMG00000040757.3
chr1	ENSEMBL	exon	975205	976269	.	-	.	ID=exon:ENST00000433179.3:3	Parent=ENST00000433179.3	gene_id=ENSG00000187642.9	transcript_id=ENST00000433179.3	gene_type=protein_coding	gene_name=PERM1	transcript_type=protein_coding	transcript_name=PERM1-202	exon_number=3	exon_id=ENSE00002263633.2	level=3	protein_id=ENSP00000414022.3	transcript_support_level=5	tag=basic,appris_principal_2,CCDS	ccdsid=CCDS76083.1	havana_gene=OTTHUMG00000040757.3
chr1	ENSEMBL	CDS	976172	976269	.	-	2	ID=CDS:ENST00000433179.3	Parent=ENST00000433179.3	gene_id=ENSG00000187642.9	transcript_id=ENST00000433179.3	gene_type=protein_coding	gene_name=PERM1	transcript_type=protein_coding	transcript_name=PERM1-202	exon_number=3	exon_id=ENSE00002263633.2	level=3	protein_id=ENSP00000414022.3	transcript_support_level=5	tag=basic,appris_principal_2,CCDS	ccdsid=CCDS76083.1	havana_gene=OTTHUMG00000040757.3
chr1	ENSEMBL	stop_codon	976172	976174	.	-	0	ID=stop_codon:ENST00000433179.3	Parent=ENST00000433179.3	gene_id=ENSG00000187642.9	transcript_id=ENST00000433179.3	gene_type=protein_coding	gene_name=PERM1	transcript_type=protein_coding	transcript_name=PERM1-202	exon_number=3	exon_id=ENSE00002263633.2	level=3	protein_id=ENSP00000414022.3	transcript_support_level=5	tag=basic,appris_principal_2,CCDS	ccdsid=CCDS76083.1	havana_gene=OTTHUMG00000040757.3
chr1	ENSEMBL	three_prime_UTR	975205	976171	.	-	.	ID=UTR3:ENST00000433179.3	Parent=ENST00000433179.3	gene_id=ENSG00000187642.9	transcript_id=ENST00000433179.3	gene_type=protein_coding	gene_name=PERM1	transcript_type=protein_coding	transcript_name=PERM1-202	exon_number=3	exon_id=ENSE00002263633.2	level=3	protein_id=ENSP00000414022.3	transcript_support_level=5	tag=basic,appris_principal_2,CCDS	ccdsid=CCDS76083.1	havana_gene=OTTHUMG00000040757.3
chr1	HAVANA	gene	995966	998051	.	-	.	ID=ENSG00000272512.1	gene_id=ENSG00000272512.1	gene_type=lincRNA	gene_name=AL645608.8	level=2	havana_gene=OTTHUMG00000185581.1
chr1	HAVANA	transcript	995966	998051	.	-	.	ID=ENST00000606034.1	Parent=ENSG00000272512.1	gene_id=ENSG00000272512.1	transcript_id=ENST00000606034.1	gene_type=lincRNA	gene_name=AL645608.8	transcript_type=lincRNA	transcript_name=AL645608.8-201	level=2	transcript_support_level=NA	tag=basic	havana_gene=OTTHUMG00000185581.1	havana_transcript=OTTHUMT00000470770.1
chr1	HAVANA	exon	995966	998051	.	-	.	ID=exon:ENST00000606034.1:1	Parent=ENST00000606034.1	gene_id=ENSG00000272512.1	transcript_id=ENST00000606034.1	gene_type=lincRNA	gene_name=AL645608.8	transcript_type=lincRNA	transcript_name=AL645608.8-201	exon_number=1	exon_id=ENSE00003700959.1	level=2	transcript_support_level=NA	tag=basic	havana_gene=OTTHUMG00000185581.1	havana_transcript=OTTHUMT00000470770.1
chr1	HAVANA	gene	998962	1000172	.	-	.	ID=ENSG00000188290.10	gene_id=ENSG00000188290.10	gene_type=protein_coding	gene_name=HES4	level=2	havana_gene=OTTHUMG00000040758.2
chr1	HAVANA	transcript	998962	1000172	.	-	.	ID=ENST00000428771.6	Parent=ENSG00000188290.10	gene_id=ENSG00000188290.10	transcript_id=ENST00000428771.6	gene_type=protein_coding	gene_name=HES4	transcript_type=protein_coding	transcript_name=HES4-202	level=2	protein_id=ENSP00000393198.2	transcript_support_level=2	tag=basic,CCDS	ccdsid=CCDS44034.1	havana_gene=OTTHUMG00000040758.2	havana_transcript=OTTHUMT00000097945.2
chr1	HAVANA	exon	999692	1000172	.	-	.	ID=exon:ENST00000428771.6:1	Parent=ENST00000428771.6	gene_id=ENSG00000188290.10	transcript_id=ENST00000428771.6	gene_type=protein_coding	gene_name=HES4	transcript_type=protein_coding	transcript_name=HES4-202	exon_number=1	exon_id=ENSE00002066325.1	level=2	protein_id=ENSP00000393198.2	transcript_support_level=2	tag=basic,CCDS	ccdsid=CCDS44034.1	havana_gene=OTTHUMG00000040758.2	havana_transcript=OTTHUMT00000097945.2
chr1	HAVANA	CDS	999692	999973	.	-	0	ID=CDS:ENST00000428771.6	Parent=ENST00000428771.6	gene_id=ENSG00000188290.10	transcript_id=ENST00000428771.6	gene_type=protein_coding	gene_name=HES4	transcript_type=protein_coding	transcript_name=HES4-202	exon_number=1	exon_id=ENSE00002066325.1	level=2	protein_id=ENSP00000393198.2	transcript_support_level=2	tag=basic,CCDS	ccdsid=CCDS44034.1	havana_gene=OTTHUMG00000040758.2	havana_transcript=OTTHUMT00000097945.2
chr1	HAVANA	start_codon	999971	999973	.	-	0	ID=start_codon:ENST00000428771.6	Parent=ENST00000428771.6	gene_id=ENSG00000188290.10	transcript_id=ENST00000428771.6	gene_type=protein_coding	gene_name=HES4	transcript_type=protein_coding	transcript_name=HES4-202	exon_number=1	exon_id=ENSE00002066325.1	level=2	protein_id=ENSP00000393198.2	transcript_support_level=2	tag=basic,CCDS	ccdsid=CCDS44034.1	havana_gene=OTTHUMG00000040758.2	havana_transcript=OTTHUMT00000097945.2
chr1	HAVANA	exon	999526	999613	.	-	.	ID=exon:ENST00000428771.6:2	Parent=ENST00000428771.6	gene_id=ENSG00000188290.10	transcript_id=ENST00000428771.6	gene_type=protein_coding	gene_name=HES4	transcript_type=protein_coding	transcript_name=HES4-202	exon_number=2	exon_id=ENSE00001801835.1	level=2	protein_id=ENSP00000393198.2	transcript_support_level=2	tag=basic,CCDS	ccdsid=CCDS44034.1	havana_gene=OTTHUMG00000040758.2	havana_transcript=OTTHUMT00000097945.2
chr1	HAVANA	CDS	999526	999613	.	-	0	ID=CDS:ENST00000428771.6	Parent=ENST00000428771.6	gene_id=ENSG00000188290.10	transcript_id=ENST00000428771.6	gene_type=protein_coding	gene_name=HES4	transcript_type=protein_coding	transcript_name=HES4-202	exon_number=2	exon_id=ENSE00001801835.1	level=2	protein_id=ENSP00000393198.2	transcript_support_level=2	tag=basic,CCDS	ccdsid=CCDS44034.1	havana_gene=OTTHUMG00000040758.2	havana_transcript=OTTHUMT00000097945.2
chr1	HAVANA	exon	998962	999432	.	-	.	ID=exon:ENST00000428771.6:3	Parent=ENST00000428771.6	gene_id=ENSG00000188290.10	transcript_id=ENST00000428771.6	gene_type=protein_coding	gene_name=HES4	transcript_type=protein_coding	transcript_name=HES4-202	exon_number=3	exon_id=ENSE00001766880.1	level=2	protein_id=ENSP00000393198.2	transcript_support_level=2	tag=basic,CCDS	ccdsid=CCDS44034.1	havana_gene=OTTHUMG00000040758.2	havana_transcript=OTTHUMT00000097945.2
chr1	HAVANA	CDS	999059	999432	.	-	2	ID=CDS:ENST00000428771.6	Parent=ENST00000428771.6	gene_id=ENSG00000188290.10	transcript_id=ENST00000428771.6	gene_type=protein_coding	gene_name=HES4	transcript_type=protein_coding	transcript_name=HES4-202	exon_number=3	exon_id=ENSE00001766880.1	level=2	protein_id=ENSP00000393198.2	transcript_support_level=2	tag=basic,CCDS	ccdsid=CCDS44034.1	havana_gene=OTTHUMG00000040758.2	havana_transcript=OTTHUMT00000097945.2
chr1	HAVANA	stop_codon	999059	999061	.	-	0	ID=stop_codon:ENST00000428771.6	Parent=ENST00000428771.6	gene_id=ENSG00000188290.10	transcript_id=ENST00000428771.6	gene_type=protein_coding	gene_name=HES4	transcript_type=protein_coding	transcript_name=HES4-202	exon_number=3	exon_id=ENSE00001766880.1	level=2	protein_id=ENSP00000393198.2	transcript_support_level=2	tag=basic,CCDS	ccdsid=CCDS44034.1	havana_gene=OTTHUMG00000040758.2	havana_transcript=OTTHUMT00000097945.2
chr1	HAVANA	five_prime_UTR	999974	1000172	.	-	.	ID=UTR5:ENST00000428771.6	Parent=ENST00000428771.6	gene_id=ENSG00000188290.10	transcript_id=ENST00000428771.6	gene_type=protein_coding	gene_name=HES4	transcript_type=protein_coding	transcript_name=HES4-202	exon_number=1	exon_id=ENSE00002066325.1	level=2	protein_id=ENSP00000393198.2	transcript_support_level=2	tag=basic,CCDS	ccdsid=CCDS44034.1	havana_gene=OTTHUMG00000040758.2	havana_transcript=OTTHUMT00000097945.2
chr1	HAVANA	three_prime_UTR	998962	999058	.	-	.	ID=UTR3:ENST00000428771.6	Parent=ENST00000428771.6	gene_id=ENSG00000188290.10	transcript_id=ENST00000428771.6	gene_type=protein_coding	gene_name=HES4	transcript_type=protein_coding	transcript_name=HES4-202	exon_number=3	exon_id=ENSE00001766880.1	level=2	protein_id=ENSP00000393198.2	transcript_support_level=2	tag=basic,CCDS	ccdsid=CCDS44034.1	havana_gene=OTTHUMG00000040758.2	havana_transcript=OTTHUMT00000097945.2
chr1	HAVANA	transcript	998964	1000111	.	-	.	ID=ENST00000304952.10	Parent=ENSG00000188290.10	gene_id=ENSG00000188290.10	transcript_id=ENST00000304952.10	gene_type=protein_coding	gene_name=HES4	transcript_type=protein_coding	transcript_name=HES4-201	level=2	protein_id=ENSP00000304595.6	transcript_support_level=1	tag=basic,appris_principal_1,CCDS	ccdsid=CCDS5.1	havana_gene=OTTHUMG00000040758.2	havana_transcript=OTTHUMT00000097944.1
chr1	HAVANA	exon	999866	1000111	.	-	.	ID=exon:ENST00000304952.10:1	Parent=ENST00000304952.10	gene_id=ENSG00000188290.10	transcript_id=ENST00000304952.10	gene_type=protein_coding	gene_name=HES4	transcript_type=protein_coding	transcript_name=HES4-201	exon_number=1	exon_id=ENSE00001424451.5	level=2	protein_id=ENSP00000304595.6	transcript_support_level=1	tag=basic,appris_principal_1,CCDS	ccdsid=CCDS5.1	havana_gene=OTTHUMG00000040758.2	havana_transcript=OTTHUMT00000097944.1
chr1	HAVANA	CDS	999866	999973	.	-	0	ID=CDS:ENST00000304952.10	Parent=ENST00000304952.10	gene_id=ENSG00000188290.10	transcript_id=ENST00000304952.10	gene_type=protein_coding	gene_name=HES4	transcript_type=protein_coding	transcript_name=HES4-201	exon_number=1	exon_id=ENSE00001424451.5	level=2	protein_id=ENSP00000304595.6	transcript_support_level=1	tag=basic,appris_principal_1,CCDS	ccdsid=CCDS5.1	havana_gene=OTTHUMG00000040758.2	havana_transcript=OTTHUMT00000097944.1
chr1	HAVANA	start_codon	999971	999973	.	-	0	ID=start_codon:ENST00000304952.10	Parent=ENST00000304952.10	gene_id=ENSG00000188290.10	transcript_id=ENST00000304952.10	gene_type=protein_coding	gene_name=HES4	transcript_type=protein_coding	transcript_name=HES4-201	exon_number=1	exon_id=ENSE00001424451.5	level=2	protein_id=ENSP00000304595.6	transcript_support_level=1	tag=basic,appris_principal_1,CCDS	ccdsid=CCDS5.1	havana_gene=OTTHUMG00000040758.2	havana_transcript=OTTHUMT00000097944.1
chr1	HAVANA	exon	999692	999787	.	-	.	ID=exon:ENST00000304952.10:2	Parent=ENST00000304952.10	gene_id=ENSG00000188290.10	transcript_id=ENST00000304952.10	gene_type=protein_coding	gene_name=HES4	transcript_type=protein_coding	transcript_name=HES4-201	exon_number=2	exon_id=ENSE00001374237.1	level=2	protein_id=ENSP00000304595.6	transcript_support_level=1	tag=basic,appris_principal_1,CCDS	ccdsid=CCDS5.1	havana_gene=OTTHUMG00000040758.2	havana_transcript=OTTHUMT00000097944.1
chr1	HAVANA	CDS	999692	999787	.	-	0	ID=CDS:ENST00000304952.10	Parent=ENST00000304952.10	gene_id=ENSG00000188290.10	transcript_id=ENST00000304952.10	gene_type=protein_coding	gene_name=HES4	transcript_type=protein_coding	transcript_name=HES4-201	exon_number=2	exon_id=ENSE00001374237.1	level=2	protein_id=ENSP00000304595.6	transcript_support_level=1	tag=basic,appris_principal_1,CCDS	ccdsid=CCDS5.1	havana_gene=OTTHUMG00000040758.2	havana_transcript=OTTHUMT00000097944.1
chr1	HAVANA	exon	999526	999613	.	-	.	ID=exon:ENST00000304952.10:3	Parent=ENST00000304952.10	gene_id=ENSG00000188290.10	transcript_id=ENST00000304952.10	gene_type=protein_coding	gene_name=HES4	transcript_type=protein_coding	transcript_name=HES4-201	exon_number=3	exon_id=ENSE00001801835.1	level=2	protein_id=ENSP00000304595.6	transcript_support_level=1	tag=basic,appris_principal_1,CCDS	ccdsid=CCDS5.1	havana_gene=OTTHUMG00000040758.2	havana_transcript=OTTHUMT00000097944.1
chr1	HAVANA	CDS	999526	999613	.	-	0	ID=CDS:ENST00000304952.10	Parent=ENST00000304952.10	gene_id=ENSG00000188290.10	transcript_id=ENST00000304952.10	gene_type=protein_coding	gene_name=HES4	transcript_type=protein_coding	transcript_name=HES4-201	exon_number=3	exon_id=ENSE00001801835.1	level=2	protein_id=ENSP00000304595.6	transcript_support_level=1	tag=basic,appris_principal_1,CCDS	ccdsid=CCDS5.1	havana_gene=OTTHUMG00000040758.2	havana_transcript=OTTHUMT00000097944.1
chr1	HAVANA	exon	998964	999432	.	-	.	ID=exon:ENST00000304952.10:4	Parent=ENST00000304952.10	gene_id=ENSG00000188290.10	transcript_id=ENST00000304952.10	gene_type=protein_coding	gene_name=HES4	transcript_type=protein_coding	transcript_name=HES4-201	exon_number=4	exon_id=ENSE00001934557.1	level=2	protein_id=ENSP00000304595.6	transcript_support_level=1	tag=basic,appris_principal_1,CCDS	ccdsid=CCDS5.1	havana_gene=OTTHUMG00000040758.2	havana_transcript=OTTHUMT00000097944.1
chr1	HAVANA	CDS	999059	999432	.	-	2	ID=CDS:ENST00000304952.10	Parent=ENST00000304952.10	gene_id=ENSG00000188290.10	transcript_id=ENST00000304952.10	gene_type=protein_coding	gene_name=HES4	transcript_type=protein_coding	transcript_name=HES4-201	exon_number=4	exon_id=ENSE00001934557.1	level=2	protein_id=ENSP00000304595.6	transcript_support_level=1	tag=basic,appris_principal_1,CCDS	ccdsid=CCDS5.1	havana_gene=OTTHUMG00000040758.2	havana_transcript=OTTHUMT00000097944.1
chr1	HAVANA	stop_codon	999059	999061	.	-	0	ID=stop_codon:ENST00000304952.10	Parent=ENST00000304952.10	gene_id=ENSG00000188290.10	transcript_id=ENST00000304952.10	gene_type=protein_coding	gene_name=HES4	transcript_type=protein_coding	transcript_name=HES4-201	exon_number=4	exon_id=ENSE00001934557.1	level=2	protein_id=ENSP00000304595.6	transcript_support_level=1	tag=basic,appris_principal_1,CCDS	ccdsid=CCDS5.1	havana_gene=OTTHUMG00000040758.2	havana_transcript=OTTHUMT00000097944.1
chr1	HAVANA	five_prime_UTR	999974	1000111	.	-	.	ID=UTR5:ENST00000304952.10	Parent=ENST00000304952.10	gene_id=ENSG00000188290.10	transcript_id=ENST00000304952.10	gene_type=protein_coding	gene_name=HES4	transcript_type=protein_coding	transcript_name=HES4-201	exon_number=1	exon_id=ENSE00001424451.5	level=2	protein_id=ENSP00000304595.6	transcript_support_level=1	tag=basic,appris_principal_1,CCDS	ccdsid=CCDS5.1	havana_gene=OTTHUMG00000040758.2	havana_transcript=OTTHUMT00000097944.1
chr1	HAVANA	three_prime_UTR	998964	999058	.	-	.	ID=UTR3:ENST00000304952.10	Parent=ENST00000304952.10	gene_id=ENSG00000188290.10	transcript_id=ENST00000304952.10	gene_type=protein_coding	gene_name=HES4	transcript_type=protein_coding	transcript_name=HES4-201	exon_number=4	exon_id=ENSE00001934557.1	level=2	protein_id=ENSP00000304595.6	transcript_support_level=1	tag=basic,appris_principal_1,CCDS	ccdsid=CCDS5.1	havana_gene=OTTHUMG00000040758.2	havana_transcript=OTTHUMT00000097944.1
chr1	HAVANA	transcript	998970	999981	.	-	.	ID=ENST00000484667.2	Parent=ENSG00000188290.10	gene_id=ENSG00000188290.10	transcript_id=ENST00000484667.2	gene_type=protein_coding	gene_name=HES4	transcript_type=protein_coding	transcript_name=HES4-204	level=2	protein_id=ENSP00000425085.1	transcript_support_level=3	tag=basic	havana_gene=OTTHUMG00000040758.2	havana_transcript=OTTHUMT00000366973.1
chr1	HAVANA	exon	999866	999981	.	-	.	ID=exon:ENST00000484667.2:1	Parent=ENST00000484667.2	gene_id=ENSG00000188290.10	transcript_id=ENST00000484667.2	gene_type=protein_coding	gene_name=HES4	transcript_type=protein_coding	transcript_name=HES4-204	exon_number=1	exon_id=ENSE00002021607.1	level=2	protein_id=ENSP00000425085.1	transcript_support_level=3	tag=basic	havana_gene=OTTHUMG00000040758.2	havana_transcript=OTTHUMT00000366973.1
chr1	HAVANA	CDS	999866	999973	.	-	0	ID=CDS:ENST00000484667.2	Parent=ENST00000484667.2	gene_id=ENSG00000188290.10	transcript_id=ENST00000484667.2	gene_type=protein_coding	gene_name=HES4	transcript_type=protein_coding	transcript_name=HES4-204	exon_number=1	exon_id=ENSE00002021607.1	level=2	protein_id=ENSP00000425085.1	transcript_support_level=3	tag=basic	havana_gene=OTTHUMG00000040758.2	havana_transcript=OTTHUMT00000366973.1
chr1	HAVANA	start_codon	999971	999973	.	-	0	ID=start_codon:ENST00000484667.2	Parent=ENST00000484667.2	gene_id=ENSG00000188290.10	transcript_id=ENST00000484667.2	gene_type=protein_coding	gene_name=HES4	transcript_type=protein_coding	transcript_name=HES4-204	exon_number=1	exon_id=ENSE00002021607.1	level=2	protein_id=ENSP00000425085.1	transcript_support_level=3	tag=basic	havana_gene=OTTHUMG00000040758.2	havana_transcript=OTTHUMT00000366973.1
chr1	HAVANA	exon	999526	999613	.	-	.	ID=exon:ENST00000484667.2:2	Parent=ENST00000484667.2	gene_id=ENSG00000188290.10	transcript_id=ENST00000484667.2	gene_type=protein_coding	gene_name=HES4	transcript_type=protein_coding	transcript_name=HES4-204	exon_number=2	exon_id=ENSE00001801835.1	level=2	protein_id=ENSP00000425085.1	transcript_support_level=3	tag=basic	havana_gene=OTTHUMG00000040758.2	havana_transcript=OTTHUMT00000366973.1
chr1	HAVANA	CDS	999526	999613	.	-	0	ID=CDS:ENST00000484667.2	Parent=ENST00000484667.2	gene_id=ENSG00000188290.10	transcript_id=ENST00000484667.2	gene_type=protein_coding	gene_name=HES4	transcript_type=protein_coding	transcript_name=HES4-204	exon_number=2	exon_id=ENSE00001801835.1	level=2	protein_id=ENSP00000425085.1	transcript_support_level=3	tag=basic	havana_gene=OTTHUMG00000040758.2	havana_transcript=OTTHUMT00000366973.1
chr1	HAVANA	exon	998970	999432	.	-	.	ID=exon:ENST00000484667.2:3	Parent=ENST00000484667.2	gene_id=ENSG00000188290.10	transcript_id=ENST00000484667.2	gene_type=protein_coding	gene_name=HES4	transcript_type=protein_coding	transcript_name=HES4-204	exon_number=3	exon_id=ENSE00001480840.3	level=2	protein_id=ENSP00000425085.1	transcript_support_level=3	tag=basic	havana_gene=OTTHUMG00000040758.2	havana_transcript=OTTHUMT00000366973.1
chr1	HAVANA	CDS	999059	999432	.	-	2	ID=CDS:ENST00000484667.2	Parent=ENST00000484667.2	gene_id=ENSG00000188290.10	transcript_id=ENST00000484667.2	gene_type=protein_coding	gene_name=HES4	transcript_type=protein_coding	transcript_name=HES4-204	exon_number=3	exon_id=ENSE00001480840.3	level=2	protein_id=ENSP00000425085.1	transcript_support_level=3	tag=basic	havana_gene=OTTHUMG00000040758.2	havana_transcript=OTTHUMT00000366973.1
chr1	HAVANA	stop_codon	999059	999061	.	-	0	ID=stop_codon:ENST00000484667.2	Parent=ENST00000484667.2	gene_id=ENSG00000188290.10	transcript_id=ENST00000484667.2	gene_type=protein_coding	gene_name=HES4	transcript_type=protein_coding	transcript_name=HES4-204	exon_number=3	exon_id=ENSE00001480840.3	level=2	protein_id=ENSP00000425085.1	transcript_support_level=3	tag=basic	havana_gene=OTTHUMG00000040758.2	havana_transcript=OTTHUMT00000366973.1
chr1	HAVANA	five_prime_UTR	999974	999981	.	-	.	ID=UTR5:ENST00000484667.2	Parent=ENST00000484667.2	gene_id=ENSG00000188290.10	transcript_id=ENST00000484667.2	gene_type=protein_coding	gene_name=HES4	transcript_type=protein_coding	transcript_name=HES4-204	exon_number=1	exon_id=ENSE00002021607.1	level=2	protein_id=ENSP00000425085.1	transcript_support_level=3	tag=basic	havana_gene=OTTHUMG00000040758.2	havana_transcript=OTTHUMT00000366973.1
chr1	HAVANA	three_prime_UTR	998970	999058	.	-	.	ID=UTR3:ENST00000484667.2	Parent=ENST00000484667.2	gene_id=ENSG00000188290.10	transcript_id=ENST00000484667.2	gene_type=protein_coding	gene_name=HES4	transcript_type=protein_coding	transcript_name=HES4-204	exon_number=3	exon_id=ENSE00001480840.3	level=2	protein_id=ENSP00000425085.1	transcript_support_level=3	tag=basic	havana_gene=OTTHUMG00000040758.2	havana_transcript=OTTHUMT00000366973.1
chr1	HAVANA	gene	1001138	1014541	.	+	.	ID=ENSG00000187608.8	gene_id=ENSG00000187608.8	gene_type=protein_coding	gene_name=ISG15	level=2	havana_gene=OTTHUMG00000040777.3
chr1	HAVANA	transcript	1001138	1014541	.	+	.	ID=ENST00000624697.3	Parent=ENSG00000187608.8	gene_id=ENSG00000187608.8	transcript_id=ENST00000624697.3	gene_type=protein_coding	gene_name=ISG15	transcript_type=protein_coding	transcript_name=ISG15-203	level=2	protein_id=ENSP00000485643.1	transcript_support_level=3	tag=basic,appris_alternative_2	havana_gene=OTTHUMG00000040777.3	havana_transcript=OTTHUMT00000479384.1
chr1	HAVANA	exon	1001138	1001281	.	+	.	ID=exon:ENST00000624697.3:1	Parent=ENST00000624697.3	gene_id=ENSG00000187608.8	transcript_id=ENST00000624697.3	gene_type=protein_coding	gene_name=ISG15	transcript_type=protein_coding	transcript_name=ISG15-203	exon_number=1	exon_id=ENSE00003759395.1	level=2	protein_id=ENSP00000485643.1	transcript_support_level=3	tag=basic,appris_alternative_2	havana_gene=OTTHUMG00000040777.3	havana_transcript=OTTHUMT00000479384.1
chr1	HAVANA	exon	1008194	1008279	.	+	.	ID=exon:ENST00000624697.3:2	Parent=ENST00000624697.3	gene_id=ENSG00000187608.8	transcript_id=ENST00000624697.3	gene_type=protein_coding	gene_name=ISG15	transcript_type=protein_coding	transcript_name=ISG15-203	exon_number=2	exon_id=ENSE00003755395.1	level=2	protein_id=ENSP00000485643.1	transcript_support_level=3	tag=basic,appris_alternative_2	havana_gene=OTTHUMG00000040777.3	havana_transcript=OTTHUMT00000479384.1
chr1	HAVANA	exon	1013984	1014541	.	+	.	ID=exon:ENST00000624697.3:3	Parent=ENST00000624697.3	gene_id=ENSG00000187608.8	transcript_id=ENST00000624697.3	gene_type=protein_coding	gene_name=ISG15	transcript_type=protein_coding	transcript_name=ISG15-203	exon_number=3	exon_id=ENSE00003760003.1	level=2	protein_id=ENSP00000485643.1	transcript_support_level=3	tag=basic,appris_alternative_2	havana_gene=OTTHUMG00000040777.3	havana_transcript=OTTHUMT00000479384.1
chr1	HAVANA	CDS	1014005	1014478	.	+	0	ID=CDS:ENST00000624697.3	Parent=ENST00000624697.3	gene_id=ENSG00000187608.8	transcript_id=ENST00000624697.3	gene_type=protein_coding	gene_name=ISG15	transcript_type=protein_coding	transcript_name=ISG15-203	exon_number=3	exon_id=ENSE00003760003.1	level=2	protein_id=ENSP00000485643.1	transcript_support_level=3	tag=basic,appris_alternative_2	havana_gene=OTTHUMG00000040777.3	havana_transcript=OTTHUMT00000479384.1
chr1	HAVANA	start_codon	1014005	1014007	.	+	0	ID=start_codon:ENST00000624697.3	Parent=ENST00000624697.3	gene_id=ENSG00000187608.8	transcript_id=ENST00000624697.3	gene_type=protein_coding	gene_name=ISG15	transcript_type=protein_coding	transcript_name=ISG15-203	exon_number=3	exon_id=ENSE00003760003.1	level=2	protein_id=ENSP00000485643.1	transcript_support_level=3	tag=basic,appris_alternative_2	havana_gene=OTTHUMG00000040777.3	havana_transcript=OTTHUMT00000479384.1
chr1	HAVANA	stop_codon	1014476	1014478	.	+	0	ID=stop_codon:ENST00000624697.3	Parent=ENST00000624697.3	gene_id=ENSG00000187608.8	transcript_id=ENST00000624697.3	gene_type=protein_coding	gene_name=ISG15	transcript_type=protein_coding	transcript_name=ISG15-203	exon_number=3	exon_id=ENSE00003760003.1	level=2	protein_id=ENSP00000485643.1	transcript_support_level=3	tag=basic,appris_alternative_2	havana_gene=OTTHUMG00000040777.3	havana_transcript=OTTHUMT00000479384.1
chr1	HAVANA	five_prime_UTR	1001138	1001281	.	+	.	ID=UTR5:ENST00000624697.3	Parent=ENST00000624697.3	gene_id=ENSG00000187608.8	transcript_id=ENST00000624697.3	gene_type=protein_coding	gene_name=ISG15	transcript_type=protein_coding	transcript_name=ISG15-203	exon_number=1	exon_id=ENSE00003759395.1	level=2	protein_id=ENSP00000485643.1	transcript_support_level=3	tag=basic,appris_alternative_2	havana_gene=OTTHUMG00000040777.3	havana_transcript=OTTHUMT00000479384.1
chr1	HAVANA	five_prime_UTR	1008194	1008279	.	+	.	ID=UTR5:ENST00000624697.3	Parent=ENST00000624697.3	gene_id=ENSG00000187608.8	transcript_id=ENST00000624697.3	gene_type=protein_coding	gene_name=ISG15	transcript_type=protein_coding	transcript_name=ISG15-203	exon_number=2	exon_id=ENSE00003755395.1	level=2	protein_id=ENSP00000485643.1	transcript_support_level=3	tag=basic,appris_alternative_2	havana_gene=OTTHUMG00000040777.3	havana_transcript=OTTHUMT00000479384.1
chr1	HAVANA	five_prime_UTR	1013984	1014004	.	+	.	ID=UTR5:ENST00000624697.3	Parent=ENST00000624697.3	gene_id=ENSG00000187608.8	transcript_id=ENST00000624697.3	gene_type=protein_coding	gene_name=ISG15	transcript_type=protein_coding	transcript_name=ISG15-203	exon_number=3	exon_id=ENSE00003760003.1	level=2	protein_id=ENSP00000485643.1	transcript_support_level=3	tag=basic,appris_alternative_2	havana_gene=OTTHUMG00000040777.3	havana_transcript=OTTHUMT00000479384.1
chr1	HAVANA	three_prime_UTR	1014479	1014541	.	+	.	ID=UTR3:ENST00000624697.3	Parent=ENST00000624697.3	gene_id=ENSG00000187608.8	transcript_id=ENST00000624697.3	gene_type=protein_coding	gene_name=ISG15	transcript_type=protein_coding	transcript_name=ISG15-203	exon_number=3	exon_id=ENSE00003760003.1	level=2	protein_id=ENSP00000485643.1	transcript_support_level=3	tag=basic,appris_alternative_2	havana_gene=OTTHUMG00000040777.3	havana_transcript=OTTHUMT00000479384.1
chr1	HAVANA	transcript	1013423	1014540	.	+	.	ID=ENST00000379389.4	Parent=ENSG00000187608.8	gene_id=ENSG00000187608.8	transcript_id=ENST00000379389.4	gene_type=protein_coding	gene_name=ISG15	transcript_type=protein_coding	transcript_name=ISG15-201	level=2	protein_id=ENSP00000368699.4	transcript_support_level=1	tag=basic,appris_principal_2,CCDS	ccdsid=CCDS6.1	havana_gene=OTTHUMG00000040777.3	havana_transcript=OTTHUMT00000097989.1
chr1	HAVANA	exon	1013423	1013576	.	+	.	ID=exon:ENST00000379389.4:1	Parent=ENST00000379389.4	gene_id=ENSG00000187608.8	transcript_id=ENST00000379389.4	gene_type=protein_coding	gene_name=ISG15	transcript_type=protein_coding	transcript_name=ISG15-201	exon_number=1	exon_id=ENSE00001480807.4	level=2	protein_id=ENSP00000368699.4	transcript_support_level=1	tag=basic,appris_principal_2,CCDS	ccdsid=CCDS6.1	havana_gene=OTTHUMG00000040777.3	havana_transcript=OTTHUMT00000097989.1
chr1	HAVANA	CDS	1013574	1013576	.	+	0	ID=CDS:ENST00000379389.4	Parent=ENST00000379389.4	gene_id=ENSG00000187608.8	transcript_id=ENST00000379389.4	gene_type=protein_coding	gene_name=ISG15	transcript_type=protein_coding	transcript_name=ISG15-201	exon_number=1	exon_id=ENSE00001480807.4	level=2	protein_id=ENSP00000368699.4	transcript_support_level=1	tag=basic,appris_principal_2,CCDS	ccdsid=CCDS6.1	havana_gene=OTTHUMG00000040777.3	havana_transcript=OTTHUMT00000097989.1
chr1	HAVANA	start_codon	1013574	1013576	.	+	0	ID=start_codon:ENST00000379389.4	Parent=ENST00000379389.4	gene_id=ENSG00000187608.8	transcript_id=ENST00000379389.4	gene_type=protein_coding	gene_name=ISG15	transcript_type=protein_coding	transcript_name=ISG15-201	exon_number=1	exon_id=ENSE00001480807.4	level=2	protein_id=ENSP00000368699.4	transcript_support_level=1	tag=basic,appris_principal_2,CCDS	ccdsid=CCDS6.1	havana_gene=OTTHUMG00000040777.3	havana_transcript=OTTHUMT00000097989.1
chr1	HAVANA	exon	1013984	1014540	.	+	.	ID=exon:ENST00000379389.4:2	Parent=ENST00000379389.4	gene_id=ENSG00000187608.8	transcript_id=ENST00000379389.4	gene_type=protein_coding	gene_name=ISG15	transcript_type=protein_coding	transcript_name=ISG15-201	exon_number=2	exon_id=ENSE00001480799.4	level=2	protein_id=ENSP00000368699.4	transcript_support_level=1	tag=basic,appris_principal_2,CCDS	ccdsid=CCDS6.1	havana_gene=OTTHUMG00000040777.3	havana_transcript=OTTHUMT00000097989.1
chr1	HAVANA	CDS	1013984	1014478	.	+	0	ID=CDS:ENST00000379389.4	Parent=ENST00000379389.4	gene_id=ENSG00000187608.8	transcript_id=ENST00000379389.4	gene_type=protein_coding	gene_name=ISG15	transcript_type=protein_coding	transcript_name=ISG15-201	exon_number=2	exon_id=ENSE00001480799.4	level=2	protein_id=ENSP00000368699.4	transcript_support_level=1	tag=basic,appris_principal_2,CCDS	ccdsid=CCDS6.1	havana_gene=OTTHUMG00000040777.3	havana_transcript=OTTHUMT00000097989.1
chr1	HAVANA	stop_codon	1014476	1014478	.	+	0	ID=stop_codon:ENST00000379389.4	Parent=ENST00000379389.4	gene_id=ENSG00000187608.8	transcript_id=ENST00000379389.4	gene_type=protein_coding	gene_name=ISG15	transcript_type=protein_coding	transcript_name=ISG15-201	exon_number=2	exon_id=ENSE00001480799.4	level=2	protein_id=ENSP00000368699.4	transcript_support_level=1	tag=basic,appris_principal_2,CCDS	ccdsid=CCDS6.1	havana_gene=OTTHUMG00000040777.3	havana_transcript=OTTHUMT00000097989.1
chr1	HAVANA	five_prime_UTR	1013423	1013573	.	+	.	ID=UTR5:ENST00000379389.4	Parent=ENST00000379389.4	gene_id=ENSG00000187608.8	transcript_id=ENST00000379389.4	gene_type=protein_coding	gene_name=ISG15	transcript_type=protein_coding	transcript_name=ISG15-201	exon_number=1	exon_id=ENSE00001480807.4	level=2	protein_id=ENSP00000368699.4	transcript_support_level=1	tag=basic,appris_principal_2,CCDS	ccdsid=CCDS6.1	havana_gene=OTTHUMG00000040777.3	havana_transcript=OTTHUMT00000097989.1
chr1	HAVANA	three_prime_UTR	1014479	1014540	.	+	.	ID=UTR3:ENST00000379389.4	Parent=ENST00000379389.4	gene_id=ENSG00000187608.8	transcript_id=ENST00000379389.4	gene_type=protein_coding	gene_name=ISG15	transcript_type=protein_coding	transcript_name=ISG15-201	exon_number=2	exon_id=ENSE00001480799.4	level=2	protein_id=ENSP00000368699.4	transcript_support_level=1	tag=basic,appris_principal_2,CCDS	ccdsid=CCDS6.1	havana_gene=OTTHUMG00000040777.3	havana_transcript=OTTHUMT00000097989.1
chr1	HAVANA	gene	1008076	1008229	.	-	.	ID=ENSG00000231702.2	gene_id=ENSG00000231702.2	gene_type=processed_pseudogene	gene_name=AL645608.4	level=2	havana_gene=OTTHUMG00000040759.3
chr1	HAVANA	transcript	1008076	1008229	.	-	.	ID=ENST00000423619.2	Parent=ENSG00000231702.2	gene_id=ENSG00000231702.2	transcript_id=ENST00000423619.2	gene_type=processed_pseudogene	gene_name=AL645608.4	transcript_type=processed_pseudogene	transcript_name=AL645608.4-201	level=2	transcript_support_level=NA	ont=PGO:0000004	tag=basic	havana_gene=OTTHUMG00000040759.3	havana_transcript=OTTHUMT00000097947.3
chr1	HAVANA	exon	1008076	1008229	.	-	.	ID=exon:ENST00000423619.2:1	Parent=ENST00000423619.2	gene_id=ENSG00000231702.2	transcript_id=ENST00000423619.2	gene_type=processed_pseudogene	gene_name=AL645608.4	transcript_type=processed_pseudogene	transcript_name=AL645608.4-201	exon_number=1	exon_id=ENSE00001736965.2	level=2	transcript_support_level=NA	ont=PGO:0000004	tag=basic	havana_gene=OTTHUMG00000040759.3	havana_transcript=OTTHUMT00000097947.3
chr1	HAVANA	gene	1011997	1013193	.	-	.	ID=ENSG00000224969.1	gene_id=ENSG00000224969.1	gene_type=antisense_RNA	gene_name=AL645608.2	level=1	havana_gene=OTTHUMG00000040779.1
chr1	HAVANA	transcript	1011997	1013193	.	-	.	ID=ENST00000458555.1	Parent=ENSG00000224969.1	gene_id=ENSG00000224969.1	transcript_id=ENST00000458555.1	gene_type=antisense_RNA	gene_name=AL645608.2	transcript_type=antisense_RNA	transcript_name=AL645608.2-201	level=1	transcript_support_level=2	tag=basic,exp_conf	havana_gene=OTTHUMG00000040779.1	havana_transcript=OTTHUMT00000097998.1
chr1	HAVANA	exon	1012917	1013193	.	-	.	ID=exon:ENST00000458555.1:1	Parent=ENST00000458555.1	gene_id=ENSG00000224969.1	transcript_id=ENST00000458555.1	gene_type=antisense_RNA	gene_name=AL645608.2	transcript_type=antisense_RNA	transcript_name=AL645608.2-201	exon_number=1	exon_id=ENSE00001740160.1	level=1	transcript_support_level=2	tag=basic,exp_conf	havana_gene=OTTHUMG00000040779.1	havana_transcript=OTTHUMT00000097998.1
chr1	HAVANA	exon	1011997	1012190	.	-	.	ID=exon:ENST00000458555.1:2	Parent=ENST00000458555.1	gene_id=ENSG00000224969.1	transcript_id=ENST00000458555.1	gene_type=antisense_RNA	gene_name=AL645608.2	transcript_type=antisense_RNA	transcript_name=AL645608.2-201	exon_number=2	exon_id=ENSE00001614353.1	level=1	transcript_support_level=2	tag=basic,exp_conf	havana_gene=OTTHUMG00000040779.1	havana_transcript=OTTHUMT00000097998.1
chr1	HAVANA	gene	1020123	1056118	.	+	.	ID=ENSG00000188157.14	gene_id=ENSG00000188157.14	gene_type=protein_coding	gene_name=AGRN	level=2	tag=overlapping_locus	havana_gene=OTTHUMG00000040778.5
chr1	HAVANA	transcript	1020123	1056116	.	+	.	ID=ENST00000379370.6	Parent=ENSG00000188157.14	gene_id=ENSG00000188157.14	transcript_id=ENST00000379370.6	gene_type=protein_coding	gene_name=AGRN	transcript_type=protein_coding	transcript_name=AGRN-201	level=2	protein_id=ENSP00000368678.2	transcript_support_level=1	tag=basic,appris_principal_1,CCDS	ccdsid=CCDS30551.1	havana_gene=OTTHUMG00000040778.5	havana_transcript=OTTHUMT00000097990.2
chr1	HAVANA	exon	1020123	1020373	.	+	.	ID=exon:ENST00000379370.6:1	Parent=ENST00000379370.6	gene_id=ENSG00000188157.14	transcript_id=ENST00000379370.6	gene_type=protein_coding	gene_name=AGRN	transcript_type=protein_coding	transcript_name=AGRN-201	exon_number=1	exon_id=ENSE00002277560.1	level=2	protein_id=ENSP00000368678.2	transcript_support_level=1	tag=basic,appris_principal_1,CCDS	ccdsid=CCDS30551.1	havana_gene=OTTHUMG00000040778.5	havana_transcript=OTTHUMT00000097990.2
chr1	HAVANA	CDS	1020173	1020373	.	+	0	ID=CDS:ENST00000379370.6	Parent=ENST00000379370.6	gene_id=ENSG00000188157.14	transcript_id=ENST00000379370.6	gene_type=protein_coding	gene_name=AGRN	transcript_type=protein_coding	transcript_name=AGRN-201	exon_number=1	exon_id=ENSE00002277560.1	level=2	protein_id=ENSP00000368678.2	transcript_support_level=1	tag=basic,appris_principal_1,CCDS	ccdsid=CCDS30551.1	havana_gene=OTTHUMG00000040778.5	havana_transcript=OTTHUMT00000097990.2
chr1	HAVANA	start_codon	1020173	1020175	.	+	0	ID=start_codon:ENST00000379370.6	Parent=ENST00000379370.6	gene_id=ENSG00000188157.14	transcript_id=ENST00000379370.6	gene_type=protein_coding	gene_name=AGRN	transcript_type=protein_coding	transcript_name=AGRN-201	exon_number=1	exon_id=ENSE00002277560.1	level=2	protein_id=ENSP00000368678.2	transcript_support_level=1	tag=basic,appris_principal_1,CCDS	ccdsid=CCDS30551.1	havana_gene=OTTHUMG00000040778.5	havana_transcript=OTTHUMT00000097990.2
chr1	HAVANA	exon	1022201	1022462	.	+	.	ID=exon:ENST00000379370.6:2	Parent=ENST00000379370.6	gene_id=ENSG00000188157.14	transcript_id=ENST00000379370.6	gene_type=protein_coding	gene_name=AGRN	transcript_type=protein_coding	transcript_name=AGRN-201	exon_number=2	exon_id=ENSE00001673004.1	level=2	protein_id=ENSP00000368678.2	transcript_support_level=1	tag=basic,appris_principal_1,CCDS	ccdsid=CCDS30551.1	havana_gene=OTTHUMG00000040778.5	havana_transcript=OTTHUMT00000097990.2
chr1	HAVANA	CDS	1022201	1022462	.	+	0	ID=CDS:ENST00000379370.6	Parent=ENST00000379370.6	gene_id=ENSG00000188157.14	transcript_id=ENST00000379370.6	gene_type=protein_coding	gene_name=AGRN	transcript_type=protein_coding	transcript_name=AGRN-201	exon_number=2	exon_id=ENSE00001673004.1	level=2	protein_id=ENSP00000368678.2	transcript_support_level=1	tag=basic,appris_principal_1,CCDS	ccdsid=CCDS30551.1	havana_gene=OTTHUMG00000040778.5	havana_transcript=OTTHUMT00000097990.2
chr1	HAVANA	exon	1035277	1035324	.	+	.	ID=exon:ENST00000379370.6:3	Parent=ENST00000379370.6	gene_id=ENSG00000188157.14	transcript_id=ENST00000379370.6	gene_type=protein_coding	gene_name=AGRN	transcript_type=protein_coding	transcript_name=AGRN-201	exon_number=3	exon_id=ENSE00003635914.1	level=2	protein_id=ENSP00000368678.2	transcript_support_level=1	tag=basic,appris_principal_1,CCDS	ccdsid=CCDS30551.1	havana_gene=OTTHUMG00000040778.5	havana_transcript=OTTHUMT00000097990.2
chr1	HAVANA	CDS	1035277	1035324	.	+	2	ID=CDS:ENST00000379370.6	Parent=ENST00000379370.6	gene_id=ENSG00000188157.14	transcript_id=ENST00000379370.6	gene_type=protein_coding	gene_name=AGRN	transcript_type=protein_coding	transcript_name=AGRN-201	exon_number=3	exon_id=ENSE00003635914.1	level=2	protein_id=ENSP00000368678.2	transcript_support_level=1	tag=basic,appris_principal_1,CCDS	ccdsid=CCDS30551.1	havana_gene=OTTHUMG00000040778.5	havana_transcript=OTTHUMT00000097990.2
chr1	HAVANA	exon	1040665	1040880	.	+	.	ID=exon:ENST00000379370.6:4	Parent=ENST00000379370.6	gene_id=ENSG00000188157.14	transcript_id=ENST00000379370.6	gene_type=protein_coding	gene_name=AGRN	transcript_type=protein_coding	transcript_name=AGRN-201	exon_number=4	exon_id=ENSE00003677060.1	level=2	protein_id=ENSP00000368678.2	transcript_support_level=1	tag=basic,appris_principal_1,CCDS	ccdsid=CCDS30551.1	havana_gene=OTTHUMG00000040778.5	havana_transcript=OTTHUMT00000097990.2
chr1	HAVANA	CDS	1040665	1040880	.	+	2	ID=CDS:ENST00000379370.6	Parent=ENST00000379370.6	gene_id=ENSG00000188157.14	transcript_id=ENST00000379370.6	gene_type=protein_coding	gene_name=AGRN	transcript_type=protein_coding	transcript_name=AGRN-201	exon_number=4	exon_id=ENSE00003677060.1	level=2	protein_id=ENSP00000368678.2	transcript_support_level=1	tag=basic,appris_principal_1,CCDS	ccdsid=CCDS30551.1	havana_gene=OTTHUMG00000040778.5	havana_transcript=OTTHUMT00000097990.2
chr1	HAVANA	exon	1041173	1041397	.	+	.	ID=exon:ENST00000379370.6:5	Parent=ENST00000379370.6	gene_id=ENSG00000188157.14	transcript_id=ENST00000379370.6	gene_type=protein_coding	gene_name=AGRN	transcript_type=protein_coding	transcript_name=AGRN-201	exon_number=5	exon_id=ENSE00003472518.1	level=2	protein_id=ENSP00000368678.2	transcript_support_level=1	tag=basic,appris_principal_1,CCDS	ccdsid=CCDS30551.1	havana_gene=OTTHUMG00000040778.5	havana_transcript=OTTHUMT00000097990.2
chr1	HAVANA	CDS	1041173	1041397	.	+	2	ID=CDS:ENST00000379370.6	Parent=ENST00000379370.6	gene_id=ENSG00000188157.14	transcript_id=ENST00000379370.6	gene_type=protein_coding	gene_name=AGRN	transcript_type=protein_coding	transcript_name=AGRN-201	exon_number=5	exon_id=ENSE00003472518.1	level=2	protein_id=ENSP00000368678.2	transcript_support_level=1	tag=basic,appris_principal_1,CCDS	ccdsid=CCDS30551.1	havana_gene=OTTHUMG00000040778.5	havana_transcript=OTTHUMT00000097990.2
chr1	HAVANA	exon	1041478	1041702	.	+	.	ID=exon:ENST00000379370.6:6	Parent=ENST00000379370.6	gene_id=ENSG00000188157.14	transcript_id=ENST00000379370.6	gene_type=protein_coding	gene_name=AGRN	transcript_type=protein_coding	transcript_name=AGRN-201	exon_number=6	exon_id=ENSE00001627476.1	level=2	protein_id=ENSP00000368678.2	transcript_support_level=1	tag=basic,appris_principal_1,CCDS	ccdsid=CCDS30551.1	havana_gene=OTTHUMG00000040778.5	havana_transcript=OTTHUMT00000097990.2
chr1	HAVANA	CDS	1041478	1041702	.	+	2	ID=CDS:ENST00000379370.6	Parent=ENST00000379370.6	gene_id=ENSG00000188157.14	transcript_id=ENST00000379370.6	gene_type=protein_coding	gene_name=AGRN	transcript_type=protein_coding	transcript_name=AGRN-201	exon_number=6	exon_id=ENSE00001627476.1	level=2	protein_id=ENSP00000368678.2	transcript_support_level=1	tag=basic,appris_principal_1,CCDS	ccdsid=CCDS30551.1	havana_gene=OTTHUMG00000040778.5	havana_transcript=OTTHUMT00000097990.2
chr1	HAVANA	exon	1041956	1042162	.	+	.	ID=exon:ENST00000379370.6:7	Parent=ENST00000379370.6	gene_id=ENSG00000188157.14	transcript_id=ENST00000379370.6	gene_type=protein_coding	gene_name=AGRN	transcript_type=protein_coding	transcript_name=AGRN-201	exon_number=7	exon_id=ENSE00001700910.1	level=2	protein_id=ENSP00000368678.2	transcript_support_level=1	tag=basic,appris_principal_1,CCDS	ccdsid=CCDS30551.1	havana_gene=OTTHUMG00000040778.5	havana_transcript=OTTHUMT00000097990.2
chr1	HAVANA	CDS	1041956	1042162	.	+	2	ID=CDS:ENST00000379370.6	Parent=ENST00000379370.6	gene_id=ENSG00000188157.14	transcript_id=ENST00000379370.6	gene_type=protein_coding	gene_name=AGRN	transcript_type=protein_coding	transcript_name=AGRN-201	exon_number=7	exon_id=ENSE00001700910.1	level=2	protein_id=ENSP00000368678.2	transcript_support_level=1	tag=basic,appris_principal_1,CCDS	ccdsid=CCDS30551.1	havana_gene=OTTHUMG00000040778.5	havana_transcript=OTTHUMT00000097990.2
chr1	HAVANA	exon	1043239	1043457	.	+	.	ID=exon:ENST00000379370.6:8	Parent=ENST00000379370.6	gene_id=ENSG00000188157.14	transcript_id=ENST00000379370.6	gene_type=protein_coding	gene_name=AGRN	transcript_type=protein_coding	transcript_name=AGRN-201	exon_number=8	exon_id=ENSE00001605257.1	level=2	protein_id=ENSP00000368678.2	transcript_support_level=1	tag=basic,appris_principal_1,CCDS	ccdsid=CCDS30551.1	havana_gene=OTTHUMG00000040778.5	havana_transcript=OTTHUMT00000097990.2
chr1	HAVANA	CDS	1043239	1043457	.	+	2	ID=CDS:ENST00000379370.6	Parent=ENST00000379370.6	gene_id=ENSG00000188157.14	transcript_id=ENST00000379370.6	gene_type=protein_coding	gene_name=AGRN	transcript_type=protein_coding	transcript_name=AGRN-201	exon_number=8	exon_id=ENSE00001605257.1	level=2	protein_id=ENSP00000368678.2	transcript_support_level=1	tag=basic,appris_principal_1,CCDS	ccdsid=CCDS30551.1	havana_gene=OTTHUMG00000040778.5	havana_transcript=OTTHUMT00000097990.2
chr1	HAVANA	exon	1043538	1043732	.	+	.	ID=exon:ENST00000379370.6:9	Parent=ENST00000379370.6	gene_id=ENSG00000188157.14	transcript_id=ENST00000379370.6	gene_type=protein_coding	gene_name=AGRN	transcript_type=protein_coding	transcript_name=AGRN-201	exon_number=9	exon_id=ENSE00001701194.1	level=2	protein_id=ENSP00000368678.2	transcript_support_level=1	tag=basic,appris_principal_1,CCDS	ccdsid=CCDS30551.1	havana_gene=OTTHUMG00000040778.5	havana_transcript=OTTHUMT00000097990.2
chr1	HAVANA	CDS	1043538	1043732	.	+	2	ID=CDS:ENST00000379370.6	Parent=ENST00000379370.6	gene_id=ENSG00000188157.14	transcript_id=ENST00000379370.6	gene_type=protein_coding	gene_name=AGRN	transcript_type=protein_coding	transcript_name=AGRN-201	exon_number=9	exon_id=ENSE00001701194.1	level=2	protein_id=ENSP00000368678.2	transcript_support_level=1	tag=basic,appris_principal_1,CCDS	ccdsid=CCDS30551.1	havana_gene=OTTHUMG00000040778.5	havana_transcript=OTTHUMT00000097990.2
chr1	HAVANA	exon	1043823	1044023	.	+	.	ID=exon:ENST00000379370.6:10	Parent=ENST00000379370.6	gene_id=ENSG00000188157.14	transcript_id=ENST00000379370.6	gene_type=protein_coding	gene_name=AGRN	transcript_type=protein_coding	transcript_name=AGRN-201	exon_number=10	exon_id=ENSE00001762402.1	level=2	protein_id=ENSP00000368678.2	transcript_support_level=1	tag=basic,appris_principal_1,CCDS	ccdsid=CCDS30551.1	havana_gene=OTTHUMG00000040778.5	havana_transcript=OTTHUMT00000097990.2
chr1	HAVANA	CDS	1043823	1044023	.	+	2	ID=CDS:ENST00000379370.6	Parent=ENST00000379370.6	gene_id=ENSG00000188157.14	transcript_id=ENST00000379370.6	gene_type=protein_coding	gene_name=AGRN	transcript_type=protein_coding	transcript_name=AGRN-201	exon_number=10	exon_id=ENSE00001762402.1	level=2	protein_id=ENSP00000368678.2	transcript_support_level=1	tag=basic,appris_principal_1,CCDS	ccdsid=CCDS30551.1	havana_gene=OTTHUMG00000040778.5	havana_transcript=OTTHUMT00000097990.2
chr1	HAVANA	exon	1044109	1044257	.	+	.	ID=exon:ENST00000379370.6:11	Parent=ENST00000379370.6	gene_id=ENSG00000188157.14	transcript_id=ENST00000379370.6	gene_type=protein_coding	gene_name=AGRN	transcript_type=protein_coding	transcript_name=AGRN-201	exon_number=11	exon_id=ENSE00001653556.1	level=2	protein_id=ENSP00000368678.2	transcript_support_level=1	tag=basic,appris_principal_1,CCDS	ccdsid=CCDS30551.1	havana_gene=OTTHUMG00000040778.5	havana_transcript=OTTHUMT00000097990.2
chr1	HAVANA	CDS	1044109	1044257	.	+	2	ID=CDS:ENST00000379370.6	Parent=ENST00000379370.6	gene_id=ENSG00000188157.14	transcript_id=ENST00000379370.6	gene_type=protein_coding	gene_name=AGRN	transcript_type=protein_coding	transcript_name=AGRN-201	exon_number=11	exon_id=ENSE00001653556.1	level=2	protein_id=ENSP00000368678.2	transcript_support_level=1	tag=basic,appris_principal_1,CCDS	ccdsid=CCDS30551.1	havana_gene=OTTHUMG00000040778.5	havana_transcript=OTTHUMT00000097990.2
chr1	HAVANA	exon	1044334	1044439	.	+	.	ID=exon:ENST00000379370.6:12	Parent=ENST00000379370.6	gene_id=ENSG00000188157.14	transcript_id=ENST00000379370.6	gene_type=protein_coding	gene_name=AGRN	transcript_type=protein_coding	transcript_name=AGRN-201	exon_number=12	exon_id=ENSE00001773423.1	level=2	protein_id=ENSP00000368678.2	transcript_support_level=1	tag=basic,appris_principal_1,CCDS	ccdsid=CCDS30551.1	havana_gene=OTTHUMG00000040778.5	havana_transcript=OTTHUMT00000097990.2
chr1	HAVANA	CDS	1044334	1044439	.	+	0	ID=CDS:ENST00000379370.6	Parent=ENST00000379370.6	gene_id=ENSG00000188157.14	transcript_id=ENST00000379370.6	gene_type=protein_coding	gene_name=AGRN	transcript_type=protein_coding	transcript_name=AGRN-201	exon_number=12	exon_id=ENSE00001773423.1	level=2	protein_id=ENSP00000368678.2	transcript_support_level=1	tag=basic,appris_principal_1,CCDS	ccdsid=CCDS30551.1	havana_gene=OTTHUMG00000040778.5	havana_transcript=OTTHUMT00000097990.2
chr1	HAVANA	exon	1045161	1045277	.	+	.	ID=exon:ENST00000379370.6:13	Parent=ENST00000379370.6	gene_id=ENSG00000188157.14	transcript_id=ENST00000379370.6	gene_type=protein_coding	gene_name=AGRN	transcript_type=protein_coding	transcript_name=AGRN-201	exon_number=13	exon_id=ENSE00001688790.1	level=2	protein_id=ENSP00000368678.2	transcript_support_level=1	tag=basic,appris_principal_1,CCDS	ccdsid=CCDS30551.1	havana_gene=OTTHUMG00000040778.5	havana_transcript=OTTHUMT00000097990.2
chr1	HAVANA	CDS	1045161	1045277	.	+	2	ID=CDS:ENST00000379370.6	Parent=ENST00000379370.6	gene_id=ENSG00000188157.14	transcript_id=ENST00000379370.6	gene_type=protein_coding	gene_name=AGRN	transcript_type=protein_coding	transcript_name=AGRN-201	exon_number=13	exon_id=ENSE00001688790.1	level=2	protein_id=ENSP00000368678.2	transcript_support_level=1	tag=basic,appris_principal_1,CCDS	ccdsid=CCDS30551.1	havana_gene=OTTHUMG00000040778.5	havana_transcript=OTTHUMT00000097990.2
chr1	HAVANA	exon	1045359	1045523	.	+	.	ID=exon:ENST00000379370.6:14	Parent=ENST00000379370.6	gene_id=ENSG00000188157.14	transcript_id=ENST00000379370.6	gene_type=protein_coding	gene_name=AGRN	transcript_type=protein_coding	transcript_name=AGRN-201	exon_number=14	exon_id=ENSE00001737074.1	level=2	protein_id=ENSP00000368678.2	transcript_support_level=1	tag=basic,appris_principal_1,CCDS	ccdsid=CCDS30551.1	havana_gene=OTTHUMG00000040778.5	havana_transcript=OTTHUMT00000097990.2
chr1	HAVANA	CDS	1045359	1045523	.	+	2	ID=CDS:ENST00000379370.6	Parent=ENST00000379370.6	gene_id=ENSG00000188157.14	transcript_id=ENST00000379370.6	gene_type=protein_coding	gene_name=AGRN	transcript_type=protein_coding	transcript_name=AGRN-201	exon_number=14	exon_id=ENSE00001737074.1	level=2	protein_id=ENSP00000368678.2	transcript_support_level=1	tag=basic,appris_principal_1,CCDS	ccdsid=CCDS30551.1	havana_gene=OTTHUMG00000040778.5	havana_transcript=OTTHUMT00000097990.2
chr1	HAVANA	exon	1045733	1045876	.	+	.	ID=exon:ENST00000379370.6:15	Parent=ENST00000379370.6	gene_id=ENSG00000188157.14	transcript_id=ENST00000379370.6	gene_type=protein_coding	gene_name=AGRN	transcript_type=protein_coding	transcript_name=AGRN-201	exon_number=15	exon_id=ENSE00003686258.1	level=2	protein_id=ENSP00000368678.2	transcript_support_level=1	tag=basic,appris_principal_1,CCDS	ccdsid=CCDS30551.1	havana_gene=OTTHUMG00000040778.5	havana_transcript=OTTHUMT00000097990.2
chr1	HAVANA	CDS	1045733	1045876	.	+	2	ID=CDS:ENST00000379370.6	Parent=ENST00000379370.6	gene_id=ENSG00000188157.14	transcript_id=ENST00000379370.6	gene_type=protein_coding	gene_name=AGRN	transcript_type=protein_coding	transcript_name=AGRN-201	exon_number=15	exon_id=ENSE00003686258.1	level=2	protein_id=ENSP00000368678.2	transcript_support_level=1	tag=basic,appris_principal_1,CCDS	ccdsid=CCDS30551.1	havana_gene=OTTHUMG00000040778.5	havana_transcript=OTTHUMT00000097990.2
chr1	HAVANA	exon	1045964	1046088	.	+	.	ID=exon:ENST00000379370.6:16	Parent=ENST00000379370.6	gene_id=ENSG00000188157.14	transcript_id=ENST00000379370.6	gene_type=protein_coding	gene_name=AGRN	transcript_type=protein_coding	transcript_name=AGRN-201	exon_number=16	exon_id=ENSE00003684009.1	level=2	protein_id=ENSP00000368678.2	transcript_support_level=1	tag=basic,appris_principal_1,CCDS	ccdsid=CCDS30551.1	havana_gene=OTTHUMG00000040778.5	havana_transcript=OTTHUMT00000097990.2
chr1	HAVANA	CDS	1045964	1046088	.	+	2	ID=CDS:ENST00000379370.6	Parent=ENST00000379370.6	gene_id=ENSG00000188157.14	transcript_id=ENST00000379370.6	gene_type=protein_coding	gene_name=AGRN	transcript_type=protein_coding	transcript_name=AGRN-201	exon_number=16	exon_id=ENSE00003684009.1	level=2	protein_id=ENSP00000368678.2	transcript_support_level=1	tag=basic,appris_principal_1,CCDS	ccdsid=CCDS30551.1	havana_gene=OTTHUMG00000040778.5	havana_transcript=OTTHUMT00000097990.2
chr1	HAVANA	exon	1046160	1046265	.	+	.	ID=exon:ENST00000379370.6:17	Parent=ENST00000379370.6	gene_id=ENSG00000188157.14	transcript_id=ENST00000379370.6	gene_type=protein_coding	gene_name=AGRN	transcript_type=protein_coding	transcript_name=AGRN-201	exon_number=17	exon_id=ENSE00001652878.1	level=2	protein_id=ENSP00000368678.2	transcript_support_level=1	tag=basic,appris_principal_1,CCDS	ccdsid=CCDS30551.1	havana_gene=OTTHUMG00000040778.5	havana_transcript=OTTHUMT00000097990.2
chr1	HAVANA	CDS	1046160	1046265	.	+	0	ID=CDS:ENST00000379370.6	Parent=ENST00000379370.6	gene_id=ENSG00000188157.14	transcript_id=ENST00000379370.6	gene_type=protein_coding	gene_name=AGRN	transcript_type=protein_coding	transcript_name=AGRN-201	exon_number=17	exon_id=ENSE00001652878.1	level=2	protein_id=ENSP00000368678.2	transcript_support_level=1	tag=basic,appris_principal_1,CCDS	ccdsid=CCDS30551.1	havana_gene=OTTHUMG00000040778.5	havana_transcript=OTTHUMT00000097990.2
chr1	HAVANA	exon	1046397	1046735	.	+	.	ID=exon:ENST00000379370.6:18	Parent=ENST00000379370.6	gene_id=ENSG00000188157.14	transcript_id=ENST00000379370.6	gene_type=protein_coding	gene_name=AGRN	transcript_type=protein_coding	transcript_name=AGRN-201	exon_number=18	exon_id=ENSE00001750513.1	level=2	protein_id=ENSP00000368678.2	transcript_support_level=1	tag=basic,appris_principal_1,CCDS	ccdsid=CCDS30551.1	havana_gene=OTTHUMG00000040778.5	havana_transcript=OTTHUMT00000097990.2
chr1	HAVANA	CDS	1046397	1046735	.	+	2	ID=CDS:ENST00000379370.6	Parent=ENST00000379370.6	gene_id=ENSG00000188157.14	transcript_id=ENST00000379370.6	gene_type=protein_coding	gene_name=AGRN	transcript_type=protein_coding	transcript_name=AGRN-201	exon_number=18	exon_id=ENSE00001750513.1	level=2	protein_id=ENSP00000368678.2	transcript_support_level=1	tag=basic,appris_principal_1,CCDS	ccdsid=CCDS30551.1	havana_gene=OTTHUMG00000040778.5	havana_transcript=OTTHUMT00000097990.2
chr1	HAVANA	exon	1046820	1046957	.	+	.	ID=exon:ENST00000379370.6:19	Parent=ENST00000379370.6	gene_id=ENSG00000188157.14	transcript_id=ENST00000379370.6	gene_type=protein_coding	gene_name=AGRN	transcript_type=protein_coding	transcript_name=AGRN-201	exon_number=19	exon_id=ENSE00001787340.1	level=2	protein_id=ENSP00000368678.2	transcript_support_level=1	tag=basic,appris_principal_1,CCDS	ccdsid=CCDS30551.1	havana_gene=OTTHUMG00000040778.5	havana_transcript=OTTHUMT00000097990.2
chr1	HAVANA	CDS	1046820	1046957	.	+	2	ID=CDS:ENST00000379370.6	Parent=ENST00000379370.6	gene_id=ENSG00000188157.14	transcript_id=ENST00000379370.6	gene_type=protein_coding	gene_name=AGRN	transcript_type=protein_coding	transcript_name=AGRN-201	exon_number=19	exon_id=ENSE00001787340.1	level=2	protein_id=ENSP00000368678.2	transcript_support_level=1	tag=basic,appris_principal_1,CCDS	ccdsid=CCDS30551.1	havana_gene=OTTHUMG00000040778.5	havana_transcript=OTTHUMT00000097990.2
chr1	HAVANA	exon	1047327	1047454	.	+	.	ID=exon:ENST00000379370.6:20	Parent=ENST00000379370.6	gene_id=ENSG00000188157.14	transcript_id=ENST00000379370.6	gene_type=protein_coding	gene_name=AGRN	transcript_type=protein_coding	transcript_name=AGRN-201	exon_number=20	exon_id=ENSE00001622111.1	level=2	protein_id=ENSP00000368678.2	transcript_support_level=1	tag=basic,appris_principal_1,CCDS	ccdsid=CCDS30551.1	havana_gene=OTTHUMG00000040778.5	havana_transcript=OTTHUMT00000097990.2
chr1	HAVANA	CDS	1047327	1047454	.	+	2	ID=CDS:ENST00000379370.6	Parent=ENST00000379370.6	gene_id=ENSG00000188157.14	transcript_id=ENST00000379370.6	gene_type=protein_coding	gene_name=AGRN	transcript_type=protein_coding	transcript_name=AGRN-201	exon_number=20	exon_id=ENSE00001622111.1	level=2	protein_id=ENSP00000368678.2	transcript_support_level=1	tag=basic,appris_principal_1,CCDS	ccdsid=CCDS30551.1	havana_gene=OTTHUMG00000040778.5	havana_transcript=OTTHUMT00000097990.2
chr1	HAVANA	exon	1047573	1047687	.	+	.	ID=exon:ENST00000379370.6:21	Parent=ENST00000379370.6	gene_id=ENSG00000188157.14	transcript_id=ENST00000379370.6	gene_type=protein_coding	gene_name=AGRN	transcript_type=protein_coding	transcript_name=AGRN-201	exon_number=21	exon_id=ENSE00003529542.1	level=2	protein_id=ENSP00000368678.2	transcript_support_level=1	tag=basic,appris_principal_1,CCDS	ccdsid=CCDS30551.1	havana_gene=OTTHUMG00000040778.5	havana_transcript=OTTHUMT00000097990.2
chr1	HAVANA	CDS	1047573	1047687	.	+	0	ID=CDS:ENST00000379370.6	Parent=ENST00000379370.6	gene_id=ENSG00000188157.14	transcript_id=ENST00000379370.6	gene_type=protein_coding	gene_name=AGRN	transcript_type=protein_coding	transcript_name=AGRN-201	exon_number=21	exon_id=ENSE00003529542.1	level=2	protein_id=ENSP00000368678.2	transcript_support_level=1	tag=basic,appris_principal_1,CCDS	ccdsid=CCDS30551.1	havana_gene=OTTHUMG00000040778.5	havana_transcript=OTTHUMT00000097990.2
chr1	HAVANA	exon	1047776	1047895	.	+	.	ID=exon:ENST00000379370.6:22	Parent=ENST00000379370.6	gene_id=ENSG00000188157.14	transcript_id=ENST00000379370.6	gene_type=protein_coding	gene_name=AGRN	transcript_type=protein_coding	transcript_name=AGRN-201	exon_number=22	exon_id=ENSE00001667688.1	level=2	protein_id=ENSP00000368678.2	transcript_support_level=1	tag=basic,appris_principal_1,CCDS	ccdsid=CCDS30551.1	havana_gene=OTTHUMG00000040778.5	havana_transcript=OTTHUMT00000097990.2
chr1	HAVANA	CDS	1047776	1047895	.	+	2	ID=CDS:ENST00000379370.6	Parent=ENST00000379370.6	gene_id=ENSG00000188157.14	transcript_id=ENST00000379370.6	gene_type=protein_coding	gene_name=AGRN	transcript_type=protein_coding	transcript_name=AGRN-201	exon_number=22	exon_id=ENSE00001667688.1	level=2	protein_id=ENSP00000368678.2	transcript_support_level=1	tag=basic,appris_principal_1,CCDS	ccdsid=CCDS30551.1	havana_gene=OTTHUMG00000040778.5	havana_transcript=OTTHUMT00000097990.2
chr1	HAVANA	exon	1048012	1048365	.	+	.	ID=exon:ENST00000379370.6:23	Parent=ENST00000379370.6	gene_id=ENSG00000188157.14	transcript_id=ENST00000379370.6	gene_type=protein_coding	gene_name=AGRN	transcript_type=protein_coding	transcript_name=AGRN-201	exon_number=23	exon_id=ENSE00001650172.1	level=2	protein_id=ENSP00000368678.2	transcript_support_level=1	tag=basic,appris_principal_1,CCDS	ccdsid=CCDS30551.1	havana_gene=OTTHUMG00000040778.5	havana_transcript=OTTHUMT00000097990.2
chr1	HAVANA	CDS	1048012	1048365	.	+	2	ID=CDS:ENST00000379370.6	Parent=ENST00000379370.6	gene_id=ENSG00000188157.14	transcript_id=ENST00000379370.6	gene_type=protein_coding	gene_name=AGRN	transcript_type=protein_coding	transcript_name=AGRN-201	exon_number=23	exon_id=ENSE00001650172.1	level=2	protein_id=ENSP00000368678.2	transcript_support_level=1	tag=basic,appris_principal_1,CCDS	ccdsid=CCDS30551.1	havana_gene=OTTHUMG00000040778.5	havana_transcript=OTTHUMT00000097990.2
chr1	HAVANA	exon	1048867	1049059	.	+	.	ID=exon:ENST00000379370.6:24	Parent=ENST00000379370.6	gene_id=ENSG00000188157.14	transcript_id=ENST00000379370.6	gene_type=protein_coding	gene_name=AGRN	transcript_type=protein_coding	transcript_name=AGRN-201	exon_number=24	exon_id=ENSE00001641464.1	level=2	protein_id=ENSP00000368678.2	transcript_support_level=1	tag=basic,appris_principal_1,CCDS	ccdsid=CCDS30551.1	havana_gene=OTTHUMG00000040778.5	havana_transcript=OTTHUMT00000097990.2
chr1	HAVANA	CDS	1048867	1049059	.	+	2	ID=CDS:ENST00000379370.6	Parent=ENST00000379370.6	gene_id=ENSG00000188157.14	transcript_id=ENST00000379370.6	gene_type=protein_coding	gene_name=AGRN	transcript_type=protein_coding	transcript_name=AGRN-201	exon_number=24	exon_id=ENSE00001641464.1	level=2	protein_id=ENSP00000368678.2	transcript_support_level=1	tag=basic,appris_principal_1,CCDS	ccdsid=CCDS30551.1	havana_gene=OTTHUMG00000040778.5	havana_transcript=OTTHUMT00000097990.2
chr1	HAVANA	exon	1049236	1049451	.	+	.	ID=exon:ENST00000379370.6:25	Parent=ENST00000379370.6	gene_id=ENSG00000188157.14	transcript_id=ENST00000379370.6	gene_type=protein_coding	gene_name=AGRN	transcript_type=protein_coding	transcript_name=AGRN-201	exon_number=25	exon_id=ENSE00001706121.1	level=2	protein_id=ENSP00000368678.2	transcript_support_level=1	tag=basic,appris_principal_1,CCDS	ccdsid=CCDS30551.1	havana_gene=OTTHUMG00000040778.5	havana_transcript=OTTHUMT00000097990.2
chr1	HAVANA	CDS	1049236	1049451	.	+	1	ID=CDS:ENST00000379370.6	Parent=ENST00000379370.6	gene_id=ENSG00000188157.14	transcript_id=ENST00000379370.6	gene_type=protein_coding	gene_name=AGRN	transcript_type=protein_coding	transcript_name=AGRN-201	exon_number=25	exon_id=ENSE00001706121.1	level=2	protein_id=ENSP00000368678.2	transcript_support_level=1	tag=basic,appris_principal_1,CCDS	ccdsid=CCDS30551.1	havana_gene=OTTHUMG00000040778.5	havana_transcript=OTTHUMT00000097990.2
chr1	HAVANA	exon	1049566	1049795	.	+	.	ID=exon:ENST00000379370.6:26	Parent=ENST00000379370.6	gene_id=ENSG00000188157.14	transcript_id=ENST00000379370.6	gene_type=protein_coding	gene_name=AGRN	transcript_type=protein_coding	transcript_name=AGRN-201	exon_number=26	exon_id=ENSE00001622861.1	level=2	protein_id=ENSP00000368678.2	transcript_support_level=1	tag=basic,appris_principal_1,CCDS	ccdsid=CCDS30551.1	havana_gene=OTTHUMG00000040778.5	havana_transcript=OTTHUMT00000097990.2
chr1	HAVANA	CDS	1049566	1049795	.	+	1	ID=CDS:ENST00000379370.6	Parent=ENST00000379370.6	gene_id=ENSG00000188157.14	transcript_id=ENST00000379370.6	gene_type=protein_coding	gene_name=AGRN	transcript_type=protein_coding	transcript_name=AGRN-201	exon_number=26	exon_id=ENSE00001622861.1	level=2	protein_id=ENSP00000368678.2	transcript_support_level=1	tag=basic,appris_principal_1,CCDS	ccdsid=CCDS30551.1	havana_gene=OTTHUMG00000040778.5	havana_transcript=OTTHUMT00000097990.2
chr1	HAVANA	exon	1049903	1050037	.	+	.	ID=exon:ENST00000379370.6:27	Parent=ENST00000379370.6	gene_id=ENSG00000188157.14	transcript_id=ENST00000379370.6	gene_type=protein_coding	gene_name=AGRN	transcript_type=protein_coding	transcript_name=AGRN-201	exon_number=27	exon_id=ENSE00001756488.1	level=2	protein_id=ENSP00000368678.2	transcript_support_level=1	tag=basic,appris_principal_1,CCDS	ccdsid=CCDS30551.1	havana_gene=OTTHUMG00000040778.5	havana_transcript=OTTHUMT00000097990.2
chr1	HAVANA	CDS	1049903	1050037	.	+	2	ID=CDS:ENST00000379370.6	Parent=ENST00000379370.6	gene_id=ENSG00000188157.14	transcript_id=ENST00000379370.6	gene_type=protein_coding	gene_name=AGRN	transcript_type=protein_coding	transcript_name=AGRN-201	exon_number=27	exon_id=ENSE00001756488.1	level=2	protein_id=ENSP00000368678.2	transcript_support_level=1	tag=basic,appris_principal_1,CCDS	ccdsid=CCDS30551.1	havana_gene=OTTHUMG00000040778.5	havana_transcript=OTTHUMT00000097990.2
chr1	HAVANA	exon	1050233	1050329	.	+	.	ID=exon:ENST00000379370.6:28	Parent=ENST00000379370.6	gene_id=ENSG00000188157.14	transcript_id=ENST00000379370.6	gene_type=protein_coding	gene_name=AGRN	transcript_type=protein_coding	transcript_name=AGRN-201	exon_number=28	exon_id=ENSE00001657020.1	level=2	protein_id=ENSP00000368678.2	transcript_support_level=1	tag=basic,appris_principal_1,CCDS	ccdsid=CCDS30551.1	havana_gene=OTTHUMG00000040778.5	havana_transcript=OTTHUMT00000097990.2
chr1	HAVANA	CDS	1050233	1050329	.	+	2	ID=CDS:ENST00000379370.6	Parent=ENST00000379370.6	gene_id=ENSG00000188157.14	transcript_id=ENST00000379370.6	gene_type=protein_coding	gene_name=AGRN	transcript_type=protein_coding	transcript_name=AGRN-201	exon_number=28	exon_id=ENSE00001657020.1	level=2	protein_id=ENSP00000368678.2	transcript_support_level=1	tag=basic,appris_principal_1,CCDS	ccdsid=CCDS30551.1	havana_gene=OTTHUMG00000040778.5	havana_transcript=OTTHUMT00000097990.2
chr1	HAVANA	exon	1050427	1050591	.	+	.	ID=exon:ENST00000379370.6:29	Parent=ENST00000379370.6	gene_id=ENSG00000188157.14	transcript_id=ENST00000379370.6	gene_type=protein_coding	gene_name=AGRN	transcript_type=protein_coding	transcript_name=AGRN-201	exon_number=29	exon_id=ENSE00001693596.1	level=2	protein_id=ENSP00000368678.2	transcript_support_level=1	tag=basic,appris_principal_1,CCDS	ccdsid=CCDS30551.1	havana_gene=OTTHUMG00000040778.5	havana_transcript=OTTHUMT00000097990.2
chr1	HAVANA	CDS	1050427	1050591	.	+	1	ID=CDS:ENST00000379370.6	Parent=ENST00000379370.6	gene_id=ENSG00000188157.14	transcript_id=ENST00000379370.6	gene_type=protein_coding	gene_name=AGRN	transcript_type=protein_coding	transcript_name=AGRN-201	exon_number=29	exon_id=ENSE00001693596.1	level=2	protein_id=ENSP00000368678.2	transcript_support_level=1	tag=basic,appris_principal_1,CCDS	ccdsid=CCDS30551.1	havana_gene=OTTHUMG00000040778.5	havana_transcript=OTTHUMT00000097990.2
chr1	HAVANA	exon	1050726	1050837	.	+	.	ID=exon:ENST00000379370.6:30	Parent=ENST00000379370.6	gene_id=ENSG00000188157.14	transcript_id=ENST00000379370.6	gene_type=protein_coding	gene_name=AGRN	transcript_type=protein_coding	transcript_name=AGRN-201	exon_number=30	exon_id=ENSE00001367302.1	level=2	protein_id=ENSP00000368678.2	transcript_support_level=1	tag=basic,appris_principal_1,CCDS	ccdsid=CCDS30551.1	havana_gene=OTTHUMG00000040778.5	havana_transcript=OTTHUMT00000097990.2
chr1	HAVANA	CDS	1050726	1050837	.	+	1	ID=CDS:ENST00000379370.6	Parent=ENST00000379370.6	gene_id=ENSG00000188157.14	transcript_id=ENST00000379370.6	gene_type=protein_coding	gene_name=AGRN	transcript_type=protein_coding	transcript_name=AGRN-201	exon_number=30	exon_id=ENSE00001367302.1	level=2	protein_id=ENSP00000368678.2	transcript_support_level=1	tag=basic,appris_principal_1,CCDS	ccdsid=CCDS30551.1	havana_gene=OTTHUMG00000040778.5	havana_transcript=OTTHUMT00000097990.2
chr1	HAVANA	exon	1051253	1051369	.	+	.	ID=exon:ENST00000379370.6:31	Parent=ENST00000379370.6	gene_id=ENSG00000188157.14	transcript_id=ENST00000379370.6	gene_type=protein_coding	gene_name=AGRN	transcript_type=protein_coding	transcript_name=AGRN-201	exon_number=31	exon_id=ENSE00001385905.1	level=2	protein_id=ENSP00000368678.2	transcript_support_level=1	tag=basic,appris_principal_1,CCDS	ccdsid=CCDS30551.1	havana_gene=OTTHUMG00000040778.5	havana_transcript=OTTHUMT00000097990.2
chr1	HAVANA	CDS	1051253	1051369	.	+	0	ID=CDS:ENST00000379370.6	Parent=ENST00000379370.6	gene_id=ENSG00000188157.14	transcript_id=ENST00000379370.6	gene_type=protein_coding	gene_name=AGRN	transcript_type=protein_coding	transcript_name=AGRN-201	exon_number=31	exon_id=ENSE00001385905.1	level=2	protein_id=ENSP00000368678.2	transcript_support_level=1	tag=basic,appris_principal_1,CCDS	ccdsid=CCDS30551.1	havana_gene=OTTHUMG00000040778.5	havana_transcript=OTTHUMT00000097990.2
chr1	HAVANA	exon	1051453	1051645	.	+	.	ID=exon:ENST00000379370.6:32	Parent=ENST00000379370.6	gene_id=ENSG00000188157.14	transcript_id=ENST00000379370.6	gene_type=protein_coding	gene_name=AGRN	transcript_type=protein_coding	transcript_name=AGRN-201	exon_number=32	exon_id=ENSE00001374645.1	level=2	protein_id=ENSP00000368678.2	transcript_support_level=1	tag=basic,appris_principal_1,CCDS	ccdsid=CCDS30551.1	havana_gene=OTTHUMG00000040778.5	havana_transcript=OTTHUMT00000097990.2
chr1	HAVANA	CDS	1051453	1051645	.	+	0	ID=CDS:ENST00000379370.6	Parent=ENST00000379370.6	gene_id=ENSG00000188157.14	transcript_id=ENST00000379370.6	gene_type=protein_coding	gene_name=AGRN	transcript_type=protein_coding	transcript_name=AGRN-201	exon_number=32	exon_id=ENSE00001374645.1	level=2	protein_id=ENSP00000368678.2	transcript_support_level=1	tag=basic,appris_principal_1,CCDS	ccdsid=CCDS30551.1	havana_gene=OTTHUMG00000040778.5	havana_transcript=OTTHUMT00000097990.2
chr1	HAVANA	exon	1051728	1051815	.	+	.	ID=exon:ENST00000379370.6:33	Parent=ENST00000379370.6	gene_id=ENSG00000188157.14	transcript_id=ENST00000379370.6	gene_type=protein_coding	gene_name=AGRN	transcript_type=protein_coding	transcript_name=AGRN-201	exon_number=33	exon_id=ENSE00001381606.1	level=2	protein_id=ENSP00000368678.2	transcript_support_level=1	tag=basic,appris_principal_1,CCDS	ccdsid=CCDS30551.1	havana_gene=OTTHUMG00000040778.5	havana_transcript=OTTHUMT00000097990.2
chr1	HAVANA	CDS	1051728	1051815	.	+	2	ID=CDS:ENST00000379370.6	Parent=ENST00000379370.6	gene_id=ENSG00000188157.14	transcript_id=ENST00000379370.6	gene_type=protein_coding	gene_name=AGRN	transcript_type=protein_coding	transcript_name=AGRN-201	exon_number=33	exon_id=ENSE00001381606.1	level=2	protein_id=ENSP00000368678.2	transcript_support_level=1	tag=basic,appris_principal_1,CCDS	ccdsid=CCDS30551.1	havana_gene=OTTHUMG00000040778.5	havana_transcript=OTTHUMT00000097990.2
chr1	HAVANA	exon	1053753	1053977	.	+	.	ID=exon:ENST00000379370.6:34	Parent=ENST00000379370.6	gene_id=ENSG00000188157.14	transcript_id=ENST00000379370.6	gene_type=protein_coding	gene_name=AGRN	transcript_type=protein_coding	transcript_name=AGRN-201	exon_number=34	exon_id=ENSE00002692404.1	level=2	protein_id=ENSP00000368678.2	transcript_support_level=1	tag=basic,appris_principal_1,CCDS	ccdsid=CCDS30551.1	havana_gene=OTTHUMG00000040778.5	havana_transcript=OTTHUMT00000097990.2
chr1	HAVANA	CDS	1053753	1053977	.	+	1	ID=CDS:ENST00000379370.6	Parent=ENST00000379370.6	gene_id=ENSG00000188157.14	transcript_id=ENST00000379370.6	gene_type=protein_coding	gene_name=AGRN	transcript_type=protein_coding	transcript_name=AGRN-201	exon_number=34	exon_id=ENSE00002692404.1	level=2	protein_id=ENSP00000368678.2	transcript_support_level=1	tag=basic,appris_principal_1,CCDS	ccdsid=CCDS30551.1	havana_gene=OTTHUMG00000040778.5	havana_transcript=OTTHUMT00000097990.2
chr1	HAVANA	exon	1054448	1054551	.	+	.	ID=exon:ENST00000379370.6:35	Parent=ENST00000379370.6	gene_id=ENSG00000188157.14	transcript_id=ENST00000379370.6	gene_type=protein_coding	gene_name=AGRN	transcript_type=protein_coding	transcript_name=AGRN-201	exon_number=35	exon_id=ENSE00003619422.1	level=2	protein_id=ENSP00000368678.2	transcript_support_level=1	tag=basic,appris_principal_1,CCDS	ccdsid=CCDS30551.1	havana_gene=OTTHUMG00000040778.5	havana_transcript=OTTHUMT00000097990.2
chr1	HAVANA	CDS	1054448	1054551	.	+	1	ID=CDS:ENST00000379370.6	Parent=ENST00000379370.6	gene_id=ENSG00000188157.14	transcript_id=ENST00000379370.6	gene_type=protein_coding	gene_name=AGRN	transcript_type=protein_coding	transcript_name=AGRN-201	exon_number=35	exon_id=ENSE00003619422.1	level=2	protein_id=ENSP00000368678.2	transcript_support_level=1	tag=basic,appris_principal_1,CCDS	ccdsid=CCDS30551.1	havana_gene=OTTHUMG00000040778.5	havana_transcript=OTTHUMT00000097990.2
chr1	HAVANA	exon	1054824	1056116	.	+	.	ID=exon:ENST00000379370.6:36	Parent=ENST00000379370.6	gene_id=ENSG00000188157.14	transcript_id=ENST00000379370.6	gene_type=protein_coding	gene_name=AGRN	transcript_type=protein_coding	transcript_name=AGRN-201	exon_number=36	exon_id=ENSE00001883271.1	level=2	protein_id=ENSP00000368678.2	transcript_support_level=1	tag=basic,appris_principal_1,CCDS	ccdsid=CCDS30551.1	havana_gene=OTTHUMG00000040778.5	havana_transcript=OTTHUMT00000097990.2
chr1	HAVANA	CDS	1054824	1054981	.	+	2	ID=CDS:ENST00000379370.6	Parent=ENST00000379370.6	gene_id=ENSG00000188157.14	transcript_id=ENST00000379370.6	gene_type=protein_coding	gene_name=AGRN	transcript_type=protein_coding	transcript_name=AGRN-201	exon_number=36	exon_id=ENSE00001883271.1	level=2	protein_id=ENSP00000368678.2	transcript_support_level=1	tag=basic,appris_principal_1,CCDS	ccdsid=CCDS30551.1	havana_gene=OTTHUMG00000040778.5	havana_transcript=OTTHUMT00000097990.2
chr1	HAVANA	stop_codon	1054979	1054981	.	+	0	ID=stop_codon:ENST00000379370.6	Parent=ENST00000379370.6	gene_id=ENSG00000188157.14	transcript_id=ENST00000379370.6	gene_type=protein_coding	gene_name=AGRN	transcript_type=protein_coding	transcript_name=AGRN-201	exon_number=36	exon_id=ENSE00001883271.1	level=2	protein_id=ENSP00000368678.2	transcript_support_level=1	tag=basic,appris_principal_1,CCDS	ccdsid=CCDS30551.1	havana_gene=OTTHUMG00000040778.5	havana_transcript=OTTHUMT00000097990.2
chr1	HAVANA	five_prime_UTR	1020123	1020172	.	+	.	ID=UTR5:ENST00000379370.6	Parent=ENST00000379370.6	gene_id=ENSG00000188157.14	transcript_id=ENST00000379370.6	gene_type=protein_coding	gene_name=AGRN	transcript_type=protein_coding	transcript_name=AGRN-201	exon_number=1	exon_id=ENSE00002277560.1	level=2	protein_id=ENSP00000368678.2	transcript_support_level=1	tag=basic,appris_principal_1,CCDS	ccdsid=CCDS30551.1	havana_gene=OTTHUMG00000040778.5	havana_transcript=OTTHUMT00000097990.2
chr1	HAVANA	three_prime_UTR	1054982	1056116	.	+	.	ID=UTR3:ENST00000379370.6	Parent=ENST00000379370.6	gene_id=ENSG00000188157.14	transcript_id=ENST00000379370.6	gene_type=protein_coding	gene_name=AGRN	transcript_type=protein_coding	transcript_name=AGRN-201	exon_number=36	exon_id=ENSE00001883271.1	level=2	protein_id=ENSP00000368678.2	transcript_support_level=1	tag=basic,appris_principal_1,CCDS	ccdsid=CCDS30551.1	havana_gene=OTTHUMG00000040778.5	havana_transcript=OTTHUMT00000097990.2
chr1	ENSEMBL	transcript	1020123	1056118	.	+	.	ID=ENST00000620552.4	Parent=ENSG00000188157.14	gene_id=ENSG00000188157.14	transcript_id=ENST00000620552.4	gene_type=protein_coding	gene_name=AGRN	transcript_type=protein_coding	transcript_name=AGRN-210	level=3	protein_id=ENSP00000484607.1	transcript_support_level=5	tag=basic	havana_gene=OTTHUMG00000040778.5
chr1	ENSEMBL	exon	1020123	1020373	.	+	.	ID=exon:ENST00000620552.4:1	Parent=ENST00000620552.4	gene_id=ENSG00000188157.14	transcript_id=ENST00000620552.4	gene_type=protein_coding	gene_name=AGRN	transcript_type=protein_coding	transcript_name=AGRN-210	exon_number=1	exon_id=ENSE00003750832.1	level=3	protein_id=ENSP00000484607.1	transcript_support_level=5	tag=basic	havana_gene=OTTHUMG00000040778.5
chr1	ENSEMBL	exon	1022201	1022462	.	+	.	ID=exon:ENST00000620552.4:2	Parent=ENST00000620552.4	gene_id=ENSG00000188157.14	transcript_id=ENST00000620552.4	gene_type=protein_coding	gene_name=AGRN	transcript_type=protein_coding	transcript_name=AGRN-210	exon_number=2	exon_id=ENSE00003721289.1	level=3	protein_id=ENSP00000484607.1	transcript_support_level=5	tag=basic	havana_gene=OTTHUMG00000040778.5
chr1	ENSEMBL	CDS	1022414	1022462	.	+	0	ID=CDS:ENST00000620552.4	Parent=ENST00000620552.4	gene_id=ENSG00000188157.14	transcript_id=ENST00000620552.4	gene_type=protein_coding	gene_name=AGRN	transcript_type=protein_coding	transcript_name=AGRN-210	exon_number=2	exon_id=ENSE00003721289.1	level=3	protein_id=ENSP00000484607.1	transcript_support_level=5	tag=basic	havana_gene=OTTHUMG00000040778.5
chr1	ENSEMBL	start_codon	1022414	1022416	.	+	0	ID=start_codon:ENST00000620552.4	Parent=ENST00000620552.4	gene_id=ENSG00000188157.14	transcript_id=ENST00000620552.4	gene_type=protein_coding	gene_name=AGRN	transcript_type=protein_coding	transcript_name=AGRN-210	exon_number=2	exon_id=ENSE00003721289.1	level=3	protein_id=ENSP00000484607.1	transcript_support_level=5	tag=basic	havana_gene=OTTHUMG00000040778.5
chr1	ENSEMBL	exon	1035277	1035324	.	+	.	ID=exon:ENST00000620552.4:3	Parent=ENST00000620552.4	gene_id=ENSG00000188157.14	transcript_id=ENST00000620552.4	gene_type=protein_coding	gene_name=AGRN	transcript_type=protein_coding	transcript_name=AGRN-210	exon_number=3	exon_id=ENSE00003635914.1	level=3	protein_id=ENSP00000484607.1	transcript_support_level=5	tag=basic	havana_gene=OTTHUMG00000040778.5
chr1	ENSEMBL	CDS	1035277	1035324	.	+	2	ID=CDS:ENST00000620552.4	Parent=ENST00000620552.4	gene_id=ENSG00000188157.14	transcript_id=ENST00000620552.4	gene_type=protein_coding	gene_name=AGRN	transcript_type=protein_coding	transcript_name=AGRN-210	exon_number=3	exon_id=ENSE00003635914.1	level=3	protein_id=ENSP00000484607.1	transcript_support_level=5	tag=basic	havana_gene=OTTHUMG00000040778.5
chr1	ENSEMBL	exon	1040665	1040880	.	+	.	ID=exon:ENST00000620552.4:4	Parent=ENST00000620552.4	gene_id=ENSG00000188157.14	transcript_id=ENST00000620552.4	gene_type=protein_coding	gene_name=AGRN	transcript_type=protein_coding	transcript_name=AGRN-210	exon_number=4	exon_id=ENSE00003677060.1	level=3	protein_id=ENSP00000484607.1	transcript_support_level=5	tag=basic	havana_gene=OTTHUMG00000040778.5
chr1	ENSEMBL	CDS	1040665	1040880	.	+	2	ID=CDS:ENST00000620552.4	Parent=ENST00000620552.4	gene_id=ENSG00000188157.14	transcript_id=ENST00000620552.4	gene_type=protein_coding	gene_name=AGRN	transcript_type=protein_coding	transcript_name=AGRN-210	exon_number=4	exon_id=ENSE00003677060.1	level=3	protein_id=ENSP00000484607.1	transcript_support_level=5	tag=basic	havana_gene=OTTHUMG00000040778.5
chr1	ENSEMBL	exon	1041173	1041397	.	+	.	ID=exon:ENST00000620552.4:5	Parent=ENST00000620552.4	gene_id=ENSG00000188157.14	transcript_id=ENST00000620552.4	gene_type=protein_coding	gene_name=AGRN	transcript_type=protein_coding	transcript_name=AGRN-210	exon_number=5	exon_id=ENSE00003472518.1	level=3	protein_id=ENSP00000484607.1	transcript_support_level=5	tag=basic	havana_gene=OTTHUMG00000040778.5
chr1	ENSEMBL	CDS	1041173	1041397	.	+	2	ID=CDS:ENST00000620552.4	Parent=ENST00000620552.4	gene_id=ENSG00000188157.14	transcript_id=ENST00000620552.4	gene_type=protein_coding	gene_name=AGRN	transcript_type=protein_coding	transcript_name=AGRN-210	exon_number=5	exon_id=ENSE00003472518.1	level=3	protein_id=ENSP00000484607.1	transcript_support_level=5	tag=basic	havana_gene=OTTHUMG00000040778.5
chr1	ENSEMBL	exon	1041478	1041702	.	+	.	ID=exon:ENST00000620552.4:6	Parent=ENST00000620552.4	gene_id=ENSG00000188157.14	transcript_id=ENST00000620552.4	gene_type=protein_coding	gene_name=AGRN	transcript_type=protein_coding	transcript_name=AGRN-210	exon_number=6	exon_id=ENSE00001627476.1	level=3	protein_id=ENSP00000484607.1	transcript_support_level=5	tag=basic	havana_gene=OTTHUMG00000040778.5
chr1	ENSEMBL	CDS	1041478	1041702	.	+	2	ID=CDS:ENST00000620552.4	Parent=ENST00000620552.4	gene_id=ENSG00000188157.14	transcript_id=ENST00000620552.4	gene_type=protein_coding	gene_name=AGRN	transcript_type=protein_coding	transcript_name=AGRN-210	exon_number=6	exon_id=ENSE00001627476.1	level=3	protein_id=ENSP00000484607.1	transcript_support_level=5	tag=basic	havana_gene=OTTHUMG00000040778.5
chr1	ENSEMBL	exon	1041956	1042162	.	+	.	ID=exon:ENST00000620552.4:7	Parent=ENST00000620552.4	gene_id=ENSG00000188157.14	transcript_id=ENST00000620552.4	gene_type=protein_coding	gene_name=AGRN	transcript_type=protein_coding	transcript_name=AGRN-210	exon_number=7	exon_id=ENSE00001700910.1	level=3	protein_id=ENSP00000484607.1	transcript_support_level=5	tag=basic	havana_gene=OTTHUMG00000040778.5
chr1	ENSEMBL	CDS	1041956	1042162	.	+	2	ID=CDS:ENST00000620552.4	Parent=ENST00000620552.4	gene_id=ENSG00000188157.14	transcript_id=ENST00000620552.4	gene_type=protein_coding	gene_name=AGRN	transcript_type=protein_coding	transcript_name=AGRN-210	exon_number=7	exon_id=ENSE00001700910.1	level=3	protein_id=ENSP00000484607.1	transcript_support_level=5	tag=basic	havana_gene=OTTHUMG00000040778.5
chr1	ENSEMBL	exon	1043239	1043457	.	+	.	ID=exon:ENST00000620552.4:8	Parent=ENST00000620552.4	gene_id=ENSG00000188157.14	transcript_id=ENST00000620552.4	gene_type=protein_coding	gene_name=AGRN	transcript_type=protein_coding	transcript_name=AGRN-210	exon_number=8	exon_id=ENSE00001605257.1	level=3	protein_id=ENSP00000484607.1	transcript_support_level=5	tag=basic	havana_gene=OTTHUMG00000040778.5
chr1	ENSEMBL	CDS	1043239	1043457	.	+	2	ID=CDS:ENST00000620552.4	Parent=ENST00000620552.4	gene_id=ENSG00000188157.14	transcript_id=ENST00000620552.4	gene_type=protein_coding	gene_name=AGRN	transcript_type=protein_coding	transcript_name=AGRN-210	exon_number=8	exon_id=ENSE00001605257.1	level=3	protein_id=ENSP00000484607.1	transcript_support_level=5	tag=basic	havana_gene=OTTHUMG00000040778.5
chr1	ENSEMBL	exon	1043538	1043732	.	+	.	ID=exon:ENST00000620552.4:9	Parent=ENST00000620552.4	gene_id=ENSG00000188157.14	transcript_id=ENST00000620552.4	gene_type=protein_coding	gene_name=AGRN	transcript_type=protein_coding	transcript_name=AGRN-210	exon_number=9	exon_id=ENSE00001701194.1	level=3	protein_id=ENSP00000484607.1	transcript_support_level=5	tag=basic	havana_gene=OTTHUMG00000040778.5
chr1	ENSEMBL	CDS	1043538	1043732	.	+	2	ID=CDS:ENST00000620552.4	Parent=ENST00000620552.4	gene_id=ENSG00000188157.14	transcript_id=ENST00000620552.4	gene_type=protein_coding	gene_name=AGRN	transcript_type=protein_coding	transcript_name=AGRN-210	exon_number=9	exon_id=ENSE00001701194.1	level=3	protein_id=ENSP00000484607.1	transcript_support_level=5	tag=basic	havana_gene=OTTHUMG00000040778.5
chr1	ENSEMBL	exon	1043823	1044023	.	+	.	ID=exon:ENST00000620552.4:10	Parent=ENST00000620552.4	gene_id=ENSG00000188157.14	transcript_id=ENST00000620552.4	gene_type=protein_coding	gene_name=AGRN	transcript_type=protein_coding	transcript_name=AGRN-210	exon_number=10	exon_id=ENSE00001762402.1	level=3	protein_id=ENSP00000484607.1	transcript_support_level=5	tag=basic	havana_gene=OTTHUMG00000040778.5
chr1	ENSEMBL	CDS	1043823	1044023	.	+	2	ID=CDS:ENST00000620552.4	Parent=ENST00000620552.4	gene_id=ENSG00000188157.14	transcript_id=ENST00000620552.4	gene_type=protein_coding	gene_name=AGRN	transcript_type=protein_coding	transcript_name=AGRN-210	exon_number=10	exon_id=ENSE00001762402.1	level=3	protein_id=ENSP00000484607.1	transcript_support_level=5	tag=basic	havana_gene=OTTHUMG00000040778.5
chr1	ENSEMBL	exon	1044109	1044257	.	+	.	ID=exon:ENST00000620552.4:11	Parent=ENST00000620552.4	gene_id=ENSG00000188157.14	transcript_id=ENST00000620552.4	gene_type=protein_coding	gene_name=AGRN	transcript_type=protein_coding	transcript_name=AGRN-210	exon_number=11	exon_id=ENSE00001653556.1	level=3	protein_id=ENSP00000484607.1	transcript_support_level=5	tag=basic	havana_gene=OTTHUMG00000040778.5
chr1	ENSEMBL	CDS	1044109	1044257	.	+	2	ID=CDS:ENST00000620552.4	Parent=ENST00000620552.4	gene_id=ENSG00000188157.14	transcript_id=ENST00000620552.4	gene_type=protein_coding	gene_name=AGRN	transcript_type=protein_coding	transcript_name=AGRN-210	exon_number=11	exon_id=ENSE00001653556.1	level=3	protein_id=ENSP00000484607.1	transcript_support_level=5	tag=basic	havana_gene=OTTHUMG00000040778.5
chr1	ENSEMBL	exon	1044334	1044439	.	+	.	ID=exon:ENST00000620552.4:12	Parent=ENST00000620552.4	gene_id=ENSG00000188157.14	transcript_id=ENST00000620552.4	gene_type=protein_coding	gene_name=AGRN	transcript_type=protein_coding	transcript_name=AGRN-210	exon_number=12	exon_id=ENSE00001773423.1	level=3	protein_id=ENSP00000484607.1	transcript_support_level=5	tag=basic	havana_gene=OTTHUMG00000040778.5
chr1	ENSEMBL	CDS	1044334	1044439	.	+	0	ID=CDS:ENST00000620552.4	Parent=ENST00000620552.4	gene_id=ENSG00000188157.14	transcript_id=ENST00000620552.4	gene_type=protein_coding	gene_name=AGRN	transcript_type=protein_coding	transcript_name=AGRN-210	exon_number=12	exon_id=ENSE00001773423.1	level=3	protein_id=ENSP00000484607.1	transcript_support_level=5	tag=basic	havana_gene=OTTHUMG00000040778.5
chr1	ENSEMBL	exon	1045161	1045277	.	+	.	ID=exon:ENST00000620552.4:13	Parent=ENST00000620552.4	gene_id=ENSG00000188157.14	transcript_id=ENST00000620552.4	gene_type=protein_coding	gene_name=AGRN	transcript_type=protein_coding	transcript_name=AGRN-210	exon_number=13	exon_id=ENSE00001688790.1	level=3	protein_id=ENSP00000484607.1	transcript_support_level=5	tag=basic	havana_gene=OTTHUMG00000040778.5
chr1	ENSEMBL	CDS	1045161	1045277	.	+	2	ID=CDS:ENST00000620552.4	Parent=ENST00000620552.4	gene_id=ENSG00000188157.14	transcript_id=ENST00000620552.4	gene_type=protein_coding	gene_name=AGRN	transcript_type=protein_coding	transcript_name=AGRN-210	exon_number=13	exon_id=ENSE00001688790.1	level=3	protein_id=ENSP00000484607.1	transcript_support_level=5	tag=basic	havana_gene=OTTHUMG00000040778.5
chr1	ENSEMBL	exon	1045359	1045523	.	+	.	ID=exon:ENST00000620552.4:14	Parent=ENST00000620552.4	gene_id=ENSG00000188157.14	transcript_id=ENST00000620552.4	gene_type=protein_coding	gene_name=AGRN	transcript_type=protein_coding	transcript_name=AGRN-210	exon_number=14	exon_id=ENSE00001737074.1	level=3	protein_id=ENSP00000484607.1	transcript_support_level=5	tag=basic	havana_gene=OTTHUMG00000040778.5
chr1	ENSEMBL	CDS	1045359	1045523	.	+	2	ID=CDS:ENST00000620552.4	Parent=ENST00000620552.4	gene_id=ENSG00000188157.14	transcript_id=ENST00000620552.4	gene_type=protein_coding	gene_name=AGRN	transcript_type=protein_coding	transcript_name=AGRN-210	exon_number=14	exon_id=ENSE00001737074.1	level=3	protein_id=ENSP00000484607.1	transcript_support_level=5	tag=basic	havana_gene=OTTHUMG00000040778.5
chr1	ENSEMBL	exon	1045733	1045876	.	+	.	ID=exon:ENST00000620552.4:15	Parent=ENST00000620552.4	gene_id=ENSG00000188157.14	transcript_id=ENST00000620552.4	gene_type=protein_coding	gene_name=AGRN	transcript_type=protein_coding	transcript_name=AGRN-210	exon_number=15	exon_id=ENSE00003686258.1	level=3	protein_id=ENSP00000484607.1	transcript_support_level=5	tag=basic	havana_gene=OTTHUMG00000040778.5
chr1	ENSEMBL	CDS	1045733	1045876	.	+	2	ID=CDS:ENST00000620552.4	Parent=ENST00000620552.4	gene_id=ENSG00000188157.14	transcript_id=ENST00000620552.4	gene_type=protein_coding	gene_name=AGRN	transcript_type=protein_coding	transcript_name=AGRN-210	exon_number=15	exon_id=ENSE00003686258.1	level=3	protein_id=ENSP00000484607.1	transcript_support_level=5	tag=basic	havana_gene=OTTHUMG00000040778.5
chr1	ENSEMBL	exon	1045964	1046088	.	+	.	ID=exon:ENST00000620552.4:16	Parent=ENST00000620552.4	gene_id=ENSG00000188157.14	transcript_id=ENST00000620552.4	gene_type=protein_coding	gene_name=AGRN	transcript_type=protein_coding	transcript_name=AGRN-210	exon_number=16	exon_id=ENSE00003684009.1	level=3	protein_id=ENSP00000484607.1	transcript_support_level=5	tag=basic	havana_gene=OTTHUMG00000040778.5
chr1	ENSEMBL	CDS	1045964	1046088	.	+	2	ID=CDS:ENST00000620552.4	Parent=ENST00000620552.4	gene_id=ENSG00000188157.14	transcript_id=ENST00000620552.4	gene_type=protein_coding	gene_name=AGRN	transcript_type=protein_coding	transcript_name=AGRN-210	exon_number=16	exon_id=ENSE00003684009.1	level=3	protein_id=ENSP00000484607.1	transcript_support_level=5	tag=basic	havana_gene=OTTHUMG00000040778.5
chr1	ENSEMBL	exon	1046160	1046265	.	+	.	ID=exon:ENST00000620552.4:17	Parent=ENST00000620552.4	gene_id=ENSG00000188157.14	transcript_id=ENST00000620552.4	gene_type=protein_coding	gene_name=AGRN	transcript_type=protein_coding	transcript_name=AGRN-210	exon_number=17	exon_id=ENSE00001652878.1	level=3	protein_id=ENSP00000484607.1	transcript_support_level=5	tag=basic	havana_gene=OTTHUMG00000040778.5
chr1	ENSEMBL	CDS	1046160	1046265	.	+	0	ID=CDS:ENST00000620552.4	Parent=ENST00000620552.4	gene_id=ENSG00000188157.14	transcript_id=ENST00000620552.4	gene_type=protein_coding	gene_name=AGRN	transcript_type=protein_coding	transcript_name=AGRN-210	exon_number=17	exon_id=ENSE00001652878.1	level=3	protein_id=ENSP00000484607.1	transcript_support_level=5	tag=basic	havana_gene=OTTHUMG00000040778.5
chr1	ENSEMBL	exon	1046397	1046735	.	+	.	ID=exon:ENST00000620552.4:18	Parent=ENST00000620552.4	gene_id=ENSG00000188157.14	transcript_id=ENST00000620552.4	gene_type=protein_coding	gene_name=AGRN	transcript_type=protein_coding	transcript_name=AGRN-210	exon_number=18	exon_id=ENSE00001750513.1	level=3	protein_id=ENSP00000484607.1	transcript_support_level=5	tag=basic	havana_gene=OTTHUMG00000040778.5
chr1	ENSEMBL	CDS	1046397	1046735	.	+	2	ID=CDS:ENST00000620552.4	Parent=ENST00000620552.4	gene_id=ENSG00000188157.14	transcript_id=ENST00000620552.4	gene_type=protein_coding	gene_name=AGRN	transcript_type=protein_coding	transcript_name=AGRN-210	exon_number=18	exon_id=ENSE00001750513.1	level=3	protein_id=ENSP00000484607.1	transcript_support_level=5	tag=basic	havana_gene=OTTHUMG00000040778.5
chr1	ENSEMBL	exon	1046820	1046957	.	+	.	ID=exon:ENST00000620552.4:19	Parent=ENST00000620552.4	gene_id=ENSG00000188157.14	transcript_id=ENST00000620552.4	gene_type=protein_coding	gene_name=AGRN	transcript_type=protein_coding	transcript_name=AGRN-210	exon_number=19	exon_id=ENSE00001787340.1	level=3	protein_id=ENSP00000484607.1	transcript_support_level=5	tag=basic	havana_gene=OTTHUMG00000040778.5
chr1	ENSEMBL	CDS	1046820	1046957	.	+	2	ID=CDS:ENST00000620552.4	Parent=ENST00000620552.4	gene_id=ENSG00000188157.14	transcript_id=ENST00000620552.4	gene_type=protein_coding	gene_name=AGRN	transcript_type=protein_coding	transcript_name=AGRN-210	exon_number=19	exon_id=ENSE00001787340.1	level=3	protein_id=ENSP00000484607.1	transcript_support_level=5	tag=basic	havana_gene=OTTHUMG00000040778.5
chr1	ENSEMBL	exon	1047327	1047454	.	+	.	ID=exon:ENST00000620552.4:20	Parent=ENST00000620552.4	gene_id=ENSG00000188157.14	transcript_id=ENST00000620552.4	gene_type=protein_coding	gene_name=AGRN	transcript_type=protein_coding	transcript_name=AGRN-210	exon_number=20	exon_id=ENSE00001622111.1	level=3	protein_id=ENSP00000484607.1	transcript_support_level=5	tag=basic	havana_gene=OTTHUMG00000040778.5
chr1	ENSEMBL	CDS	1047327	1047454	.	+	2	ID=CDS:ENST00000620552.4	Parent=ENST00000620552.4	gene_id=ENSG00000188157.14	transcript_id=ENST00000620552.4	gene_type=protein_coding	gene_name=AGRN	transcript_type=protein_coding	transcript_name=AGRN-210	exon_number=20	exon_id=ENSE00001622111.1	level=3	protein_id=ENSP00000484607.1	transcript_support_level=5	tag=basic	havana_gene=OTTHUMG00000040778.5
chr1	ENSEMBL	exon	1047573	1047687	.	+	.	ID=exon:ENST00000620552.4:21	Parent=ENST00000620552.4	gene_id=ENSG00000188157.14	transcript_id=ENST00000620552.4	gene_type=protein_coding	gene_name=AGRN	transcript_type=protein_coding	transcript_name=AGRN-210	exon_number=21	exon_id=ENSE00003529542.1	level=3	protein_id=ENSP00000484607.1	transcript_support_level=5	tag=basic	havana_gene=OTTHUMG00000040778.5
chr1	ENSEMBL	CDS	1047573	1047687	.	+	0	ID=CDS:ENST00000620552.4	Parent=ENST00000620552.4	gene_id=ENSG00000188157.14	transcript_id=ENST00000620552.4	gene_type=protein_coding	gene_name=AGRN	transcript_type=protein_coding	transcript_name=AGRN-210	exon_number=21	exon_id=ENSE00003529542.1	level=3	protein_id=ENSP00000484607.1	transcript_support_level=5	tag=basic	havana_gene=OTTHUMG00000040778.5
chr1	ENSEMBL	exon	1047776	1047895	.	+	.	ID=exon:ENST00000620552.4:22	Parent=ENST00000620552.4	gene_id=ENSG00000188157.14	transcript_id=ENST00000620552.4	gene_type=protein_coding	gene_name=AGRN	transcript_type=protein_coding	transcript_name=AGRN-210	exon_number=22	exon_id=ENSE00001667688.1	level=3	protein_id=ENSP00000484607.1	transcript_support_level=5	tag=basic	havana_gene=OTTHUMG00000040778.5
chr1	ENSEMBL	CDS	1047776	1047895	.	+	2	ID=CDS:ENST00000620552.4	Parent=ENST00000620552.4	gene_id=ENSG00000188157.14	transcript_id=ENST00000620552.4	gene_type=protein_coding	gene_name=AGRN	transcript_type=protein_coding	transcript_name=AGRN-210	exon_number=22	exon_id=ENSE00001667688.1	level=3	protein_id=ENSP00000484607.1	transcript_support_level=5	tag=basic	havana_gene=OTTHUMG00000040778.5
chr1	ENSEMBL	exon	1048012	1048365	.	+	.	ID=exon:ENST00000620552.4:23	Parent=ENST00000620552.4	gene_id=ENSG00000188157.14	transcript_id=ENST00000620552.4	gene_type=protein_coding	gene_name=AGRN	transcript_type=protein_coding	transcript_name=AGRN-210	exon_number=23	exon_id=ENSE00001650172.1	level=3	protein_id=ENSP00000484607.1	transcript_support_level=5	tag=basic	havana_gene=OTTHUMG00000040778.5
chr1	ENSEMBL	CDS	1048012	1048365	.	+	2	ID=CDS:ENST00000620552.4	Parent=ENST00000620552.4	gene_id=ENSG00000188157.14	transcript_id=ENST00000620552.4	gene_type=protein_coding	gene_name=AGRN	transcript_type=protein_coding	transcript_name=AGRN-210	exon_number=23	exon_id=ENSE00001650172.1	level=3	protein_id=ENSP00000484607.1	transcript_support_level=5	tag=basic	havana_gene=OTTHUMG00000040778.5
chr1	ENSEMBL	exon	1048867	1049059	.	+	.	ID=exon:ENST00000620552.4:24	Parent=ENST00000620552.4	gene_id=ENSG00000188157.14	transcript_id=ENST00000620552.4	gene_type=protein_coding	gene_name=AGRN	transcript_type=protein_coding	transcript_name=AGRN-210	exon_number=24	exon_id=ENSE00001641464.1	level=3	protein_id=ENSP00000484607.1	transcript_support_level=5	tag=basic	havana_gene=OTTHUMG00000040778.5
chr1	ENSEMBL	CDS	1048867	1049059	.	+	2	ID=CDS:ENST00000620552.4	Parent=ENST00000620552.4	gene_id=ENSG00000188157.14	transcript_id=ENST00000620552.4	gene_type=protein_coding	gene_name=AGRN	transcript_type=protein_coding	transcript_name=AGRN-210	exon_number=24	exon_id=ENSE00001641464.1	level=3	protein_id=ENSP00000484607.1	transcript_support_level=5	tag=basic	havana_gene=OTTHUMG00000040778.5
chr1	ENSEMBL	exon	1049236	1049451	.	+	.	ID=exon:ENST00000620552.4:25	Parent=ENST00000620552.4	gene_id=ENSG00000188157.14	transcript_id=ENST00000620552.4	gene_type=protein_coding	gene_name=AGRN	transcript_type=protein_coding	transcript_name=AGRN-210	exon_number=25	exon_id=ENSE00001706121.1	level=3	protein_id=ENSP00000484607.1	transcript_support_level=5	tag=basic	havana_gene=OTTHUMG00000040778.5
chr1	ENSEMBL	CDS	1049236	1049451	.	+	1	ID=CDS:ENST00000620552.4	Parent=ENST00000620552.4	gene_id=ENSG00000188157.14	transcript_id=ENST00000620552.4	gene_type=protein_coding	gene_name=AGRN	transcript_type=protein_coding	transcript_name=AGRN-210	exon_number=25	exon_id=ENSE00001706121.1	level=3	protein_id=ENSP00000484607.1	transcript_support_level=5	tag=basic	havana_gene=OTTHUMG00000040778.5
chr1	ENSEMBL	exon	1049566	1049795	.	+	.	ID=exon:ENST00000620552.4:26	Parent=ENST00000620552.4	gene_id=ENSG00000188157.14	transcript_id=ENST00000620552.4	gene_type=protein_coding	gene_name=AGRN	transcript_type=protein_coding	transcript_name=AGRN-210	exon_number=26	exon_id=ENSE00001622861.1	level=3	protein_id=ENSP00000484607.1	transcript_support_level=5	tag=basic	havana_gene=OTTHUMG00000040778.5
chr1	ENSEMBL	CDS	1049566	1049795	.	+	1	ID=CDS:ENST00000620552.4	Parent=ENST00000620552.4	gene_id=ENSG00000188157.14	transcript_id=ENST00000620552.4	gene_type=protein_coding	gene_name=AGRN	transcript_type=protein_coding	transcript_name=AGRN-210	exon_number=26	exon_id=ENSE00001622861.1	level=3	protein_id=ENSP00000484607.1	transcript_support_level=5	tag=basic	havana_gene=OTTHUMG00000040778.5
chr1	ENSEMBL	exon	1049903	1050037	.	+	.	ID=exon:ENST00000620552.4:27	Parent=ENST00000620552.4	gene_id=ENSG00000188157.14	transcript_id=ENST00000620552.4	gene_type=protein_coding	gene_name=AGRN	transcript_type=protein_coding	transcript_name=AGRN-210	exon_number=27	exon_id=ENSE00001756488.1	level=3	protein_id=ENSP00000484607.1	transcript_support_level=5	tag=basic	havana_gene=OTTHUMG00000040778.5
chr1	ENSEMBL	CDS	1049903	1050037	.	+	2	ID=CDS:ENST00000620552.4	Parent=ENST00000620552.4	gene_id=ENSG00000188157.14	transcript_id=ENST00000620552.4	gene_type=protein_coding	gene_name=AGRN	transcript_type=protein_coding	transcript_name=AGRN-210	exon_number=27	exon_id=ENSE00001756488.1	level=3	protein_id=ENSP00000484607.1	transcript_support_level=5	tag=basic	havana_gene=OTTHUMG00000040778.5
chr1	ENSEMBL	exon	1050233	1050329	.	+	.	ID=exon:ENST00000620552.4:28	Parent=ENST00000620552.4	gene_id=ENSG00000188157.14	transcript_id=ENST00000620552.4	gene_type=protein_coding	gene_name=AGRN	transcript_type=protein_coding	transcript_name=AGRN-210	exon_number=28	exon_id=ENSE00001657020.1	level=3	protein_id=ENSP00000484607.1	transcript_support_level=5	tag=basic	havana_gene=OTTHUMG00000040778.5
chr1	ENSEMBL	CDS	1050233	1050329	.	+	2	ID=CDS:ENST00000620552.4	Parent=ENST00000620552.4	gene_id=ENSG00000188157.14	transcript_id=ENST00000620552.4	gene_type=protein_coding	gene_name=AGRN	transcript_type=protein_coding	transcript_name=AGRN-210	exon_number=28	exon_id=ENSE00001657020.1	level=3	protein_id=ENSP00000484607.1	transcript_support_level=5	tag=basic	havana_gene=OTTHUMG00000040778.5
chr1	ENSEMBL	exon	1050427	1050591	.	+	.	ID=exon:ENST00000620552.4:29	Parent=ENST00000620552.4	gene_id=ENSG00000188157.14	transcript_id=ENST00000620552.4	gene_type=protein_coding	gene_name=AGRN	transcript_type=protein_coding	transcript_name=AGRN-210	exon_number=29	exon_id=ENSE00001693596.1	level=3	protein_id=ENSP00000484607.1	transcript_support_level=5	tag=basic	havana_gene=OTTHUMG00000040778.5
chr1	ENSEMBL	CDS	1050427	1050591	.	+	1	ID=CDS:ENST00000620552.4	Parent=ENST00000620552.4	gene_id=ENSG00000188157.14	transcript_id=ENST00000620552.4	gene_type=protein_coding	gene_name=AGRN	transcript_type=protein_coding	transcript_name=AGRN-210	exon_number=29	exon_id=ENSE00001693596.1	level=3	protein_id=ENSP00000484607.1	transcript_support_level=5	tag=basic	havana_gene=OTTHUMG00000040778.5
chr1	ENSEMBL	exon	1050726	1050837	.	+	.	ID=exon:ENST00000620552.4:30	Parent=ENST00000620552.4	gene_id=ENSG00000188157.14	transcript_id=ENST00000620552.4	gene_type=protein_coding	gene_name=AGRN	transcript_type=protein_coding	transcript_name=AGRN-210	exon_number=30	exon_id=ENSE00001367302.1	level=3	protein_id=ENSP00000484607.1	transcript_support_level=5	tag=basic	havana_gene=OTTHUMG00000040778.5
chr1	ENSEMBL	CDS	1050726	1050837	.	+	1	ID=CDS:ENST00000620552.4	Parent=ENST00000620552.4	gene_id=ENSG00000188157.14	transcript_id=ENST00000620552.4	gene_type=protein_coding	gene_name=AGRN	transcript_type=protein_coding	transcript_name=AGRN-210	exon_number=30	exon_id=ENSE00001367302.1	level=3	protein_id=ENSP00000484607.1	transcript_support_level=5	tag=basic	havana_gene=OTTHUMG00000040778.5
chr1	ENSEMBL	exon	1051032	1051043	.	+	.	ID=exon:ENST00000620552.4:31	Parent=ENST00000620552.4	gene_id=ENSG00000188157.14	transcript_id=ENST00000620552.4	gene_type=protein_coding	gene_name=AGRN	transcript_type=protein_coding	transcript_name=AGRN-210	exon_number=31	exon_id=ENSE00001651515.1	level=3	protein_id=ENSP00000484607.1	transcript_support_level=5	tag=basic	havana_gene=OTTHUMG00000040778.5
chr1	ENSEMBL	CDS	1051032	1051043	.	+	0	ID=CDS:ENST00000620552.4	Parent=ENST00000620552.4	gene_id=ENSG00000188157.14	transcript_id=ENST00000620552.4	gene_type=protein_coding	gene_name=AGRN	transcript_type=protein_coding	transcript_name=AGRN-210	exon_number=31	exon_id=ENSE00001651515.1	level=3	protein_id=ENSP00000484607.1	transcript_support_level=5	tag=basic	havana_gene=OTTHUMG00000040778.5
chr1	ENSEMBL	exon	1051253	1051369	.	+	.	ID=exon:ENST00000620552.4:32	Parent=ENST00000620552.4	gene_id=ENSG00000188157.14	transcript_id=ENST00000620552.4	gene_type=protein_coding	gene_name=AGRN	transcript_type=protein_coding	transcript_name=AGRN-210	exon_number=32	exon_id=ENSE00001385905.1	level=3	protein_id=ENSP00000484607.1	transcript_support_level=5	tag=basic	havana_gene=OTTHUMG00000040778.5
chr1	ENSEMBL	CDS	1051253	1051369	.	+	0	ID=CDS:ENST00000620552.4	Parent=ENST00000620552.4	gene_id=ENSG00000188157.14	transcript_id=ENST00000620552.4	gene_type=protein_coding	gene_name=AGRN	transcript_type=protein_coding	transcript_name=AGRN-210	exon_number=32	exon_id=ENSE00001385905.1	level=3	protein_id=ENSP00000484607.1	transcript_support_level=5	tag=basic	havana_gene=OTTHUMG00000040778.5
chr1	ENSEMBL	exon	1051453	1051645	.	+	.	ID=exon:ENST00000620552.4:33	Parent=ENST00000620552.4	gene_id=ENSG00000188157.14	transcript_id=ENST00000620552.4	gene_type=protein_coding	gene_name=AGRN	transcript_type=protein_coding	transcript_name=AGRN-210	exon_number=33	exon_id=ENSE00001374645.1	level=3	protein_id=ENSP00000484607.1	transcript_support_level=5	tag=basic	havana_gene=OTTHUMG00000040778.5
chr1	ENSEMBL	CDS	1051453	1051645	.	+	0	ID=CDS:ENST00000620552.4	Parent=ENST00000620552.4	gene_id=ENSG00000188157.14	transcript_id=ENST00000620552.4	gene_type=protein_coding	gene_name=AGRN	transcript_type=protein_coding	transcript_name=AGRN-210	exon_number=33	exon_id=ENSE00001374645.1	level=3	protein_id=ENSP00000484607.1	transcript_support_level=5	tag=basic	havana_gene=OTTHUMG00000040778.5
chr1	ENSEMBL	exon	1051728	1051815	.	+	.	ID=exon:ENST00000620552.4:34	Parent=ENST00000620552.4	gene_id=ENSG00000188157.14	transcript_id=ENST00000620552.4	gene_type=protein_coding	gene_name=AGRN	transcript_type=protein_coding	transcript_name=AGRN-210	exon_number=34	exon_id=ENSE00001381606.1	level=3	protein_id=ENSP00000484607.1	transcript_support_level=5	tag=basic	havana_gene=OTTHUMG00000040778.5
chr1	ENSEMBL	CDS	1051728	1051815	.	+	2	ID=CDS:ENST00000620552.4	Parent=ENST00000620552.4	gene_id=ENSG00000188157.14	transcript_id=ENST00000620552.4	gene_type=protein_coding	gene_name=AGRN	transcript_type=protein_coding	transcript_name=AGRN-210	exon_number=34	exon_id=ENSE00001381606.1	level=3	protein_id=ENSP00000484607.1	transcript_support_level=5	tag=basic	havana_gene=OTTHUMG00000040778.5
chr1	ENSEMBL	exon	1051993	1052016	.	+	.	ID=exon:ENST00000620552.4:35	Parent=ENST00000620552.4	gene_id=ENSG00000188157.14	transcript_id=ENST00000620552.4	gene_type=protein_coding	gene_name=AGRN	transcript_type=protein_coding	transcript_name=AGRN-210	exon_number=35	exon_id=ENSE00001480659.1	level=3	protein_id=ENSP00000484607.1	transcript_support_level=5	tag=basic	havana_gene=OTTHUMG00000040778.5
chr1	ENSEMBL	CDS	1051993	1052016	.	+	1	ID=CDS:ENST00000620552.4	Parent=ENST00000620552.4	gene_id=ENSG00000188157.14	transcript_id=ENST00000620552.4	gene_type=protein_coding	gene_name=AGRN	transcript_type=protein_coding	transcript_name=AGRN-210	exon_number=35	exon_id=ENSE00001480659.1	level=3	protein_id=ENSP00000484607.1	transcript_support_level=5	tag=basic	havana_gene=OTTHUMG00000040778.5
chr1	ENSEMBL	exon	1053461	1053493	.	+	.	ID=exon:ENST00000620552.4:36	Parent=ENST00000620552.4	gene_id=ENSG00000188157.14	transcript_id=ENST00000620552.4	gene_type=protein_coding	gene_name=AGRN	transcript_type=protein_coding	transcript_name=AGRN-210	exon_number=36	exon_id=ENSE00001480658.1	level=3	protein_id=ENSP00000484607.1	transcript_support_level=5	tag=basic	havana_gene=OTTHUMG00000040778.5
chr1	ENSEMBL	CDS	1053461	1053493	.	+	1	ID=CDS:ENST00000620552.4	Parent=ENST00000620552.4	gene_id=ENSG00000188157.14	transcript_id=ENST00000620552.4	gene_type=protein_coding	gene_name=AGRN	transcript_type=protein_coding	transcript_name=AGRN-210	exon_number=36	exon_id=ENSE00001480658.1	level=3	protein_id=ENSP00000484607.1	transcript_support_level=5	tag=basic	havana_gene=OTTHUMG00000040778.5
chr1	ENSEMBL	exon	1053753	1053977	.	+	.	ID=exon:ENST00000620552.4:37	Parent=ENST00000620552.4	gene_id=ENSG00000188157.14	transcript_id=ENST00000620552.4	gene_type=protein_coding	gene_name=AGRN	transcript_type=protein_coding	transcript_name=AGRN-210	exon_number=37	exon_id=ENSE00002692404.1	level=3	protein_id=ENSP00000484607.1	transcript_support_level=5	tag=basic	havana_gene=OTTHUMG00000040778.5
chr1	ENSEMBL	CDS	1053753	1053977	.	+	1	ID=CDS:ENST00000620552.4	Parent=ENST00000620552.4	gene_id=ENSG00000188157.14	transcript_id=ENST00000620552.4	gene_type=protein_coding	gene_name=AGRN	transcript_type=protein_coding	transcript_name=AGRN-210	exon_number=37	exon_id=ENSE00002692404.1	level=3	protein_id=ENSP00000484607.1	transcript_support_level=5	tag=basic	havana_gene=OTTHUMG00000040778.5
chr1	ENSEMBL	exon	1054448	1054551	.	+	.	ID=exon:ENST00000620552.4:38	Parent=ENST00000620552.4	gene_id=ENSG00000188157.14	transcript_id=ENST00000620552.4	gene_type=protein_coding	gene_name=AGRN	transcript_type=protein_coding	transcript_name=AGRN-210	exon_number=38	exon_id=ENSE00003619422.1	level=3	protein_id=ENSP00000484607.1	transcript_support_level=5	tag=basic	havana_gene=OTTHUMG00000040778.5
chr1	ENSEMBL	CDS	1054448	1054551	.	+	1	ID=CDS:ENST00000620552.4	Parent=ENST00000620552.4	gene_id=ENSG00000188157.14	transcript_id=ENST00000620552.4	gene_type=protein_coding	gene_name=AGRN	transcript_type=protein_coding	transcript_name=AGRN-210	exon_number=38	exon_id=ENSE00003619422.1	level=3	protein_id=ENSP00000484607.1	transcript_support_level=5	tag=basic	havana_gene=OTTHUMG00000040778.5
chr1	ENSEMBL	exon	1054824	1056118	.	+	.	ID=exon:ENST00000620552.4:39	Parent=ENST00000620552.4	gene_id=ENSG00000188157.14	transcript_id=ENST00000620552.4	gene_type=protein_coding	gene_name=AGRN	transcript_type=protein_coding	transcript_name=AGRN-210	exon_number=39	exon_id=ENSE00003728327.1	level=3	protein_id=ENSP00000484607.1	transcript_support_level=5	tag=basic	havana_gene=OTTHUMG00000040778.5
chr1	ENSEMBL	CDS	1054824	1054981	.	+	2	ID=CDS:ENST00000620552.4	Parent=ENST00000620552.4	gene_id=ENSG00000188157.14	transcript_id=ENST00000620552.4	gene_type=protein_coding	gene_name=AGRN	transcript_type=protein_coding	transcript_name=AGRN-210	exon_number=39	exon_id=ENSE00003728327.1	level=3	protein_id=ENSP00000484607.1	transcript_support_level=5	tag=basic	havana_gene=OTTHUMG00000040778.5
chr1	ENSEMBL	stop_codon	1054979	1054981	.	+	0	ID=stop_codon:ENST00000620552.4	Parent=ENST00000620552.4	gene_id=ENSG00000188157.14	transcript_id=ENST00000620552.4	gene_type=protein_coding	gene_name=AGRN	transcript_type=protein_coding	transcript_name=AGRN-210	exon_number=39	exon_id=ENSE00003728327.1	level=3	protein_id=ENSP00000484607.1	transcript_support_level=5	tag=basic	havana_gene=OTTHUMG00000040778.5
chr1	ENSEMBL	five_prime_UTR	1020123	1020373	.	+	.	ID=UTR5:ENST00000620552.4	Parent=ENST00000620552.4	gene_id=ENSG00000188157.14	transcript_id=ENST00000620552.4	gene_type=protein_coding	gene_name=AGRN	transcript_type=protein_coding	transcript_name=AGRN-210	exon_number=1	exon_id=ENSE00003750832.1	level=3	protein_id=ENSP00000484607.1	transcript_support_level=5	tag=basic	havana_gene=OTTHUMG00000040778.5
chr1	ENSEMBL	five_prime_UTR	1022201	1022413	.	+	.	ID=UTR5:ENST00000620552.4	Parent=ENST00000620552.4	gene_id=ENSG00000188157.14	transcript_id=ENST00000620552.4	gene_type=protein_coding	gene_name=AGRN	transcript_type=protein_coding	transcript_name=AGRN-210	exon_number=2	exon_id=ENSE00003721289.1	level=3	protein_id=ENSP00000484607.1	transcript_support_level=5	tag=basic	havana_gene=OTTHUMG00000040778.5
chr1	ENSEMBL	three_prime_UTR	1054982	1056118	.	+	.	ID=UTR3:ENST00000620552.4	Parent=ENST00000620552.4	gene_id=ENSG00000188157.14	transcript_id=ENST00000620552.4	gene_type=protein_coding	gene_name=AGRN	transcript_type=protein_coding	transcript_name=AGRN-210	exon_number=39	exon_id=ENSE00003728327.1	level=3	protein_id=ENSP00000484607.1	transcript_support_level=5	tag=basic	havana_gene=OTTHUMG00000040778.5
chr1	HAVANA	gene	1055033	1056116	.	+	.	ID=ENSG00000242590.1	gene_id=ENSG00000242590.1	gene_type=sense_intronic	gene_name=AL645608.6	level=2	tag=overlapping_locus	havana_gene=OTTHUMG00000040780.1
chr1	HAVANA	transcript	1055033	1056116	.	+	.	ID=ENST00000418300.1	Parent=ENSG00000242590.1	gene_id=ENSG00000242590.1	transcript_id=ENST00000418300.1	gene_type=sense_intronic	gene_name=AL645608.6	transcript_type=sense_intronic	transcript_name=AL645608.6-201	level=2	transcript_support_level=3	tag=basic	havana_gene=OTTHUMG00000040780.1	havana_transcript=OTTHUMT00000097999.1
chr1	HAVANA	exon	1055033	1055215	.	+	.	ID=exon:ENST00000418300.1:1	Parent=ENST00000418300.1	gene_id=ENSG00000242590.1	transcript_id=ENST00000418300.1	gene_type=sense_intronic	gene_name=AL645608.6	transcript_type=sense_intronic	transcript_name=AL645608.6-201	exon_number=1	exon_id=ENSE00001728627.1	level=2	transcript_support_level=3	tag=basic	havana_gene=OTTHUMG00000040780.1	havana_transcript=OTTHUMT00000097999.1
chr1	HAVANA	exon	1055898	1056116	.	+	.	ID=exon:ENST00000418300.1:2	Parent=ENST00000418300.1	gene_id=ENSG00000242590.1	transcript_id=ENST00000418300.1	gene_type=sense_intronic	gene_name=AL645608.6	transcript_type=sense_intronic	transcript_name=AL645608.6-201	exon_number=2	exon_id=ENSE00001702762.1	level=2	transcript_support_level=3	tag=basic	havana_gene=OTTHUMG00000040780.1	havana_transcript=OTTHUMT00000097999.1
chr1	HAVANA	gene	1059734	1069355	.	+	.	ID=ENSG00000217801.9	gene_id=ENSG00000217801.9	gene_type=transcribed_unprocessed_pseudogene	gene_name=AL390719.1	level=2	havana_gene=OTTHUMG00000000629.3
chr1	HAVANA	transcript	1059734	1066456	.	+	.	ID=ENST00000427998.5	Parent=ENSG00000217801.9	gene_id=ENSG00000217801.9	transcript_id=ENST00000427998.5	gene_type=transcribed_unprocessed_pseudogene	gene_name=AL390719.1	transcript_type=processed_transcript	transcript_name=AL390719.1-201	level=2	transcript_support_level=1	tag=basic	havana_gene=OTTHUMG00000000629.3	havana_transcript=OTTHUMT00000099676.1
chr1	HAVANA	exon	1059734	1059846	.	+	.	ID=exon:ENST00000427998.5:1	Parent=ENST00000427998.5	gene_id=ENSG00000217801.9	transcript_id=ENST00000427998.5	gene_type=transcribed_unprocessed_pseudogene	gene_name=AL390719.1	transcript_type=processed_transcript	transcript_name=AL390719.1-201	exon_number=1	exon_id=ENSE00001669701.1	level=2	transcript_support_level=1	tag=basic	havana_gene=OTTHUMG00000000629.3	havana_transcript=OTTHUMT00000099676.1
chr1	HAVANA	exon	1060280	1060393	.	+	.	ID=exon:ENST00000427998.5:2	Parent=ENST00000427998.5	gene_id=ENSG00000217801.9	transcript_id=ENST00000427998.5	gene_type=transcribed_unprocessed_pseudogene	gene_name=AL390719.1	transcript_type=processed_transcript	transcript_name=AL390719.1-201	exon_number=2	exon_id=ENSE00001702890.1	level=2	transcript_support_level=1	tag=basic	havana_gene=OTTHUMG00000000629.3	havana_transcript=OTTHUMT00000099676.1
chr1	HAVANA	exon	1063079	1063201	.	+	.	ID=exon:ENST00000427998.5:3	Parent=ENST00000427998.5	gene_id=ENSG00000217801.9	transcript_id=ENST00000427998.5	gene_type=transcribed_unprocessed_pseudogene	gene_name=AL390719.1	transcript_type=processed_transcript	transcript_name=AL390719.1-201	exon_number=3	exon_id=ENSE00001613074.1	level=2	transcript_support_level=1	tag=basic	havana_gene=OTTHUMG00000000629.3	havana_transcript=OTTHUMT00000099676.1
chr1	HAVANA	exon	1065830	1066456	.	+	.	ID=exon:ENST00000427998.5:4	Parent=ENST00000427998.5	gene_id=ENSG00000217801.9	transcript_id=ENST00000427998.5	gene_type=transcribed_unprocessed_pseudogene	gene_name=AL390719.1	transcript_type=processed_transcript	transcript_name=AL390719.1-201	exon_number=4	exon_id=ENSE00001719282.1	level=2	transcript_support_level=1	tag=basic	havana_gene=OTTHUMG00000000629.3	havana_transcript=OTTHUMT00000099676.1
chr1	HAVANA	transcript	1063079	1069355	.	+	.	ID=ENST00000412397.2	Parent=ENSG00000217801.9	gene_id=ENSG00000217801.9	transcript_id=ENST00000412397.2	gene_type=transcribed_unprocessed_pseudogene	gene_name=AL390719.1	transcript_type=transcribed_unprocessed_pseudogene	transcript_name=AL390719.1-204	level=2	transcript_support_level=NA	ont=PGO:0000005,PGO:0000019	tag=basic	havana_gene=OTTHUMG00000000629.3	havana_transcript=OTTHUMT00000001523.1
chr1	HAVANA	exon	1063079	1063201	.	+	.	ID=exon:ENST00000412397.2:1	Parent=ENST00000412397.2	gene_id=ENSG00000217801.9	transcript_id=ENST00000412397.2	gene_type=transcribed_unprocessed_pseudogene	gene_name=AL390719.1	transcript_type=transcribed_unprocessed_pseudogene	transcript_name=AL390719.1-204	exon_number=1	exon_id=ENSE00001613074.1	level=2	transcript_support_level=NA	ont=PGO:0000005,PGO:0000019	tag=basic	havana_gene=OTTHUMG00000000629.3	havana_transcript=OTTHUMT00000001523.1
chr1	HAVANA	exon	1063480	1063566	.	+	.	ID=exon:ENST00000412397.2:2	Parent=ENST00000412397.2	gene_id=ENSG00000217801.9	transcript_id=ENST00000412397.2	gene_type=transcribed_unprocessed_pseudogene	gene_name=AL390719.1	transcript_type=transcribed_unprocessed_pseudogene	transcript_name=AL390719.1-204	exon_number=2	exon_id=ENSE00001758525.1	level=2	transcript_support_level=NA	ont=PGO:0000005,PGO:0000019	tag=basic	havana_gene=OTTHUMG00000000629.3	havana_transcript=OTTHUMT00000001523.1
chr1	HAVANA	exon	1064210	1064401	.	+	.	ID=exon:ENST00000412397.2:3	Parent=ENST00000412397.2	gene_id=ENSG00000217801.9	transcript_id=ENST00000412397.2	gene_type=transcribed_unprocessed_pseudogene	gene_name=AL390719.1	transcript_type=transcribed_unprocessed_pseudogene	transcript_name=AL390719.1-204	exon_number=3	exon_id=ENSE00001671307.1	level=2	transcript_support_level=NA	ont=PGO:0000005,PGO:0000019	tag=basic	havana_gene=OTTHUMG00000000629.3	havana_transcript=OTTHUMT00000001523.1
chr1	HAVANA	exon	1064490	1064589	.	+	.	ID=exon:ENST00000412397.2:4	Parent=ENST00000412397.2	gene_id=ENSG00000217801.9	transcript_id=ENST00000412397.2	gene_type=transcribed_unprocessed_pseudogene	gene_name=AL390719.1	transcript_type=transcribed_unprocessed_pseudogene	transcript_name=AL390719.1-204	exon_number=4	exon_id=ENSE00001775266.1	level=2	transcript_support_level=NA	ont=PGO:0000005,PGO:0000019	tag=basic	havana_gene=OTTHUMG00000000629.3	havana_transcript=OTTHUMT00000001523.1
chr1	HAVANA	exon	1065352	1065475	.	+	.	ID=exon:ENST00000412397.2:5	Parent=ENST00000412397.2	gene_id=ENSG00000217801.9	transcript_id=ENST00000412397.2	gene_type=transcribed_unprocessed_pseudogene	gene_name=AL390719.1	transcript_type=transcribed_unprocessed_pseudogene	transcript_name=AL390719.1-204	exon_number=5	exon_id=ENSE00001731427.1	level=2	transcript_support_level=NA	ont=PGO:0000005,PGO:0000019	tag=basic	havana_gene=OTTHUMG00000000629.3	havana_transcript=OTTHUMT00000001523.1
chr1	HAVANA	exon	1066587	1066667	.	+	.	ID=exon:ENST00000412397.2:6	Parent=ENST00000412397.2	gene_id=ENSG00000217801.9	transcript_id=ENST00000412397.2	gene_type=transcribed_unprocessed_pseudogene	gene_name=AL390719.1	transcript_type=transcribed_unprocessed_pseudogene	transcript_name=AL390719.1-204	exon_number=6	exon_id=ENSE00001666739.1	level=2	transcript_support_level=NA	ont=PGO:0000005,PGO:0000019	tag=basic	havana_gene=OTTHUMG00000000629.3	havana_transcript=OTTHUMT00000001523.1
chr1	HAVANA	exon	1067566	1067646	.	+	.	ID=exon:ENST00000412397.2:7	Parent=ENST00000412397.2	gene_id=ENSG00000217801.9	transcript_id=ENST00000412397.2	gene_type=transcribed_unprocessed_pseudogene	gene_name=AL390719.1	transcript_type=transcribed_unprocessed_pseudogene	transcript_name=AL390719.1-204	exon_number=7	exon_id=ENSE00001654594.1	level=2	transcript_support_level=NA	ont=PGO:0000005,PGO:0000019	tag=basic	havana_gene=OTTHUMG00000000629.3	havana_transcript=OTTHUMT00000001523.1
chr1	HAVANA	exon	1067869	1068003	.	+	.	ID=exon:ENST00000412397.2:8	Parent=ENST00000412397.2	gene_id=ENSG00000217801.9	transcript_id=ENST00000412397.2	gene_type=transcribed_unprocessed_pseudogene	gene_name=AL390719.1	transcript_type=transcribed_unprocessed_pseudogene	transcript_name=AL390719.1-204	exon_number=8	exon_id=ENSE00001680786.1	level=2	transcript_support_level=NA	ont=PGO:0000005,PGO:0000019	tag=basic	havana_gene=OTTHUMG00000000629.3	havana_transcript=OTTHUMT00000001523.1
chr1	HAVANA	exon	1068577	1068724	.	+	.	ID=exon:ENST00000412397.2:9	Parent=ENST00000412397.2	gene_id=ENSG00000217801.9	transcript_id=ENST00000412397.2	gene_type=transcribed_unprocessed_pseudogene	gene_name=AL390719.1	transcript_type=transcribed_unprocessed_pseudogene	transcript_name=AL390719.1-204	exon_number=9	exon_id=ENSE00001609518.1	level=2	transcript_support_level=NA	ont=PGO:0000005,PGO:0000019	tag=basic	havana_gene=OTTHUMG00000000629.3	havana_transcript=OTTHUMT00000001523.1
chr1	HAVANA	exon	1069208	1069355	.	+	.	ID=exon:ENST00000412397.2:10	Parent=ENST00000412397.2	gene_id=ENSG00000217801.9	transcript_id=ENST00000412397.2	gene_type=transcribed_unprocessed_pseudogene	gene_name=AL390719.1	transcript_type=transcribed_unprocessed_pseudogene	transcript_name=AL390719.1-204	exon_number=10	exon_id=ENSE00001797746.1	level=2	transcript_support_level=NA	ont=PGO:0000005,PGO:0000019	tag=basic	havana_gene=OTTHUMG00000000629.3	havana_transcript=OTTHUMT00000001523.1
chr1	HAVANA	gene	1062208	1063288	.	-	.	ID=ENSG00000273443.1	gene_id=ENSG00000273443.1	gene_type=lincRNA	gene_name=AL645608.9	level=2	havana_gene=OTTHUMG00000186253.1
chr1	HAVANA	transcript	1062208	1063288	.	-	.	ID=ENST00000442292.2	Parent=ENSG00000273443.1	gene_id=ENSG00000273443.1	transcript_id=ENST00000442292.2	gene_type=lincRNA	gene_name=AL645608.9	transcript_type=lincRNA	transcript_name=AL645608.9-201	level=2	transcript_support_level=1	tag=basic	havana_gene=OTTHUMG00000186253.1	havana_transcript=OTTHUMT00000472501.1
chr1	HAVANA	exon	1063061	1063288	.	-	.	ID=exon:ENST00000442292.2:1	Parent=ENST00000442292.2	gene_id=ENSG00000273443.1	transcript_id=ENST00000442292.2	gene_type=lincRNA	gene_name=AL645608.9	transcript_type=lincRNA	transcript_name=AL645608.9-201	exon_number=1	exon_id=ENSE00001670841.2	level=2	transcript_support_level=1	tag=basic	havana_gene=OTTHUMG00000186253.1	havana_transcript=OTTHUMT00000472501.1
chr1	HAVANA	exon	1062208	1062808	.	-	.	ID=exon:ENST00000442292.2:2	Parent=ENST00000442292.2	gene_id=ENSG00000273443.1	transcript_id=ENST00000442292.2	gene_type=lincRNA	gene_name=AL645608.9	transcript_type=lincRNA	transcript_name=AL645608.9-201	exon_number=2	exon_id=ENSE00001660524.2	level=2	transcript_support_level=1	tag=basic	havana_gene=OTTHUMG00000186253.1	havana_transcript=OTTHUMT00000472501.1
chr1	HAVANA	gene	1070966	1074307	.	-	.	ID=ENSG00000237330.2	gene_id=ENSG00000237330.2	gene_type=protein_coding	gene_name=RNF223	level=2	havana_gene=OTTHUMG00000185582.1
chr1	HAVANA	transcript	1070966	1074307	.	-	.	ID=ENST00000453464.2	Parent=ENSG00000237330.2	gene_id=ENSG00000237330.2	transcript_id=ENST00000453464.2	gene_type=protein_coding	gene_name=RNF223	transcript_type=protein_coding	transcript_name=RNF223-201	level=2	protein_id=ENSP00000410533.1	transcript_support_level=2	tag=basic,appris_principal_1,CCDS	ccdsid=CCDS53257.1	havana_gene=OTTHUMG00000185582.1	havana_transcript=OTTHUMT00000470774.1
chr1	HAVANA	exon	1074016	1074307	.	-	.	ID=exon:ENST00000453464.2:1	Parent=ENST00000453464.2	gene_id=ENSG00000237330.2	transcript_id=ENST00000453464.2	gene_type=protein_coding	gene_name=RNF223	transcript_type=protein_coding	transcript_name=RNF223-201	exon_number=1	exon_id=ENSE00001707588.1	level=2	protein_id=ENSP00000410533.1	transcript_support_level=2	tag=basic,appris_principal_1,CCDS	ccdsid=CCDS53257.1	havana_gene=OTTHUMG00000185582.1	havana_transcript=OTTHUMT00000470774.1
chr1	HAVANA	exon	1070966	1072575	.	-	.	ID=exon:ENST00000453464.2:2	Parent=ENST00000453464.2	gene_id=ENSG00000237330.2	transcript_id=ENST00000453464.2	gene_type=protein_coding	gene_name=RNF223	transcript_type=protein_coding	transcript_name=RNF223-201	exon_number=2	exon_id=ENSE00001666214.2	level=2	protein_id=ENSP00000410533.1	transcript_support_level=2	tag=basic,appris_principal_1,CCDS	ccdsid=CCDS53257.1	havana_gene=OTTHUMG00000185582.1	havana_transcript=OTTHUMT00000470774.1
chr1	HAVANA	CDS	1071817	1072566	.	-	0	ID=CDS:ENST00000453464.2	Parent=ENST00000453464.2	gene_id=ENSG00000237330.2	transcript_id=ENST00000453464.2	gene_type=protein_coding	gene_name=RNF223	transcript_type=protein_coding	transcript_name=RNF223-201	exon_number=2	exon_id=ENSE00001666214.2	level=2	protein_id=ENSP00000410533.1	transcript_support_level=2	tag=basic,appris_principal_1,CCDS	ccdsid=CCDS53257.1	havana_gene=OTTHUMG00000185582.1	havana_transcript=OTTHUMT00000470774.1
chr1	HAVANA	start_codon	1072564	1072566	.	-	0	ID=start_codon:ENST00000453464.2	Parent=ENST00000453464.2	gene_id=ENSG00000237330.2	transcript_id=ENST00000453464.2	gene_type=protein_coding	gene_name=RNF223	transcript_type=protein_coding	transcript_name=RNF223-201	exon_number=2	exon_id=ENSE00001666214.2	level=2	protein_id=ENSP00000410533.1	transcript_support_level=2	tag=basic,appris_principal_1,CCDS	ccdsid=CCDS53257.1	havana_gene=OTTHUMG00000185582.1	havana_transcript=OTTHUMT00000470774.1
chr1	HAVANA	stop_codon	1071817	1071819	.	-	0	ID=stop_codon:ENST00000453464.2	Parent=ENST00000453464.2	gene_id=ENSG00000237330.2	transcript_id=ENST00000453464.2	gene_type=protein_coding	gene_name=RNF223	transcript_type=protein_coding	transcript_name=RNF223-201	exon_number=2	exon_id=ENSE00001666214.2	level=2	protein_id=ENSP00000410533.1	transcript_support_level=2	tag=basic,appris_principal_1,CCDS	ccdsid=CCDS53257.1	havana_gene=OTTHUMG00000185582.1	havana_transcript=OTTHUMT00000470774.1
chr1	HAVANA	five_prime_UTR	1074016	1074307	.	-	.	ID=UTR5:ENST00000453464.2	Parent=ENST00000453464.2	gene_id=ENSG00000237330.2	transcript_id=ENST00000453464.2	gene_type=protein_coding	gene_name=RNF223	transcript_type=protein_coding	transcript_name=RNF223-201	exon_number=1	exon_id=ENSE00001707588.1	level=2	protein_id=ENSP00000410533.1	transcript_support_level=2	tag=basic,appris_principal_1,CCDS	ccdsid=CCDS53257.1	havana_gene=OTTHUMG00000185582.1	havana_transcript=OTTHUMT00000470774.1
chr1	HAVANA	three_prime_UTR	1070966	1071816	.	-	.	ID=UTR3:ENST00000453464.2	Parent=ENST00000453464.2	gene_id=ENSG00000237330.2	transcript_id=ENST00000453464.2	gene_type=protein_coding	gene_name=RNF223	transcript_type=protein_coding	transcript_name=RNF223-201	exon_number=2	exon_id=ENSE00001666214.2	level=2	protein_id=ENSP00000410533.1	transcript_support_level=2	tag=basic,appris_principal_1,CCDS	ccdsid=CCDS53257.1	havana_gene=OTTHUMG00000185582.1	havana_transcript=OTTHUMT00000470774.1
chr1	HAVANA	five_prime_UTR	1072567	1072575	.	-	.	ID=UTR5:ENST00000453464.2	Parent=ENST00000453464.2	gene_id=ENSG00000237330.2	transcript_id=ENST00000453464.2	gene_type=protein_coding	gene_name=RNF223	transcript_type=protein_coding	transcript_name=RNF223-201	exon_number=2	exon_id=ENSE00001666214.2	level=2	protein_id=ENSP00000410533.1	transcript_support_level=2	tag=basic,appris_principal_1,CCDS	ccdsid=CCDS53257.1	havana_gene=OTTHUMG00000185582.1	havana_transcript=OTTHUMT00000470774.1
chr1	HAVANA	gene	1081818	1116361	.	-	.	ID=ENSG00000131591.17	gene_id=ENSG00000131591.17	gene_type=protein_coding	gene_name=C1orf159	level=2	havana_gene=OTTHUMG00000000745.9
chr1	HAVANA	transcript	1081818	1116081	.	-	.	ID=ENST00000379339.5	Parent=ENSG00000131591.17	gene_id=ENSG00000131591.17	transcript_id=ENST00000379339.5	gene_type=protein_coding	gene_name=C1orf159	transcript_type=protein_coding	transcript_name=C1orf159-204	level=2	protein_id=ENSP00000368644.1	transcript_support_level=2	tag=basic,appris_alternative_2,CCDS	ccdsid=CCDS81250.1	havana_gene=OTTHUMG00000000745.9	havana_transcript=OTTHUMT00000001851.2
chr1	HAVANA	exon	1116060	1116081	.	-	.	ID=exon:ENST00000379339.5:1	Parent=ENST00000379339.5	gene_id=ENSG00000131591.17	transcript_id=ENST00000379339.5	gene_type=protein_coding	gene_name=C1orf159	transcript_type=protein_coding	transcript_name=C1orf159-204	exon_number=1	exon_id=ENSE00001480605.1	level=2	protein_id=ENSP00000368644.1	transcript_support_level=2	tag=basic,appris_alternative_2,CCDS	ccdsid=CCDS81250.1	havana_gene=OTTHUMG00000000745.9	havana_transcript=OTTHUMT00000001851.2
chr1	HAVANA	exon	1115022	1115075	.	-	.	ID=exon:ENST00000379339.5:2	Parent=ENST00000379339.5	gene_id=ENSG00000131591.17	transcript_id=ENST00000379339.5	gene_type=protein_coding	gene_name=C1orf159	transcript_type=protein_coding	transcript_name=C1orf159-204	exon_number=2	exon_id=ENSE00001480604.1	level=2	protein_id=ENSP00000368644.1	transcript_support_level=2	tag=basic,appris_alternative_2,CCDS	ccdsid=CCDS81250.1	havana_gene=OTTHUMG00000000745.9	havana_transcript=OTTHUMT00000001851.2
chr1	HAVANA	exon	1091991	1092103	.	-	.	ID=exon:ENST00000379339.5:3	Parent=ENST00000379339.5	gene_id=ENSG00000131591.17	transcript_id=ENST00000379339.5	gene_type=protein_coding	gene_name=C1orf159	transcript_type=protein_coding	transcript_name=C1orf159-204	exon_number=3	exon_id=ENSE00002711450.1	level=2	protein_id=ENSP00000368644.1	transcript_support_level=2	tag=basic,appris_alternative_2,CCDS	ccdsid=CCDS81250.1	havana_gene=OTTHUMG00000000745.9	havana_transcript=OTTHUMT00000001851.2
chr1	HAVANA	exon	1091472	1091565	.	-	.	ID=exon:ENST00000379339.5:4	Parent=ENST00000379339.5	gene_id=ENSG00000131591.17	transcript_id=ENST00000379339.5	gene_type=protein_coding	gene_name=C1orf159	transcript_type=protein_coding	transcript_name=C1orf159-204	exon_number=4	exon_id=ENSE00003652001.1	level=2	protein_id=ENSP00000368644.1	transcript_support_level=2	tag=basic,appris_alternative_2,CCDS	ccdsid=CCDS81250.1	havana_gene=OTTHUMG00000000745.9	havana_transcript=OTTHUMT00000001851.2
chr1	HAVANA	CDS	1091472	1091543	.	-	0	ID=CDS:ENST00000379339.5	Parent=ENST00000379339.5	gene_id=ENSG00000131591.17	transcript_id=ENST00000379339.5	gene_type=protein_coding	gene_name=C1orf159	transcript_type=protein_coding	transcript_name=C1orf159-204	exon_number=4	exon_id=ENSE00003652001.1	level=2	protein_id=ENSP00000368644.1	transcript_support_level=2	tag=basic,appris_alternative_2,CCDS	ccdsid=CCDS81250.1	havana_gene=OTTHUMG00000000745.9	havana_transcript=OTTHUMT00000001851.2
chr1	HAVANA	start_codon	1091541	1091543	.	-	0	ID=start_codon:ENST00000379339.5	Parent=ENST00000379339.5	gene_id=ENSG00000131591.17	transcript_id=ENST00000379339.5	gene_type=protein_coding	gene_name=C1orf159	transcript_type=protein_coding	transcript_name=C1orf159-204	exon_number=4	exon_id=ENSE00003652001.1	level=2	protein_id=ENSP00000368644.1	transcript_support_level=2	tag=basic,appris_alternative_2,CCDS	ccdsid=CCDS81250.1	havana_gene=OTTHUMG00000000745.9	havana_transcript=OTTHUMT00000001851.2
chr1	HAVANA	exon	1090876	1090983	.	-	.	ID=exon:ENST00000379339.5:5	Parent=ENST00000379339.5	gene_id=ENSG00000131591.17	transcript_id=ENST00000379339.5	gene_type=protein_coding	gene_name=C1orf159	transcript_type=protein_coding	transcript_name=C1orf159-204	exon_number=5	exon_id=ENSE00001480589.1	level=2	protein_id=ENSP00000368644.1	transcript_support_level=2	tag=basic,appris_alternative_2,CCDS	ccdsid=CCDS81250.1	havana_gene=OTTHUMG00000000745.9	havana_transcript=OTTHUMT00000001851.2
chr1	HAVANA	CDS	1090876	1090983	.	-	0	ID=CDS:ENST00000379339.5	Parent=ENST00000379339.5	gene_id=ENSG00000131591.17	transcript_id=ENST00000379339.5	gene_type=protein_coding	gene_name=C1orf159	transcript_type=protein_coding	transcript_name=C1orf159-204	exon_number=5	exon_id=ENSE00001480589.1	level=2	protein_id=ENSP00000368644.1	transcript_support_level=2	tag=basic,appris_alternative_2,CCDS	ccdsid=CCDS81250.1	havana_gene=OTTHUMG00000000745.9	havana_transcript=OTTHUMT00000001851.2
chr1	HAVANA	exon	1090353	1090428	.	-	.	ID=exon:ENST00000379339.5:6	Parent=ENST00000379339.5	gene_id=ENSG00000131591.17	transcript_id=ENST00000379339.5	gene_type=protein_coding	gene_name=C1orf159	transcript_type=protein_coding	transcript_name=C1orf159-204	exon_number=6	exon_id=ENSE00003592709.1	level=2	protein_id=ENSP00000368644.1	transcript_support_level=2	tag=basic,appris_alternative_2,CCDS	ccdsid=CCDS81250.1	havana_gene=OTTHUMG00000000745.9	havana_transcript=OTTHUMT00000001851.2
chr1	HAVANA	CDS	1090353	1090428	.	-	0	ID=CDS:ENST00000379339.5	Parent=ENST00000379339.5	gene_id=ENSG00000131591.17	transcript_id=ENST00000379339.5	gene_type=protein_coding	gene_name=C1orf159	transcript_type=protein_coding	transcript_name=C1orf159-204	exon_number=6	exon_id=ENSE00003592709.1	level=2	protein_id=ENSP00000368644.1	transcript_support_level=2	tag=basic,appris_alternative_2,CCDS	ccdsid=CCDS81250.1	havana_gene=OTTHUMG00000000745.9	havana_transcript=OTTHUMT00000001851.2
chr1	HAVANA	exon	1087502	1087597	.	-	.	ID=exon:ENST00000379339.5:7	Parent=ENST00000379339.5	gene_id=ENSG00000131591.17	transcript_id=ENST00000379339.5	gene_type=protein_coding	gene_name=C1orf159	transcript_type=protein_coding	transcript_name=C1orf159-204	exon_number=7	exon_id=ENSE00003463192.1	level=2	protein_id=ENSP00000368644.1	transcript_support_level=2	tag=basic,appris_alternative_2,CCDS	ccdsid=CCDS81250.1	havana_gene=OTTHUMG00000000745.9	havana_transcript=OTTHUMT00000001851.2
chr1	HAVANA	CDS	1087502	1087597	.	-	2	ID=CDS:ENST00000379339.5	Parent=ENST00000379339.5	gene_id=ENSG00000131591.17	transcript_id=ENST00000379339.5	gene_type=protein_coding	gene_name=C1orf159	transcript_type=protein_coding	transcript_name=C1orf159-204	exon_number=7	exon_id=ENSE00003463192.1	level=2	protein_id=ENSP00000368644.1	transcript_support_level=2	tag=basic,appris_alternative_2,CCDS	ccdsid=CCDS81250.1	havana_gene=OTTHUMG00000000745.9	havana_transcript=OTTHUMT00000001851.2
chr1	HAVANA	exon	1087139	1087204	.	-	.	ID=exon:ENST00000379339.5:8	Parent=ENST00000379339.5	gene_id=ENSG00000131591.17	transcript_id=ENST00000379339.5	gene_type=protein_coding	gene_name=C1orf159	transcript_type=protein_coding	transcript_name=C1orf159-204	exon_number=8	exon_id=ENSE00003789790.1	level=2	protein_id=ENSP00000368644.1	transcript_support_level=2	tag=basic,appris_alternative_2,CCDS	ccdsid=CCDS81250.1	havana_gene=OTTHUMG00000000745.9	havana_transcript=OTTHUMT00000001851.2
chr1	HAVANA	CDS	1087139	1087204	.	-	2	ID=CDS:ENST00000379339.5	Parent=ENST00000379339.5	gene_id=ENSG00000131591.17	transcript_id=ENST00000379339.5	gene_type=protein_coding	gene_name=C1orf159	transcript_type=protein_coding	transcript_name=C1orf159-204	exon_number=8	exon_id=ENSE00003789790.1	level=2	protein_id=ENSP00000368644.1	transcript_support_level=2	tag=basic,appris_alternative_2,CCDS	ccdsid=CCDS81250.1	havana_gene=OTTHUMG00000000745.9	havana_transcript=OTTHUMT00000001851.2
chr1	HAVANA	exon	1085878	1086012	.	-	.	ID=exon:ENST00000379339.5:9	Parent=ENST00000379339.5	gene_id=ENSG00000131591.17	transcript_id=ENST00000379339.5	gene_type=protein_coding	gene_name=C1orf159	transcript_type=protein_coding	transcript_name=C1orf159-204	exon_number=9	exon_id=ENSE00003678908.1	level=2	protein_id=ENSP00000368644.1	transcript_support_level=2	tag=basic,appris_alternative_2,CCDS	ccdsid=CCDS81250.1	havana_gene=OTTHUMG00000000745.9	havana_transcript=OTTHUMT00000001851.2
chr1	HAVANA	CDS	1085878	1086012	.	-	2	ID=CDS:ENST00000379339.5	Parent=ENST00000379339.5	gene_id=ENSG00000131591.17	transcript_id=ENST00000379339.5	gene_type=protein_coding	gene_name=C1orf159	transcript_type=protein_coding	transcript_name=C1orf159-204	exon_number=9	exon_id=ENSE00003678908.1	level=2	protein_id=ENSP00000368644.1	transcript_support_level=2	tag=basic,appris_alternative_2,CCDS	ccdsid=CCDS81250.1	havana_gene=OTTHUMG00000000745.9	havana_transcript=OTTHUMT00000001851.2
chr1	HAVANA	exon	1084481	1084506	.	-	.	ID=exon:ENST00000379339.5:10	Parent=ENST00000379339.5	gene_id=ENSG00000131591.17	transcript_id=ENST00000379339.5	gene_type=protein_coding	gene_name=C1orf159	transcript_type=protein_coding	transcript_name=C1orf159-204	exon_number=10	exon_id=ENSE00003614342.1	level=2	protein_id=ENSP00000368644.1	transcript_support_level=2	tag=basic,appris_alternative_2,CCDS	ccdsid=CCDS81250.1	havana_gene=OTTHUMG00000000745.9	havana_transcript=OTTHUMT00000001851.2
chr1	HAVANA	CDS	1084481	1084506	.	-	2	ID=CDS:ENST00000379339.5	Parent=ENST00000379339.5	gene_id=ENSG00000131591.17	transcript_id=ENST00000379339.5	gene_type=protein_coding	gene_name=C1orf159	transcript_type=protein_coding	transcript_name=C1orf159-204	exon_number=10	exon_id=ENSE00003614342.1	level=2	protein_id=ENSP00000368644.1	transcript_support_level=2	tag=basic,appris_alternative_2,CCDS	ccdsid=CCDS81250.1	havana_gene=OTTHUMG00000000745.9	havana_transcript=OTTHUMT00000001851.2
chr1	HAVANA	exon	1083915	1084383	.	-	.	ID=exon:ENST00000379339.5:11	Parent=ENST00000379339.5	gene_id=ENSG00000131591.17	transcript_id=ENST00000379339.5	gene_type=protein_coding	gene_name=C1orf159	transcript_type=protein_coding	transcript_name=C1orf159-204	exon_number=11	exon_id=ENSE00003664630.1	level=2	protein_id=ENSP00000368644.1	transcript_support_level=2	tag=basic,appris_alternative_2,CCDS	ccdsid=CCDS81250.1	havana_gene=OTTHUMG00000000745.9	havana_transcript=OTTHUMT00000001851.2
chr1	HAVANA	CDS	1083915	1084383	.	-	0	ID=CDS:ENST00000379339.5	Parent=ENST00000379339.5	gene_id=ENSG00000131591.17	transcript_id=ENST00000379339.5	gene_type=protein_coding	gene_name=C1orf159	transcript_type=protein_coding	transcript_name=C1orf159-204	exon_number=11	exon_id=ENSE00003664630.1	level=2	protein_id=ENSP00000368644.1	transcript_support_level=2	tag=basic,appris_alternative_2,CCDS	ccdsid=CCDS81250.1	havana_gene=OTTHUMG00000000745.9	havana_transcript=OTTHUMT00000001851.2
chr1	HAVANA	exon	1081818	1082987	.	-	.	ID=exon:ENST00000379339.5:12	Parent=ENST00000379339.5	gene_id=ENSG00000131591.17	transcript_id=ENST00000379339.5	gene_type=protein_coding	gene_name=C1orf159	transcript_type=protein_coding	transcript_name=C1orf159-204	exon_number=12	exon_id=ENSE00001662925.1	level=2	protein_id=ENSP00000368644.1	transcript_support_level=2	tag=basic,appris_alternative_2,CCDS	ccdsid=CCDS81250.1	havana_gene=OTTHUMG00000000745.9	havana_transcript=OTTHUMT00000001851.2
chr1	HAVANA	CDS	1082893	1082987	.	-	2	ID=CDS:ENST00000379339.5	Parent=ENST00000379339.5	gene_id=ENSG00000131591.17	transcript_id=ENST00000379339.5	gene_type=protein_coding	gene_name=C1orf159	transcript_type=protein_coding	transcript_name=C1orf159-204	exon_number=12	exon_id=ENSE00001662925.1	level=2	protein_id=ENSP00000368644.1	transcript_support_level=2	tag=basic,appris_alternative_2,CCDS	ccdsid=CCDS81250.1	havana_gene=OTTHUMG00000000745.9	havana_transcript=OTTHUMT00000001851.2
chr1	HAVANA	stop_codon	1082893	1082895	.	-	0	ID=stop_codon:ENST00000379339.5	Parent=ENST00000379339.5	gene_id=ENSG00000131591.17	transcript_id=ENST00000379339.5	gene_type=protein_coding	gene_name=C1orf159	transcript_type=protein_coding	transcript_name=C1orf159-204	exon_number=12	exon_id=ENSE00001662925.1	level=2	protein_id=ENSP00000368644.1	transcript_support_level=2	tag=basic,appris_alternative_2,CCDS	ccdsid=CCDS81250.1	havana_gene=OTTHUMG00000000745.9	havana_transcript=OTTHUMT00000001851.2
chr1	HAVANA	five_prime_UTR	1116060	1116081	.	-	.	ID=UTR5:ENST00000379339.5	Parent=ENST00000379339.5	gene_id=ENSG00000131591.17	transcript_id=ENST00000379339.5	gene_type=protein_coding	gene_name=C1orf159	transcript_type=protein_coding	transcript_name=C1orf159-204	exon_number=1	exon_id=ENSE00001480605.1	level=2	protein_id=ENSP00000368644.1	transcript_support_level=2	tag=basic,appris_alternative_2,CCDS	ccdsid=CCDS81250.1	havana_gene=OTTHUMG00000000745.9	havana_transcript=OTTHUMT00000001851.2
chr1	HAVANA	five_prime_UTR	1115022	1115075	.	-	.	ID=UTR5:ENST00000379339.5	Parent=ENST00000379339.5	gene_id=ENSG00000131591.17	transcript_id=ENST00000379339.5	gene_type=protein_coding	gene_name=C1orf159	transcript_type=protein_coding	transcript_name=C1orf159-204	exon_number=2	exon_id=ENSE00001480604.1	level=2	protein_id=ENSP00000368644.1	transcript_support_level=2	tag=basic,appris_alternative_2,CCDS	ccdsid=CCDS81250.1	havana_gene=OTTHUMG00000000745.9	havana_transcript=OTTHUMT00000001851.2
chr1	HAVANA	five_prime_UTR	1091991	1092103	.	-	.	ID=UTR5:ENST00000379339.5	Parent=ENST00000379339.5	gene_id=ENSG00000131591.17	transcript_id=ENST00000379339.5	gene_type=protein_coding	gene_name=C1orf159	transcript_type=protein_coding	transcript_name=C1orf159-204	exon_number=3	exon_id=ENSE00002711450.1	level=2	protein_id=ENSP00000368644.1	transcript_support_level=2	tag=basic,appris_alternative_2,CCDS	ccdsid=CCDS81250.1	havana_gene=OTTHUMG00000000745.9	havana_transcript=OTTHUMT00000001851.2
chr1	HAVANA	five_prime_UTR	1091544	1091565	.	-	.	ID=UTR5:ENST00000379339.5	Parent=ENST00000379339.5	gene_id=ENSG00000131591.17	transcript_id=ENST00000379339.5	gene_type=protein_coding	gene_name=C1orf159	transcript_type=protein_coding	transcript_name=C1orf159-204	exon_number=4	exon_id=ENSE00003652001.1	level=2	protein_id=ENSP00000368644.1	transcript_support_level=2	tag=basic,appris_alternative_2,CCDS	ccdsid=CCDS81250.1	havana_gene=OTTHUMG00000000745.9	havana_transcript=OTTHUMT00000001851.2
chr1	HAVANA	three_prime_UTR	1081818	1082892	.	-	.	ID=UTR3:ENST00000379339.5	Parent=ENST00000379339.5	gene_id=ENSG00000131591.17	transcript_id=ENST00000379339.5	gene_type=protein_coding	gene_name=C1orf159	transcript_type=protein_coding	transcript_name=C1orf159-204	exon_number=12	exon_id=ENSE00001662925.1	level=2	protein_id=ENSP00000368644.1	transcript_support_level=2	tag=basic,appris_alternative_2,CCDS	ccdsid=CCDS81250.1	havana_gene=OTTHUMG00000000745.9	havana_transcript=OTTHUMT00000001851.2
chr1	HAVANA	transcript	1081823	1116098	.	-	.	ID=ENST00000421241.6	Parent=ENSG00000131591.17	gene_id=ENSG00000131591.17	transcript_id=ENST00000421241.6	gene_type=protein_coding	gene_name=C1orf159	transcript_type=protein_coding	transcript_name=C1orf159-205	level=2	protein_id=ENSP00000400736.2	transcript_support_level=2	tag=basic,appris_principal_3,CCDS	ccdsid=CCDS7.2	havana_gene=OTTHUMG00000000745.9	havana_transcript=OTTHUMT00000001852.2
chr1	HAVANA	exon	1116060	1116098	.	-	.	ID=exon:ENST00000421241.6:1	Parent=ENST00000421241.6	gene_id=ENSG00000131591.17	transcript_id=ENST00000421241.6	gene_type=protein_coding	gene_name=C1orf159	transcript_type=protein_coding	transcript_name=C1orf159-205	exon_number=1	exon_id=ENSE00001943993.1	level=2	protein_id=ENSP00000400736.2	transcript_support_level=2	tag=basic,appris_principal_3,CCDS	ccdsid=CCDS7.2	havana_gene=OTTHUMG00000000745.9	havana_transcript=OTTHUMT00000001852.2
chr1	HAVANA	exon	1091991	1092103	.	-	.	ID=exon:ENST00000421241.6:2	Parent=ENST00000421241.6	gene_id=ENSG00000131591.17	transcript_id=ENST00000421241.6	gene_type=protein_coding	gene_name=C1orf159	transcript_type=protein_coding	transcript_name=C1orf159-205	exon_number=2	exon_id=ENSE00002711450.1	level=2	protein_id=ENSP00000400736.2	transcript_support_level=2	tag=basic,appris_principal_3,CCDS	ccdsid=CCDS7.2	havana_gene=OTTHUMG00000000745.9	havana_transcript=OTTHUMT00000001852.2
chr1	HAVANA	exon	1091472	1091565	.	-	.	ID=exon:ENST00000421241.6:3	Parent=ENST00000421241.6	gene_id=ENSG00000131591.17	transcript_id=ENST00000421241.6	gene_type=protein_coding	gene_name=C1orf159	transcript_type=protein_coding	transcript_name=C1orf159-205	exon_number=3	exon_id=ENSE00003652001.1	level=2	protein_id=ENSP00000400736.2	transcript_support_level=2	tag=basic,appris_principal_3,CCDS	ccdsid=CCDS7.2	havana_gene=OTTHUMG00000000745.9	havana_transcript=OTTHUMT00000001852.2
chr1	HAVANA	CDS	1091472	1091543	.	-	0	ID=CDS:ENST00000421241.6	Parent=ENST00000421241.6	gene_id=ENSG00000131591.17	transcript_id=ENST00000421241.6	gene_type=protein_coding	gene_name=C1orf159	transcript_type=protein_coding	transcript_name=C1orf159-205	exon_number=3	exon_id=ENSE00003652001.1	level=2	protein_id=ENSP00000400736.2	transcript_support_level=2	tag=basic,appris_principal_3,CCDS	ccdsid=CCDS7.2	havana_gene=OTTHUMG00000000745.9	havana_transcript=OTTHUMT00000001852.2
chr1	HAVANA	start_codon	1091541	1091543	.	-	0	ID=start_codon:ENST00000421241.6	Parent=ENST00000421241.6	gene_id=ENSG00000131591.17	transcript_id=ENST00000421241.6	gene_type=protein_coding	gene_name=C1orf159	transcript_type=protein_coding	transcript_name=C1orf159-205	exon_number=3	exon_id=ENSE00003652001.1	level=2	protein_id=ENSP00000400736.2	transcript_support_level=2	tag=basic,appris_principal_3,CCDS	ccdsid=CCDS7.2	havana_gene=OTTHUMG00000000745.9	havana_transcript=OTTHUMT00000001852.2
chr1	HAVANA	exon	1090353	1090428	.	-	.	ID=exon:ENST00000421241.6:4	Parent=ENST00000421241.6	gene_id=ENSG00000131591.17	transcript_id=ENST00000421241.6	gene_type=protein_coding	gene_name=C1orf159	transcript_type=protein_coding	transcript_name=C1orf159-205	exon_number=4	exon_id=ENSE00003592709.1	level=2	protein_id=ENSP00000400736.2	transcript_support_level=2	tag=basic,appris_principal_3,CCDS	ccdsid=CCDS7.2	havana_gene=OTTHUMG00000000745.9	havana_transcript=OTTHUMT00000001852.2
chr1	HAVANA	CDS	1090353	1090428	.	-	0	ID=CDS:ENST00000421241.6	Parent=ENST00000421241.6	gene_id=ENSG00000131591.17	transcript_id=ENST00000421241.6	gene_type=protein_coding	gene_name=C1orf159	transcript_type=protein_coding	transcript_name=C1orf159-205	exon_number=4	exon_id=ENSE00003592709.1	level=2	protein_id=ENSP00000400736.2	transcript_support_level=2	tag=basic,appris_principal_3,CCDS	ccdsid=CCDS7.2	havana_gene=OTTHUMG00000000745.9	havana_transcript=OTTHUMT00000001852.2
chr1	HAVANA	exon	1087502	1087597	.	-	.	ID=exon:ENST00000421241.6:5	Parent=ENST00000421241.6	gene_id=ENSG00000131591.17	transcript_id=ENST00000421241.6	gene_type=protein_coding	gene_name=C1orf159	transcript_type=protein_coding	transcript_name=C1orf159-205	exon_number=5	exon_id=ENSE00003463192.1	level=2	protein_id=ENSP00000400736.2	transcript_support_level=2	tag=basic,appris_principal_3,CCDS	ccdsid=CCDS7.2	havana_gene=OTTHUMG00000000745.9	havana_transcript=OTTHUMT00000001852.2
chr1	HAVANA	CDS	1087502	1087597	.	-	2	ID=CDS:ENST00000421241.6	Parent=ENST00000421241.6	gene_id=ENSG00000131591.17	transcript_id=ENST00000421241.6	gene_type=protein_coding	gene_name=C1orf159	transcript_type=protein_coding	transcript_name=C1orf159-205	exon_number=5	exon_id=ENSE00003463192.1	level=2	protein_id=ENSP00000400736.2	transcript_support_level=2	tag=basic,appris_principal_3,CCDS	ccdsid=CCDS7.2	havana_gene=OTTHUMG00000000745.9	havana_transcript=OTTHUMT00000001852.2
chr1	HAVANA	exon	1087139	1087204	.	-	.	ID=exon:ENST00000421241.6:6	Parent=ENST00000421241.6	gene_id=ENSG00000131591.17	transcript_id=ENST00000421241.6	gene_type=protein_coding	gene_name=C1orf159	transcript_type=protein_coding	transcript_name=C1orf159-205	exon_number=6	exon_id=ENSE00003789790.1	level=2	protein_id=ENSP00000400736.2	transcript_support_level=2	tag=basic,appris_principal_3,CCDS	ccdsid=CCDS7.2	havana_gene=OTTHUMG00000000745.9	havana_transcript=OTTHUMT00000001852.2
chr1	HAVANA	CDS	1087139	1087204	.	-	2	ID=CDS:ENST00000421241.6	Parent=ENST00000421241.6	gene_id=ENSG00000131591.17	transcript_id=ENST00000421241.6	gene_type=protein_coding	gene_name=C1orf159	transcript_type=protein_coding	transcript_name=C1orf159-205	exon_number=6	exon_id=ENSE00003789790.1	level=2	protein_id=ENSP00000400736.2	transcript_support_level=2	tag=basic,appris_principal_3,CCDS	ccdsid=CCDS7.2	havana_gene=OTTHUMG00000000745.9	havana_transcript=OTTHUMT00000001852.2
chr1	HAVANA	exon	1085878	1086012	.	-	.	ID=exon:ENST00000421241.6:7	Parent=ENST00000421241.6	gene_id=ENSG00000131591.17	transcript_id=ENST00000421241.6	gene_type=protein_coding	gene_name=C1orf159	transcript_type=protein_coding	transcript_name=C1orf159-205	exon_number=7	exon_id=ENSE00003678908.1	level=2	protein_id=ENSP00000400736.2	transcript_support_level=2	tag=basic,appris_principal_3,CCDS	ccdsid=CCDS7.2	havana_gene=OTTHUMG00000000745.9	havana_transcript=OTTHUMT00000001852.2
chr1	HAVANA	CDS	1085878	1086012	.	-	2	ID=CDS:ENST00000421241.6	Parent=ENST00000421241.6	gene_id=ENSG00000131591.17	transcript_id=ENST00000421241.6	gene_type=protein_coding	gene_name=C1orf159	transcript_type=protein_coding	transcript_name=C1orf159-205	exon_number=7	exon_id=ENSE00003678908.1	level=2	protein_id=ENSP00000400736.2	transcript_support_level=2	tag=basic,appris_principal_3,CCDS	ccdsid=CCDS7.2	havana_gene=OTTHUMG00000000745.9	havana_transcript=OTTHUMT00000001852.2
chr1	HAVANA	exon	1084481	1084506	.	-	.	ID=exon:ENST00000421241.6:8	Parent=ENST00000421241.6	gene_id=ENSG00000131591.17	transcript_id=ENST00000421241.6	gene_type=protein_coding	gene_name=C1orf159	transcript_type=protein_coding	transcript_name=C1orf159-205	exon_number=8	exon_id=ENSE00003614342.1	level=2	protein_id=ENSP00000400736.2	transcript_support_level=2	tag=basic,appris_principal_3,CCDS	ccdsid=CCDS7.2	havana_gene=OTTHUMG00000000745.9	havana_transcript=OTTHUMT00000001852.2
chr1	HAVANA	CDS	1084481	1084506	.	-	2	ID=CDS:ENST00000421241.6	Parent=ENST00000421241.6	gene_id=ENSG00000131591.17	transcript_id=ENST00000421241.6	gene_type=protein_coding	gene_name=C1orf159	transcript_type=protein_coding	transcript_name=C1orf159-205	exon_number=8	exon_id=ENSE00003614342.1	level=2	protein_id=ENSP00000400736.2	transcript_support_level=2	tag=basic,appris_principal_3,CCDS	ccdsid=CCDS7.2	havana_gene=OTTHUMG00000000745.9	havana_transcript=OTTHUMT00000001852.2
chr1	HAVANA	exon	1084353	1084383	.	-	.	ID=exon:ENST00000421241.6:9	Parent=ENST00000421241.6	gene_id=ENSG00000131591.17	transcript_id=ENST00000421241.6	gene_type=protein_coding	gene_name=C1orf159	transcript_type=protein_coding	transcript_name=C1orf159-205	exon_number=9	exon_id=ENSE00003506442.1	level=2	protein_id=ENSP00000400736.2	transcript_support_level=2	tag=basic,appris_principal_3,CCDS	ccdsid=CCDS7.2	havana_gene=OTTHUMG00000000745.9	havana_transcript=OTTHUMT00000001852.2
chr1	HAVANA	CDS	1084353	1084383	.	-	0	ID=CDS:ENST00000421241.6	Parent=ENST00000421241.6	gene_id=ENSG00000131591.17	transcript_id=ENST00000421241.6	gene_type=protein_coding	gene_name=C1orf159	transcript_type=protein_coding	transcript_name=C1orf159-205	exon_number=9	exon_id=ENSE00003506442.1	level=2	protein_id=ENSP00000400736.2	transcript_support_level=2	tag=basic,appris_principal_3,CCDS	ccdsid=CCDS7.2	havana_gene=OTTHUMG00000000745.9	havana_transcript=OTTHUMT00000001852.2
chr1	HAVANA	exon	1081823	1082987	.	-	.	ID=exon:ENST00000421241.6:10	Parent=ENST00000421241.6	gene_id=ENSG00000131591.17	transcript_id=ENST00000421241.6	gene_type=protein_coding	gene_name=C1orf159	transcript_type=protein_coding	transcript_name=C1orf159-205	exon_number=10	exon_id=ENSE00003615395.1	level=2	protein_id=ENSP00000400736.2	transcript_support_level=2	tag=basic,appris_principal_3,CCDS	ccdsid=CCDS7.2	havana_gene=OTTHUMG00000000745.9	havana_transcript=OTTHUMT00000001852.2
chr1	HAVANA	CDS	1082893	1082987	.	-	2	ID=CDS:ENST00000421241.6	Parent=ENST00000421241.6	gene_id=ENSG00000131591.17	transcript_id=ENST00000421241.6	gene_type=protein_coding	gene_name=C1orf159	transcript_type=protein_coding	transcript_name=C1orf159-205	exon_number=10	exon_id=ENSE00003615395.1	level=2	protein_id=ENSP00000400736.2	transcript_support_level=2	tag=basic,appris_principal_3,CCDS	ccdsid=CCDS7.2	havana_gene=OTTHUMG00000000745.9	havana_transcript=OTTHUMT00000001852.2
chr1	HAVANA	stop_codon	1082893	1082895	.	-	0	ID=stop_codon:ENST00000421241.6	Parent=ENST00000421241.6	gene_id=ENSG00000131591.17	transcript_id=ENST00000421241.6	gene_type=protein_coding	gene_name=C1orf159	transcript_type=protein_coding	transcript_name=C1orf159-205	exon_number=10	exon_id=ENSE00003615395.1	level=2	protein_id=ENSP00000400736.2	transcript_support_level=2	tag=basic,appris_principal_3,CCDS	ccdsid=CCDS7.2	havana_gene=OTTHUMG00000000745.9	havana_transcript=OTTHUMT00000001852.2
chr1	HAVANA	five_prime_UTR	1116060	1116098	.	-	.	ID=UTR5:ENST00000421241.6	Parent=ENST00000421241.6	gene_id=ENSG00000131591.17	transcript_id=ENST00000421241.6	gene_type=protein_coding	gene_name=C1orf159	transcript_type=protein_coding	transcript_name=C1orf159-205	exon_number=1	exon_id=ENSE00001943993.1	level=2	protein_id=ENSP00000400736.2	transcript_support_level=2	tag=basic,appris_principal_3,CCDS	ccdsid=CCDS7.2	havana_gene=OTTHUMG00000000745.9	havana_transcript=OTTHUMT00000001852.2
chr1	HAVANA	five_prime_UTR	1091991	1092103	.	-	.	ID=UTR5:ENST00000421241.6	Parent=ENST00000421241.6	gene_id=ENSG00000131591.17	transcript_id=ENST00000421241.6	gene_type=protein_coding	gene_name=C1orf159	transcript_type=protein_coding	transcript_name=C1orf159-205	exon_number=2	exon_id=ENSE00002711450.1	level=2	protein_id=ENSP00000400736.2	transcript_support_level=2	tag=basic,appris_principal_3,CCDS	ccdsid=CCDS7.2	havana_gene=OTTHUMG00000000745.9	havana_transcript=OTTHUMT00000001852.2
chr1	HAVANA	five_prime_UTR	1091544	1091565	.	-	.	ID=UTR5:ENST00000421241.6	Parent=ENST00000421241.6	gene_id=ENSG00000131591.17	transcript_id=ENST00000421241.6	gene_type=protein_coding	gene_name=C1orf159	transcript_type=protein_coding	transcript_name=C1orf159-205	exon_number=3	exon_id=ENSE00003652001.1	level=2	protein_id=ENSP00000400736.2	transcript_support_level=2	tag=basic,appris_principal_3,CCDS	ccdsid=CCDS7.2	havana_gene=OTTHUMG00000000745.9	havana_transcript=OTTHUMT00000001852.2
chr1	HAVANA	three_prime_UTR	1081823	1082892	.	-	.	ID=UTR3:ENST00000421241.6	Parent=ENST00000421241.6	gene_id=ENSG00000131591.17	transcript_id=ENST00000421241.6	gene_type=protein_coding	gene_name=C1orf159	transcript_type=protein_coding	transcript_name=C1orf159-205	exon_number=10	exon_id=ENSE00003615395.1	level=2	protein_id=ENSP00000400736.2	transcript_support_level=2	tag=basic,appris_principal_3,CCDS	ccdsid=CCDS7.2	havana_gene=OTTHUMG00000000745.9	havana_transcript=OTTHUMT00000001852.2
chr1	HAVANA	transcript	1082235	1092174	.	-	.	ID=ENST00000379320.5	Parent=ENSG00000131591.17	gene_id=ENSG00000131591.17	transcript_id=ENST00000379320.5	gene_type=protein_coding	gene_name=C1orf159	transcript_type=protein_coding	transcript_name=C1orf159-202	level=2	protein_id=ENSP00000368624.1	transcript_support_level=2	tag=basic,appris_alternative_2	havana_gene=OTTHUMG00000000745.9	havana_transcript=OTTHUMT00000001854.1
chr1	HAVANA	exon	1091472	1092174	.	-	.	ID=exon:ENST00000379320.5:1	Parent=ENST00000379320.5	gene_id=ENSG00000131591.17	transcript_id=ENST00000379320.5	gene_type=protein_coding	gene_name=C1orf159	transcript_type=protein_coding	transcript_name=C1orf159-202	exon_number=1	exon_id=ENSE00001480513.1	level=2	protein_id=ENSP00000368624.1	transcript_support_level=2	tag=basic,appris_alternative_2	havana_gene=OTTHUMG00000000745.9	havana_transcript=OTTHUMT00000001854.1
chr1	HAVANA	CDS	1091472	1091543	.	-	0	ID=CDS:ENST00000379320.5	Parent=ENST00000379320.5	gene_id=ENSG00000131591.17	transcript_id=ENST00000379320.5	gene_type=protein_coding	gene_name=C1orf159	transcript_type=protein_coding	transcript_name=C1orf159-202	exon_number=1	exon_id=ENSE00001480513.1	level=2	protein_id=ENSP00000368624.1	transcript_support_level=2	tag=basic,appris_alternative_2	havana_gene=OTTHUMG00000000745.9	havana_transcript=OTTHUMT00000001854.1
chr1	HAVANA	start_codon	1091541	1091543	.	-	0	ID=start_codon:ENST00000379320.5	Parent=ENST00000379320.5	gene_id=ENSG00000131591.17	transcript_id=ENST00000379320.5	gene_type=protein_coding	gene_name=C1orf159	transcript_type=protein_coding	transcript_name=C1orf159-202	exon_number=1	exon_id=ENSE00001480513.1	level=2	protein_id=ENSP00000368624.1	transcript_support_level=2	tag=basic,appris_alternative_2	havana_gene=OTTHUMG00000000745.9	havana_transcript=OTTHUMT00000001854.1
chr1	HAVANA	exon	1090353	1090428	.	-	.	ID=exon:ENST00000379320.5:2	Parent=ENST00000379320.5	gene_id=ENSG00000131591.17	transcript_id=ENST00000379320.5	gene_type=protein_coding	gene_name=C1orf159	transcript_type=protein_coding	transcript_name=C1orf159-202	exon_number=2	exon_id=ENSE00003592709.1	level=2	protein_id=ENSP00000368624.1	transcript_support_level=2	tag=basic,appris_alternative_2	havana_gene=OTTHUMG00000000745.9	havana_transcript=OTTHUMT00000001854.1
chr1	HAVANA	CDS	1090353	1090428	.	-	0	ID=CDS:ENST00000379320.5	Parent=ENST00000379320.5	gene_id=ENSG00000131591.17	transcript_id=ENST00000379320.5	gene_type=protein_coding	gene_name=C1orf159	transcript_type=protein_coding	transcript_name=C1orf159-202	exon_number=2	exon_id=ENSE00003592709.1	level=2	protein_id=ENSP00000368624.1	transcript_support_level=2	tag=basic,appris_alternative_2	havana_gene=OTTHUMG00000000745.9	havana_transcript=OTTHUMT00000001854.1
chr1	HAVANA	exon	1087502	1087597	.	-	.	ID=exon:ENST00000379320.5:3	Parent=ENST00000379320.5	gene_id=ENSG00000131591.17	transcript_id=ENST00000379320.5	gene_type=protein_coding	gene_name=C1orf159	transcript_type=protein_coding	transcript_name=C1orf159-202	exon_number=3	exon_id=ENSE00003463192.1	level=2	protein_id=ENSP00000368624.1	transcript_support_level=2	tag=basic,appris_alternative_2	havana_gene=OTTHUMG00000000745.9	havana_transcript=OTTHUMT00000001854.1
chr1	HAVANA	CDS	1087502	1087597	.	-	2	ID=CDS:ENST00000379320.5	Parent=ENST00000379320.5	gene_id=ENSG00000131591.17	transcript_id=ENST00000379320.5	gene_type=protein_coding	gene_name=C1orf159	transcript_type=protein_coding	transcript_name=C1orf159-202	exon_number=3	exon_id=ENSE00003463192.1	level=2	protein_id=ENSP00000368624.1	transcript_support_level=2	tag=basic,appris_alternative_2	havana_gene=OTTHUMG00000000745.9	havana_transcript=OTTHUMT00000001854.1
chr1	HAVANA	exon	1087139	1087204	.	-	.	ID=exon:ENST00000379320.5:4	Parent=ENST00000379320.5	gene_id=ENSG00000131591.17	transcript_id=ENST00000379320.5	gene_type=protein_coding	gene_name=C1orf159	transcript_type=protein_coding	transcript_name=C1orf159-202	exon_number=4	exon_id=ENSE00003789790.1	level=2	protein_id=ENSP00000368624.1	transcript_support_level=2	tag=basic,appris_alternative_2	havana_gene=OTTHUMG00000000745.9	havana_transcript=OTTHUMT00000001854.1
chr1	HAVANA	CDS	1087139	1087204	.	-	2	ID=CDS:ENST00000379320.5	Parent=ENST00000379320.5	gene_id=ENSG00000131591.17	transcript_id=ENST00000379320.5	gene_type=protein_coding	gene_name=C1orf159	transcript_type=protein_coding	transcript_name=C1orf159-202	exon_number=4	exon_id=ENSE00003789790.1	level=2	protein_id=ENSP00000368624.1	transcript_support_level=2	tag=basic,appris_alternative_2	havana_gene=OTTHUMG00000000745.9	havana_transcript=OTTHUMT00000001854.1
chr1	HAVANA	exon	1085878	1086012	.	-	.	ID=exon:ENST00000379320.5:5	Parent=ENST00000379320.5	gene_id=ENSG00000131591.17	transcript_id=ENST00000379320.5	gene_type=protein_coding	gene_name=C1orf159	transcript_type=protein_coding	transcript_name=C1orf159-202	exon_number=5	exon_id=ENSE00003678908.1	level=2	protein_id=ENSP00000368624.1	transcript_support_level=2	tag=basic,appris_alternative_2	havana_gene=OTTHUMG00000000745.9	havana_transcript=OTTHUMT00000001854.1
chr1	HAVANA	CDS	1085878	1086012	.	-	2	ID=CDS:ENST00000379320.5	Parent=ENST00000379320.5	gene_id=ENSG00000131591.17	transcript_id=ENST00000379320.5	gene_type=protein_coding	gene_name=C1orf159	transcript_type=protein_coding	transcript_name=C1orf159-202	exon_number=5	exon_id=ENSE00003678908.1	level=2	protein_id=ENSP00000368624.1	transcript_support_level=2	tag=basic,appris_alternative_2	havana_gene=OTTHUMG00000000745.9	havana_transcript=OTTHUMT00000001854.1
chr1	HAVANA	exon	1084481	1084506	.	-	.	ID=exon:ENST00000379320.5:6	Parent=ENST00000379320.5	gene_id=ENSG00000131591.17	transcript_id=ENST00000379320.5	gene_type=protein_coding	gene_name=C1orf159	transcript_type=protein_coding	transcript_name=C1orf159-202	exon_number=6	exon_id=ENSE00003614342.1	level=2	protein_id=ENSP00000368624.1	transcript_support_level=2	tag=basic,appris_alternative_2	havana_gene=OTTHUMG00000000745.9	havana_transcript=OTTHUMT00000001854.1
chr1	HAVANA	CDS	1084481	1084506	.	-	2	ID=CDS:ENST00000379320.5	Parent=ENST00000379320.5	gene_id=ENSG00000131591.17	transcript_id=ENST00000379320.5	gene_type=protein_coding	gene_name=C1orf159	transcript_type=protein_coding	transcript_name=C1orf159-202	exon_number=6	exon_id=ENSE00003614342.1	level=2	protein_id=ENSP00000368624.1	transcript_support_level=2	tag=basic,appris_alternative_2	havana_gene=OTTHUMG00000000745.9	havana_transcript=OTTHUMT00000001854.1
chr1	HAVANA	exon	1083915	1084383	.	-	.	ID=exon:ENST00000379320.5:7	Parent=ENST00000379320.5	gene_id=ENSG00000131591.17	transcript_id=ENST00000379320.5	gene_type=protein_coding	gene_name=C1orf159	transcript_type=protein_coding	transcript_name=C1orf159-202	exon_number=7	exon_id=ENSE00003664630.1	level=2	protein_id=ENSP00000368624.1	transcript_support_level=2	tag=basic,appris_alternative_2	havana_gene=OTTHUMG00000000745.9	havana_transcript=OTTHUMT00000001854.1
chr1	HAVANA	CDS	1083915	1084383	.	-	0	ID=CDS:ENST00000379320.5	Parent=ENST00000379320.5	gene_id=ENSG00000131591.17	transcript_id=ENST00000379320.5	gene_type=protein_coding	gene_name=C1orf159	transcript_type=protein_coding	transcript_name=C1orf159-202	exon_number=7	exon_id=ENSE00003664630.1	level=2	protein_id=ENSP00000368624.1	transcript_support_level=2	tag=basic,appris_alternative_2	havana_gene=OTTHUMG00000000745.9	havana_transcript=OTTHUMT00000001854.1
chr1	HAVANA	exon	1082235	1082987	.	-	.	ID=exon:ENST00000379320.5:8	Parent=ENST00000379320.5	gene_id=ENSG00000131591.17	transcript_id=ENST00000379320.5	gene_type=protein_coding	gene_name=C1orf159	transcript_type=protein_coding	transcript_name=C1orf159-202	exon_number=8	exon_id=ENSE00001480511.1	level=2	protein_id=ENSP00000368624.1	transcript_support_level=2	tag=basic,appris_alternative_2	havana_gene=OTTHUMG00000000745.9	havana_transcript=OTTHUMT00000001854.1
chr1	HAVANA	CDS	1082893	1082987	.	-	2	ID=CDS:ENST00000379320.5	Parent=ENST00000379320.5	gene_id=ENSG00000131591.17	transcript_id=ENST00000379320.5	gene_type=protein_coding	gene_name=C1orf159	transcript_type=protein_coding	transcript_name=C1orf159-202	exon_number=8	exon_id=ENSE00001480511.1	level=2	protein_id=ENSP00000368624.1	transcript_support_level=2	tag=basic,appris_alternative_2	havana_gene=OTTHUMG00000000745.9	havana_transcript=OTTHUMT00000001854.1
chr1	HAVANA	stop_codon	1082893	1082895	.	-	0	ID=stop_codon:ENST00000379320.5	Parent=ENST00000379320.5	gene_id=ENSG00000131591.17	transcript_id=ENST00000379320.5	gene_type=protein_coding	gene_name=C1orf159	transcript_type=protein_coding	transcript_name=C1orf159-202	exon_number=8	exon_id=ENSE00001480511.1	level=2	protein_id=ENSP00000368624.1	transcript_support_level=2	tag=basic,appris_alternative_2	havana_gene=OTTHUMG00000000745.9	havana_transcript=OTTHUMT00000001854.1
chr1	HAVANA	five_prime_UTR	1091544	1092174	.	-	.	ID=UTR5:ENST00000379320.5	Parent=ENST00000379320.5	gene_id=ENSG00000131591.17	transcript_id=ENST00000379320.5	gene_type=protein_coding	gene_name=C1orf159	transcript_type=protein_coding	transcript_name=C1orf159-202	exon_number=1	exon_id=ENSE00001480513.1	level=2	protein_id=ENSP00000368624.1	transcript_support_level=2	tag=basic,appris_alternative_2	havana_gene=OTTHUMG00000000745.9	havana_transcript=OTTHUMT00000001854.1
chr1	HAVANA	three_prime_UTR	1082235	1082892	.	-	.	ID=UTR3:ENST00000379320.5	Parent=ENST00000379320.5	gene_id=ENSG00000131591.17	transcript_id=ENST00000379320.5	gene_type=protein_coding	gene_name=C1orf159	transcript_type=protein_coding	transcript_name=C1orf159-202	exon_number=8	exon_id=ENSE00001480511.1	level=2	protein_id=ENSP00000368624.1	transcript_support_level=2	tag=basic,appris_alternative_2	havana_gene=OTTHUMG00000000745.9	havana_transcript=OTTHUMT00000001854.1
chr1	HAVANA	transcript	1082700	1106127	.	-	.	ID=ENST00000379319.5	Parent=ENSG00000131591.17	gene_id=ENSG00000131591.17	transcript_id=ENST00000379319.5	gene_type=protein_coding	gene_name=C1orf159	transcript_type=protein_coding	transcript_name=C1orf159-201	level=2	protein_id=ENSP00000368623.1	transcript_support_level=5	tag=alternative_5_UTR,basic,appris_principal_3,CCDS	ccdsid=CCDS7.2	havana_gene=OTTHUMG00000000745.9	havana_transcript=OTTHUMT00000002215.1
chr1	HAVANA	exon	1105956	1106127	.	-	.	ID=exon:ENST00000379319.5:1	Parent=ENST00000379319.5	gene_id=ENSG00000131591.17	transcript_id=ENST00000379319.5	gene_type=protein_coding	gene_name=C1orf159	transcript_type=protein_coding	transcript_name=C1orf159-201	exon_number=1	exon_id=ENSE00001480510.1	level=2	protein_id=ENSP00000368623.1	transcript_support_level=5	tag=alternative_5_UTR,basic,appris_principal_3,CCDS	ccdsid=CCDS7.2	havana_gene=OTTHUMG00000000745.9	havana_transcript=OTTHUMT00000002215.1
chr1	HAVANA	exon	1091991	1092103	.	-	.	ID=exon:ENST00000379319.5:2	Parent=ENST00000379319.5	gene_id=ENSG00000131591.17	transcript_id=ENST00000379319.5	gene_type=protein_coding	gene_name=C1orf159	transcript_type=protein_coding	transcript_name=C1orf159-201	exon_number=2	exon_id=ENSE00002711450.1	level=2	protein_id=ENSP00000368623.1	transcript_support_level=5	tag=alternative_5_UTR,basic,appris_principal_3,CCDS	ccdsid=CCDS7.2	havana_gene=OTTHUMG00000000745.9	havana_transcript=OTTHUMT00000002215.1
chr1	HAVANA	exon	1091472	1091565	.	-	.	ID=exon:ENST00000379319.5:3	Parent=ENST00000379319.5	gene_id=ENSG00000131591.17	transcript_id=ENST00000379319.5	gene_type=protein_coding	gene_name=C1orf159	transcript_type=protein_coding	transcript_name=C1orf159-201	exon_number=3	exon_id=ENSE00003652001.1	level=2	protein_id=ENSP00000368623.1	transcript_support_level=5	tag=alternative_5_UTR,basic,appris_principal_3,CCDS	ccdsid=CCDS7.2	havana_gene=OTTHUMG00000000745.9	havana_transcript=OTTHUMT00000002215.1
chr1	HAVANA	CDS	1091472	1091543	.	-	0	ID=CDS:ENST00000379319.5	Parent=ENST00000379319.5	gene_id=ENSG00000131591.17	transcript_id=ENST00000379319.5	gene_type=protein_coding	gene_name=C1orf159	transcript_type=protein_coding	transcript_name=C1orf159-201	exon_number=3	exon_id=ENSE00003652001.1	level=2	protein_id=ENSP00000368623.1	transcript_support_level=5	tag=alternative_5_UTR,basic,appris_principal_3,CCDS	ccdsid=CCDS7.2	havana_gene=OTTHUMG00000000745.9	havana_transcript=OTTHUMT00000002215.1
chr1	HAVANA	start_codon	1091541	1091543	.	-	0	ID=start_codon:ENST00000379319.5	Parent=ENST00000379319.5	gene_id=ENSG00000131591.17	transcript_id=ENST00000379319.5	gene_type=protein_coding	gene_name=C1orf159	transcript_type=protein_coding	transcript_name=C1orf159-201	exon_number=3	exon_id=ENSE00003652001.1	level=2	protein_id=ENSP00000368623.1	transcript_support_level=5	tag=alternative_5_UTR,basic,appris_principal_3,CCDS	ccdsid=CCDS7.2	havana_gene=OTTHUMG00000000745.9	havana_transcript=OTTHUMT00000002215.1
chr1	HAVANA	exon	1090353	1090428	.	-	.	ID=exon:ENST00000379319.5:4	Parent=ENST00000379319.5	gene_id=ENSG00000131591.17	transcript_id=ENST00000379319.5	gene_type=protein_coding	gene_name=C1orf159	transcript_type=protein_coding	transcript_name=C1orf159-201	exon_number=4	exon_id=ENSE00003592709.1	level=2	protein_id=ENSP00000368623.1	transcript_support_level=5	tag=alternative_5_UTR,basic,appris_principal_3,CCDS	ccdsid=CCDS7.2	havana_gene=OTTHUMG00000000745.9	havana_transcript=OTTHUMT00000002215.1
chr1	HAVANA	CDS	1090353	1090428	.	-	0	ID=CDS:ENST00000379319.5	Parent=ENST00000379319.5	gene_id=ENSG00000131591.17	transcript_id=ENST00000379319.5	gene_type=protein_coding	gene_name=C1orf159	transcript_type=protein_coding	transcript_name=C1orf159-201	exon_number=4	exon_id=ENSE00003592709.1	level=2	protein_id=ENSP00000368623.1	transcript_support_level=5	tag=alternative_5_UTR,basic,appris_principal_3,CCDS	ccdsid=CCDS7.2	havana_gene=OTTHUMG00000000745.9	havana_transcript=OTTHUMT00000002215.1
chr1	HAVANA	exon	1087502	1087597	.	-	.	ID=exon:ENST00000379319.5:5	Parent=ENST00000379319.5	gene_id=ENSG00000131591.17	transcript_id=ENST00000379319.5	gene_type=protein_coding	gene_name=C1orf159	transcript_type=protein_coding	transcript_name=C1orf159-201	exon_number=5	exon_id=ENSE00003463192.1	level=2	protein_id=ENSP00000368623.1	transcript_support_level=5	tag=alternative_5_UTR,basic,appris_principal_3,CCDS	ccdsid=CCDS7.2	havana_gene=OTTHUMG00000000745.9	havana_transcript=OTTHUMT00000002215.1
chr1	HAVANA	CDS	1087502	1087597	.	-	2	ID=CDS:ENST00000379319.5	Parent=ENST00000379319.5	gene_id=ENSG00000131591.17	transcript_id=ENST00000379319.5	gene_type=protein_coding	gene_name=C1orf159	transcript_type=protein_coding	transcript_name=C1orf159-201	exon_number=5	exon_id=ENSE00003463192.1	level=2	protein_id=ENSP00000368623.1	transcript_support_level=5	tag=alternative_5_UTR,basic,appris_principal_3,CCDS	ccdsid=CCDS7.2	havana_gene=OTTHUMG00000000745.9	havana_transcript=OTTHUMT00000002215.1
chr1	HAVANA	exon	1087139	1087204	.	-	.	ID=exon:ENST00000379319.5:6	Parent=ENST00000379319.5	gene_id=ENSG00000131591.17	transcript_id=ENST00000379319.5	gene_type=protein_coding	gene_name=C1orf159	transcript_type=protein_coding	transcript_name=C1orf159-201	exon_number=6	exon_id=ENSE00003789790.1	level=2	protein_id=ENSP00000368623.1	transcript_support_level=5	tag=alternative_5_UTR,basic,appris_principal_3,CCDS	ccdsid=CCDS7.2	havana_gene=OTTHUMG00000000745.9	havana_transcript=OTTHUMT00000002215.1
chr1	HAVANA	CDS	1087139	1087204	.	-	2	ID=CDS:ENST00000379319.5	Parent=ENST00000379319.5	gene_id=ENSG00000131591.17	transcript_id=ENST00000379319.5	gene_type=protein_coding	gene_name=C1orf159	transcript_type=protein_coding	transcript_name=C1orf159-201	exon_number=6	exon_id=ENSE00003789790.1	level=2	protein_id=ENSP00000368623.1	transcript_support_level=5	tag=alternative_5_UTR,basic,appris_principal_3,CCDS	ccdsid=CCDS7.2	havana_gene=OTTHUMG00000000745.9	havana_transcript=OTTHUMT00000002215.1
chr1	HAVANA	exon	1085878	1086012	.	-	.	ID=exon:ENST00000379319.5:7	Parent=ENST00000379319.5	gene_id=ENSG00000131591.17	transcript_id=ENST00000379319.5	gene_type=protein_coding	gene_name=C1orf159	transcript_type=protein_coding	transcript_name=C1orf159-201	exon_number=7	exon_id=ENSE00003678908.1	level=2	protein_id=ENSP00000368623.1	transcript_support_level=5	tag=alternative_5_UTR,basic,appris_principal_3,CCDS	ccdsid=CCDS7.2	havana_gene=OTTHUMG00000000745.9	havana_transcript=OTTHUMT00000002215.1
chr1	HAVANA	CDS	1085878	1086012	.	-	2	ID=CDS:ENST00000379319.5	Parent=ENST00000379319.5	gene_id=ENSG00000131591.17	transcript_id=ENST00000379319.5	gene_type=protein_coding	gene_name=C1orf159	transcript_type=protein_coding	transcript_name=C1orf159-201	exon_number=7	exon_id=ENSE00003678908.1	level=2	protein_id=ENSP00000368623.1	transcript_support_level=5	tag=alternative_5_UTR,basic,appris_principal_3,CCDS	ccdsid=CCDS7.2	havana_gene=OTTHUMG00000000745.9	havana_transcript=OTTHUMT00000002215.1
chr1	HAVANA	exon	1084481	1084506	.	-	.	ID=exon:ENST00000379319.5:8	Parent=ENST00000379319.5	gene_id=ENSG00000131591.17	transcript_id=ENST00000379319.5	gene_type=protein_coding	gene_name=C1orf159	transcript_type=protein_coding	transcript_name=C1orf159-201	exon_number=8	exon_id=ENSE00003614342.1	level=2	protein_id=ENSP00000368623.1	transcript_support_level=5	tag=alternative_5_UTR,basic,appris_principal_3,CCDS	ccdsid=CCDS7.2	havana_gene=OTTHUMG00000000745.9	havana_transcript=OTTHUMT00000002215.1
chr1	HAVANA	CDS	1084481	1084506	.	-	2	ID=CDS:ENST00000379319.5	Parent=ENST00000379319.5	gene_id=ENSG00000131591.17	transcript_id=ENST00000379319.5	gene_type=protein_coding	gene_name=C1orf159	transcript_type=protein_coding	transcript_name=C1orf159-201	exon_number=8	exon_id=ENSE00003614342.1	level=2	protein_id=ENSP00000368623.1	transcript_support_level=5	tag=alternative_5_UTR,basic,appris_principal_3,CCDS	ccdsid=CCDS7.2	havana_gene=OTTHUMG00000000745.9	havana_transcript=OTTHUMT00000002215.1
chr1	HAVANA	exon	1084353	1084383	.	-	.	ID=exon:ENST00000379319.5:9	Parent=ENST00000379319.5	gene_id=ENSG00000131591.17	transcript_id=ENST00000379319.5	gene_type=protein_coding	gene_name=C1orf159	transcript_type=protein_coding	transcript_name=C1orf159-201	exon_number=9	exon_id=ENSE00003506442.1	level=2	protein_id=ENSP00000368623.1	transcript_support_level=5	tag=alternative_5_UTR,basic,appris_principal_3,CCDS	ccdsid=CCDS7.2	havana_gene=OTTHUMG00000000745.9	havana_transcript=OTTHUMT00000002215.1
chr1	HAVANA	CDS	1084353	1084383	.	-	0	ID=CDS:ENST00000379319.5	Parent=ENST00000379319.5	gene_id=ENSG00000131591.17	transcript_id=ENST00000379319.5	gene_type=protein_coding	gene_name=C1orf159	transcript_type=protein_coding	transcript_name=C1orf159-201	exon_number=9	exon_id=ENSE00003506442.1	level=2	protein_id=ENSP00000368623.1	transcript_support_level=5	tag=alternative_5_UTR,basic,appris_principal_3,CCDS	ccdsid=CCDS7.2	havana_gene=OTTHUMG00000000745.9	havana_transcript=OTTHUMT00000002215.1
chr1	HAVANA	exon	1082700	1082987	.	-	.	ID=exon:ENST00000379319.5:10	Parent=ENST00000379319.5	gene_id=ENSG00000131591.17	transcript_id=ENST00000379319.5	gene_type=protein_coding	gene_name=C1orf159	transcript_type=protein_coding	transcript_name=C1orf159-201	exon_number=10	exon_id=ENSE00001480509.1	level=2	protein_id=ENSP00000368623.1	transcript_support_level=5	tag=alternative_5_UTR,basic,appris_principal_3,CCDS	ccdsid=CCDS7.2	havana_gene=OTTHUMG00000000745.9	havana_transcript=OTTHUMT00000002215.1
chr1	HAVANA	CDS	1082893	1082987	.	-	2	ID=CDS:ENST00000379319.5	Parent=ENST00000379319.5	gene_id=ENSG00000131591.17	transcript_id=ENST00000379319.5	gene_type=protein_coding	gene_name=C1orf159	transcript_type=protein_coding	transcript_name=C1orf159-201	exon_number=10	exon_id=ENSE00001480509.1	level=2	protein_id=ENSP00000368623.1	transcript_support_level=5	tag=alternative_5_UTR,basic,appris_principal_3,CCDS	ccdsid=CCDS7.2	havana_gene=OTTHUMG00000000745.9	havana_transcript=OTTHUMT00000002215.1
chr1	HAVANA	stop_codon	1082893	1082895	.	-	0	ID=stop_codon:ENST00000379319.5	Parent=ENST00000379319.5	gene_id=ENSG00000131591.17	transcript_id=ENST00000379319.5	gene_type=protein_coding	gene_name=C1orf159	transcript_type=protein_coding	transcript_name=C1orf159-201	exon_number=10	exon_id=ENSE00001480509.1	level=2	protein_id=ENSP00000368623.1	transcript_support_level=5	tag=alternative_5_UTR,basic,appris_principal_3,CCDS	ccdsid=CCDS7.2	havana_gene=OTTHUMG00000000745.9	havana_transcript=OTTHUMT00000002215.1
chr1	HAVANA	five_prime_UTR	1105956	1106127	.	-	.	ID=UTR5:ENST00000379319.5	Parent=ENST00000379319.5	gene_id=ENSG00000131591.17	transcript_id=ENST00000379319.5	gene_type=protein_coding	gene_name=C1orf159	transcript_type=protein_coding	transcript_name=C1orf159-201	exon_number=1	exon_id=ENSE00001480510.1	level=2	protein_id=ENSP00000368623.1	transcript_support_level=5	tag=alternative_5_UTR,basic,appris_principal_3,CCDS	ccdsid=CCDS7.2	havana_gene=OTTHUMG00000000745.9	havana_transcript=OTTHUMT00000002215.1
chr1	HAVANA	five_prime_UTR	1091991	1092103	.	-	.	ID=UTR5:ENST00000379319.5	Parent=ENST00000379319.5	gene_id=ENSG00000131591.17	transcript_id=ENST00000379319.5	gene_type=protein_coding	gene_name=C1orf159	transcript_type=protein_coding	transcript_name=C1orf159-201	exon_number=2	exon_id=ENSE00002711450.1	level=2	protein_id=ENSP00000368623.1	transcript_support_level=5	tag=alternative_5_UTR,basic,appris_principal_3,CCDS	ccdsid=CCDS7.2	havana_gene=OTTHUMG00000000745.9	havana_transcript=OTTHUMT00000002215.1
chr1	HAVANA	five_prime_UTR	1091544	1091565	.	-	.	ID=UTR5:ENST00000379319.5	Parent=ENST00000379319.5	gene_id=ENSG00000131591.17	transcript_id=ENST00000379319.5	gene_type=protein_coding	gene_name=C1orf159	transcript_type=protein_coding	transcript_name=C1orf159-201	exon_number=3	exon_id=ENSE00003652001.1	level=2	protein_id=ENSP00000368623.1	transcript_support_level=5	tag=alternative_5_UTR,basic,appris_principal_3,CCDS	ccdsid=CCDS7.2	havana_gene=OTTHUMG00000000745.9	havana_transcript=OTTHUMT00000002215.1
chr1	HAVANA	three_prime_UTR	1082700	1082892	.	-	.	ID=UTR3:ENST00000379319.5	Parent=ENST00000379319.5	gene_id=ENSG00000131591.17	transcript_id=ENST00000379319.5	gene_type=protein_coding	gene_name=C1orf159	transcript_type=protein_coding	transcript_name=C1orf159-201	exon_number=10	exon_id=ENSE00001480509.1	level=2	protein_id=ENSP00000368623.1	transcript_support_level=5	tag=alternative_5_UTR,basic,appris_principal_3,CCDS	ccdsid=CCDS7.2	havana_gene=OTTHUMG00000000745.9	havana_transcript=OTTHUMT00000002215.1
chr1	HAVANA	gene	1137017	1144056	.	+	.	ID=ENSG00000223823.1	gene_id=ENSG00000223823.1	gene_type=lincRNA	gene_name=LINC01342	level=2	havana_gene=OTTHUMG00000000827.1
chr1	HAVANA	transcript	1137017	1144056	.	+	.	ID=ENST00000416774.1	Parent=ENSG00000223823.1	gene_id=ENSG00000223823.1	transcript_id=ENST00000416774.1	gene_type=lincRNA	gene_name=LINC01342	transcript_type=lincRNA	transcript_name=LINC01342-201	level=2	transcript_support_level=1	tag=basic	havana_gene=OTTHUMG00000000827.1	havana_transcript=OTTHUMT00000002221.1
chr1	HAVANA	exon	1137017	1137110	.	+	.	ID=exon:ENST00000416774.1:1	Parent=ENST00000416774.1	gene_id=ENSG00000223823.1	transcript_id=ENST00000416774.1	gene_type=lincRNA	gene_name=LINC01342	transcript_type=lincRNA	transcript_name=LINC01342-201	exon_number=1	exon_id=ENSE00001733002.1	level=2	transcript_support_level=1	tag=basic	havana_gene=OTTHUMG00000000827.1	havana_transcript=OTTHUMT00000002221.1
chr1	HAVANA	exon	1140825	1141032	.	+	.	ID=exon:ENST00000416774.1:2	Parent=ENST00000416774.1	gene_id=ENSG00000223823.1	transcript_id=ENST00000416774.1	gene_type=lincRNA	gene_name=LINC01342	transcript_type=lincRNA	transcript_name=LINC01342-201	exon_number=2	exon_id=ENSE00001788407.1	level=2	transcript_support_level=1	tag=basic	havana_gene=OTTHUMG00000000827.1	havana_transcript=OTTHUMT00000002221.1
chr1	HAVANA	exon	1142739	1144056	.	+	.	ID=exon:ENST00000416774.1:3	Parent=ENST00000416774.1	gene_id=ENSG00000223823.1	transcript_id=ENST00000416774.1	gene_type=lincRNA	gene_name=LINC01342	transcript_type=lincRNA	transcript_name=LINC01342-201	exon_number=3	exon_id=ENSE00001682245.1	level=2	transcript_support_level=1	tag=basic	havana_gene=OTTHUMG00000000827.1	havana_transcript=OTTHUMT00000002221.1
chr1	ENSEMBL	gene	1167104	1167198	.	+	.	ID=ENSG00000207730.3	gene_id=ENSG00000207730.3	gene_type=miRNA	gene_name=MIR200B	level=3
chr1	ENSEMBL	transcript	1167104	1167198	.	+	.	ID=ENST00000384997.3	Parent=ENSG00000207730.3	gene_id=ENSG00000207730.3	transcript_id=ENST00000384997.3	gene_type=miRNA	gene_name=MIR200B	transcript_type=miRNA	transcript_name=MIR200B-201	level=3	transcript_support_level=NA	tag=basic
chr1	ENSEMBL	exon	1167104	1167198	.	+	.	ID=exon:ENST00000384997.3:1	Parent=ENST00000384997.3	gene_id=ENSG00000207730.3	transcript_id=ENST00000384997.3	gene_type=miRNA	gene_name=MIR200B	transcript_type=miRNA	transcript_name=MIR200B-201	exon_number=1	exon_id=ENSE00001500004.3	level=3	transcript_support_level=NA	tag=basic
chr1	ENSEMBL	gene	1167863	1167952	.	+	.	ID=ENSG00000207607.3	gene_id=ENSG00000207607.3	gene_type=miRNA	gene_name=MIR200A	level=3
chr1	ENSEMBL	transcript	1167863	1167952	.	+	.	ID=ENST00000384875.3	Parent=ENSG00000207607.3	gene_id=ENSG00000207607.3	transcript_id=ENST00000384875.3	gene_type=miRNA	gene_name=MIR200A	transcript_type=miRNA	transcript_name=MIR200A-201	level=3	transcript_support_level=NA	tag=basic
chr1	ENSEMBL	exon	1167863	1167952	.	+	.	ID=exon:ENST00000384875.3:1	Parent=ENST00000384875.3	gene_id=ENSG00000207607.3	transcript_id=ENST00000384875.3	gene_type=miRNA	gene_name=MIR200A	transcript_type=miRNA	transcript_name=MIR200A-201	exon_number=1	exon_id=ENSE00001499882.3	level=3	transcript_support_level=NA	tag=basic
chr1	ENSEMBL	gene	1169005	1169087	.	+	.	ID=ENSG00000198976.1	gene_id=ENSG00000198976.1	gene_type=miRNA	gene_name=MIR429	level=3
chr1	ENSEMBL	transcript	1169005	1169087	.	+	.	ID=ENST00000362106.1	Parent=ENSG00000198976.1	gene_id=ENSG00000198976.1	transcript_id=ENST00000362106.1	gene_type=miRNA	gene_name=MIR429	transcript_type=miRNA	transcript_name=MIR429-201	level=3	transcript_support_level=NA	tag=basic
chr1	ENSEMBL	exon	1169005	1169087	.	+	.	ID=exon:ENST00000362106.1:1	Parent=ENST00000362106.1	gene_id=ENSG00000198976.1	transcript_id=ENST00000362106.1	gene_type=miRNA	gene_name=MIR429	transcript_type=miRNA	transcript_name=MIR429-201	exon_number=1	exon_id=ENSE00001436869.1	level=3	transcript_support_level=NA	tag=basic
chr1	HAVANA	gene	1169357	1170343	.	+	.	ID=ENSG00000272141.1	gene_id=ENSG00000272141.1	gene_type=lincRNA	gene_name=AL390719.2	level=2	havana_gene=OTTHUMG00000185583.1
chr1	HAVANA	transcript	1169357	1170343	.	+	.	ID=ENST00000606993.1	Parent=ENSG00000272141.1	gene_id=ENSG00000272141.1	transcript_id=ENST00000606993.1	gene_type=lincRNA	gene_name=AL390719.2	transcript_type=lincRNA	transcript_name=AL390719.2-201	level=2	transcript_support_level=NA	tag=basic	havana_gene=OTTHUMG00000185583.1	havana_transcript=OTTHUMT00000470776.1
chr1	HAVANA	exon	1169357	1170343	.	+	.	ID=exon:ENST00000606993.1:1	Parent=ENST00000606993.1	gene_id=ENSG00000272141.1	transcript_id=ENST00000606993.1	gene_type=lincRNA	gene_name=AL390719.2	transcript_type=lincRNA	transcript_name=AL390719.2-201	exon_number=1	exon_id=ENSE00003699319.1	level=2	transcript_support_level=NA	tag=basic	havana_gene=OTTHUMG00000185583.1	havana_transcript=OTTHUMT00000470776.1
chr1	HAVANA	gene	1173056	1179555	.	-	.	ID=ENSG00000205231.1	gene_id=ENSG00000205231.1	gene_type=antisense_RNA	gene_name=TTLL10-AS1	level=2	havana_gene=OTTHUMG00000000850.1
chr1	HAVANA	transcript	1173056	1179555	.	-	.	ID=ENST00000379317.1	Parent=ENSG00000205231.1	gene_id=ENSG00000205231.1	transcript_id=ENST00000379317.1	gene_type=antisense_RNA	gene_name=TTLL10-AS1	transcript_type=antisense_RNA	transcript_name=TTLL10-AS1-201	level=2	transcript_support_level=2	tag=basic	havana_gene=OTTHUMG00000000850.1	havana_transcript=OTTHUMT00000002419.1
chr1	HAVANA	exon	1179365	1179555	.	-	.	ID=exon:ENST00000379317.1:1	Parent=ENST00000379317.1	gene_id=ENSG00000205231.1	transcript_id=ENST00000379317.1	gene_type=antisense_RNA	gene_name=TTLL10-AS1	transcript_type=antisense_RNA	transcript_name=TTLL10-AS1-201	exon_number=1	exon_id=ENSE00001480505.1	level=2	transcript_support_level=2	tag=basic	havana_gene=OTTHUMG00000000850.1	havana_transcript=OTTHUMT00000002419.1
chr1	HAVANA	exon	1173056	1176396	.	-	.	ID=exon:ENST00000379317.1:2	Parent=ENST00000379317.1	gene_id=ENSG00000205231.1	transcript_id=ENST00000379317.1	gene_type=antisense_RNA	gene_name=TTLL10-AS1	transcript_type=antisense_RNA	transcript_name=TTLL10-AS1-201	exon_number=2	exon_id=ENSE00001480504.1	level=2	transcript_support_level=2	tag=basic	havana_gene=OTTHUMG00000000850.1	havana_transcript=OTTHUMT00000002419.1
chr1	HAVANA	gene	1173884	1197935	.	+	.	ID=ENSG00000162571.13	gene_id=ENSG00000162571.13	gene_type=protein_coding	gene_name=TTLL10	level=2	havana_gene=OTTHUMG00000000851.4
chr1	HAVANA	transcript	1173903	1197935	.	+	.	ID=ENST00000379290.5	Parent=ENSG00000162571.13	gene_id=ENSG00000162571.13	transcript_id=ENST00000379290.5	gene_type=protein_coding	gene_name=TTLL10	transcript_type=protein_coding	transcript_name=TTLL10-203	level=2	protein_id=ENSP00000368592.1	transcript_support_level=1	tag=basic,appris_principal_1,CCDS	ccdsid=CCDS44036.1	havana_gene=OTTHUMG00000000851.4	havana_transcript=OTTHUMT00000002421.3
chr1	HAVANA	exon	1173903	1173926	.	+	.	ID=exon:ENST00000379290.5:1	Parent=ENST00000379290.5	gene_id=ENSG00000162571.13	transcript_id=ENST00000379290.5	gene_type=protein_coding	gene_name=TTLL10	transcript_type=protein_coding	transcript_name=TTLL10-203	exon_number=1	exon_id=ENSE00001480467.1	level=2	protein_id=ENSP00000368592.1	transcript_support_level=1	tag=basic,appris_principal_1,CCDS	ccdsid=CCDS44036.1	havana_gene=OTTHUMG00000000851.4	havana_transcript=OTTHUMT00000002421.3
chr1	HAVANA	exon	1174266	1174321	.	+	.	ID=exon:ENST00000379290.5:2	Parent=ENST00000379290.5	gene_id=ENSG00000162571.13	transcript_id=ENST00000379290.5	gene_type=protein_coding	gene_name=TTLL10	transcript_type=protein_coding	transcript_name=TTLL10-203	exon_number=2	exon_id=ENSE00001480466.1	level=2	protein_id=ENSP00000368592.1	transcript_support_level=1	tag=basic,appris_principal_1,CCDS	ccdsid=CCDS44036.1	havana_gene=OTTHUMG00000000851.4	havana_transcript=OTTHUMT00000002421.3
chr1	HAVANA	exon	1174424	1174489	.	+	.	ID=exon:ENST00000379290.5:3	Parent=ENST00000379290.5	gene_id=ENSG00000162571.13	transcript_id=ENST00000379290.5	gene_type=protein_coding	gene_name=TTLL10	transcript_type=protein_coding	transcript_name=TTLL10-203	exon_number=3	exon_id=ENSE00001480465.1	level=2	protein_id=ENSP00000368592.1	transcript_support_level=1	tag=basic,appris_principal_1,CCDS	ccdsid=CCDS44036.1	havana_gene=OTTHUMG00000000851.4	havana_transcript=OTTHUMT00000002421.3
chr1	HAVANA	exon	1179189	1179333	.	+	.	ID=exon:ENST00000379290.5:4	Parent=ENST00000379290.5	gene_id=ENSG00000162571.13	transcript_id=ENST00000379290.5	gene_type=protein_coding	gene_name=TTLL10	transcript_type=protein_coding	transcript_name=TTLL10-203	exon_number=4	exon_id=ENSE00002321912.1	level=2	protein_id=ENSP00000368592.1	transcript_support_level=1	tag=basic,appris_principal_1,CCDS	ccdsid=CCDS44036.1	havana_gene=OTTHUMG00000000851.4	havana_transcript=OTTHUMT00000002421.3
chr1	HAVANA	CDS	1179216	1179333	.	+	0	ID=CDS:ENST00000379290.5	Parent=ENST00000379290.5	gene_id=ENSG00000162571.13	transcript_id=ENST00000379290.5	gene_type=protein_coding	gene_name=TTLL10	transcript_type=protein_coding	transcript_name=TTLL10-203	exon_number=4	exon_id=ENSE00002321912.1	level=2	protein_id=ENSP00000368592.1	transcript_support_level=1	tag=basic,appris_principal_1,CCDS	ccdsid=CCDS44036.1	havana_gene=OTTHUMG00000000851.4	havana_transcript=OTTHUMT00000002421.3
chr1	HAVANA	start_codon	1179216	1179218	.	+	0	ID=start_codon:ENST00000379290.5	Parent=ENST00000379290.5	gene_id=ENSG00000162571.13	transcript_id=ENST00000379290.5	gene_type=protein_coding	gene_name=TTLL10	transcript_type=protein_coding	transcript_name=TTLL10-203	exon_number=4	exon_id=ENSE00002321912.1	level=2	protein_id=ENSP00000368592.1	transcript_support_level=1	tag=basic,appris_principal_1,CCDS	ccdsid=CCDS44036.1	havana_gene=OTTHUMG00000000851.4	havana_transcript=OTTHUMT00000002421.3
chr1	HAVANA	exon	1179657	1179737	.	+	.	ID=exon:ENST00000379290.5:5	Parent=ENST00000379290.5	gene_id=ENSG00000162571.13	transcript_id=ENST00000379290.5	gene_type=protein_coding	gene_name=TTLL10	transcript_type=protein_coding	transcript_name=TTLL10-203	exon_number=5	exon_id=ENSE00001708250.1	level=2	protein_id=ENSP00000368592.1	transcript_support_level=1	tag=basic,appris_principal_1,CCDS	ccdsid=CCDS44036.1	havana_gene=OTTHUMG00000000851.4	havana_transcript=OTTHUMT00000002421.3
chr1	HAVANA	CDS	1179657	1179737	.	+	2	ID=CDS:ENST00000379290.5	Parent=ENST00000379290.5	gene_id=ENSG00000162571.13	transcript_id=ENST00000379290.5	gene_type=protein_coding	gene_name=TTLL10	transcript_type=protein_coding	transcript_name=TTLL10-203	exon_number=5	exon_id=ENSE00001708250.1	level=2	protein_id=ENSP00000368592.1	transcript_support_level=1	tag=basic,appris_principal_1,CCDS	ccdsid=CCDS44036.1	havana_gene=OTTHUMG00000000851.4	havana_transcript=OTTHUMT00000002421.3
chr1	HAVANA	exon	1180034	1180340	.	+	.	ID=exon:ENST00000379290.5:6	Parent=ENST00000379290.5	gene_id=ENSG00000162571.13	transcript_id=ENST00000379290.5	gene_type=protein_coding	gene_name=TTLL10	transcript_type=protein_coding	transcript_name=TTLL10-203	exon_number=6	exon_id=ENSE00003486642.1	level=2	protein_id=ENSP00000368592.1	transcript_support_level=1	tag=basic,appris_principal_1,CCDS	ccdsid=CCDS44036.1	havana_gene=OTTHUMG00000000851.4	havana_transcript=OTTHUMT00000002421.3
chr1	HAVANA	CDS	1180034	1180340	.	+	2	ID=CDS:ENST00000379290.5	Parent=ENST00000379290.5	gene_id=ENSG00000162571.13	transcript_id=ENST00000379290.5	gene_type=protein_coding	gene_name=TTLL10	transcript_type=protein_coding	transcript_name=TTLL10-203	exon_number=6	exon_id=ENSE00003486642.1	level=2	protein_id=ENSP00000368592.1	transcript_support_level=1	tag=basic,appris_principal_1,CCDS	ccdsid=CCDS44036.1	havana_gene=OTTHUMG00000000851.4	havana_transcript=OTTHUMT00000002421.3
chr1	HAVANA	exon	1180483	1180601	.	+	.	ID=exon:ENST00000379290.5:7	Parent=ENST00000379290.5	gene_id=ENSG00000162571.13	transcript_id=ENST00000379290.5	gene_type=protein_coding	gene_name=TTLL10	transcript_type=protein_coding	transcript_name=TTLL10-203	exon_number=7	exon_id=ENSE00001066411.1	level=2	protein_id=ENSP00000368592.1	transcript_support_level=1	tag=basic,appris_principal_1,CCDS	ccdsid=CCDS44036.1	havana_gene=OTTHUMG00000000851.4	havana_transcript=OTTHUMT00000002421.3
chr1	HAVANA	CDS	1180483	1180601	.	+	1	ID=CDS:ENST00000379290.5	Parent=ENST00000379290.5	gene_id=ENSG00000162571.13	transcript_id=ENST00000379290.5	gene_type=protein_coding	gene_name=TTLL10	transcript_type=protein_coding	transcript_name=TTLL10-203	exon_number=7	exon_id=ENSE00001066411.1	level=2	protein_id=ENSP00000368592.1	transcript_support_level=1	tag=basic,appris_principal_1,CCDS	ccdsid=CCDS44036.1	havana_gene=OTTHUMG00000000851.4	havana_transcript=OTTHUMT00000002421.3
chr1	HAVANA	exon	1180731	1180860	.	+	.	ID=exon:ENST00000379290.5:8	Parent=ENST00000379290.5	gene_id=ENSG00000162571.13	transcript_id=ENST00000379290.5	gene_type=protein_coding	gene_name=TTLL10	transcript_type=protein_coding	transcript_name=TTLL10-203	exon_number=8	exon_id=ENSE00001066412.1	level=2	protein_id=ENSP00000368592.1	transcript_support_level=1	tag=basic,appris_principal_1,CCDS	ccdsid=CCDS44036.1	havana_gene=OTTHUMG00000000851.4	havana_transcript=OTTHUMT00000002421.3
chr1	HAVANA	CDS	1180731	1180860	.	+	2	ID=CDS:ENST00000379290.5	Parent=ENST00000379290.5	gene_id=ENSG00000162571.13	transcript_id=ENST00000379290.5	gene_type=protein_coding	gene_name=TTLL10	transcript_type=protein_coding	transcript_name=TTLL10-203	exon_number=8	exon_id=ENSE00001066412.1	level=2	protein_id=ENSP00000368592.1	transcript_support_level=1	tag=basic,appris_principal_1,CCDS	ccdsid=CCDS44036.1	havana_gene=OTTHUMG00000000851.4	havana_transcript=OTTHUMT00000002421.3
chr1	HAVANA	exon	1181741	1181815	.	+	.	ID=exon:ENST00000379290.5:9	Parent=ENST00000379290.5	gene_id=ENSG00000162571.13	transcript_id=ENST00000379290.5	gene_type=protein_coding	gene_name=TTLL10	transcript_type=protein_coding	transcript_name=TTLL10-203	exon_number=9	exon_id=ENSE00003539251.1	level=2	protein_id=ENSP00000368592.1	transcript_support_level=1	tag=basic,appris_principal_1,CCDS	ccdsid=CCDS44036.1	havana_gene=OTTHUMG00000000851.4	havana_transcript=OTTHUMT00000002421.3
chr1	HAVANA	CDS	1181741	1181815	.	+	1	ID=CDS:ENST00000379290.5	Parent=ENST00000379290.5	gene_id=ENSG00000162571.13	transcript_id=ENST00000379290.5	gene_type=protein_coding	gene_name=TTLL10	transcript_type=protein_coding	transcript_name=TTLL10-203	exon_number=9	exon_id=ENSE00003539251.1	level=2	protein_id=ENSP00000368592.1	transcript_support_level=1	tag=basic,appris_principal_1,CCDS	ccdsid=CCDS44036.1	havana_gene=OTTHUMG00000000851.4	havana_transcript=OTTHUMT00000002421.3
chr1	HAVANA	exon	1182361	1182446	.	+	.	ID=exon:ENST00000379290.5:10	Parent=ENST00000379290.5	gene_id=ENSG00000162571.13	transcript_id=ENST00000379290.5	gene_type=protein_coding	gene_name=TTLL10	transcript_type=protein_coding	transcript_name=TTLL10-203	exon_number=10	exon_id=ENSE00003628330.1	level=2	protein_id=ENSP00000368592.1	transcript_support_level=1	tag=basic,appris_principal_1,CCDS	ccdsid=CCDS44036.1	havana_gene=OTTHUMG00000000851.4	havana_transcript=OTTHUMT00000002421.3
chr1	HAVANA	CDS	1182361	1182446	.	+	1	ID=CDS:ENST00000379290.5	Parent=ENST00000379290.5	gene_id=ENSG00000162571.13	transcript_id=ENST00000379290.5	gene_type=protein_coding	gene_name=TTLL10	transcript_type=protein_coding	transcript_name=TTLL10-203	exon_number=10	exon_id=ENSE00003628330.1	level=2	protein_id=ENSP00000368592.1	transcript_support_level=1	tag=basic,appris_principal_1,CCDS	ccdsid=CCDS44036.1	havana_gene=OTTHUMG00000000851.4	havana_transcript=OTTHUMT00000002421.3
chr1	HAVANA	exon	1182876	1183047	.	+	.	ID=exon:ENST00000379290.5:11	Parent=ENST00000379290.5	gene_id=ENSG00000162571.13	transcript_id=ENST00000379290.5	gene_type=protein_coding	gene_name=TTLL10	transcript_type=protein_coding	transcript_name=TTLL10-203	exon_number=11	exon_id=ENSE00003545721.1	level=2	protein_id=ENSP00000368592.1	transcript_support_level=1	tag=basic,appris_principal_1,CCDS	ccdsid=CCDS44036.1	havana_gene=OTTHUMG00000000851.4	havana_transcript=OTTHUMT00000002421.3
chr1	HAVANA	CDS	1182876	1183047	.	+	2	ID=CDS:ENST00000379290.5	Parent=ENST00000379290.5	gene_id=ENSG00000162571.13	transcript_id=ENST00000379290.5	gene_type=protein_coding	gene_name=TTLL10	transcript_type=protein_coding	transcript_name=TTLL10-203	exon_number=11	exon_id=ENSE00003545721.1	level=2	protein_id=ENSP00000368592.1	transcript_support_level=1	tag=basic,appris_principal_1,CCDS	ccdsid=CCDS44036.1	havana_gene=OTTHUMG00000000851.4	havana_transcript=OTTHUMT00000002421.3
chr1	HAVANA	exon	1183920	1184091	.	+	.	ID=exon:ENST00000379290.5:12	Parent=ENST00000379290.5	gene_id=ENSG00000162571.13	transcript_id=ENST00000379290.5	gene_type=protein_coding	gene_name=TTLL10	transcript_type=protein_coding	transcript_name=TTLL10-203	exon_number=12	exon_id=ENSE00001209659.1	level=2	protein_id=ENSP00000368592.1	transcript_support_level=1	tag=basic,appris_principal_1,CCDS	ccdsid=CCDS44036.1	havana_gene=OTTHUMG00000000851.4	havana_transcript=OTTHUMT00000002421.3
chr1	HAVANA	CDS	1183920	1184091	.	+	1	ID=CDS:ENST00000379290.5	Parent=ENST00000379290.5	gene_id=ENSG00000162571.13	transcript_id=ENST00000379290.5	gene_type=protein_coding	gene_name=TTLL10	transcript_type=protein_coding	transcript_name=TTLL10-203	exon_number=12	exon_id=ENSE00001209659.1	level=2	protein_id=ENSP00000368592.1	transcript_support_level=1	tag=basic,appris_principal_1,CCDS	ccdsid=CCDS44036.1	havana_gene=OTTHUMG00000000851.4	havana_transcript=OTTHUMT00000002421.3
chr1	HAVANA	exon	1184969	1185109	.	+	.	ID=exon:ENST00000379290.5:13	Parent=ENST00000379290.5	gene_id=ENSG00000162571.13	transcript_id=ENST00000379290.5	gene_type=protein_coding	gene_name=TTLL10	transcript_type=protein_coding	transcript_name=TTLL10-203	exon_number=13	exon_id=ENSE00001480405.1	level=2	protein_id=ENSP00000368592.1	transcript_support_level=1	tag=basic,appris_principal_1,CCDS	ccdsid=CCDS44036.1	havana_gene=OTTHUMG00000000851.4	havana_transcript=OTTHUMT00000002421.3
chr1	HAVANA	CDS	1184969	1185109	.	+	0	ID=CDS:ENST00000379290.5	Parent=ENST00000379290.5	gene_id=ENSG00000162571.13	transcript_id=ENST00000379290.5	gene_type=protein_coding	gene_name=TTLL10	transcript_type=protein_coding	transcript_name=TTLL10-203	exon_number=13	exon_id=ENSE00001480405.1	level=2	protein_id=ENSP00000368592.1	transcript_support_level=1	tag=basic,appris_principal_1,CCDS	ccdsid=CCDS44036.1	havana_gene=OTTHUMG00000000851.4	havana_transcript=OTTHUMT00000002421.3
chr1	HAVANA	exon	1196600	1196716	.	+	.	ID=exon:ENST00000379290.5:14	Parent=ENST00000379290.5	gene_id=ENSG00000162571.13	transcript_id=ENST00000379290.5	gene_type=protein_coding	gene_name=TTLL10	transcript_type=protein_coding	transcript_name=TTLL10-203	exon_number=14	exon_id=ENSE00003631234.1	level=2	protein_id=ENSP00000368592.1	transcript_support_level=1	tag=basic,appris_principal_1,CCDS	ccdsid=CCDS44036.1	havana_gene=OTTHUMG00000000851.4	havana_transcript=OTTHUMT00000002421.3
chr1	HAVANA	CDS	1196600	1196716	.	+	0	ID=CDS:ENST00000379290.5	Parent=ENST00000379290.5	gene_id=ENSG00000162571.13	transcript_id=ENST00000379290.5	gene_type=protein_coding	gene_name=TTLL10	transcript_type=protein_coding	transcript_name=TTLL10-203	exon_number=14	exon_id=ENSE00003631234.1	level=2	protein_id=ENSP00000368592.1	transcript_support_level=1	tag=basic,appris_principal_1,CCDS	ccdsid=CCDS44036.1	havana_gene=OTTHUMG00000000851.4	havana_transcript=OTTHUMT00000002421.3
chr1	HAVANA	exon	1197093	1197186	.	+	.	ID=exon:ENST00000379290.5:15	Parent=ENST00000379290.5	gene_id=ENSG00000162571.13	transcript_id=ENST00000379290.5	gene_type=protein_coding	gene_name=TTLL10	transcript_type=protein_coding	transcript_name=TTLL10-203	exon_number=15	exon_id=ENSE00003687990.1	level=2	protein_id=ENSP00000368592.1	transcript_support_level=1	tag=basic,appris_principal_1,CCDS	ccdsid=CCDS44036.1	havana_gene=OTTHUMG00000000851.4	havana_transcript=OTTHUMT00000002421.3
chr1	HAVANA	CDS	1197093	1197186	.	+	0	ID=CDS:ENST00000379290.5	Parent=ENST00000379290.5	gene_id=ENSG00000162571.13	transcript_id=ENST00000379290.5	gene_type=protein_coding	gene_name=TTLL10	transcript_type=protein_coding	transcript_name=TTLL10-203	exon_number=15	exon_id=ENSE00003687990.1	level=2	protein_id=ENSP00000368592.1	transcript_support_level=1	tag=basic,appris_principal_1,CCDS	ccdsid=CCDS44036.1	havana_gene=OTTHUMG00000000851.4	havana_transcript=OTTHUMT00000002421.3
chr1	HAVANA	exon	1197438	1197935	.	+	.	ID=exon:ENST00000379290.5:16	Parent=ENST00000379290.5	gene_id=ENSG00000162571.13	transcript_id=ENST00000379290.5	gene_type=protein_coding	gene_name=TTLL10	transcript_type=protein_coding	transcript_name=TTLL10-203	exon_number=16	exon_id=ENSE00001480395.1	level=2	protein_id=ENSP00000368592.1	transcript_support_level=1	tag=basic,appris_principal_1,CCDS	ccdsid=CCDS44036.1	havana_gene=OTTHUMG00000000851.4	havana_transcript=OTTHUMT00000002421.3
chr1	HAVANA	CDS	1197438	1197847	.	+	2	ID=CDS:ENST00000379290.5	Parent=ENST00000379290.5	gene_id=ENSG00000162571.13	transcript_id=ENST00000379290.5	gene_type=protein_coding	gene_name=TTLL10	transcript_type=protein_coding	transcript_name=TTLL10-203	exon_number=16	exon_id=ENSE00001480395.1	level=2	protein_id=ENSP00000368592.1	transcript_support_level=1	tag=basic,appris_principal_1,CCDS	ccdsid=CCDS44036.1	havana_gene=OTTHUMG00000000851.4	havana_transcript=OTTHUMT00000002421.3
chr1	HAVANA	stop_codon	1197845	1197847	.	+	0	ID=stop_codon:ENST00000379290.5	Parent=ENST00000379290.5	gene_id=ENSG00000162571.13	transcript_id=ENST00000379290.5	gene_type=protein_coding	gene_name=TTLL10	transcript_type=protein_coding	transcript_name=TTLL10-203	exon_number=16	exon_id=ENSE00001480395.1	level=2	protein_id=ENSP00000368592.1	transcript_support_level=1	tag=basic,appris_principal_1,CCDS	ccdsid=CCDS44036.1	havana_gene=OTTHUMG00000000851.4	havana_transcript=OTTHUMT00000002421.3
chr1	HAVANA	five_prime_UTR	1173903	1173926	.	+	.	ID=UTR5:ENST00000379290.5	Parent=ENST00000379290.5	gene_id=ENSG00000162571.13	transcript_id=ENST00000379290.5	gene_type=protein_coding	gene_name=TTLL10	transcript_type=protein_coding	transcript_name=TTLL10-203	exon_number=1	exon_id=ENSE00001480467.1	level=2	protein_id=ENSP00000368592.1	transcript_support_level=1	tag=basic,appris_principal_1,CCDS	ccdsid=CCDS44036.1	havana_gene=OTTHUMG00000000851.4	havana_transcript=OTTHUMT00000002421.3
chr1	HAVANA	five_prime_UTR	1174266	1174321	.	+	.	ID=UTR5:ENST00000379290.5	Parent=ENST00000379290.5	gene_id=ENSG00000162571.13	transcript_id=ENST00000379290.5	gene_type=protein_coding	gene_name=TTLL10	transcript_type=protein_coding	transcript_name=TTLL10-203	exon_number=2	exon_id=ENSE00001480466.1	level=2	protein_id=ENSP00000368592.1	transcript_support_level=1	tag=basic,appris_principal_1,CCDS	ccdsid=CCDS44036.1	havana_gene=OTTHUMG00000000851.4	havana_transcript=OTTHUMT00000002421.3
chr1	HAVANA	five_prime_UTR	1174424	1174489	.	+	.	ID=UTR5:ENST00000379290.5	Parent=ENST00000379290.5	gene_id=ENSG00000162571.13	transcript_id=ENST00000379290.5	gene_type=protein_coding	gene_name=TTLL10	transcript_type=protein_coding	transcript_name=TTLL10-203	exon_number=3	exon_id=ENSE00001480465.1	level=2	protein_id=ENSP00000368592.1	transcript_support_level=1	tag=basic,appris_principal_1,CCDS	ccdsid=CCDS44036.1	havana_gene=OTTHUMG00000000851.4	havana_transcript=OTTHUMT00000002421.3
chr1	HAVANA	five_prime_UTR	1179189	1179215	.	+	.	ID=UTR5:ENST00000379290.5	Parent=ENST00000379290.5	gene_id=ENSG00000162571.13	transcript_id=ENST00000379290.5	gene_type=protein_coding	gene_name=TTLL10	transcript_type=protein_coding	transcript_name=TTLL10-203	exon_number=4	exon_id=ENSE00002321912.1	level=2	protein_id=ENSP00000368592.1	transcript_support_level=1	tag=basic,appris_principal_1,CCDS	ccdsid=CCDS44036.1	havana_gene=OTTHUMG00000000851.4	havana_transcript=OTTHUMT00000002421.3
chr1	HAVANA	three_prime_UTR	1197848	1197935	.	+	.	ID=UTR3:ENST00000379290.5	Parent=ENST00000379290.5	gene_id=ENSG00000162571.13	transcript_id=ENST00000379290.5	gene_type=protein_coding	gene_name=TTLL10	transcript_type=protein_coding	transcript_name=TTLL10-203	exon_number=16	exon_id=ENSE00001480395.1	level=2	protein_id=ENSP00000368592.1	transcript_support_level=1	tag=basic,appris_principal_1,CCDS	ccdsid=CCDS44036.1	havana_gene=OTTHUMG00000000851.4	havana_transcript=OTTHUMT00000002421.3
chr1	ENSEMBL	transcript	1173906	1197933	.	+	.	ID=ENST00000379289.5	Parent=ENSG00000162571.13	gene_id=ENSG00000162571.13	transcript_id=ENST00000379289.5	gene_type=protein_coding	gene_name=TTLL10	transcript_type=protein_coding	transcript_name=TTLL10-202	level=3	protein_id=ENSP00000368591.1	transcript_support_level=2	tag=basic,appris_principal_1,CCDS	ccdsid=CCDS44036.1	havana_gene=OTTHUMG00000000851.4
chr1	ENSEMBL	exon	1173906	1173926	.	+	.	ID=exon:ENST00000379289.5:1	Parent=ENST00000379289.5	gene_id=ENSG00000162571.13	transcript_id=ENST00000379289.5	gene_type=protein_coding	gene_name=TTLL10	transcript_type=protein_coding	transcript_name=TTLL10-202	exon_number=1	exon_id=ENSE00001480388.1	level=3	protein_id=ENSP00000368591.1	transcript_support_level=2	tag=basic,appris_principal_1,CCDS	ccdsid=CCDS44036.1	havana_gene=OTTHUMG00000000851.4
chr1	ENSEMBL	exon	1174285	1174321	.	+	.	ID=exon:ENST00000379289.5:2	Parent=ENST00000379289.5	gene_id=ENSG00000162571.13	transcript_id=ENST00000379289.5	gene_type=protein_coding	gene_name=TTLL10	transcript_type=protein_coding	transcript_name=TTLL10-202	exon_number=2	exon_id=ENSE00001480387.1	level=3	protein_id=ENSP00000368591.1	transcript_support_level=2	tag=basic,appris_principal_1,CCDS	ccdsid=CCDS44036.1	havana_gene=OTTHUMG00000000851.4
chr1	ENSEMBL	exon	1174424	1174489	.	+	.	ID=exon:ENST00000379289.5:3	Parent=ENST00000379289.5	gene_id=ENSG00000162571.13	transcript_id=ENST00000379289.5	gene_type=protein_coding	gene_name=TTLL10	transcript_type=protein_coding	transcript_name=TTLL10-202	exon_number=3	exon_id=ENSE00001480465.1	level=3	protein_id=ENSP00000368591.1	transcript_support_level=2	tag=basic,appris_principal_1,CCDS	ccdsid=CCDS44036.1	havana_gene=OTTHUMG00000000851.4
chr1	ENSEMBL	exon	1179189	1179333	.	+	.	ID=exon:ENST00000379289.5:4	Parent=ENST00000379289.5	gene_id=ENSG00000162571.13	transcript_id=ENST00000379289.5	gene_type=protein_coding	gene_name=TTLL10	transcript_type=protein_coding	transcript_name=TTLL10-202	exon_number=4	exon_id=ENSE00002321912.1	level=3	protein_id=ENSP00000368591.1	transcript_support_level=2	tag=basic,appris_principal_1,CCDS	ccdsid=CCDS44036.1	havana_gene=OTTHUMG00000000851.4
chr1	ENSEMBL	CDS	1179216	1179333	.	+	0	ID=CDS:ENST00000379289.5	Parent=ENST00000379289.5	gene_id=ENSG00000162571.13	transcript_id=ENST00000379289.5	gene_type=protein_coding	gene_name=TTLL10	transcript_type=protein_coding	transcript_name=TTLL10-202	exon_number=4	exon_id=ENSE00002321912.1	level=3	protein_id=ENSP00000368591.1	transcript_support_level=2	tag=basic,appris_principal_1,CCDS	ccdsid=CCDS44036.1	havana_gene=OTTHUMG00000000851.4
chr1	ENSEMBL	start_codon	1179216	1179218	.	+	0	ID=start_codon:ENST00000379289.5	Parent=ENST00000379289.5	gene_id=ENSG00000162571.13	transcript_id=ENST00000379289.5	gene_type=protein_coding	gene_name=TTLL10	transcript_type=protein_coding	transcript_name=TTLL10-202	exon_number=4	exon_id=ENSE00002321912.1	level=3	protein_id=ENSP00000368591.1	transcript_support_level=2	tag=basic,appris_principal_1,CCDS	ccdsid=CCDS44036.1	havana_gene=OTTHUMG00000000851.4
chr1	ENSEMBL	exon	1179657	1179737	.	+	.	ID=exon:ENST00000379289.5:5	Parent=ENST00000379289.5	gene_id=ENSG00000162571.13	transcript_id=ENST00000379289.5	gene_type=protein_coding	gene_name=TTLL10	transcript_type=protein_coding	transcript_name=TTLL10-202	exon_number=5	exon_id=ENSE00001708250.1	level=3	protein_id=ENSP00000368591.1	transcript_support_level=2	tag=basic,appris_principal_1,CCDS	ccdsid=CCDS44036.1	havana_gene=OTTHUMG00000000851.4
chr1	ENSEMBL	CDS	1179657	1179737	.	+	2	ID=CDS:ENST00000379289.5	Parent=ENST00000379289.5	gene_id=ENSG00000162571.13	transcript_id=ENST00000379289.5	gene_type=protein_coding	gene_name=TTLL10	transcript_type=protein_coding	transcript_name=TTLL10-202	exon_number=5	exon_id=ENSE00001708250.1	level=3	protein_id=ENSP00000368591.1	transcript_support_level=2	tag=basic,appris_principal_1,CCDS	ccdsid=CCDS44036.1	havana_gene=OTTHUMG00000000851.4
chr1	ENSEMBL	exon	1180034	1180340	.	+	.	ID=exon:ENST00000379289.5:6	Parent=ENST00000379289.5	gene_id=ENSG00000162571.13	transcript_id=ENST00000379289.5	gene_type=protein_coding	gene_name=TTLL10	transcript_type=protein_coding	transcript_name=TTLL10-202	exon_number=6	exon_id=ENSE00003486642.1	level=3	protein_id=ENSP00000368591.1	transcript_support_level=2	tag=basic,appris_principal_1,CCDS	ccdsid=CCDS44036.1	havana_gene=OTTHUMG00000000851.4
chr1	ENSEMBL	CDS	1180034	1180340	.	+	2	ID=CDS:ENST00000379289.5	Parent=ENST00000379289.5	gene_id=ENSG00000162571.13	transcript_id=ENST00000379289.5	gene_type=protein_coding	gene_name=TTLL10	transcript_type=protein_coding	transcript_name=TTLL10-202	exon_number=6	exon_id=ENSE00003486642.1	level=3	protein_id=ENSP00000368591.1	transcript_support_level=2	tag=basic,appris_principal_1,CCDS	ccdsid=CCDS44036.1	havana_gene=OTTHUMG00000000851.4
chr1	ENSEMBL	exon	1180483	1180601	.	+	.	ID=exon:ENST00000379289.5:7	Parent=ENST00000379289.5	gene_id=ENSG00000162571.13	transcript_id=ENST00000379289.5	gene_type=protein_coding	gene_name=TTLL10	transcript_type=protein_coding	transcript_name=TTLL10-202	exon_number=7	exon_id=ENSE00001066411.1	level=3	protein_id=ENSP00000368591.1	transcript_support_level=2	tag=basic,appris_principal_1,CCDS	ccdsid=CCDS44036.1	havana_gene=OTTHUMG00000000851.4
chr1	ENSEMBL	CDS	1180483	1180601	.	+	1	ID=CDS:ENST00000379289.5	Parent=ENST00000379289.5	gene_id=ENSG00000162571.13	transcript_id=ENST00000379289.5	gene_type=protein_coding	gene_name=TTLL10	transcript_type=protein_coding	transcript_name=TTLL10-202	exon_number=7	exon_id=ENSE00001066411.1	level=3	protein_id=ENSP00000368591.1	transcript_support_level=2	tag=basic,appris_principal_1,CCDS	ccdsid=CCDS44036.1	havana_gene=OTTHUMG00000000851.4
chr1	ENSEMBL	exon	1180731	1180860	.	+	.	ID=exon:ENST00000379289.5:8	Parent=ENST00000379289.5	gene_id=ENSG00000162571.13	transcript_id=ENST00000379289.5	gene_type=protein_coding	gene_name=TTLL10	transcript_type=protein_coding	transcript_name=TTLL10-202	exon_number=8	exon_id=ENSE00001066412.1	level=3	protein_id=ENSP00000368591.1	transcript_support_level=2	tag=basic,appris_principal_1,CCDS	ccdsid=CCDS44036.1	havana_gene=OTTHUMG00000000851.4
chr1	ENSEMBL	CDS	1180731	1180860	.	+	2	ID=CDS:ENST00000379289.5	Parent=ENST00000379289.5	gene_id=ENSG00000162571.13	transcript_id=ENST00000379289.5	gene_type=protein_coding	gene_name=TTLL10	transcript_type=protein_coding	transcript_name=TTLL10-202	exon_number=8	exon_id=ENSE00001066412.1	level=3	protein_id=ENSP00000368591.1	transcript_support_level=2	tag=basic,appris_principal_1,CCDS	ccdsid=CCDS44036.1	havana_gene=OTTHUMG00000000851.4
chr1	ENSEMBL	exon	1181741	1181815	.	+	.	ID=exon:ENST00000379289.5:9	Parent=ENST00000379289.5	gene_id=ENSG00000162571.13	transcript_id=ENST00000379289.5	gene_type=protein_coding	gene_name=TTLL10	transcript_type=protein_coding	transcript_name=TTLL10-202	exon_number=9	exon_id=ENSE00003539251.1	level=3	protein_id=ENSP00000368591.1	transcript_support_level=2	tag=basic,appris_principal_1,CCDS	ccdsid=CCDS44036.1	havana_gene=OTTHUMG00000000851.4
chr1	ENSEMBL	CDS	1181741	1181815	.	+	1	ID=CDS:ENST00000379289.5	Parent=ENST00000379289.5	gene_id=ENSG00000162571.13	transcript_id=ENST00000379289.5	gene_type=protein_coding	gene_name=TTLL10	transcript_type=protein_coding	transcript_name=TTLL10-202	exon_number=9	exon_id=ENSE00003539251.1	level=3	protein_id=ENSP00000368591.1	transcript_support_level=2	tag=basic,appris_principal_1,CCDS	ccdsid=CCDS44036.1	havana_gene=OTTHUMG00000000851.4
chr1	ENSEMBL	exon	1182361	1182446	.	+	.	ID=exon:ENST00000379289.5:10	Parent=ENST00000379289.5	gene_id=ENSG00000162571.13	transcript_id=ENST00000379289.5	gene_type=protein_coding	gene_name=TTLL10	transcript_type=protein_coding	transcript_name=TTLL10-202	exon_number=10	exon_id=ENSE00003628330.1	level=3	protein_id=ENSP00000368591.1	transcript_support_level=2	tag=basic,appris_principal_1,CCDS	ccdsid=CCDS44036.1	havana_gene=OTTHUMG00000000851.4
chr1	ENSEMBL	CDS	1182361	1182446	.	+	1	ID=CDS:ENST00000379289.5	Parent=ENST00000379289.5	gene_id=ENSG00000162571.13	transcript_id=ENST00000379289.5	gene_type=protein_coding	gene_name=TTLL10	transcript_type=protein_coding	transcript_name=TTLL10-202	exon_number=10	exon_id=ENSE00003628330.1	level=3	protein_id=ENSP00000368591.1	transcript_support_level=2	tag=basic,appris_principal_1,CCDS	ccdsid=CCDS44036.1	havana_gene=OTTHUMG00000000851.4
chr1	ENSEMBL	exon	1182876	1183047	.	+	.	ID=exon:ENST00000379289.5:11	Parent=ENST00000379289.5	gene_id=ENSG00000162571.13	transcript_id=ENST00000379289.5	gene_type=protein_coding	gene_name=TTLL10	transcript_type=protein_coding	transcript_name=TTLL10-202	exon_number=11	exon_id=ENSE00003545721.1	level=3	protein_id=ENSP00000368591.1	transcript_support_level=2	tag=basic,appris_principal_1,CCDS	ccdsid=CCDS44036.1	havana_gene=OTTHUMG00000000851.4
chr1	ENSEMBL	CDS	1182876	1183047	.	+	2	ID=CDS:ENST00000379289.5	Parent=ENST00000379289.5	gene_id=ENSG00000162571.13	transcript_id=ENST00000379289.5	gene_type=protein_coding	gene_name=TTLL10	transcript_type=protein_coding	transcript_name=TTLL10-202	exon_number=11	exon_id=ENSE00003545721.1	level=3	protein_id=ENSP00000368591.1	transcript_support_level=2	tag=basic,appris_principal_1,CCDS	ccdsid=CCDS44036.1	havana_gene=OTTHUMG00000000851.4
chr1	ENSEMBL	exon	1183920	1184091	.	+	.	ID=exon:ENST00000379289.5:12	Parent=ENST00000379289.5	gene_id=ENSG00000162571.13	transcript_id=ENST00000379289.5	gene_type=protein_coding	gene_name=TTLL10	transcript_type=protein_coding	transcript_name=TTLL10-202	exon_number=12	exon_id=ENSE00001209659.1	level=3	protein_id=ENSP00000368591.1	transcript_support_level=2	tag=basic,appris_principal_1,CCDS	ccdsid=CCDS44036.1	havana_gene=OTTHUMG00000000851.4
chr1	ENSEMBL	CDS	1183920	1184091	.	+	1	ID=CDS:ENST00000379289.5	Parent=ENST00000379289.5	gene_id=ENSG00000162571.13	transcript_id=ENST00000379289.5	gene_type=protein_coding	gene_name=TTLL10	transcript_type=protein_coding	transcript_name=TTLL10-202	exon_number=12	exon_id=ENSE00001209659.1	level=3	protein_id=ENSP00000368591.1	transcript_support_level=2	tag=basic,appris_principal_1,CCDS	ccdsid=CCDS44036.1	havana_gene=OTTHUMG00000000851.4
chr1	ENSEMBL	exon	1184969	1185109	.	+	.	ID=exon:ENST00000379289.5:13	Parent=ENST00000379289.5	gene_id=ENSG00000162571.13	transcript_id=ENST00000379289.5	gene_type=protein_coding	gene_name=TTLL10	transcript_type=protein_coding	transcript_name=TTLL10-202	exon_number=13	exon_id=ENSE00001480405.1	level=3	protein_id=ENSP00000368591.1	transcript_support_level=2	tag=basic,appris_principal_1,CCDS	ccdsid=CCDS44036.1	havana_gene=OTTHUMG00000000851.4
chr1	ENSEMBL	CDS	1184969	1185109	.	+	0	ID=CDS:ENST00000379289.5	Parent=ENST00000379289.5	gene_id=ENSG00000162571.13	transcript_id=ENST00000379289.5	gene_type=protein_coding	gene_name=TTLL10	transcript_type=protein_coding	transcript_name=TTLL10-202	exon_number=13	exon_id=ENSE00001480405.1	level=3	protein_id=ENSP00000368591.1	transcript_support_level=2	tag=basic,appris_principal_1,CCDS	ccdsid=CCDS44036.1	havana_gene=OTTHUMG00000000851.4
chr1	ENSEMBL	exon	1196600	1196716	.	+	.	ID=exon:ENST00000379289.5:14	Parent=ENST00000379289.5	gene_id=ENSG00000162571.13	transcript_id=ENST00000379289.5	gene_type=protein_coding	gene_name=TTLL10	transcript_type=protein_coding	transcript_name=TTLL10-202	exon_number=14	exon_id=ENSE00003631234.1	level=3	protein_id=ENSP00000368591.1	transcript_support_level=2	tag=basic,appris_principal_1,CCDS	ccdsid=CCDS44036.1	havana_gene=OTTHUMG00000000851.4
chr1	ENSEMBL	CDS	1196600	1196716	.	+	0	ID=CDS:ENST00000379289.5	Parent=ENST00000379289.5	gene_id=ENSG00000162571.13	transcript_id=ENST00000379289.5	gene_type=protein_coding	gene_name=TTLL10	transcript_type=protein_coding	transcript_name=TTLL10-202	exon_number=14	exon_id=ENSE00003631234.1	level=3	protein_id=ENSP00000368591.1	transcript_support_level=2	tag=basic,appris_principal_1,CCDS	ccdsid=CCDS44036.1	havana_gene=OTTHUMG00000000851.4
chr1	ENSEMBL	exon	1197093	1197186	.	+	.	ID=exon:ENST00000379289.5:15	Parent=ENST00000379289.5	gene_id=ENSG00000162571.13	transcript_id=ENST00000379289.5	gene_type=protein_coding	gene_name=TTLL10	transcript_type=protein_coding	transcript_name=TTLL10-202	exon_number=15	exon_id=ENSE00003687990.1	level=3	protein_id=ENSP00000368591.1	transcript_support_level=2	tag=basic,appris_principal_1,CCDS	ccdsid=CCDS44036.1	havana_gene=OTTHUMG00000000851.4
chr1	ENSEMBL	CDS	1197093	1197186	.	+	0	ID=CDS:ENST00000379289.5	Parent=ENST00000379289.5	gene_id=ENSG00000162571.13	transcript_id=ENST00000379289.5	gene_type=protein_coding	gene_name=TTLL10	transcript_type=protein_coding	transcript_name=TTLL10-202	exon_number=15	exon_id=ENSE00003687990.1	level=3	protein_id=ENSP00000368591.1	transcript_support_level=2	tag=basic,appris_principal_1,CCDS	ccdsid=CCDS44036.1	havana_gene=OTTHUMG00000000851.4
chr1	ENSEMBL	exon	1197438	1197933	.	+	.	ID=exon:ENST00000379289.5:16	Parent=ENST00000379289.5	gene_id=ENSG00000162571.13	transcript_id=ENST00000379289.5	gene_type=protein_coding	gene_name=TTLL10	transcript_type=protein_coding	transcript_name=TTLL10-202	exon_number=16	exon_id=ENSE00001480380.1	level=3	protein_id=ENSP00000368591.1	transcript_support_level=2	tag=basic,appris_principal_1,CCDS	ccdsid=CCDS44036.1	havana_gene=OTTHUMG00000000851.4
chr1	ENSEMBL	CDS	1197438	1197847	.	+	2	ID=CDS:ENST00000379289.5	Parent=ENST00000379289.5	gene_id=ENSG00000162571.13	transcript_id=ENST00000379289.5	gene_type=protein_coding	gene_name=TTLL10	transcript_type=protein_coding	transcript_name=TTLL10-202	exon_number=16	exon_id=ENSE00001480380.1	level=3	protein_id=ENSP00000368591.1	transcript_support_level=2	tag=basic,appris_principal_1,CCDS	ccdsid=CCDS44036.1	havana_gene=OTTHUMG00000000851.4
chr1	ENSEMBL	stop_codon	1197845	1197847	.	+	0	ID=stop_codon:ENST00000379289.5	Parent=ENST00000379289.5	gene_id=ENSG00000162571.13	transcript_id=ENST00000379289.5	gene_type=protein_coding	gene_name=TTLL10	transcript_type=protein_coding	transcript_name=TTLL10-202	exon_number=16	exon_id=ENSE00001480380.1	level=3	protein_id=ENSP00000368591.1	transcript_support_level=2	tag=basic,appris_principal_1,CCDS	ccdsid=CCDS44036.1	havana_gene=OTTHUMG00000000851.4
chr1	ENSEMBL	five_prime_UTR	1173906	1173926	.	+	.	ID=UTR5:ENST00000379289.5	Parent=ENST00000379289.5	gene_id=ENSG00000162571.13	transcript_id=ENST00000379289.5	gene_type=protein_coding	gene_name=TTLL10	transcript_type=protein_coding	transcript_name=TTLL10-202	exon_number=1	exon_id=ENSE00001480388.1	level=3	protein_id=ENSP00000368591.1	transcript_support_level=2	tag=basic,appris_principal_1,CCDS	ccdsid=CCDS44036.1	havana_gene=OTTHUMG00000000851.4
chr1	ENSEMBL	five_prime_UTR	1174285	1174321	.	+	.	ID=UTR5:ENST00000379289.5	Parent=ENST00000379289.5	gene_id=ENSG00000162571.13	transcript_id=ENST00000379289.5	gene_type=protein_coding	gene_name=TTLL10	transcript_type=protein_coding	transcript_name=TTLL10-202	exon_number=2	exon_id=ENSE00001480387.1	level=3	protein_id=ENSP00000368591.1	transcript_support_level=2	tag=basic,appris_principal_1,CCDS	ccdsid=CCDS44036.1	havana_gene=OTTHUMG00000000851.4
chr1	ENSEMBL	five_prime_UTR	1174424	1174489	.	+	.	ID=UTR5:ENST00000379289.5	Parent=ENST00000379289.5	gene_id=ENSG00000162571.13	transcript_id=ENST00000379289.5	gene_type=protein_coding	gene_name=TTLL10	transcript_type=protein_coding	transcript_name=TTLL10-202	exon_number=3	exon_id=ENSE00001480465.1	level=3	protein_id=ENSP00000368591.1	transcript_support_level=2	tag=basic,appris_principal_1,CCDS	ccdsid=CCDS44036.1	havana_gene=OTTHUMG00000000851.4
chr1	ENSEMBL	five_prime_UTR	1179189	1179215	.	+	.	ID=UTR5:ENST00000379289.5	Parent=ENST00000379289.5	gene_id=ENSG00000162571.13	transcript_id=ENST00000379289.5	gene_type=protein_coding	gene_name=TTLL10	transcript_type=protein_coding	transcript_name=TTLL10-202	exon_number=4	exon_id=ENSE00002321912.1	level=3	protein_id=ENSP00000368591.1	transcript_support_level=2	tag=basic,appris_principal_1,CCDS	ccdsid=CCDS44036.1	havana_gene=OTTHUMG00000000851.4
chr1	ENSEMBL	three_prime_UTR	1197848	1197933	.	+	.	ID=UTR3:ENST00000379289.5	Parent=ENST00000379289.5	gene_id=ENSG00000162571.13	transcript_id=ENST00000379289.5	gene_type=protein_coding	gene_name=TTLL10	transcript_type=protein_coding	transcript_name=TTLL10-202	exon_number=16	exon_id=ENSE00001480380.1	level=3	protein_id=ENSP00000368591.1	transcript_support_level=2	tag=basic,appris_principal_1,CCDS	ccdsid=CCDS44036.1	havana_gene=OTTHUMG00000000851.4
chr1	HAVANA	transcript	1179697	1185864	.	+	.	ID=ENST00000379288.3	Parent=ENSG00000162571.13	gene_id=ENSG00000162571.13	transcript_id=ENST00000379288.3	gene_type=protein_coding	gene_name=TTLL10	transcript_type=protein_coding	transcript_name=TTLL10-201	level=2	protein_id=ENSP00000368590.3	transcript_support_level=1	tag=basic,CCDS	ccdsid=CCDS8.1	havana_gene=OTTHUMG00000000851.4	havana_transcript=OTTHUMT00000002420.2
chr1	HAVANA	exon	1179697	1179853	.	+	.	ID=exon:ENST00000379288.3:1	Parent=ENST00000379288.3	gene_id=ENSG00000162571.13	transcript_id=ENST00000379288.3	gene_type=protein_coding	gene_name=TTLL10	transcript_type=protein_coding	transcript_name=TTLL10-201	exon_number=1	exon_id=ENSE00001231790.1	level=2	protein_id=ENSP00000368590.3	transcript_support_level=1	tag=basic,CCDS	ccdsid=CCDS8.1	havana_gene=OTTHUMG00000000851.4	havana_transcript=OTTHUMT00000002420.2
chr1	HAVANA	exon	1180034	1180340	.	+	.	ID=exon:ENST00000379288.3:2	Parent=ENST00000379288.3	gene_id=ENSG00000162571.13	transcript_id=ENST00000379288.3	gene_type=protein_coding	gene_name=TTLL10	transcript_type=protein_coding	transcript_name=TTLL10-201	exon_number=2	exon_id=ENSE00003598036.1	level=2	protein_id=ENSP00000368590.3	transcript_support_level=1	tag=basic,CCDS	ccdsid=CCDS8.1	havana_gene=OTTHUMG00000000851.4	havana_transcript=OTTHUMT00000002420.2
chr1	HAVANA	CDS	1180054	1180340	.	+	0	ID=CDS:ENST00000379288.3	Parent=ENST00000379288.3	gene_id=ENSG00000162571.13	transcript_id=ENST00000379288.3	gene_type=protein_coding	gene_name=TTLL10	transcript_type=protein_coding	transcript_name=TTLL10-201	exon_number=2	exon_id=ENSE00003598036.1	level=2	protein_id=ENSP00000368590.3	transcript_support_level=1	tag=basic,CCDS	ccdsid=CCDS8.1	havana_gene=OTTHUMG00000000851.4	havana_transcript=OTTHUMT00000002420.2
chr1	HAVANA	start_codon	1180054	1180056	.	+	0	ID=start_codon:ENST00000379288.3	Parent=ENST00000379288.3	gene_id=ENSG00000162571.13	transcript_id=ENST00000379288.3	gene_type=protein_coding	gene_name=TTLL10	transcript_type=protein_coding	transcript_name=TTLL10-201	exon_number=2	exon_id=ENSE00003598036.1	level=2	protein_id=ENSP00000368590.3	transcript_support_level=1	tag=basic,CCDS	ccdsid=CCDS8.1	havana_gene=OTTHUMG00000000851.4	havana_transcript=OTTHUMT00000002420.2
chr1	HAVANA	exon	1180483	1180601	.	+	.	ID=exon:ENST00000379288.3:3	Parent=ENST00000379288.3	gene_id=ENSG00000162571.13	transcript_id=ENST00000379288.3	gene_type=protein_coding	gene_name=TTLL10	transcript_type=protein_coding	transcript_name=TTLL10-201	exon_number=3	exon_id=ENSE00001066411.1	level=2	protein_id=ENSP00000368590.3	transcript_support_level=1	tag=basic,CCDS	ccdsid=CCDS8.1	havana_gene=OTTHUMG00000000851.4	havana_transcript=OTTHUMT00000002420.2
chr1	HAVANA	CDS	1180483	1180601	.	+	1	ID=CDS:ENST00000379288.3	Parent=ENST00000379288.3	gene_id=ENSG00000162571.13	transcript_id=ENST00000379288.3	gene_type=protein_coding	gene_name=TTLL10	transcript_type=protein_coding	transcript_name=TTLL10-201	exon_number=3	exon_id=ENSE00001066411.1	level=2	protein_id=ENSP00000368590.3	transcript_support_level=1	tag=basic,CCDS	ccdsid=CCDS8.1	havana_gene=OTTHUMG00000000851.4	havana_transcript=OTTHUMT00000002420.2
[truncated: 3,637 more rows]
