# Supplementary material for: SpliceDetector: a software for detection of alternative splicing events in human and model organisms directly from transcript IDs
Source: Sci Rep. 2018 Mar 22;8:5063. doi: 10.1038/s41598-018-23245-1 (PMC5864913; doi:10.1038/s41598-018-23245-1)
Supplement: Supplementary file 7 — Supplementary Dataset S9 [file 41598_2018_23245_MOESM7_ESM.xlsx]

## Sheet: Sheet1
Transcript ID	Control Unique transcript Count	Treatment Unique transcript Count
ENST00000393467	3	26.5
ENST00000527414	1.5	0
ENST00000372638	18	85.5
ENST00000290551	937.5	208
ENST00000317216	19.5	427
ENST00000367651	432	1142
ENST00000326685	0	0
ENST00000309868	0	0
ENST00000515171	0	0
ENST00000504238	0	0
ENST00000517451	3	0.5
ENST00000356541	0	0
ENST00000398030	0.5	6
ENST00000436443	3	2
ENST00000394555	2.5	0
ENST00000355426	2.5	0
ENST00000532899	38	10.5
ENST00000237853	306	802
ENST00000271332	1293.5	3348
ENST00000409236	5	0
ENST00000533983	4	0
ENST00000338799	9.5	1
ENST00000488340	4.5	1
ENST00000405140	0.5	0
ENST00000523500	7.5	1
ENST00000534787	0	0
ENST00000530518	1.5	1.5
ENST00000307518	0	0
ENST00000263734	20	5.5
ENST00000407418	3899	987.5
ENST00000548263	168.5	67.5
ENST00000539560	1	8
ENST00000306602	9	65.5
ENST00000520164	3	24
ENST00000341500	270	102
ENST00000265643	50	174.5
ENST00000524717	44.5	8.5
ENST00000370110	5.5	20.5
ENST00000361487	52	165.5
ENST00000367603	3	0.5
ENST00000425280	0.5	5
ENST00000527615	3	13.5
ENST00000531380	467.5	46.5
ENST00000288135	0.5	6
ENST00000397661	2.5	2
ENST00000360105	0	0
ENST00000303562	10	123
ENST00000554617	0	6.5
ENST00000555347	1	10.5
ENST00000286201	317	795
ENST00000367021	615	100
ENST00000315141	3.5	0.5
ENST00000418185	1.5	0
ENST00000267569	2.5	6.5
ENST00000217026	644	1629
ENST00000396863	5.5	19
ENST00000290295	285.5	91.5
ENST00000263754	332.5	126.5
ENST00000407598	1.5	0
ENST00000443632	0	0
ENST00000263388	886	336.5
ENST00000263726	113	296.5
ENST00000373312	7.5	1.5
ENST00000380874	88.5	277
ENST00000262366	2.5	1
ENST00000368357	1	10
ENST00000416425	0	1.5
ENST00000534314	4	0.5
ENST00000522677	143	607.5
ENST00000504315	18.5	133.5
ENST00000243108	0.5	3
ENST00000435432	1.5	0
ENST00000456173	10.5	4.5
ENST00000558830	0	2
ENST00000381418	3.5	22
ENST00000256759	0	1
ENST00000324873	45	262
ENST00000494292	7	2
ENST00000361548	1	0
ENST00000350501	1	0
ENST00000356046	0.5	0
ENST00000236255	0	0
ENST00000354724	0.5	0
ENST00000400199	7.5	25.5
ENST00000318948	18	51.5
ENST00000537638	32.5	81.5
ENST00000374259	123	56.5
ENST00000264883	0	2
ENST00000259523	8.5	16.5
ENST00000458578	10	1.5
ENST00000521198	1.5	17
ENST00000345714	0	0
ENST00000396596	0	0
ENST00000353334	2	0
ENST00000238682	27.5	5.5
ENST00000536854	8.5	2
ENST00000370634	6.5	0
ENST00000229866	0	1.5
ENST00000413996	0.5	3
ENST00000528577	0	0
ENST00000370536	52	163
ENST00000316399	0	0
ENST00000396356	0	0
ENST00000375442	90	31.5
ENST00000361923	7	2
ENST00000433525	1	0
ENST00000550797	0	3.5
ENST00000394366	5.5	0.5
ENST00000550147	4	0
ENST00000338637	2.5	1
ENST00000562803	0	4
ENST00000536311	0	0.5
ENST00000454289	0	1.5
ENST00000376896	20	5
ENST00000546136	96	286.5
ENST00000320694	40	7.5
ENST00000327835	1816.5	544
ENST00000217086	247	83
ENST00000373509	184	454.5
ENST00000331920	4	12.5
ENST00000320672	248.5	63.5
ENST00000314761	0	1
ENST00000423497	0.5	11.5
ENST00000406644	4	0
ENST00000337907	3	0
ENST00000361524	0.5	32
ENST00000371438	0	0
ENST00000478660	0	3.5
ENST00000359524	0	0
ENST00000371432	0	0
ENST00000325455	271	2638.5
ENST00000502534	2	0
ENST00000421812	395.5	158
ENST00000513209	12	71
ENST00000590574	6	2
ENST00000394479	21	7.5
ENST00000378062	13.5	0
ENST00000418724	1.5	0
ENST00000548020	4.5	14.5
ENST00000380672	0	14.5
ENST00000262953	1.5	1
ENST00000448464	29.5	10
ENST00000342697	29.5	7.5
ENST00000526683	8.5	2
ENST00000349155	218	58.5
ENST00000334241	52	18
ENST00000372922	40	16
ENST00000340058	106.5	270.5
ENST00000407236	0	0
ENST00000262735	0	0
ENST00000338745	42.5	13.5
ENST00000405008	0	0
ENST00000394754	0	0
ENST00000394751	0	0
ENST00000356728	21.5	2
ENST00000344347	10	50.5
ENST00000258381	4	0
ENST00000373033	10	5.5
ENST00000337881	4.5	0
ENST00000312960	951.5	3324

## Sheet: Counting results
TRANSCRIPT ID	SPLICE EVENT	CONTROL READ COUNT	TREATMENT READ COUNT	CONTROL_SE	CONTROL_RI	CONTROL_A3	CONTROL_A5	CONTROL_SUB	CONTROL_AP	CONTROL_AT	TREATMENT_SE	TREATMENT_RI	TREATMENT_A3	TREATMENT_A5	TREATMENT_SUB	TREATMENT_AP	TREATMENT_AT
ENST00000393467	AP/AT,A3'SS(Exon2),	3	27	0	0	3	0	0	3	3	0	0	27	0	0	27	27
ENST00000527414	AP/AT,sub_RI(Exon26),	2	0	0	0	0	0	2	2	2	0	0	0	0	0	0	0
ENST00000372638	only one coding protein transcript	18	86	0	0	0	0	0	0	0	0	0	0	0	0	0	0
ENST00000290551	only one coding protein transcript	938	208	0	0	0	0	0	0	0	0	0	0	0	0	0	0
ENST00000317216	SE(Exon2),	20	427	20	0	0	0	0	0	0	427	0	0	0	0	0	0
ENST00000367651	AP,SE(Exon1),	432	1142	432	0	0	0	0	432	0	1142	0	0	0	0	1142	0
ENST00000326685	AT,SE(Exon14),SE(Exon12),SE(Exon11),	0	0	0	0	0	0	0	0	0	0	0	0	0	0	0	0
ENST00000309868	AP/AT,	0	0	0	0	0	0	0	0	0	0	0	0	0	0	0	0
ENST00000515171	AP/AT,SE(Exon15),SE(Exon14),SE(Exon12),SE(Exon11),sub_RI(Exon4),A3'SS(Exon2),	0	0	0	0	0	0	0	0	0	0	0	0	0	0	0	0
ENST00000504238	AP/AT,SE(Exon15),SE(Exon14),SE(Exon12),SE(Exon11),A3'SS(Exon2),	0	0	0	0	0	0	0	0	0	0	0	0	0	0	0	0
ENST00000517451	AP,A3'SS(Exon16),	3	1	0	0	3	0	0	3	0	0	0	1	0	0	1	0
ENST00000356541	AP,SE(Exon22),A3'SS(Exon23),A5'SS(Exon21),A3'SS(Exon16),	0	0	0	0	0	0	0	0	0	0	0	0	0	0	0	0
ENST00000398030	AT,SE(Exon4),RI(Exon1),	1	6	1	1	0	0	0	0	1	6	6	0	0	0	0	6
ENST00000436443	AP,	3	2	0	0	0	0	0	3	0	0	0	0	0	0	2	0
ENST00000394555	SE(Exon13),SE(Exon12),RI(Exon8),	3	0	6	3	0	0	0	0	0	0	0	0	0	0	0	0
ENST00000355426	AP/AT,SE(Exon12),RI(Exon8),	3	0	3	3	0	0	0	3	3	0	0	0	0	0	0	0
ENST00000532899	AP/AT,SE/sub_RI(Exon8),A5'SS(Exon8),A3'SS(Exon7),	38	11	38	0	38	38	38	38	38	11	0	11	11	11	11	11
ENST00000237853	AP,SE/sub_RI(Exon6),SE/sub_RI(Exon6),sub_RI(Exon6),RI(Exon3),	306	802	612	306	0	0	918	306	0	1604	802	0	0	2406	802	0
ENST00000271332	only one coding protein transcript	1294	3348	0	0	0	0	0	0	0	0	0	0	0	0	0	0
ENST00000409236	RI(Exon8),RI(Exon8),RI(Exon8),RI(Exon8),RI(Exon8),RI(Exon8),RI(Exon8),RI(Exon8),RI(Exon8),RI(Exon8),RI(Exon8),RI(Exon8),RI(Exon8),RI(Exon8),RI(Exon8),RI(Exon8),RI(Exon8),RI(Exon8),RI(Exon8),sub_RI(Exon5),RI(Exon8),RI(Exon8),RI(Exon8),RI(Exon8),	5	0	0	110	0	0	5	0	0	0	0	0	0	0	0	0
ENST00000533983	AP/AT,sub_RI(Exon2),	4	0	0	0	0	0	4	4	4	0	0	0	0	0	0	0
ENST00000338799	AP/AT,SE(Exon3),SE/sub_RI(Exon2),	10	1	20	0	0	0	10	10	10	2	0	0	0	1	1	1
ENST00000488340	AP/AT,SE/sub_RI(Exon7),A5'SS(Exon7),RI(Exon4),	5	1	5	5	0	5	5	5	5	1	1	0	1	1	1	1
ENST00000405140	AP/AT,sub_RI(Exon9),RI(Exon5),	1	0	0	1	0	0	1	1	1	0	0	0	0	0	0	0
ENST00000523500	AP/AT,A5'SS(Exon9),RI(Exon5),	8	1	0	8	0	8	0	8	8	0	1	0	1	0	1	1
ENST00000534787	AP/AT,A5'SS(Exon2),	0	0	0	0	0	0	0	0	0	0	0	0	0	0	0	0
ENST00000530518	AP/AT,A3'SS(Exon3),	2	2	0	0	2	0	0	2	2	0	0	2	0	0	2	2
ENST00000307518	AT,	0	0	0	0	0	0	0	0	0	0	0	0	0	0	0	0
ENST00000263734	AT,	20	6	0	0	0	0	0	0	20	0	0	0	0	0	0	6
ENST00000407418	AP,	3899	988	0	0	0	0	0	3899	0	0	0	0	0	0	988	0
ENST00000548263	AP/AT,SE(Exon17),SE(Exon16),RI(Exon12),RI(Exon1),	169	68	338	338	0	0	0	169	169	136	136	0	0	0	68	68
ENST00000539560	AP/AT,SE(Exon6),A3'SS(Exon20),	1	8	1	0	1	0	0	1	1	8	0	8	0	0	8	8
ENST00000306602	only one coding protein transcript	9	66	0	0	0	0	0	0	0	0	0	0	0	0	0	0
ENST00000520164	AT,	3	24	0	0	0	0	0	0	3	0	0	0	0	0	0	24
ENST00000341500	AT,	270	102	0	0	0	0	0	0	270	0	0	0	0	0	0	102
ENST00000265643	only one coding protein transcript	50	175	0	0	0	0	0	0	0	0	0	0	0	0	0	0
ENST00000524717	AT,	45	9	0	0	0	0	0	0	45	0	0	0	0	0	0	9
ENST00000370110	only one coding protein transcript	6	21	0	0	0	0	0	0	0	0	0	0	0	0	0	0
ENST00000361487	AP,	52	166	0	0	0	0	0	52	0	0	0	0	0	0	166	0
ENST00000367603	AT,	3	1	0	0	0	0	0	0	3	0	0	0	0	0	0	1
ENST00000425280	AP/AT,	1	5	0	0	0	0	0	1	1	0	0	0	0	0	5	5
ENST00000527615	AP/AT,SE(Exon15),SE(Exon10),A5'SS(Exon16),	3	14	6	0	0	3	0	3	3	28	0	0	14	0	14	14
ENST00000531380	only one coding protein transcript	468	47	0	0	0	0	0	0	0	0	0	0	0	0	0	0
ENST00000288135	No Splice	1	6	0	0	0	0	0	0	0	0	0	0	0	0	0	0
ENST00000397661	AT,SE(Exon11),SE(Exon3),SE(Exon2),	3	2	9	0	0	0	0	0	3	6	0	0	0	0	0	2
ENST00000360105	AP/AT,SE(Exon11),SE(Exon9),	0	0	0	0	0	0	0	0	0	0	0	0	0	0	0	0
ENST00000303562	AP,	10	123	0	0	0	0	0	10	0	0	0	0	0	0	123	0
ENST00000554617	AP/AT,A5'SS(Exon2),	0	7	0	0	0	0	0	0	0	0	0	0	7	0	7	7
ENST00000555347	AP/AT,A3'SS(Exon3),	1	11	0	0	1	0	0	1	1	0	0	11	0	0	11	11
ENST00000286201	only one coding protein transcript	317	795	0	0	0	0	0	0	0	0	0	0	0	0	0	0
ENST00000367021	AP/AT,A5'SS(Exon8),	615	100	0	0	0	615	0	615	615	0	0	0	100	0	100	100
ENST00000315141	AP/AT,	4	1	0	0	0	0	0	4	4	0	0	0	0	0	1	1
ENST00000418185	AP/AT,SE(Exon8),	2	0	2	0	0	0	0	2	2	0	0	0	0	0	0	0
ENST00000267569	AP/AT,	3	7	0	0	0	0	0	3	3	0	0	0	0	0	7	7
ENST00000217026	AP,sub_RI(Exon2),	644	1629	0	0	0	0	644	644	0	0	0	0	0	1629	1629	0
ENST00000396863	AT,	6	19	0	0	0	0	0	0	6	0	0	0	0	0	0	19
ENST00000290295	only one coding protein transcript	286	92	0	0	0	0	0	0	0	0	0	0	0	0	0	0
ENST00000263754	only one coding protein transcript	333	127	0	0	0	0	0	0	0	0	0	0	0	0	0	0
ENST00000407598	AP/AT,	2	0	0	0	0	0	0	2	2	0	0	0	0	0	0	0
ENST00000443632	AP,	0	0	0	0	0	0	0	0	0	0	0	0	0	0	0	0
ENST00000263388	AP,sub_RI(Exon11),SE/sub_RI(Exon3),SE/sub_RI(Exon3),SE/sub_RI(Exon3),SE/sub_RI(Exon3),sub_RI(Exon3),	886	337	3544	0	0	0	5316	886	0	1348	0	0	0	2022	337	0
ENST00000263726	only one coding protein transcript	113	297	0	0	0	0	0	0	0	0	0	0	0	0	0	0
ENST00000373312	AP/AT,	8	2	0	0	0	0	0	8	8	0	0	0	0	0	2	2
ENST00000380874	only one coding protein transcript	89	277	0	0	0	0	0	0	0	0	0	0	0	0	0	0
ENST00000262366	AP,	3	1	0	0	0	0	0	3	0	0	0	0	0	0	1	0
ENST00000368357	AP/AT,SE(Exon12),SE(Exon1),	1	10	2	0	0	0	0	1	1	20	0	0	0	0	10	10
ENST00000416425	AP/AT,SE(Exon22),SE(Exon20),SE(Exon17),SE(Exon16),SE(Exon15),SE(Exon14),	0	2	0	0	0	0	0	0	0	12	0	0	0	0	2	2
ENST00000534314	AP/AT,SE(Exon5),A5'SS(Exon9),A3'SS(Exon3),	4	1	4	0	4	4	0	4	4	1	0	1	1	0	1	1
ENST00000522677	AT,	143	608	0	0	0	0	0	0	143	0	0	0	0	0	0	608
ENST00000504315	AP/AT,SE(Exon1),	19	134	19	0	0	0	0	19	19	134	0	0	0	0	134	134
ENST00000243108	AP,	1	3	0	0	0	0	0	1	0	0	0	0	0	0	3	0
ENST00000435432	AP/AT,SE(Exon18),SE(Exon5),SE(Exon4),RI(Exon12),A5'SS(Exon2),	2	0	6	2	0	2	0	2	2	0	0	0	0	0	0	0
ENST00000456173	AP/AT,SE(Exon18),SE(Exon6),SE(Exon5),RI(Exon12),	11	5	33	11	0	0	0	11	11	15	5	0	0	0	5	5
ENST00000558830	AP/AT,SE(Exon4),SE(Exon2),A5'SS(Exon10),	0	2	0	0	0	0	0	0	0	4	0	0	2	0	2	2
ENST00000381418	sub_RI(Exon2),	4	22	0	0	0	0	4	0	0	0	0	0	0	22	0	0
ENST00000256759	No Splice	0	1	0	0	0	0	0	0	0	0	0	0	0	0	0	0
ENST00000324873	A5'SS(Exon2),	45	262	0	0	0	45	0	0	0	0	0	0	262	0	0	0
ENST00000494292	AP,SE(Exon19),SE(Exon18),SE(Exon17),SE(Exon8),RI(Exon13),	7	2	28	7	0	0	0	7	0	8	2	0	0	0	2	0
ENST00000361548	No Splice	1	0	0	0	0	0	0	0	0	0	0	0	0	0	0	0
ENST00000350501	AP/AT,	1	0	0	0	0	0	0	1	1	0	0	0	0	0	0	0
ENST00000356046	AP,SE(Exon1),	1	0	1	0	0	0	0	1	0	0	0	0	0	0	0	0
ENST00000236255	AP/AT,	0	0	0	0	0	0	0	0	0	0	0	0	0	0	0	0
ENST00000354724	No Splice	1	0	0	0	0	0	0	0	0	0	0	0	0	0	0	0
ENST00000400199	AT,SE(Exon2),	8	26	8	0	0	0	0	0	8	26	0	0	0	0	0	26
ENST00000318948	AT,	18	52	0	0	0	0	0	0	18	0	0	0	0	0	0	52
ENST00000537638	AP/AT,A3'SS(Exon14),	33	82	0	0	33	0	0	33	33	0	0	82	0	0	82	82
ENST00000374259	AP,	123	57	0	0	0	0	0	123	0	0	0	0	0	0	57	0
ENST00000264883	A3'SS(Exon10),	0	2	0	0	0	0	0	0	0	0	0	2	0	0	0	0
ENST00000259523	AP/AT,A3'SS(Exon3),	9	17	0	0	9	0	0	9	9	0	0	17	0	0	17	17
ENST00000458578	AP,SE(Exon1),	10	2	10	0	0	0	0	10	0	2	0	0	0	0	2	0
ENST00000521198	AP/AT,SE(Exon1),	2	17	2	0	0	0	0	2	2	17	0	0	0	0	17	17
ENST00000345714	AP,A3'SS(Exon2),	0	0	0	0	0	0	0	0	0	0	0	0	0	0	0	0
ENST00000396596	AT,	0	0	0	0	0	0	0	0	0	0	0	0	0	0	0	0
ENST00000353334	AP,SE(Exon3),	2	0	2	0	0	0	0	2	0	0	0	0	0	0	0	0
ENST00000238682	AP,	28	6	0	0	0	0	0	28	0	0	0	0	0	0	6	0
ENST00000536854	AP,SE(Exon3),A3'SS(Exon2),	9	2	9	0	9	0	0	9	0	2	0	2	0	0	2	0
ENST00000370634	AP,	7	0	0	0	0	0	0	7	0	0	0	0	0	0	0	0
ENST00000229866	AP/AT,sub_RI(Exon6),A3'SS(Exon3),	0	2	0	0	0	0	0	0	0	0	0	2	0	2	2	2
ENST00000413996	AP/AT,SE/sub_RI(Exon12),	1	3	1	0	0	0	1	1	1	3	0	0	0	3	3	3
ENST00000528577	AP/AT,SE/sub_RI(Exon12),	0	0	0	0	0	0	0	0	0	0	0	0	0	0	0	0
ENST00000370536	only one coding protein transcript	52	163	0	0	0	0	0	0	0	0	0	0	0	0	0	0
ENST00000316399	AT,A5'SS(Exon3),	0	0	0	0	0	0	0	0	0	0	0	0	0	0	0	0
ENST00000396356	AT,A5'SS(Exon3),	0	0	0	0	0	0	0	0	0	0	0	0	0	0	0	0
ENST00000375442	AP/AT,	90	32	0	0	0	0	0	90	90	0	0	0	0	0	32	32
ENST00000361923	AP,A5'&3'SS(Exon19),A5'SS(Exon13),A3'SS(Exon6),A3'SS(Exon2),	7	2	0	0	14	14	0	7	0	0	0	4	4	0	2	0
ENST00000433525	AP/AT,SE(Exon9),SE(Exon5),	1	0	2	0	0	0	0	1	1	0	0	0	0	0	0	0
ENST00000550797	AP,A5'SS(Exon4),A3'SS(Exon3),	0	4	0	0	0	0	0	0	0	0	0	4	4	0	4	0
ENST00000394366	AP/AT,SE(Exon7),SE(Exon2),SE(Exon1),	6	1	18	0	0	0	0	6	6	3	0	0	0	0	1	1
ENST00000550147	AP,SE(Exon2),A3'SS(Exon5),	4	0	4	0	4	0	0	4	0	0	0	0	0	0	0	0
ENST00000338637	SE(Exon2),	3	1	3	0	0	0	0	0	0	1	0	0	0	0	0	0
ENST00000562803	A3'SS(Exon1),22,	0	4	0	0	0	0	0	0	0	0	0	4	0	0	0	0
ENST00000536311	AT,A3'SS(Exon12),	0	1	0	0	0	0	0	0	0	0	0	1	0	0	0	1
ENST00000454289	AP/AT,A5'SS(Exon6),	0	2	0	0	0	0	0	0	0	0	0	0	2	0	2	2
ENST00000376896	AP,	20	5	0	0	0	0	0	20	0	0	0	0	0	0	5	0
ENST00000546136	AT,A5'SS(Exon14),	96	287	0	0	0	96	0	0	96	0	0	0	287	0	0	287
ENST00000320694	AP/AT,	40	8	0	0	0	0	0	40	40	0	0	0	0	0	8	8
ENST00000327835	AP/AT,	1817	544	0	0	0	0	0	1817	1817	0	0	0	0	0	544	544
ENST00000217086	No Splice	247	83	0	0	0	0	0	0	0	0	0	0	0	0	0	0
ENST00000373509	only one coding protein transcript	184	455	0	0	0	0	0	0	0	0	0	0	0	0	0	0
ENST00000331920	AP/AT,SE(Exon24),SE/sub_RI(Exon25),	4	13	8	0	0	0	4	4	4	26	0	0	0	13	13	13
ENST00000320672	No Splice	249	64	0	0	0	0	0	0	0	0	0	0	0	0	0	0
ENST00000314761	AT,	0	1	0	0	0	0	0	0	0	0	0	0	0	0	0	1
ENST00000423497	AP/AT,sub_RI(Exon10),	1	12	0	0	0	0	1	1	1	0	0	0	0	12	12	12
ENST00000406644	AP/AT,	4	0	0	0	0	0	0	4	4	0	0	0	0	0	0	0
ENST00000337907	AT,SE(Exon17),sub_RI(Exon23),	3	0	3	0	0	0	3	0	3	0	0	0	0	0	0	0
ENST00000361524	AT,RI(Exon5),	1	32	0	1	0	0	0	0	1	0	32	0	0	0	0	32
ENST00000371438	AP,RI(Exon1),	0	0	0	0	0	0	0	0	0	0	0	0	0	0	0	0
ENST00000478660	AP/AT,SE(Exon8),SE(Exon6),sub_RI(Exon7),A3'SS(Exon3),	0	4	0	0	0	0	0	0	0	8	0	4	0	4	4	4
ENST00000359524	AP,A3'SS(Exon3),	0	0	0	0	0	0	0	0	0	0	0	0	0	0	0	0
ENST00000371432	AT,SE(Exon8),	0	0	0	0	0	0	0	0	0	0	0	0	0	0	0	0
ENST00000325455	AT,	271	2639	0	0	0	0	0	0	271	0	0	0	0	0	0	2639
ENST00000502534	AP/AT,SE(Exon2),	2	0	2	0	0	0	0	2	2	0	0	0	0	0	0	0
ENST00000421812	only one coding protein transcript	396	158	0	0	0	0	0	0	0	0	0	0	0	0	0	0
ENST00000513209	only one coding protein transcript	12	71	0	0	0	0	0	0	0	0	0	0	0	0	0	0
ENST00000590574	AP,SE(Exon27),	6	2	6	0	0	0	0	6	0	2	0	0	0	0	2	0
ENST00000394479	AP/AT,	21	8	0	0	0	0	0	21	21	0	0	0	0	0	8	8
ENST00000378062	only one coding protein transcript	14	0	0	0	0	0	0	0	0	0	0	0	0	0	0	0
ENST00000418724	No Splice	2	0	0	0	0	0	0	0	0	0	0	0	0	0	0	0
ENST00000548020	AP/AT,SE(Exon4),SE(Exon3),	5	15	10	0	0	0	0	5	5	30	0	0	0	0	15	15
ENST00000380672	AP/AT,SE(Exon10),SE(Exon6),SE(Exon2),A3'SS(Exon7),RI(Exon3),	0	15	0	0	0	0	0	0	0	45	15	15	0	0	15	15
ENST00000262953	AP/AT,SE(Exon1),A5'SS(Exon21),A5'SS(Exon15),	2	1	2	0	0	4	0	2	2	1	0	0	2	0	1	1
ENST00000448464	AT,	30	10	0	0	0	0	0	0	30	0	0	0	0	0	0	10
ENST00000342697	No Splice	30	8	0	0	0	0	0	0	0	0	0	0	0	0	0	0
ENST00000526683	AP,SE(Exon14),SE(Exon13),RI(Exon5),	9	2	18	9	0	0	0	9	0	4	2	0	0	0	2	0
ENST00000349155	No Splice	218	59	0	0	0	0	0	0	0	0	0	0	0	0	0	0
ENST00000334241	No Splice	52	18	0	0	0	0	0	0	0	0	0	0	0	0	0	0
ENST00000372922	AP/AT,A3'SS(Exon17),RI(Exon14),A3'SS(Exon11),	40	16	0	40	80	0	0	40	40	0	16	32	0	0	16	16
ENST00000340058	AP/AT,A5'SS(Exon19),	107	271	0	0	0	107	0	107	107	0	0	0	271	0	271	271
ENST00000407236	AP/AT,A3'SS(Exon2),	0	0	0	0	0	0	0	0	0	0	0	0	0	0	0	0
ENST00000262735	AP,SE(Exon3),	0	0	0	0	0	0	0	0	0	0	0	0	0	0	0	0
ENST00000338745	AP/AT,A5'SS(Exon11),	43	14	0	0	0	43	0	43	43	0	0	0	14	0	14	14
ENST00000405008	No Splice	0	0	0	0	0	0	0	0	0	0	0	0	0	0	0	0
ENST00000394754	AP,	0	0	0	0	0	0	0	0	0	0	0	0	0	0	0	0
ENST00000394751	AP/AT,SE(Exon7),SE(Exon6),A3'SS(Exon2),	0	0	0	0	0	0	0	0	0	0	0	0	0	0	0	0
ENST00000356728	AT,	22	2	0	0	0	0	0	0	22	0	0	0	0	0	0	2
ENST00000344347	AP/AT,A5'SS(Exon2),	10	51	0	0	0	10	0	10	10	0	0	0	51	0	51	51
ENST00000258381	AT,SE(Exon5),sub_RI(Exon2),	4	0	4	0	0	0	4	0	4	0	0	0	0	0	0	0
ENST00000373033	AP,SE(Exon15),SE(Exon14),SE(Exon13),SE(Exon12),SE(Exon11),SE(Exon10),RI(Exon8),	10	6	60	10	0	0	0	10	0	36	6	0	0	0	6	0
ENST00000337881	AP,SE(Exon5),SE(Exon4),SE(Exon2),RI(Exon6),	5	0	15	5	0	0	0	5	0	0	0	0	0	0	0	0
ENST00000312960	AT,	952	3324	0	0	0	0	0	0	952	0	0	0	0	0	0	3324

## Sheet: Statistical analysis results
	Total unique reads count of splice events
	ES	RI	A3'SS	A5'SS	sub_RI	AP	AT
Treated sample	5119	1024	230	1034	6126	6832	8699
Control sample	5317	860	201	994	6960	9648	5060
Chi Square value	0.053	0	0.162	0.374	0	0	0
p value significance	Not- significant	Significant	Not- significant	Not- significant	Significant	Significant	Significant
Alternative Splicing events description
(ES)	Exon Skipping
(RI)	Retained Intron
(A3'SS)	Alternative 3' splice site
(A5'SS)	Alternative 5' splice site
(sub_RI)	sub-Retained Intron
(AP)	Alternative promoter
(AT)	Alternative Terminator

## Sheet: Table legend
		Supplementary Materials - File S9: Data for statistical analysis testing
	Sheet title	Sheet Description
1	Sheet1	Data for testing including Transcript IDs, Control Unique transcript Count and Treatment Unique transcript Count; The provided data for test (data in sheet1), is a set of differentially expressed transcripts upon treatment with Genistein (the soy isoflavone metabolite). This DE transcripts list was generated from MCF-7 breast cancer cell line RNA-Seq data (FASTQ files) downloaded from GEO databas…
2	Counting results	SpliceDetector tool As events analysis results
3	Statistical analysis results	Statistical analysis results of SpliceDetector tool As events analysis
